# Supplementary material for: DEG-by-Index Ratio Transformation Normalization with Blood RNA-Seq Enhances Early and Consistent Detection of Mouse Tumorigenesis
Source: Biology (Basel). 2025 Nov 11;14(11):1577. doi: 10.3390/biology14111577 (PMC12650743; doi:10.3390/biology14111577)
Supplement: Supplementary file 1 [file biology-14-01577-s001.zip]

Archive with 7 entries (7 files):
- Data S1.xlsx
- Data S2.xlsx
- Data S3.xlsx
- figure S1.tif
- figure S2.tif
- Table S1.xlsx
- Table S2.xlsx
