# Supplementary material for: DEG-by-Index Ratio Transformation Normalization with Blood RNA-Seq Enhances Early and Consistent Detection of Mouse Tumorigenesis
Source: Biology (Basel). 2025 Nov 11;14(11):1577. doi: 10.3390/biology14111577 (PMC12650743; doi:10.3390/biology14111577)
Supplement: Supplementary file 1 [file biology-14-01577-s001.zip › Data S1.xlsx]

## Sheet: S1_DiRT
Target gene	Target, p_adjusted	index gene	index, p_adjusted	DiRT	DiRT, p_adjusted	d3C1	d3C2	d3C3	d3C5	d3C6	d3C7	d3C8	d3C9	d3C10	d3C11	d3C12	d3C13	d3C14	d3C15	d3C16	d3C17	d3C18	d3C19	d3C20	d7C1	d7C2	d7C3	d7C5	d7C6	d7C7	d7C8	d7C9	d7C10	d7C11	d7C12	d7C13	d7C14	d7C15	d7C16	d7C17	d7C18	d7C19	d7C20	d10C1	d10C2	d10C3	d10C5	d10C6	d10C7
Hbq1b	0.000204691	Gm6055	0.520333	Hbq1b/Gm6055	1.17269e-25	1.08344	1.34941	1.01655	1.06884	1.07821	1.07345	1.05759	0.975241	1.03519	1.03136	1.05225	1.12821	1.0414	1.10519	0.949713	1.01752	1.05864	1.06324	1.0639	1.18165	1.31856	1.31549	1.04075	1.03296	1.155	1.06735	1.04034	1.04393	1.07222	0.998971	1.17676	1.09807	1.20838	1.01255	1.2344	1.11313	1.06569	1.13278	1.22878	1.22282	1.23547	1.14247	1.2126	1.31256
Plekhg3	2.96593e-12	Sh2d3c	0.314939	Plekhg3/Sh2d3c	6.00468e-23	0.411195	0.463434	0.393791	0.430088	0.468404	0.399606	0.409205	0.463821	0.416036	0.362812	0.366883	0.387972	0.423181	0.373045	0.398601	0.411415	0.402414	0.404	0.435654	0.470732	0.455247	0.357383	0.427113	0.394676	0.472659	0.43379	0.442556	0.428937	0.417492	0.365976	0.468655	0.46328	0.455056	0.374342	0.413346	0.395713	0.417107	0.3952	0.475015	0.425407	0.474534	0.435638	0.442478	0.460163
Cytip	6.31379e-08	Gmfg	0.151766	Cytip/Gmfg	7.15742e-23	3.39175	3.15447	3.23529	3.52498	3.21388	3.1419	3.29364	3.14858	3.18203	3.17	3.03402	3.06825	3.28486	3.2992	3.26558	3.48328	3.08624	3.12823	3.4957	3.30238	3.19242	3.40775	3.24641	3.04643	3.35456	3.07702	3.32437	3.11584	3.40833	3.23035	3.38088	3.16816	3.18182	2.91338	3.44331	3.52473	3.29372	3.35925	3.43863	3.31926	3.11939	3.26276	3.26345	3.58283
Isoc1	8.38501e-10	Tmsb10	0.619425	Isoc1/Tmsb10	8.88746e-23	0.0853903	0.0979746	0.0784155	0.0886353	0.0890799	0.0775892	0.0858094	0.0912994	0.0717394	0.081058	0.0803222	0.0799207	0.0944825	0.0831304	0.0888446	0.0769936	0.0859808	0.0776334	0.0815251	0.0926729	0.0930141	0.0782039	0.0848158	0.0790383	0.0855753	0.0844018	0.086845	0.0796276	0.0833836	0.0749082	0.0812012	0.0854441	0.0782411	0.0812556	0.0878751	0.0941565	0.0788231	0.0806612	0.0899955	0.0878756	0.0854456	0.0877217	0.074932	0.081752
H2-D1	2.31882e-06	Cd52	0.372379	H2-D1/Cd52	1.19562e-21	5.74924	5.16503	4.56486	5.18553	5.17083	4.69024	4.98436	4.99691	4.65109	5.11393	5.69754	5.02104	4.96009	5.11998	5.29957	5.1772	4.80679	4.62422	5.06762	5.31689	5.26548	5.66179	5.33708	4.94103	4.88779	5.06519	5.29168	4.71307	5.08915	4.65233	4.5054	5.29546	4.79479	5.44289	5.59059	4.80992	4.65775	4.608	5.8714	5.14305	4.97851	4.95655	5.02537	5.46309
Mff	0.0330448	Atpif1	0.382479	Mff/Atpif1	3.32256e-21	1.5154	1.59199	1.5776	1.60822	1.66138	1.35518	1.52729	1.29872	1.61363	1.47099	1.75582	1.41837	1.55489	1.53226	1.56731	1.35225	1.48151	1.46936	1.49838	1.57617	1.4	1.54792	1.4116	1.50836	1.50689	1.49842	1.49892	1.58078	1.48873	1.40875	1.50122	1.45031	1.53025	1.56796	1.55423	1.59171	1.44196	1.28259	1.66013	1.39665	1.56339	1.5374	1.44332	1.7164
Zc3hav1	1.76541e-15	Was	0.0786153	Zc3hav1/Was	3.48295e-21	2.23243	2.42213	2.17422	2.30654	2.15081	2.24973	2.35066	2.05237	2.24506	2.38377	2.22169	2.21429	2.28872	2.40491	2.45543	2.47172	2.22003	2.3286	2.33543	2.36947	2.34141	2.3915	2.27061	2.34154	2.4523	2.24081	2.5427	2.43241	2.22136	2.41141	2.12014	2.3403	2.33074	2.29096	2.22978	2.35826	2.15504	2.466	2.42607	2.10855	2.45586	2.29936	2.29765	2.55476
Itm2b	2.46445e-11	Sub1	0.109973	Itm2b/Sub1	2.59937e-20	6.61822	6.61918	6.89362	6.42664	6.18685	6.54156	6.19381	6.94314	5.7148	6.43239	6.54375	6.78489	6.78415	6.15521	7.11444	6.05216	6.16729	6.38418	6.49495	7.60884	7.15127	7.22952	7.24549	6.81646	7.41588	6.98803	6.84267	6.09815	7.18925	6.46567	6.44989	7.89273	6.89346	7.52024	6.8418	6.28184	6.15516	6.04351	7.52089	6.60243	7.34721	6.80385	7.35346	7.70301
Zc3hav1	1.76541e-15	Ptk2b	0.0909448	Zc3hav1/Ptk2b	3.23465e-20	0.884515	0.9244	0.851877	0.897398	0.851457	0.934408	0.894333	0.892383	0.866614	0.959281	0.83776	0.893338	0.966371	0.988651	0.942804	0.956941	0.834826	0.909749	0.877069	0.914144	0.892421	1.03344	0.843931	0.860535	0.906016	0.863528	0.959104	0.895743	0.840739	0.908782	0.816942	0.863254	0.862802	0.8839	0.861288	0.913616	0.868577	0.899633	0.885646	0.904632	0.972153	0.900407	0.89577	0.906256
Arhgap45	3.34685e-10	Mau2	0.246682	Arhgap45/Mau2	7.63561e-20	6.98207	6.8974	7.15187	7.18457	6.98869	7.38017	7.05184	7.52558	7.01808	6.77206	7.41334	7.55636	7.20846	7.25535	7.54553	7.32037	7.54447	8.21631	7.02015	7.28143	6.88501	6.25296	7.15473	7.26792	7.00407	6.96032	7.4927	7.0662	7.46276	7.11431	7.51831	7.01902	6.98029	7.44585	7.34812	7.42388	7.32003	7.36683	6.91435	6.66221	7.15525	7.26928	6.74105	7.24125
Hvcn1	2.92546e-14	Ttpal	0.103505	Hvcn1/Ttpal	9.08871e-20	1.11735	1.09172	1.12692	1.06106	1.12873	1.23063	1.14666	1.04658	1.21953	1.06168	1.10565	1.08785	1.05101	1.14953	1.19063	1.13176	1.11184	1.17266	1.08626	1.04745	1.10952	1.02807	1.02463	1.13594	1.07383	1.12353	1.19199	1.08538	1.05617	1.0687	1.28345	0.978398	1.10092	1.09309	0.992584	1.22727	1.20724	1.08473	0.891496	1.15337	1.0744	1.09489	1.12624	1.06016
Laptm5	1.61275e-12	Ppp1r18	0.119011	Laptm5/Ppp1r18	1.32077e-19	3.78862	3.96891	3.65478	4.13895	4.32082	3.80834	3.83069	3.93187	3.60163	3.89373	3.90499	3.92645	3.97989	3.97677	4.2768	4.02198	3.85421	3.87411	4.12062	3.91003	4.45104	4.03424	4.03927	4.12294	4.0516	4.26168	4.11863	4.02631	4.17853	3.94182	4.09322	4.14729	4.35175	4.00607	4.26981	3.98834	4.04747	4.0829	4.16515	3.86796	4.07936	3.86055	3.82271	4.04756
Mylip	1.2835e-22	Aff4	0.314909	Mylip/Aff4	1.53207e-19	0.779108	0.708302	0.750733	0.665464	0.704937	0.745493	0.747078	0.730312	0.755791	0.779847	0.818713	0.694013	0.690493	0.802326	0.786614	0.710602	0.752964	0.747245	0.737899	0.734867	0.714439	0.82861	0.717996	0.664634	0.692277	0.719504	0.692477	0.688472	0.694611	0.826289	0.718516	0.627749	0.72196	0.785557	0.664463	0.770041	0.71424	0.71348	0.725444	0.830347	0.734651	0.760198	0.710206	0.694626
Lsp1	0.000173759	Tmsb10	0.619425	Lsp1/Tmsb10	2.44825e-19	1.54169	1.64602	1.80376	1.51457	1.75737	1.54919	1.73181	1.59141	1.46836	1.49545	1.52547	1.65258	1.57663	1.62643	1.73068	1.45616	1.44327	1.53796	1.65592	1.63261	1.6885	1.61759	1.63914	1.62447	1.57471	1.52871	1.63723	1.60725	1.53506	1.56623	1.63062	1.68996	1.64917	1.74666	1.6742	1.60454	1.47391	1.50149	1.74486	1.56545	1.60949	1.61873	1.57511	1.66201
Foxn3	2.34476e-11	Cnot1	0.179002	Foxn3/Cnot1	3.17907e-19	0.569191	0.584348	0.579781	0.603282	0.559847	0.540902	0.588471	0.574296	0.541407	0.571429	0.527576	0.610063	0.524272	0.561321	0.584761	0.579556	0.533879	0.61339	0.618869	0.609272	0.621268	0.618692	0.605796	0.566358	0.595393	0.595816	0.576947	0.577818	0.559739	0.589016	0.577814	0.619048	0.564211	0.544606	0.580204	0.580408	0.540411	0.55267	0.580157	0.565299	0.575744	0.622362	0.538607	0.568986
Laptm5	1.61275e-12	Arhgdia	0.400148	Laptm5/Arhgdia	3.50534e-19	2.39281	2.43588	2.59403	2.58611	2.56962	2.63248	2.43231	2.55951	2.41671	2.65796	2.58943	2.61999	2.58174	2.65507	2.71365	2.44852	2.46334	2.52548	2.64405	2.56048	2.76677	2.56163	2.86725	2.60204	2.72243	2.69883	2.66217	2.67419	2.54141	2.57872	2.53429	2.78724	2.77296	2.57254	2.76499	2.48077	2.55185	2.63515	2.83816	2.69433	2.67742	2.69547	2.50756	2.9016
Numa1	1.77596e-10	Smg1	0.596364	Numa1/Smg1	3.51716e-19	0.576674	0.530013	0.530854	0.509657	0.531326	0.56709	0.505447	0.577628	0.552232	0.581857	0.593835	0.505654	0.545537	0.541155	0.540646	0.571429	0.545315	0.572825	0.563362	0.531143	0.535433	0.496974	0.558626	0.535018	0.499678	0.528167	0.536891	0.524301	0.571161	0.545419	0.540431	0.479901	0.517594	0.547151	0.552277	0.516462	0.562467	0.536772	0.554927	0.52639	0.539281	0.520854	0.55162	0.488821
Coro1b	9.71031e-06	Tmsb10	0.619425	Coro1b/Tmsb10	7.31139e-19	0.517345	0.448422	0.424414	0.439777	0.462004	0.419986	0.469775	0.427797	0.409424	0.389932	0.411842	0.430978	0.429138	0.421217	0.420319	0.401772	0.404186	0.387483	0.438314	0.459236	0.450623	0.417025	0.465693	0.449123	0.429245	0.43104	0.482594	0.408061	0.45007	0.420754	0.463507	0.465694	0.431225	0.475512	0.504912	0.465152	0.400533	0.428998	0.462577	0.443606	0.442275	0.469545	0.449829	0.45199
Sh3bgrl	4.10201e-13	Morf4l1	0.940588	Sh3bgrl/Morf4l1	7.44186e-19	0.704364	0.702675	0.654132	0.773745	0.72312	0.619224	0.616067	0.660237	0.615892	0.618629	0.620452	0.646786	0.602617	0.602019	0.699129	0.762781	0.632911	0.674656	0.716399	0.65894	0.679564	0.546336	0.613844	0.609816	0.687869	0.626004	0.656701	0.578059	0.668164	0.660491	0.689881	0.647722	0.676073	0.629741	0.768654	0.673307	0.598992	0.660325	0.681384	0.673799	0.686263	0.729323	0.593792	0.719807
Lat	5.11924e-15	Kbtbd11	0.639262	Lat/Kbtbd11	7.5902e-19	0.384615	0.438296	0.461818	0.443763	0.357917	0.405279	0.428571	0.512063	0.466882	0.484285	0.490087	0.509461	0.414191	0.484656	0.468085	0.467559	0.517949	0.50472	0.457066	0.47391	0.422561	0.46791	0.453756	0.440199	0.446752	0.457377	0.450826	0.5	0.443056	0.49321	0.419048	0.400329	0.439557	0.471449	0.436236	0.446008	0.473848	0.506282	0.43878	0.451719	0.452958	0.438351	0.42456	0.411744
Cirbp	1.76407e-15	Nol6	0.273336	Cirbp/Nol6	1.19261e-18	1.52356	1.5031	1.64978	1.50547	1.46906	1.48387	1.52724	1.48566	1.58427	1.64802	1.65257	1.73206	1.54777	1.57867	1.2972	1.59091	1.49036	1.84469	1.50608	1.56711	1.47316	1.84468	1.50789	1.71919	1.62336	1.79079	1.61238	1.64431	1.67663	1.51642	1.55712	1.55596	1.5678	1.53191	1.46217	1.49402	1.43049	1.37899	1.53398	1.69753	1.57768	1.48	1.8366	1.34118
Rpl41	0.0040251	Ube2l6	0.0929718	Rpl41/Ube2l6	1.21245e-18	0.103125	0.0881963	0.124199	0.0902635	0.0945433	0.114036	0.084701	0.0927893	0.104145	0.107695	0.0880816	0.104243	0.0877163	0.088118	0.071915	0.101345	0.0939371	0.103458	0.100241	0.0977838	0.0976976	0.103779	0.105772	0.111803	0.107694	0.106608	0.106655	0.10824	0.105576	0.112005	0.117812	0.0920556	0.0990596	0.102862	0.111405	0.110699	0.104097	0.0986725	0.0970267	0.100733	0.123311	0.101847	0.102068	0.0973064
Srpk1	3.06853e-08	Crlf3	0.53316	Srpk1/Crlf3	1.23688e-18	0.32986	0.324618	0.339691	0.331911	0.320327	0.376587	0.33141	0.36107	0.355379	0.340849	0.403192	0.338547	0.319584	0.345476	0.386667	0.374848	0.355911	0.345746	0.360708	0.345263	0.333333	0.349803	0.325985	0.379516	0.33939	0.348202	0.299579	0.370891	0.353767	0.373491	0.356899	0.333943	0.367953	0.365362	0.363697	0.367325	0.34468	0.392182	0.34098	0.359141	0.377058	0.342146	0.357415	0.348214
Plekhm3	1.19927e-12	Ptk2b	0.0909448	Plekhm3/Ptk2b	1.35169e-18	0.258448	0.263816	0.250512	0.247296	0.26226	0.25261	0.257379	0.210626	0.227186	0.223771	0.243229	0.230913	0.236338	0.228668	0.235349	0.224944	0.218277	0.230936	0.232692	0.280407	0.267047	0.248197	0.244316	0.240859	0.250962	0.277209	0.247201	0.261985	0.263651	0.25962	0.277564	0.269752	0.273677	0.278287	0.250815	0.271003	0.234557	0.241049	0.259296	0.253406	0.254804	0.25809	0.269245	0.273026
Rbm6	3.60282e-10	Dock11	0.105909	Rbm6/Dock11	1.54094e-18	0.387302	0.385213	0.345884	0.355798	0.406229	0.387115	0.394856	0.385309	0.381272	0.391454	0.41622	0.399904	0.416805	0.380429	0.369914	0.368907	0.386738	0.38032	0.36871	0.374801	0.357573	0.311072	0.370279	0.411872	0.390386	0.385195	0.385827	0.384501	0.367028	0.377121	0.376755	0.399194	0.392412	0.4	0.36672	0.353823	0.355902	0.389987	0.413112	0.392094	0.371351	0.377902	0.362131	0.383104
Hbq1b	0.000204691	Ndufa1	0.442264	Hbq1b/Ndufa1	1.84413e-18	2.31674	2.81971	2.01481	2.19876	2.19189	2	2.52787	2.12064	2.0444	2.1845	2.10451	2.40729	2.2529	2.63889	2.58463	2.41957	2.65432	2.45606	2.46972	2.31925	2.58061	2.30049	2.16547	2.03146	2.15385	2.18412	2.20285	2.07269	2.32139	2.03246	2.1618	2.30139	2.37835	2.18059	2.42331	2.54495	2.31996	2.44635	2.34108	2.79041	2.02845	2.41333	2.60214	2.70131
Bpnt2	4.9502e-14	Arhgap15	0.116447	Bpnt2/Arhgap15	1.86869e-18	0.337915	0.390221	0.343077	0.336174	0.321994	0.317806	0.363636	0.319797	0.357504	0.361559	0.354651	0.365	0.356125	0.32513	0.35473	0.340102	0.359649	0.35356	0.330569	0.336275	0.345776	0.304673	0.333087	0.316961	0.324944	0.329846	0.354132	0.358142	0.328516	0.322163	0.304721	0.376623	0.306748	0.309242	0.327471	0.325825	0.284714	0.334657	0.387755	0.344444	0.338616	0.340541	0.317042	0.351821
Psmb8	0.000202357	Cd52	0.372379	Psmb8/Cd52	2.48585e-18	0.478343	0.423379	0.374823	0.419858	0.468466	0.419367	0.480241	0.426365	0.41635	0.444485	0.433055	0.44553	0.430155	0.472069	0.451724	0.433271	0.405478	0.397175	0.432025	0.426853	0.429645	0.477784	0.410354	0.434295	0.419063	0.434529	0.43393	0.413526	0.39176	0.407136	0.383208	0.431549	0.400921	0.431067	0.418165	0.413571	0.406416	0.376914	0.467063	0.391462	0.435094	0.411897	0.413257	0.443875
Tsc22d3	2.07154e-10	Cd69	0.316699	Tsc22d3/Cd69	2.60265e-18	6.85324	6.01667	7.99517	6.7744	8.01687	5.97149	6.2488	6.42166	6.56561	6.19715	5.16814	6.51064	7.14175	7.2466	5.38529	5.99136	5.82271	6.33577	7.7137	7.62173	6.56821	6.89879	6.94014	5.98676	6.57318	7.37687	6.94578	3.47257	6.59755	5.64779	7.68632	8.54545	6.93009	4.92026	6.65835	5.89756	6.89922	4.94368	7.69929	8.34282	7.72149	7.81958	9.77764	7.88712
Tspan14	1.5153e-13	Myl12a	0.860638	Tspan14/Myl12a	2.73846e-18	0.645742	0.712036	0.695157	0.777506	0.73235	0.620401	0.647096	0.651606	0.659012	0.726998	0.776394	0.734807	0.629058	0.688948	0.709419	0.698492	0.664588	0.671495	0.767766	0.686842	0.782313	0.685774	0.743446	0.661877	0.728058	0.770916	0.720257	0.635462	0.760422	0.65787	0.76627	0.824157	0.703526	0.72122	0.771671	0.711559	0.734244	0.710204	0.742259	0.661561	0.688268	0.671591	0.661115	0.73274
U2surp	7.12902e-10	Stag2	0.0918485	U2surp/Stag2	4.84172e-18	0.357957	0.371566	0.321068	0.334408	0.367296	0.362659	0.333333	0.320052	0.352819	0.362351	0.336467	0.327996	0.350556	0.347594	0.339564	0.355181	0.334313	0.353216	0.342932	0.338703	0.327044	0.368015	0.348099	0.346434	0.343617	0.363684	0.350864	0.369938	0.357707	0.360629	0.34293	0.35151	0.327891	0.348257	0.3705	0.340585	0.334937	0.341167	0.324915	0.33457	0.317722	0.323521	0.340493	0.320932
Cirbp	1.76407e-15	Cdk19	0.854179	Cirbp/Cdk19	6.58233e-18	0.558006	0.720326	0.697103	0.655803	0.574522	0.575342	0.611371	0.630682	0.652174	0.681118	0.664941	0.708415	0.613636	0.631804	0.524752	0.663322	0.584383	0.794601	0.560181	0.738924	0.646597	0.765901	0.658934	0.732143	0.694132	0.716316	0.674387	0.692036	0.76259	0.661458	0.625496	0.6784	0.602606	0.688696	0.650368	0.652239	0.658411	0.615063	0.70852	0.644531	0.699133	0.645349	0.676294	0.631579
Numa1	1.77596e-10	Birc6	0.935605	Numa1/Birc6	7.67805e-18	0.83683	0.751533	0.756057	0.718332	0.786367	0.776905	0.745051	0.804916	0.766095	0.850777	0.808195	0.721687	0.76879	0.777842	0.742434	0.78211	0.754953	0.793198	0.725678	0.77399	0.728632	0.642736	0.754365	0.753943	0.715813	0.72262	0.726701	0.73344	0.804396	0.764349	0.725207	0.696589	0.683509	0.762661	0.743817	0.681589	0.761247	0.747971	0.749682	0.756027	0.737019	0.737833	0.77498	0.694723
Hbq1b	0.000204691	Map1lc3b	0.680771	Hbq1b/Map1lc3b	9.4952e-18	0.159859	0.181255	0.148855	0.144821	0.146737	0.148681	0.141809	0.144047	0.140796	0.141078	0.145412	0.138874	0.134347	0.156475	0.138653	0.14742	0.147803	0.150127	0.150011	0.176248	0.18678	0.166682	0.155528	0.151586	0.163352	0.163611	0.153814	0.146388	0.142429	0.144473	0.153417	0.16332	0.167295	0.154927	0.173005	0.155222	0.152643	0.171221	0.182061	0.193837	0.17888	0.170939	0.187496	0.199185
Adipor2	2.61906e-13	Was	0.0786153	Adipor2/Was	1.02329e-17	0.8791	0.835383	0.878049	0.810669	0.846798	0.830055	0.834756	0.814838	0.823311	0.80948	0.827348	0.810761	0.865044	0.837423	0.838828	0.732502	0.83908	0.879555	0.817446	0.882311	0.870991	0.818665	0.823224	0.835385	0.833333	0.818504	0.800121	0.806099	0.80198	0.846847	0.865404	0.869455	0.88716	0.843798	0.830222	0.866757	0.833407	0.843895	0.906353	0.856813	0.910306	0.876299	0.887586	0.867866
BC106179	2.22569e-17	Rabgap1l	0.16023	BC106179/Rabgap1l	2.56128e-17	0.0356306	0.0424939	0.0514085	0.035489	0.0329218	0.0337451	0.0435668	0.0426647	0.0418323	0.0380057	0.0430522	0.0472056	0.0469226	0.0341354	0.0375094	0.0406583	0.0436474	0.0399227	0.0332779	0.0463177	0.0376022	0.0281397	0.0435393	0.044665	0.0389091	0.0389563	0.0438079	0.0424448	0.0362851	0.0423792	0.0313601	0.0276549	0.0447271	0.0358289	0.0408035	0.0371219	0.0387665	0.040848	0.0421005	0.0545009	0.0406504	0.0426267	0.0382903	0.0322581
Cmtm6	3.61762e-12	Pfn1	0.179618	Cmtm6/Pfn1	3.73408e-17	0.775378	0.718853	0.683033	0.72378	0.677762	0.665385	0.701985	0.682233	0.67109	0.70947	0.684381	0.61855	0.748387	0.709574	0.695915	0.736061	0.655722	0.671304	0.733482	0.793156	0.723672	0.646347	0.710165	0.738237	0.707368	0.724308	0.6744	0.677509	0.770645	0.658649	0.695795	0.694087	0.689377	0.720427	0.73187	0.695773	0.694804	0.659193	0.716157	0.683383	0.711	0.722114	0.727995	0.751989
Arhgap4	1.43812e-09	Sfpq	0.223953	Arhgap4/Sfpq	3.78296e-17	0.903857	0.933563	0.979715	0.894622	0.961143	0.964964	1.03548	0.927861	0.938921	0.935414	0.987974	0.911643	0.901563	0.973553	1.12496	0.971991	1.00309	0.996368	1.04443	1.01222	0.980098	0.940982	0.958098	1.08643	0.924536	1.01607	1.01784	1.04876	1.00948	0.984303	0.970152	1.00419	0.966383	1.05997	1.06599	1.07372	1.04277	1.06916	0.947604	0.944686	1.01471	0.940799	1.02227	0.980942
Numa1	1.77596e-10	Arid1a	0.0649986	Numa1/Arid1a	4.33603e-17	0.880337	0.80254	0.825579	0.759694	0.793773	0.791723	0.786394	0.8516	0.768353	0.8561	0.827407	0.747069	0.82361	0.807023	0.801452	0.790725	0.813469	0.840209	0.844814	0.810019	0.783284	0.687659	0.756437	0.797203	0.776334	0.802029	0.764435	0.757992	0.837337	0.777507	0.778702	0.738872	0.723723	0.811811	0.758234	0.750242	0.809174	0.800298	0.773325	0.730769	0.730974	0.76766	0.746555	0.747304
Gpr174	3.32144e-10	P2ry10	0.875336	Gpr174/P2ry10	4.80845e-17	0.558383	0.700578	0.678965	0.611878	0.557248	0.603678	0.676297	0.585113	0.581231	0.577825	0.597207	0.57686	0.575661	0.605195	0.571762	0.624764	0.65237	0.611531	0.594521	0.660494	0.536748	0.57936	0.551895	0.638941	0.566967	0.621816	0.612797	0.667321	0.622148	0.623105	0.559666	0.617622	0.602809	0.611594	0.60221	0.646943	0.57011	0.6	0.56553	0.580264	0.545887	0.517666	0.527808	0.540313
BC106179	2.22569e-17	Pou2f1	0.082503	BC106179/Pou2f1	6.92769e-17	0.107042	0.109811	0.121768	0.0986842	0.0990712	0.0947547	0.12009	0.138518	0.133869	0.12	0.12	0.13024	0.145283	0.0988655	0.0899281	0.126888	0.118684	0.111913	0.101523	0.1287	0.10935	0.113684	0.128764	0.10609	0.117712	0.117127	0.130653	0.125523	0.112752	0.115035	0.0975877	0.0787402	0.115834	0.106181	0.116383	0.108434	0.115993	0.113669	0.121094	0.155594	0.102339	0.135531	0.105911	0.0871212
Rbis	2.05536e-09	Atp5c1	0.117006	Rbis/Atp5c1	7.62209e-17	0.205721	0.199818	0.193233	0.149212	0.18546	0.162531	0.176839	0.204152	0.193502	0.211494	0.202873	0.164512	0.197253	0.147783	0.161157	0.169431	0.183852	0.20102	0.219258	0.165655	0.174915	0.180843	0.173633	0.168283	0.192202	0.153922	0.168983	0.206969	0.160714	0.178715	0.186009	0.152142	0.163655	0.187023	0.172295	0.181273	0.171825	0.169596	0.154806	0.189763	0.177963	0.175258	0.158944	0.159466
Hipk3	2.22173e-11	Pum2	0.761194	Hipk3/Pum2	8.44246e-17	0.401694	0.381153	0.377653	0.39567	0.416645	0.394838	0.408783	0.410159	0.413958	0.390336	0.408128	0.376335	0.461616	0.394536	0.375494	0.436596	0.382395	0.394677	0.407992	0.390544	0.439564	0.408333	0.398857	0.413071	0.387807	0.414762	0.405175	0.394272	0.396073	0.408736	0.394465	0.41728	0.420156	0.402856	0.41163	0.377868	0.389227	0.415978	0.438853	0.390039	0.439613	0.414634	0.43126	0.388934
Chd3	1.89053e-11	Prkdc	0.514687	Chd3/Prkdc	8.87551e-17	4.9946	4.22986	4.61996	4.01607	4.74108	4.66867	4.59299	5.15	4.97864	4.71125	4.68	4.93836	4.27549	5.20424	5.69383	4.80372	5.27273	4.99449	4.65766	4.42547	4.37724	4.93819	4.73869	4.8905	4.45567	4.89842	5.03939	4.79814	4.70771	4.84882	4.98675	4.3942	4.96014	5.11601	4.98633	4.44618	4.80445	5.40711	5.02174	4.30522	4.71156	4.33289	4.71287	4.36451
Atl3	7.49159e-13	Pum2	0.761194	Atl3/Pum2	1.05327e-16	0.329529	0.371308	0.32237	0.367116	0.326001	0.319585	0.349047	0.320611	0.327739	0.315213	0.351524	0.314708	0.32012	0.343036	0.34105	0.319574	0.307912	0.334347	0.326323	0.341321	0.347005	0.363889	0.34121	0.327277	0.323258	0.337751	0.36347	0.330965	0.36459	0.349151	0.330441	0.32864	0.337592	0.340474	0.33118	0.322393	0.317334	0.300275	0.351375	0.353816	0.358615	0.343004	0.359645	0.334969
Txnip	9.87574e-14	Tmed9	0.347139	Txnip/Tmed9	1.09355e-16	9.26433	10.1088	12.5736	10.7786	11.1304	10.5023	9.3937	10.5379	9.46147	10.2448	10.4353	12.5735	11.2065	10.6082	10.2507	9.57172	11.0524	11.5227	11.3222	12.9248	10.571	12.3255	12.089	11.4062	11.8381	10.5195	11.2978	11.9677	11.2297	11.3928	11.3211	11.7629	10.919	9.53674	11.6916	9.74056	10.0097	8.96783	12.1211	11.3009	11.2543	11.1236	12.7817	11.7984
Limd2	3.72677e-13	Cdc42se2	0.271559	Limd2/Cdc42se2	1.23108e-16	2.07671	2.34765	2.40808	2.42188	2.28145	2.40312	2.33973	2.32127	2.37216	2.16235	2.09736	2.3725	2.23827	2.23728	2.43447	2.27394	2.43125	2.42857	2.17981	2.23103	2.24881	1.8763	2.1661	2.3267	2.33836	2.26356	2.33744	2.1569	2.14942	2.16165	2.44658	2.18662	2.31739	2.30653	2.30746	2.29954	2.29358	2.45376	2.03498	2.28956	2.1381	2.20593	2.22789	2.19396
Fkbp3	1.24579e-11	Sp3	0.367839	Fkbp3/Sp3	1.36824e-16	0.145577	0.159668	0.154475	0.186019	0.15	0.197494	0.168533	0.181517	0.180216	0.173451	0.186992	0.164227	0.169048	0.161538	0.169627	0.169209	0.178218	0.178168	0.189601	0.161341	0.157127	0.170367	0.161812	0.15587	0.16881	0.155967	0.127639	0.17846	0.174947	0.17101	0.154924	0.14856	0.161468	0.164973	0.161498	0.156931	0.172425	0.174512	0.167169	0.157593	0.149697	0.182879	0.162782	0.152409
Ube2d3	4.05374e-08	Morf4l1	0.940588	Ube2d3/Morf4l1	1.37379e-16	1.5925	1.64412	1.56712	1.7562	1.64098	1.58828	1.5244	1.60682	1.54334	1.54774	1.5236	1.6057	1.67906	1.81543	1.69834	1.72393	1.5725	1.53573	1.6283	1.65673	1.57929	1.66703	1.63735	1.56933	1.57428	1.51753	1.62577	1.56997	1.60135	1.64057	1.60385	1.64233	1.6868	1.66346	1.72572	1.51145	1.46796	1.68774	1.48329	1.62455	1.61147	1.70281	1.49766	1.67351
Il21r	1.96911e-11	Ttpal	0.103505	Il21r/Ttpal	1.83685e-16	1.41525	1.41821	1.40577	1.43069	1.3716	1.47712	1.55359	1.53727	1.55116	1.55207	1.48129	1.57267	1.44295	1.47897	1.59844	1.43806	1.57613	1.48005	1.41625	1.34489	1.33265	1.19071	1.41027	1.35445	1.21358	1.34118	1.40523	1.36374	1.37106	1.33449	1.28282	1.28263	1.35992	1.33534	1.30405	1.35163	1.35926	1.3133	1.3216	1.47117	1.39435	1.3163	1.41749	1.3435
Ctsb	2.57721e-05	Cox7b	0.317344	Ctsb/Cox7b	2.30906e-16	8.37264	9.22736	7.97128	8.41655	8.97174	7.14506	8.94406	9.2595	7.00183	8.94456	8.84138	8.60039	9.63739	9.26115	11.9353	9.59861	9.2784	7.9572	8.63492	8.85678	8.59585	9.08768	9.27415	10.0163	8.94856	9.12594	10.0081	8.38444	8.5824	8.90793	8.23396	10.2112	8.98301	10.0129	8.98499	9.10909	8.46041	8.51809	11.449	7.30116	9.55823	9.16524	8.19713	9.17428
Gm9794	3.45782e-07	Rpl24	0.0553917	Gm9794/Rpl24	2.98073e-16	0.795225	0.743356	0.79865	0.772544	0.729403	0.829795	0.80361	0.775568	0.816274	0.806569	0.910745	0.817531	0.785057	0.701586	0.80575	0.780563	0.833089	0.817463	0.718515	0.841694	0.776677	0.646014	0.794033	0.775995	0.832122	0.822971	0.783883	0.85174	0.843069	0.886496	0.808383	0.726806	0.798826	0.7882	0.75391	0.782689	0.816724	0.776596	0.813669	0.829285	0.813021	0.825309	0.877231	0.775947
Sik1	5.19476e-13	Nfkbia	0.0972874	Sik1/Nfkbia	3.30487e-16	0.221126	0.334731	0.354839	0.397781	0.424625	0.30351	0.287279	0.255944	0.274104	0.261599	0.262369	0.300207	0.35023	0.440367	0.29927	0.248454	0.221088	0.319762	0.338616	0.357478	0.446671	0.32305	0.381356	0.311647	0.350456	0.329126	0.34501	0.202365	0.285103	0.247868	0.35581	0.334172	0.333823	0.275697	0.279379	0.269811	0.352094	0.231179	0.455738	0.402418	0.374951	0.376165	0.41639	0.418554
Cirbp	1.76407e-15	Stoml1	0.351571	Cirbp/Stoml1	3.35156e-16	2.05654	2.13877	2.0653	2.11538	1.96087	2.06852	1.88702	2.23919	2.18266	2.38851	2.13033	2.40532	2.14097	1.97333	1.68636	2.38	2.04706	2.51206	1.86446	2.03486	1.87595	2.07416	1.95353	2.19643	2	2.06839	2.05394	2.21452	2.21346	2.14799	1.86802	2.01905	2.07865	2.31579	2.06856	2.20151	2.18868	2.06461	1.93865	2.22372	2.13885	2.08125	2.36134	1.74379
Csnk1a1	2.56934e-11	Hnrnpk	0.0666782	Csnk1a1/Hnrnpk	3.36528e-16	0.51018	0.519687	0.513703	0.560637	0.488084	0.499372	0.510628	0.492711	0.48913	0.537903	0.501333	0.497368	0.554625	0.488983	0.523052	0.549062	0.502779	0.485628	0.521972	0.518069	0.53022	0.563515	0.543895	0.526659	0.540936	0.511443	0.51534	0.509922	0.51719	0.499898	0.524346	0.566074	0.546878	0.528239	0.53442	0.518955	0.494428	0.523797	0.516854	0.554803	0.531758	0.523654	0.533263	0.524827
Serf2	5.34445e-05	Ap2m1	0.153126	Serf2/Ap2m1	3.64117e-16	1.10891	0.923968	1.11509	0.9951	1.02963	1.28512	1.23318	1.22656	1.04925	1.18741	1.11038	1.24425	1.11872	1.08258	1.10056	1.06255	1.23562	1.23007	1.1791	1.09873	1.15787	1.16768	1.16696	1.27419	1.20242	1.17703	1.11064	1.26127	1.08605	1.25049	1.07912	1.08136	1.11895	1.23412	1.01919	1.08277	1.1859	1.24279	1.2054	1.13579	1.17259	1.10058	1.22068	0.990928
Tespa1	1.57703e-11	Zfp871	0.100608	Tespa1/Zfp871	3.73242e-16	0.150102	0.163959	0.16509	0.139966	0.128251	0.168237	0.171288	0.180307	0.166884	0.18259	0.163636	0.155172	0.134946	0.150087	0.1595	0.139423	0.158411	0.185266	0.143587	0.148721	0.168153	0.145081	0.13558	0.152352	0.161111	0.163673	0.147508	0.145624	0.168586	0.167423	0.166893	0.150204	0.159592	0.156389	0.155243	0.168831	0.184488	0.17509	0.150416	0.169958	0.160176	0.15856	0.140056	0.13857
Rhof	3.31608e-07	Sfpq	0.223953	Rhof/Sfpq	3.94616e-16	0.385932	0.3408	0.364105	0.372523	0.338315	0.329202	0.363957	0.3385	0.352611	0.356852	0.35899	0.346986	0.349375	0.358213	0.364483	0.378886	0.373584	0.406284	0.359674	0.40052	0.337756	0.383363	0.329562	0.361144	0.343738	0.304053	0.337417	0.337521	0.401596	0.368355	0.351848	0.357547	0.333076	0.381145	0.410895	0.355478	0.370211	0.369461	0.336795	0.361715	0.328999	0.308399	0.351617	0.341542
Arl4c	1.14983e-10	Ric8a	0.073875	Arl4c/Ric8a	3.9807e-16	1.51354	1.44578	1.51517	1.47136	1.55304	1.6841	1.54175	1.58841	1.66306	1.67472	1.7208	1.72706	1.68027	1.48625	1.74593	1.48086	1.52579	1.60808	1.46055	1.60161	1.50385	1.75022	1.6051	1.53482	1.53364	1.48065	1.58022	1.79592	1.65494	1.73981	1.49128	1.63543	1.6691	1.6694	1.61031	1.53617	1.74272	1.7924	1.53953	1.34723	1.5675	1.55368	1.4746	1.39603
Tmem243	7.35457e-09	Serp1	0.416325	Tmem243/Serp1	4.10974e-16	0.10457	0.11226	0.0955707	0.121077	0.122928	0.11664	0.117397	0.110553	0.128877	0.103994	0.116275	0.106812	0.113501	0.1019	0.0997899	0.111171	0.102059	0.108312	0.101363	0.10449	0.1072	0.112019	0.124455	0.116761	0.110327	0.107699	0.116301	0.120927	0.107274	0.121475	0.10442	0.110073	0.117153	0.100047	0.110357	0.111217	0.120769	0.124857	0.104979	0.109798	0.11513	0.109749	0.104258	0.104738
Tmx3	2.28433e-12	Yme1l1	0.495973	Tmx3/Yme1l1	4.22402e-16	0.677419	0.686275	0.682573	0.677476	0.702568	0.688442	0.705934	0.680031	0.646835	0.649123	0.699921	0.640167	0.724299	0.677907	0.656848	0.672377	0.62488	0.657997	0.715203	0.720354	0.706387	0.67632	0.760677	0.649289	0.648538	0.677681	0.694754	0.633136	0.661164	0.668497	0.691418	0.750673	0.74707	0.630314	0.718804	0.746411	0.704176	0.628545	0.663428	0.692724	0.67565	0.713368	0.742951	0.698827
Usp45	8.75385e-12	Zfp207	0.749277	Usp45/Zfp207	4.34112e-16	0.21608	0.203377	0.194104	0.19259	0.226039	0.191149	0.210029	0.198543	0.206714	0.186564	0.200609	0.194007	0.206466	0.226047	0.257586	0.241819	0.233381	0.202389	0.211358	0.193578	0.228571	0.201267	0.189162	0.211107	0.207098	0.220322	0.211347	0.176311	0.215392	0.196934	0.212797	0.199669	0.211054	0.219352	0.196707	0.220641	0.217518	0.218526	0.212121	0.204305	0.201026	0.235332	0.209265	0.217013
Cyp4v3	3.42521e-09	Lpar6	0.625879	Cyp4v3/Lpar6	4.57803e-16	0.584838	0.674797	0.49453	0.575843	0.513619	0.585427	0.672515	0.56196	0.66782	0.520833	0.594059	0.560886	0.532567	0.619231	0.566327	0.631783	0.531722	0.64574	0.498328	0.654321	0.602041	0.59252	0.659963	0.562092	0.58018	0.685315	0.54262	0.576867	0.553191	0.555347	0.505882	0.537037	0.57708	0.604863	0.543662	0.536204	0.615	0.56266	0.634921	0.576208	0.56126	0.534426	0.593438	0.509532
Tmx3	2.28433e-12	Hnrnpk	0.0666782	Tmx3/Hnrnpk	4.59086e-16	0.192092	0.203579	0.197439	0.195301	0.194012	0.196521	0.193217	0.186351	0.177973	0.193436	0.198	0.189532	0.207775	0.188918	0.177266	0.193171	0.172797	0.191377	0.188169	0.205711	0.192218	0.211451	0.210902	0.178784	0.199248	0.198169	0.194309	0.182481	0.189586	0.198979	0.206395	0.198577	0.210645	0.188815	0.207848	0.216366	0.190551	0.178674	0.195301	0.209161	0.191777	0.201196	0.20046	0.212067
Swap70	3.23965e-12	Mef2c	0.24365	Swap70/Mef2c	4.61709e-16	1.00842	1.14272	1.19128	1.04895	0.977266	1.14315	1.05745	1.19911	1.06555	1.25511	1.24508	1.18428	1.14136	1.16875	1.10567	1.09735	1.19596	1.22258	1.11347	1.20474	1.19409	0.976124	1.1684	1.09937	1.12387	1.14192	1.23879	1.1321	1.21244	1.15009	1.09273	1.10665	1.06682	1.19287	1.07066	1.08501	1.1147	1.15055	1.20874	1.13057	1.10284	1.06475	1.07891	1.16524
Eef1b2	0.000176957	Rpl34	0.0745202	Eef1b2/Rpl34	7.27147e-16	1.49171	1.48923	1.39454	1.42215	1.38958	1.59574	1.50957	1.69761	1.63397	1.56823	1.60063	1.56546	1.53361	1.48786	1.55556	1.54441	1.5149	1.57184	1.47112	1.42732	1.33429	1.4217	1.48626	1.45726	1.40227	1.42762	1.37566	1.5856	1.4323	1.47704	1.39344	1.40535	1.37917	1.40702	1.50346	1.39027	1.45139	1.42951	1.50566	1.391	1.47111	1.42897	1.48699	1.34372
Ccndbp1	0.000401026	Snca	0.144699	Ccndbp1/Snca	7.46765e-16	0.126213	0.132193	0.136302	0.135158	0.140059	0.12033	0.118902	0.123156	0.119674	0.103473	0.107833	0.111925	0.11543	0.120296	0.121131	0.115011	0.109156	0.11832	0.118635	0.115442	0.114839	0.128507	0.119571	0.116981	0.111383	0.123499	0.118465	0.113333	0.110233	0.101483	0.117873	0.116727	0.120039	0.121324	0.126241	0.109863	0.123419	0.115036	0.120751	0.114631	0.128331	0.121149	0.119143	0.127622
Cxcr4	2.50658e-11	Cd69	0.316699	Cxcr4/Cd69	7.65317e-16	3.63885	2.84737	3.81739	2.70934	3.52868	2.93143	2.82986	2.54032	2.83883	2.64074	2.07965	2.89818	3.05049	3.3767	2.12353	2.6753	2.39191	2.45163	3.25869	3.31232	3.3241	3.2419	3.10744	2.97353	2.95785	3.32334	2.96711	1.65911	2.60245	2.78311	3.23205	4.27829	3.56929	2.2306	2.97614	2.26585	2.64954	2.19231	4.22704	4.83663	3.67521	3.85131	4.86087	4.04447
Eif1	0.000826717	Ift20	0.205459	Eif1/Ift20	8.90597e-16	7.35994	7.52604	7.48514	6.63649	7.50331	5.70915	6.19409	6.25385	6.45754	6.64837	5.53801	5.7424	6.5514	7.60222	7.18636	6.60102	6.50132	5.94884	6.31629	6.84032	6.78261	6.75477	6.2989	6.66276	6.3474	6.80169	6.42188	5.96134	6.41151	6.23607	6.18642	6.54106	6.45714	5.66612	6.61538	6.68346	6.20785	7.02743	6.84259	6.35311	6.6253	7.99853	6.63276	7.90368
BC106179	2.22569e-17	Tmem245	0.357519	BC106179/Tmem245	1.25934e-15	0.125206	0.149327	0.18047	0.137825	0.142433	0.156206	0.184483	0.172727	0.197628	0.184158	0.179039	0.164461	0.181176	0.138009	0.14245	0.157009	0.190926	0.186747	0.137457	0.183824	0.144958	0.161194	0.178932	0.169279	0.164363	0.155653	0.181818	0.18315	0.164384	0.190317	0.144715	0.109649	0.199269	0.13843	0.171731	0.157895	0.15566	0.157685	0.169399	0.209906	0.167732	0.198569	0.170974	0.124549
Ddx42	1.36759e-11	Dock11	0.105909	Ddx42/Dock11	1.29455e-15	0.364172	0.364956	0.363585	0.379142	0.381112	0.364813	0.360061	0.370618	0.374568	0.378075	0.383713	0.399425	0.358209	0.375196	0.369914	0.384813	0.360379	0.390583	0.342918	0.402313	0.368761	0.362917	0.386859	0.404906	0.362455	0.384416	0.394059	0.398614	0.376254	0.390006	0.384523	0.410081	0.371561	0.384106	0.384615	0.341829	0.379407	0.370635	0.379274	0.379185	0.352342	0.352213	0.344973	0.385396
Herc2	0.000257485	Ubr4	0.111912	Herc2/Ubr4	1.47615e-15	0.435825	0.48409	0.437467	0.443689	0.47219	0.490127	0.438312	0.434094	0.478232	0.472565	0.487691	0.438356	0.407044	0.436225	0.448276	0.407543	0.454082	0.484802	0.422657	0.447521	0.417713	0.39459	0.477311	0.47563	0.440119	0.435986	0.422631	0.471925	0.47405	0.475283	0.467525	0.449163	0.440822	0.447223	0.453167	0.427302	0.467478	0.468777	0.414304	0.40425	0.408463	0.441485	0.454508	0.416436
Gabarapl2	0.0804105	Tmem256	0.361773	Gabarapl2/Tmem256	1.55506e-15	3.32459	4.0684	3.44802	3.78082	3.84577	3.38599	3.61035	3.60885	3.93861	3.71788	3.72787	3.72414	3.91437	3.79597	4.21149	3.78094	3.99555	3.94913	4.03903	4.26757	3.79006	4.26127	3.86229	3.94302	4.06836	4.07607	4.04799	4.10517	4.11308	3.75632	3.96643	4.148	4.10418	4.00333	4.37795	4.33121	4.17173	3.92227	4.02166	3.6346	3.49088	4.00468	3.76047	4.34504
Btla	8.81912e-12	Lpgat1	0.806489	Btla/Lpgat1	1.62099e-15	3.51616	3.61401	3.39108	3.17464	3.24373	3.35528	3.51648	3.36747	3.64051	3.54845	3.71591	3.97583	3.87518	3.43897	3.178	3.28857	3.49863	3.7513	3.52636	3.44086	3.06055	4.15286	3.34449	3.30621	3.20866	3.1677	3.48033	3.32965	3.32032	3.27739	3.37816	3.09091	3.17363	2.93301	3.01086	3.43704	3.5021	2.78646	3.29174	3.53724	3.0775	3.79724	3.35392	2.91096
Laptm5	1.61275e-12	Arhgap9	0.0941332	Laptm5/Arhgap9	1.63882e-15	5.52706	4.96783	4.57576	5.28198	5.17377	5.07941	4.89699	5.15129	5.17509	5.37638	5.37041	5.42601	5.21335	4.82851	5.53811	5.63586	4.94409	4.73253	5.12558	4.83366	5.57104	5.30054	5.07979	4.9217	5.00757	5.44868	5.34267	5.12631	4.9721	5.1731	5.28566	5.22286	5.23792	5.22807	5.26669	4.78898	5.10618	5.09925	5.55234	5.27655	5.18531	5.20342	5.20457	5.09318
Zfp39	1.24097e-10	Creb1	0.251427	Zfp39/Creb1	1.68741e-15	0.117309	0.11581	0.102957	0.0971906	0.10617	0.105348	0.101938	0.109756	0.1132	0.125311	0.117985	0.127813	0.123992	0.104208	0.107906	0.0784857	0.10647	0.0926966	0.107605	0.107798	0.0943076	0.0748663	0.105326	0.10047	0.0912621	0.104091	0.101328	0.0997096	0.105303	0.104392	0.115808	0.0957996	0.0998865	0.0942492	0.0879462	0.104685	0.0973025	0.0948063	0.117756	0.105882	0.107453	0.104579	0.112667	0.0905612
Def6	9.28124e-14	Gak	0.0934914	Def6/Gak	1.71541e-15	0.47983	0.518644	0.549488	0.482143	0.489644	0.513462	0.537525	0.569649	0.510957	0.489362	0.505438	0.537643	0.472	0.53379	0.546571	0.453906	0.482879	0.622496	0.485588	0.48629	0.461019	0.464654	0.540009	0.506226	0.502181	0.445483	0.48452	0.5266	0.502075	0.504869	0.520436	0.494556	0.529838	0.529754	0.48658	0.491497	0.510204	0.478178	0.459223	0.560736	0.50527	0.470238	0.487707	0.518426
Tspan14	1.5153e-13	Arhgdia	0.400148	Tspan14/Arhgdia	1.90872e-15	0.379653	0.322137	0.330922	0.362084	0.319908	0.293134	0.297787	0.299925	0.304257	0.349655	0.340797	0.33598	0.336957	0.323973	0.314807	0.333905	0.307077	0.317009	0.357313	0.340198	0.371667	0.314381	0.340553	0.301502	0.346912	0.323579	0.307622	0.291591	0.342257	0.301903	0.349376	0.344124	0.318693	0.322751	0.347451	0.324547	0.312894	0.337677	0.36038	0.345414	0.348762	0.3353	0.318648	0.373328
Fam102b	2.75894e-12	Map4	0.299754	Fam102b/Map4	2.08554e-15	0.401283	0.346182	0.327073	0.397033	0.357687	0.357895	0.323699	0.376685	0.292967	0.348325	0.291139	0.374718	0.40423	0.315412	0.425743	0.363448	0.317273	0.372871	0.333333	0.363808	0.383396	0.412544	0.359307	0.321926	0.371622	0.373282	0.295003	0.306824	0.337762	0.336922	0.410375	0.412546	0.370126	0.319868	0.366633	0.367781	0.385308	0.35783	0.326653	0.424088	0.396021	0.413572	0.357403	0.338432
Gtf2i	3.35467e-12	Limd1	0.932313	Gtf2i/Limd1	2.4349e-15	0.729867	0.698464	0.720909	0.647089	0.668809	0.706509	0.664509	0.715471	0.732938	0.709755	0.713521	0.800902	0.717949	0.665028	0.622857	0.691469	0.726356	0.705624	0.629305	0.69582	0.6081	0.650307	0.716303	0.68138	0.650273	0.633127	0.65622	0.694883	0.70229	0.732018	0.677132	0.60659	0.655462	0.694495	0.661709	0.703445	0.682831	0.721359	0.632762	0.605128	0.690325	0.645727	0.693791	0.670265
Hnrnpr	9.21717e-12	Dock11	0.105909	Hnrnpr/Dock11	2.48558e-15	0.307937	0.324781	0.348974	0.327937	0.320161	0.339758	0.327912	0.317195	0.308958	0.322831	0.362601	0.340517	0.323383	0.323914	0.295314	0.363263	0.33196	0.338666	0.287949	0.356459	0.309811	0.31239	0.315628	0.348577	0.328353	0.314286	0.340372	0.350334	0.3213	0.325896	0.332537	0.325806	0.319143	0.315673	0.33734	0.359445	0.342105	0.334034	0.349665	0.331989	0.311383	0.312287	0.329019	0.320563
Tmem256	0.361773	Gabarapl2	0.0804105	Tmem256/Gabarapl2	2.59722e-15	0.300789	0.245797	0.290021	0.264493	0.260026	0.295335	0.276981	0.277097	0.253897	0.268971	0.26825	0.268519	0.255469	0.263438	0.237446	0.264485	0.250279	0.25322	0.247584	0.234325	0.263848	0.234672	0.258914	0.253613	0.245799	0.245335	0.247036	0.243595	0.243127	0.266218	0.252116	0.24108	0.243654	0.249792	0.228417	0.230883	0.239708	0.254955	0.248654	0.275133	0.286461	0.249708	0.265924	0.230147
U2surp	7.12902e-10	Dock11	0.105909	U2surp/Dock11	2.67056e-15	0.327438	0.365294	0.304018	0.3125	0.391159	0.352974	0.339637	0.327212	0.344505	0.353906	0.335791	0.343391	0.348811	0.340136	0.336005	0.378143	0.327842	0.364624	0.332347	0.326954	0.358003	0.355888	0.34019	0.360388	0.340045	0.363117	0.341446	0.35281	0.345367	0.346009	0.363012	0.36129	0.354764	0.357174	0.368323	0.357946	0.338017	0.342028	0.371872	0.363856	0.348495	0.350356	0.353101	0.347413
Kat2b	4.63776e-12	Was	0.0786153	Kat2b/Was	2.67067e-15	0.40956	0.449454	0.410569	0.447784	0.369838	0.403279	0.431342	0.409601	0.408979	0.431176	0.446133	0.449907	0.428097	0.43047	0.449328	0.408437	0.389163	0.411983	0.471223	0.480742	0.439059	0.427162	0.401763	0.408718	0.439693	0.44533	0.444579	0.439235	0.443423	0.452252	0.39681	0.426489	0.416342	0.421899	0.443111	0.418083	0.398045	0.44745	0.452355	0.412818	0.454098	0.440871	0.407625	0.475578
Tspan14	1.5153e-13	Capns1	0.417695	Tspan14/Capns1	2.97276e-15	0.628587	0.60372	0.671252	0.76259	0.672798	0.585237	0.617402	0.57938	0.626945	0.568061	0.615421	0.656559	0.572378	0.532369	0.632143	0.595107	0.581565	0.618597	0.71341	0.624701	0.663143	0.594668	0.618621	0.632472	0.669874	0.654822	0.635762	0.571327	0.668949	0.609075	0.706033	0.653743	0.649408	0.688651	0.702249	0.66866	0.682669	0.669231	0.630073	0.58609	0.623797	0.584068	0.566921	0.633468
Smarca2	5.60253e-05	Sbno1	0.215734	Smarca2/Sbno1	3.10311e-15	0.55053	0.566849	0.563307	0.557588	0.53988	0.571942	0.568215	0.586012	0.571048	0.621557	0.63702	0.560226	0.629323	0.567458	0.554077	0.543248	0.547059	0.55941	0.58656	0.588597	0.519774	0.550132	0.593674	0.54816	0.537211	0.577556	0.535112	0.538385	0.615511	0.556435	0.583817	0.570292	0.558706	0.562646	0.571177	0.575482	0.606965	0.568581	0.578067	0.589226	0.579786	0.563472	0.562296	0.52599
Dynll1	3.61964e-06	Rpl28	0.0643454	Dynll1/Rpl28	3.13404e-15	0.176422	0.185104	0.189014	0.185256	0.190379	0.181868	0.178571	0.182639	0.182327	0.164754	0.169062	0.154795	0.195159	0.182455	0.158918	0.184565	0.169439	0.166037	0.188054	0.191669	0.187026	0.181482	0.172007	0.146131	0.173619	0.163109	0.174396	0.158037	0.181242	0.169787	0.174685	0.184304	0.155507	0.159177	0.175062	0.173017	0.172403	0.175847	0.176887	0.158816	0.186575	0.182892	0.16425	0.178207
Txnip	9.87574e-14	Arl6ip5	0.089889	Txnip/Arl6ip5	3.13592e-15	5.36043	6.15921	6.98822	6.52925	6.62445	5.66154	5.36421	5.58655	5.13045	6.05948	5.10611	5.82366	6.41738	5.69419	6.41355	5.62708	5.43649	7.17115	6.76963	6.93732	5.7413	6.05874	6.56776	6.20616	6.66954	5.68756	6.75285	5.99559	6.20588	5.6828	6.91979	6.56513	5.48038	5.71839	6.36281	5.20977	5.82526	5.41554	5.79296	5.3991	5.17683	6.19417	5.99459	6.41266
Prdx1	7.79006e-09	Hint1	0.72977	Prdx1/Hint1	3.1497e-15	2.01155	1.81538	1.49441	1.75	1.71669	1.96275	1.92442	1.71692	1.61222	1.66979	1.61808	1.61538	1.6342	1.60934	1.94576	2	1.55285	1.61077	1.70495	1.79487	1.82479	1.65367	1.55096	1.87285	1.98417	1.79153	1.6886	1.53245	1.51811	1.58672	1.69444	1.84821	1.89782	1.51569	1.6031	1.75489	1.58361	1.62687	1.82745	2.02661	1.91436	1.7076	1.86065	1.87696
Serinc3	2.16519e-05	Paip2	0.187874	Serinc3/Paip2	3.35706e-15	5.15371	5.04238	5.30632	5.07956	5.55826	4.95602	5.04037	4.96747	5.32179	5.05463	4.57642	4.69125	5.02641	5.29448	4.71954	4.77407	4.79579	4.94331	5.47608	5.02359	4.82076	5.28061	4.77834	5.31843	5.13026	5.53776	5.36733	4.61488	4.97822	4.87125	5.49645	5.66375	5.28185	5.46048	5.34917	5.20156	5.1191	4.56684	5.55619	5.18278	5.73694	5.5156	5.80419	5.40087
Mknk1	3.9784e-10	Sh2d3c	0.314939	Mknk1/Sh2d3c	3.52575e-15	0.560818	0.620827	0.534858	0.606195	0.648208	0.547244	0.522176	0.599132	0.551185	0.589569	0.570617	0.628538	0.6469	0.592058	0.567599	0.549346	0.577465	0.575333	0.524262	0.634146	0.607253	0.606544	0.610323	0.486921	0.595223	0.53242	0.619307	0.562883	0.580033	0.511613	0.6056	0.610771	0.589377	0.467105	0.561168	0.649629	0.566526	0.536	0.570253	0.583713	0.556313	0.604291	0.536382	0.554648
Rc3h1	8.25846e-05	Nsd1	0.898175	Rc3h1/Nsd1	3.87729e-15	0.43	0.413727	0.394433	0.438206	0.413438	0.401401	0.365047	0.410948	0.384456	0.400139	0.398435	0.381303	0.416879	0.382939	0.399052	0.411565	0.395311	0.396911	0.416583	0.381315	0.396788	0.466534	0.396517	0.34529	0.390303	0.377586	0.363237	0.384036	0.370336	0.388874	0.371298	0.40544	0.371854	0.399783	0.39704	0.398107	0.374864	0.382423	0.399055	0.375916	0.403555	0.406282	0.370931	0.433729
Arhgap10	0.153034	Mmd	0.0910328	Arhgap10/Mmd	4.18605e-15	0.360244	0.367358	0.381543	0.408163	0.349551	0.346807	0.364381	0.364217	0.347959	0.441678	0.366264	0.364643	0.359534	0.350026	0.373597	0.421167	0.379366	0.352258	0.39259	0.359264	0.34078	0.312669	0.379811	0.365704	0.380512	0.342517	0.375728	0.35911	0.438083	0.374717	0.376464	0.313773	0.385008	0.393882	0.349025	0.369077	0.378461	0.404247	0.348774	0.338593	0.359593	0.363551	0.33644	0.304558
Wdr26	0.0156868	Pabpc4	0.51121	Wdr26/Pabpc4	4.24867e-15	4.75546	4.69759	4.71657	5.02548	5.18363	5.08742	5.08865	5.13202	5.26263	4.51992	4.38441	4.73668	4.72293	4.88575	4.68326	4.85628	4.58632	4.03373	4.92577	4.75499	5.36831	5.71351	4.87887	5.11194	5.11017	6.10917	4.64747	5.13829	4.64307	4.64654	5.75619	5.35558	5.77682	5.39515	5.47365	5.05363	4.46304	4.74865	5.23669	5.4514	5.90629	5.41299	5.81207	5.43048
Lfng	7.05855e-10	Ppp1ca	0.972671	Lfng/Ppp1ca	4.31132e-15	0.627685	0.635423	0.652728	0.588945	0.576956	0.624556	0.570973	0.619739	0.581734	0.645791	0.657534	0.614751	0.577378	0.597015	0.573434	0.586938	0.557844	0.60734	0.611343	0.617868	0.607901	0.603023	0.631175	0.648959	0.602036	0.591858	0.562518	0.584615	0.615046	0.665141	0.57956	0.596643	0.656713	0.592683	0.609761	0.586401	0.600163	0.640789	0.624826	0.66412	0.618709	0.574594	0.567091	0.582324
Pym1	2.91188e-15	Cdc42se2	0.271559	Pym1/Cdc42se2	4.6623e-15	0.212206	0.206264	0.212308	0.202117	0.208997	0.272086	0.239923	0.206718	0.242958	0.237059	0.219472	0.2325	0.222636	0.243225	0.212747	0.21116	0.241841	0.255922	0.195256	0.213521	0.194929	0.20316	0.220952	0.234622	0.224384	0.220569	0.220853	0.240154	0.224799	0.200152	0.205425	0.202618	0.234502	0.221106	0.223716	0.203972	0.224623	0.20914	0.221843	0.224684	0.223328	0.244646	0.245177	0.226712
Plcb2	4.70286e-06	Sfpq	0.223953	Plcb2/Sfpq	4.68637e-15	0.317219	0.358989	0.36995	0.36425	0.352326	0.344406	0.359492	0.400689	0.355858	0.337585	0.343155	0.351108	0.34	0.33588	0.365557	0.361958	0.36483	0.38231	0.373453	0.375293	0.382752	0.263292	0.364569	0.408163	0.363295	0.387252	0.385128	0.364628	0.368421	0.35203	0.367069	0.358779	0.357226	0.39114	0.379447	0.358683	0.371697	0.394012	0.341043	0.342759	0.390932	0.356059	0.362635	0.335546
Fam214b	0.0422128	Dnajb2	0.688029	Fam214b/Dnajb2	6.17898e-15	1.12412	1.32582	1.29512	1.35913	1.43668	1.20267	1.17063	1.35294	1.25046	1.02364	1.0625	1.14874	1.23097	1.29203	1.49156	1.34456	1.35388	1.11903	1.27249	1.26836	1.33821	1.45188	1.37097	1.34835	1.38606	1.36217	1.34815	1.36341	1.32386	1.13782	1.26983	1.57837	1.37676	1.33441	1.37427	1.30218	1.29916	1.35357	1.40905	1.31821	1.62467	1.43725	1.46461	1.55379
Sdcbp	3.1295e-11	Chmp1b	0.21196	Sdcbp/Chmp1b	6.4979e-15	4.36177	3.83397	3.64425	4.02011	3.60144	3.77214	3.52923	3.81665	3.22634	3.38877	3.74583	3.78955	3.92866	3.3962	3.47694	4.01319	3.48094	3.49955	3.83412	3.58164	4.24659	3.75708	3.32389	3.32558	3.8321	3.66241	3.29273	2.97602	3.73436	3.23704	3.91418	4.02792	3.63344	3.42662	3.58875	3.6025	3.54044	3.53579	3.57776	4.05354	4.00122	3.51863	3.65883	4.10138
Rbis	2.05536e-09	Spcs2	0.173761	Rbis/Spcs2	7.07947e-15	0.348231	0.326895	0.333766	0.270134	0.308261	0.295711	0.328967	0.319783	0.36032	0.33638	0.308743	0.27833	0.394015	0.262582	0.315364	0.287726	0.33042	0.297094	0.363462	0.290715	0.308735	0.292804	0.315053	0.31151	0.308452	0.293233	0.301961	0.358974	0.27907	0.311916	0.361433	0.269987	0.304223	0.326123	0.287763	0.328358	0.29009	0.278499	0.286044	0.356808	0.333333	0.35262	0.305849	0.260104
Rpl17	0.0212553	Rpl34	0.0745202	Rpl17/Rpl34	7.26591e-15	1.75464	1.86187	1.68008	1.71235	1.57845	1.79776	1.7322	1.89949	1.79094	1.90805	2.0123	1.94527	1.87646	1.74464	1.83827	1.87369	1.78697	1.77922	1.85984	1.83396	1.78735	1.85469	1.87789	1.70812	1.76318	1.86531	1.79488	1.95903	1.77345	1.82538	1.65726	1.87493	1.70763	1.9097	1.83428	1.85533	1.85268	1.89326	2.03244	2.00407	1.85478	1.92253	1.92879	1.84394
H2-Ob	3.8884e-09	Ttpal	0.103505	H2-Ob/Ttpal	7.47219e-15	4.3661	4.3128	4.18077	4.68317	4.42203	4.44783	4.82272	3.97826	4.8307	4.44388	4.55613	4.35683	4.47383	4.7021	4.54375	4.61486	4.45301	4.83322	4.78034	4.38139	4.10338	4.66796	4.3765	4.74164	4.30125	4.40784	4.71895	4.82456	4.21617	4.20541	4.51554	4.0009	4.18419	4.15816	4.22419	4.65437	4.68765	4.38719	3.92864	4.24417	3.84449	4.04542	4.35618	3.9939
Cpt1a	8.18525e-10	Lpar6	0.625879	Cpt1a/Lpar6	7.96511e-15	2.72924	4.00271	3.82932	4.55056	4.20233	3.27638	4.45614	3.07781	3.70242	3.21528	2.99257	2.54244	2.45977	2.25	3.17347	4.81783	3.79758	3.99776	2.71906	4.33333	4.40561	2.75984	4.117	4.68791	4.33694	3.65035	4.21206	4.20205	4.07329	3.43152	4.10147	3.99832	3.91542	3.10638	3.81127	3.59295	3.15333	3.96931	3.77601	3.51301	3.9965	3.79508	4.07275	4.12132
Swap70	3.23965e-12	Aff4	0.314909	Swap70/Aff4	8.10724e-15	1.17301	1.34768	1.32185	1.18846	1.21737	1.36055	1.27349	1.18434	1.3137	1.20975	1.42607	1.2112	1.16583	1.20801	1.24409	1.20802	1.28755	1.36687	1.24305	1.32166	1.25819	1.40688	1.2308	1.25395	1.28277	1.31702	1.33744	1.32737	1.38124	1.39265	1.31184	1.22775	1.1706	1.30926	1.19232	1.2863	1.22803	1.22604	1.22965	1.22172	1.19195	1.21961	1.21168	1.24771
Picalm	2.00472e-09	Sub1	0.109973	Picalm/Sub1	8.27841e-15	2.89972	2.44267	3.14345	2.29722	2.48187	2.48821	2.31292	2.68696	2.35628	2.16654	2.44722	2.30115	2.59359	2.47292	2.58856	2.49702	2.30458	2.25127	2.53451	2.60204	2.52509	2.60959	2.44265	2.53913	2.34125	2.43415	2.25718	2.54368	2.2494	2.2896	2.12862	2.77417	2.44159	2.41688	2.5534	2.20717	2.14055	2.21094	2.64624	2.64044	3.03468	2.74654	2.76878	3.08432
Stk17b	6.02809e-11	Pfn1	0.179618	Stk17b/Pfn1	8.39926e-15	1.22606	1.3608	1.31054	1.35122	1.26745	1.19295	1.38636	1.22228	1.2624	1.42045	1.20502	1.10725	1.36083	1.33427	1.34594	1.31247	1.17915	1.26267	1.48441	1.40127	1.36904	1.30232	1.26355	1.21051	1.39532	1.18676	1.27477	1.21004	1.28662	1.23518	1.19118	1.20051	1.20399	1.2066	1.22137	1.32341	1.29148	1.25471	1.28706	1.31412	1.18251	1.31115	1.29136	1.3504
Gna13	2.68975e-11	Pum2	0.761194	Gna13/Pum2	8.86832e-15	0.52651	0.491421	0.472358	0.511139	0.518685	0.491799	0.482725	0.464181	0.475442	0.469234	0.480697	0.453574	0.480682	0.493506	0.452287	0.491489	0.45082	0.46109	0.461619	0.500324	0.540472	0.512302	0.502467	0.499369	0.482326	0.492002	0.507154	0.469208	0.502708	0.490429	0.480066	0.51296	0.478117	0.467118	0.462484	0.460645	0.447286	0.466942	0.484786	0.498383	0.523083	0.493196	0.506012	0.532025
Pnpla2	2.20288e-05	Rpl28	0.0643454	Pnpla2/Rpl28	8.99182e-15	0.279198	0.305805	0.288221	0.281094	0.278638	0.242001	0.273065	0.303591	0.244364	0.272113	0.298648	0.275098	0.319516	0.316174	0.318444	0.301346	0.260694	0.261558	0.258669	0.296153	0.301127	0.256249	0.270599	0.261707	0.25898	0.269179	0.255846	0.241105	0.268483	0.22873	0.257113	0.306803	0.263977	0.288316	0.257463	0.224651	0.278544	0.266737	0.270457	0.260335	0.310421	0.267549	0.266273	0.28471
Bpnt2	4.9502e-14	Ddx3x	0.641744	Bpnt2/Ddx3x	9.7145e-15	0.0904353	0.105015	0.0980004	0.0986934	0.0932417	0.085836	0.0953862	0.0924658	0.0967448	0.086523	0.086874	0.107156	0.0963391	0.0961318	0.0934164	0.0874674	0.097619	0.0863636	0.0910574	0.102668	0.100057	0.0972554	0.0967189	0.0960127	0.0964411	0.0952043	0.102992	0.0907479	0.0967102	0.0928039	0.0968622	0.103545	0.0924044	0.0836538	0.102331	0.102041	0.0884378	0.0973988	0.101313	0.0930501	0.09227	0.0988235	0.0923221	0.0879189
P2ry12	0.0340478	Ctla2a	0.490107	P2ry12/Ctla2a	1.08602e-14	0.0780634	0.0760558	0.0754828	0.0834965	0.0827409	0.0702019	0.0719152	0.0708598	0.071104	0.0672195	0.0729187	0.0779737	0.0853259	0.0798718	0.093706	0.0703789	0.0681183	0.0773234	0.0733113	0.0731157	0.0696468	0.0730757	0.0750617	0.0703801	0.0682101	0.0731672	0.0705497	0.0741741	0.0697233	0.0670907	0.0679093	0.0893593	0.079583	0.0858423	0.0790108	0.072809	0.0714668	0.0782797	0.0751542	0.0700164	0.0699125	0.0717524	0.0710237	0.0788669
Rai1	4.09939e-13	Birc6	0.935605	Rai1/Birc6	1.11242e-14	0.167863	0.174689	0.171596	0.177387	0.173267	0.167781	0.161021	0.176551	0.167197	0.165026	0.175415	0.18205	0.170064	0.184264	0.179892	0.186067	0.164151	0.195465	0.167446	0.19711	0.1692	0.178632	0.17785	0.194167	0.181165	0.171363	0.18563	0.174788	0.182418	0.168138	0.175445	0.183573	0.175792	0.194521	0.177698	0.161729	0.181921	0.167401	0.167304	0.162939	0.199265	0.163028	0.17365	0.161528
Arid3a	1.89412e-08	Sh2d3c	0.314939	Arid3a/Sh2d3c	1.24336e-14	0.432723	0.422099	0.516885	0.484071	0.547231	0.461942	0.426778	0.504342	0.411498	0.375283	0.413961	0.488208	0.51752	0.512635	0.497669	0.44352	0.438632	0.453333	0.50211	0.469919	0.493056	0.442114	0.459444	0.468564	0.5066	0.516895	0.564242	0.491309	0.488449	0.449466	0.522824	0.554468	0.544944	0.464474	0.463855	0.509481	0.455121	0.4456	0.528513	0.517915	0.52977	0.494636	0.5	0.534729
Fam214b	0.0422128	Urod	0.968847	Fam214b/Urod	1.24526e-14	1.36371	1.31613	1.47491	1.26269	1.33209	1.34689	1.32965	1.25958	1.33621	0.99236	1.02707	1.29404	1.22992	1.36956	1.55728	1.30928	1.28519	0.916521	1.13405	1.34476	1.27531	1.40489	1.41423	1.20143	1.29123	1.44444	1.4898	1.4329	1.28123	1.11811	1.26244	1.4396	1.37155	1.41338	1.37198	1.24566	1.08568	1.2798	1.39476	1.4526	1.58042	1.55792	1.30435	1.69526
Arid4b	2.92506e-06	Dock11	0.105909	Arid4b/Dock11	1.24765e-14	0.46712	0.480419	0.441978	0.456325	0.461487	0.452643	0.466339	0.44207	0.447694	0.481226	0.5	0.476054	0.427861	0.44741	0.439581	0.458697	0.480231	0.476909	0.4537	0.429027	0.427281	0.414323	0.442125	0.470927	0.459565	0.430649	0.441661	0.469671	0.446851	0.434318	0.420376	0.42379	0.417318	0.435762	0.426816	0.425037	0.449668	0.449727	0.479732	0.453005	0.415026	0.436088	0.422336	0.437787
Hspa8	7.6386e-13	Ppp1r18	0.119011	Hspa8/Ppp1r18	1.25223e-14	2.54472	2.70564	2.26529	2.57039	2.84675	2.8908	2.53916	2.89954	2.91693	3.10096	2.4841	2.53272	2.85188	2.51036	2.96636	2.91995	2.65681	2.44162	2.86663	2.62142	3.04766	2.42287	2.6148	2.32733	2.55208	2.36546	2.45574	2.45958	2.82394	3.00331	2.79836	2.64712	2.85958	2.44753	2.59169	2.55132	2.68745	2.65507	2.8608	2.58486	2.57537	2.754	2.49118	2.58459
Tmx3	2.28433e-12	Ddx3x	0.641744	Tmx3/Ddx3x	1.27165e-14	0.199571	0.225919	0.216875	0.214901	0.225659	0.222403	0.209694	0.215753	0.206723	0.214217	0.211488	0.224587	0.238921	0.223286	0.198399	0.204961	0.194345	0.2	0.218016	0.219348	0.210631	0.236874	0.221531	0.19024	0.209578	0.207638	0.214321	0.189716	0.215825	0.21369	0.221399	0.213466	0.223803	0.21859	0.236877	0.235828	0.220007	0.198555	0.196062	0.20665	0.202102	0.217647	0.212172	0.221763
Usp45	8.75385e-12	Rb1cc1	0.284133	Usp45/Rb1cc1	1.37363e-14	0.471491	0.478411	0.445967	0.463725	0.534959	0.431046	0.489464	0.46741	0.45844	0.394683	0.45431	0.472772	0.487936	0.496847	0.595944	0.488789	0.45951	0.481197	0.416748	0.410256	0.487917	0.474168	0.488271	0.452681	0.438481	0.459534	0.471954	0.397915	0.475648	0.427839	0.449421	0.489362	0.5	0.476872	0.436255	0.445128	0.444224	0.446653	0.5196	0.487395	0.492519	0.518571	0.46719	0.481069
Smc4	4.34624e-13	Esyt2	0.128682	Smc4/Esyt2	1.45076e-14	1.64817	1.67325	1.67353	1.64976	1.53096	1.80333	1.7454	1.71588	1.84803	1.85116	1.81259	1.80679	1.74038	1.68196	1.73387	1.86968	1.95698	1.89279	1.79614	1.70478	1.58557	1.6744	1.68168	1.64626	1.71177	1.62833	1.67898	1.99644	1.76893	1.83998	1.8141	1.39648	1.80334	1.90668	1.75519	1.96922	1.67944	1.75937	1.71679	1.71583	1.60103	1.75817	1.70035	1.64204
Cbl	1.35413e-12	Mau2	0.246682	Cbl/Mau2	1.49489e-14	1.77525	1.73136	1.84263	1.77148	1.69871	1.71741	1.83826	1.92558	1.63501	1.63688	1.7783	1.91694	1.87009	1.76136	1.89122	1.78115	1.73717	1.65849	1.80081	1.78841	1.98929	1.80674	1.82987	1.8716	1.79455	1.84645	1.78513	1.78328	1.81684	1.78245	1.92504	2.01755	1.91612	1.92688	1.81646	2.0519	1.74935	1.978	1.89066	1.75975	1.93337	1.977	1.85726	1.91292
Kif21b	1.23334e-08	Birc6	0.935605	Kif21b/Birc6	1.5135e-14	1.44313	1.43561	1.49674	1.42634	1.37814	1.5625	1.36472	1.39036	1.42105	1.47694	1.57502	1.45498	1.35732	1.40064	1.35945	1.46617	1.48491	1.49662	1.37558	1.44525	1.38026	1.37836	1.59843	1.47482	1.44324	1.40564	1.39089	1.52947	1.45187	1.48234	1.3863	1.39699	1.39659	1.36234	1.42974	1.37569	1.38993	1.34987	1.43142	1.48243	1.44524	1.51172	1.42325	1.4076
Hcls1	0.000996183	Ptpn6	0.278674	Hcls1/Ptpn6	1.56235e-14	0.520945	0.48978	0.507532	0.522748	0.52022	0.462826	0.495243	0.490876	0.471461	0.507482	0.524513	0.494145	0.538893	0.503174	0.50227	0.521324	0.485262	0.529965	0.508934	0.515192	0.487043	0.485864	0.520469	0.538603	0.519434	0.518868	0.517539	0.521309	0.489037	0.500779	0.492967	0.560207	0.518898	0.494865	0.503737	0.505877	0.487136	0.503422	0.547401	0.513996	0.535375	0.540259	0.575959	0.551246
Rpl31	2.79597e-05	Rpl7	0.607871	Rpl31/Rpl7	1.58097e-14	0.558804	0.542675	0.542949	0.554695	0.517965	0.598891	0.550812	0.562812	0.587883	0.591196	0.545122	0.592297	0.54712	0.543475	0.539626	0.582179	0.607073	0.598163	0.581592	0.608364	0.563349	0.600356	0.590342	0.582009	0.595737	0.582202	0.6052	0.618237	0.605956	0.583111	0.584051	0.574813	0.567165	0.569941	0.596403	0.586674	0.598582	0.590777	0.642563	0.627425	0.599312	0.609777	0.615301	0.609078
Stx16	2.70576e-11	Stxbp2	0.670249	Stx16/Stxbp2	1.62421e-14	0.797713	0.930921	0.751159	0.840688	0.834758	0.803215	0.918303	0.762424	0.828257	0.88353	0.859097	0.744398	0.8125	0.827621	0.7974	0.906371	0.743089	0.823195	0.7844	0.808557	0.840945	0.903652	0.844809	0.76297	0.812073	0.779713	0.904945	0.794214	0.772324	0.809299	0.757712	0.879533	0.814834	0.854826	0.80536	0.775591	0.784276	0.781701	0.834327	0.751495	0.789086	0.860358	0.74623	0.934874
Ankrd11	8.4194e-07	Prdm2	0.390152	Ankrd11/Prdm2	1.72286e-14	1.76649	1.67316	1.73959	1.6755	1.67946	1.61762	1.75337	1.81461	1.70064	1.82001	1.80596	1.77038	1.97209	1.85735	1.87586	1.80376	1.76844	1.78742	1.83678	1.79159	1.70027	1.53041	1.89438	1.73014	1.66253	1.82177	1.73348	1.80477	1.75623	1.70861	1.6374	1.80765	1.82421	1.87746	1.67893	1.71737	1.789	1.75881	1.80028	1.84906	1.89216	1.74178	1.75267	1.71476
Ube2l3	7.56848e-09	Morf4l1	0.940588	Ube2l3/Morf4l1	1.73805e-14	0.363245	0.366482	0.362046	0.402904	0.359483	0.387376	0.329226	0.373887	0.34956	0.34505	0.328417	0.369781	0.378099	0.390771	0.407759	0.395365	0.367089	0.327119	0.404502	0.362031	0.437602	0.385237	0.381802	0.391411	0.414357	0.411249	0.39433	0.388537	0.395284	0.368226	0.405981	0.452229	0.424086	0.399157	0.437266	0.395916	0.37581	0.400112	0.378679	0.37061	0.428696	0.41947	0.390187	0.44525
Lrpap1	1.74773e-07	Tmsb10	0.619425	Lrpap1/Tmsb10	1.76871e-14	0.0857238	0.0923222	0.0780113	0.0847499	0.0775542	0.0812262	0.0932377	0.0824859	0.075345	0.069397	0.0772747	0.077609	0.0869095	0.0893913	0.0856574	0.0831042	0.0746344	0.0844733	0.0880347	0.0868937	0.0775777	0.0748363	0.0857687	0.0827577	0.0839033	0.0721374	0.0837303	0.0708073	0.0831826	0.0792459	0.0733908	0.0888105	0.0806374	0.0819234	0.0837034	0.08212	0.0715583	0.0750846	0.0866957	0.0795712	0.0763099	0.0829094	0.0750502	0.0783279
Pa2g4	9.93562e-09	Caprin1	0.0743817	Pa2g4/Caprin1	1.88745e-14	0.372427	0.340081	0.316208	0.351967	0.32223	0.358517	0.346577	0.311189	0.359635	0.341686	0.364912	0.362209	0.351874	0.368687	0.333333	0.374373	0.369316	0.371124	0.333333	0.354139	0.318202	0.345582	0.322425	0.350452	0.339374	0.313131	0.366514	0.323291	0.338254	0.34603	0.318899	0.349256	0.316523	0.342727	0.313032	0.33321	0.326412	0.328733	0.319555	0.322797	0.326606	0.345003	0.322551	0.338835
Zfp956	2.71105e-19	Usp48	0.124484	Zfp956/Usp48	2.19277e-14	0.13015	0.132923	0.117005	0.122101	0.116539	0.151533	0.140784	0.116247	0.150063	0.152294	0.132398	0.136493	0.119418	0.145714	0.14042	0.1343	0.142392	0.128161	0.139785	0.148095	0.14542	0.169002	0.146111	0.144928	0.139494	0.139084	0.123129	0.15102	0.159327	0.131325	0.150919	0.129157	0.125306	0.128696	0.134075	0.138107	0.136604	0.154585	0.120927	0.145038	0.133058	0.132948	0.134339	0.134904
Tbc1d10c	2.69733e-11	Ttpal	0.103505	Tbc1d10c/Ttpal	2.20467e-14	2.02307	2.08008	2.18526	2.23927	2.02455	2.05125	2.03707	2.13199	2.12884	2.13549	2.146	2.21909	2.18926	2.36332	2.33281	2.13739	2.19643	2.35644	2.29288	2.28832	2.03992	2.16651	2.21605	2.28114	2.10877	2.10588	2.29003	2.13158	2.22043	2.19847	2.11541	2.11791	2.16725	2.3033	2.30918	2.24099	2.34501	2.20394	2.13196	2.22577	2.40402	1.9262	2.22182	2.13426
Zfp292	0.00066517	Phip	0.263782	Zfp292/Phip	2.21875e-14	0.631523	0.645624	0.624174	0.589301	0.613054	0.655208	0.572794	0.601289	0.642254	0.657791	0.618774	0.657489	0.624759	0.581395	0.649282	0.627907	0.640767	0.566966	0.573716	0.58837	0.62206	0.654381	0.607654	0.62911	0.573125	0.617875	0.623693	0.599151	0.645318	0.628042	0.625989	0.580566	0.622338	0.557862	0.617523	0.586485	0.617516	0.659126	0.60449	0.637084	0.600792	0.610365	0.651398	0.576637
Rbis	2.05536e-09	Abracl	0.272028	Rbis/Abracl	2.25368e-14	0.490814	0.456432	0.499029	0.381517	0.442478	0.433775	0.5	0.452107	0.479858	0.5	0.434615	0.428135	0.521452	0.398671	0.531818	0.409742	0.468983	0.480836	0.490909	0.3659	0.409182	0.397976	0.452261	0.422636	0.424471	0.398977	0.398276	0.498094	0.387097	0.422468	0.427681	0.348562	0.404337	0.479218	0.421569	0.408094	0.403004	0.389113	0.385093	0.464832	0.441495	0.427249	0.406888	0.364296
Ist1	1.2748e-10	Dnm2	0.212769	Ist1/Dnm2	2.30903e-14	0.296708	0.309122	0.292705	0.326979	0.301709	0.3084	0.29716	0.262312	0.306729	0.287071	0.277274	0.286555	0.29148	0.288377	0.271208	0.292101	0.277896	0.275598	0.295435	0.285815	0.315495	0.31606	0.270481	0.295005	0.295441	0.28554	0.293235	0.278418	0.272796	0.272783	0.302871	0.320177	0.294056	0.268087	0.28897	0.300194	0.281144	0.293487	0.299425	0.278013	0.303024	0.291389	0.295872	0.307173
Etnk1	1.37844e-10	Rad21	0.0601597	Etnk1/Rad21	2.31611e-14	1.99192	2.27658	2.1035	2.31889	2.10043	2.27199	2.1436	1.90349	2.11299	2.07912	2.04644	2.22558	2.13116	2.18013	2.35857	2.09105	2.06452	2.13965	2.09615	2.06339	2.322	2.05563	2.09044	2.01365	2.30915	2.14116	2.28454	2.14741	2.03872	2.08694	2.02599	2.09263	2.20853	2.22797	2.17935	2.28242	2.00367	2.10561	2.18124	2.21685	2.20289	2.16075	2.08762	2.31362
Fech	0.0132909	Mkrn1	0.39063	Fech/Mkrn1	2.32984e-14	0.636681	0.604558	0.600221	0.630728	0.628395	0.597872	0.628409	0.612598	0.593461	0.604802	0.59216	0.620169	0.603463	0.593258	0.600411	0.584365	0.615301	0.653327	0.604617	0.613705	0.572601	0.588568	0.557585	0.647707	0.585891	0.58081	0.597118	0.575361	0.625253	0.594185	0.552294	0.59182	0.588337	0.641283	0.592784	0.610775	0.602158	0.53521	0.653485	0.591719	0.608435	0.607613	0.662949	0.628604
Grina	0.000116963	Ndufa1	0.442264	Grina/Ndufa1	2.40608e-14	9.36376	10.7212	12.6381	9.64099	10.4221	8.06105	10.0171	10.8634	9.10811	10.381	7.55129	11.1307	11.3667	11.8808	12.4802	11.1822	10.1459	11.139	10.937	8.26584	8.66327	10.3953	8.9428	9.88751	8.27273	9.75413	9.20759	8.60644	7.97503	7.19267	7.3573	10.3984	9.14598	10.6536	8.2069	7.91286	9.34259	7.96934	10.1924	9.10526	12.3975	9.66381	10.7043	11.5318
Paqr9	0.0106362	Ube2r2	0.838613	Paqr9/Ube2r2	2.42623e-14	0.170901	0.175648	0.169158	0.173836	0.183588	0.166718	0.172075	0.168594	0.162679	0.154021	0.15487	0.170188	0.160638	0.176352	0.178661	0.176447	0.169639	0.182992	0.181023	0.158507	0.16426	0.199911	0.171279	0.164744	0.153132	0.186314	0.177061	0.152085	0.161032	0.140886	0.168741	0.173443	0.182033	0.205676	0.18956	0.17522	0.170952	0.165153	0.144042	0.1463	0.154709	0.149838	0.156433	0.155882
Selenbp1	0.0205108	Atpif1	0.382479	Selenbp1/Atpif1	2.51015e-14	0.137649	0.163699	0.140131	0.207755	0.169037	0.135655	0.170176	0.175147	0.139127	0.173303	0.193165	0.132241	0.164883	0.165639	0.207605	0.190476	0.187973	0.136594	0.187067	0.173617	0.189362	0.144444	0.179558	0.19257	0.195069	0.186194	0.194105	0.15684	0.191645	0.183143	0.171533	0.139877	0.212534	0.150342	0.216196	0.188198	0.149864	0.17004	0.220253	0.146182	0.151116	0.16627	0.152741	0.17466
Cirbp	1.76407e-15	Eif2b5	0.391807	Cirbp/Eif2b5	2.55555e-14	1.91447	2.33413	2.00907	2.07809	1.82222	1.71277	1.99746	1.77803	2.08272	2.02579	2.05251	2.30573	1.80669	1.97333	1.81863	2.14029	2.01739	2.24172	1.70994	2.31188	1.97074	2.21173	1.93911	2.54323	2.10606	2.22386	2.07983	2.29983	1.95893	1.83063	1.93345	2.10945	1.9338	2.16986	2.22482	2.02784	2.02862	2.07627	2.24113	2.14286	2.01322	2.00602	2.12476	1.94456
Foxn3	2.34476e-11	Pum2	0.761194	Foxn3/Pum2	2.8745e-14	0.481591	0.539803	0.494985	0.530593	0.503313	0.497588	0.520827	0.520846	0.492049	0.536051	0.485922	0.557929	0.514802	0.532915	0.559006	0.533191	0.511048	0.515589	0.521907	0.536269	0.551361	0.525397	0.559076	0.53949	0.516393	0.566271	0.559209	0.54522	0.523358	0.514694	0.503283	0.55328	0.536314	0.54829	0.521676	0.504211	0.496122	0.520317	0.538912	0.48577	0.534213	0.560205	0.521432	0.535023
Ripor1	3.39072e-06	Sfpq	0.223953	Ripor1/Sfpq	2.88876e-14	0.095057	0.0909439	0.100911	0.0981929	0.0943396	0.0912246	0.101269	0.0979717	0.0939296	0.0985075	0.0964121	0.0875837	0.0896875	0.0993241	0.0934479	0.0963373	0.0991246	0.0973483	0.107705	0.09987	0.0908566	0.0806411	0.0901697	0.104642	0.0934413	0.0933762	0.10187	0.103306	0.0990272	0.0939724	0.0901364	0.0775671	0.101236	0.103458	0.101736	0.113345	0.104855	0.111377	0.0936984	0.0913611	0.0980325	0.097243	0.0989217	0.0892934
Kat2b	4.63776e-12	Ptk2b	0.0909448	Kat2b/Ptk2b	3.08184e-14	0.162273	0.171533	0.160865	0.174218	0.146411	0.167499	0.164109	0.178097	0.15787	0.173514	0.168229	0.181512	0.180757	0.176965	0.172527	0.158129	0.146341	0.160956	0.176967	0.185471	0.167346	0.18459	0.149326	0.150207	0.162447	0.171614	0.167695	0.16175	0.167827	0.170439	0.1529	0.157317	0.154123	0.162777	0.171159	0.16197	0.16043	0.163237	0.165134	0.177112	0.179755	0.172641	0.158918	0.168703
Rnf10	0.0190535	Mkrn1	0.39063	Rnf10/Mkrn1	3.1281e-14	0.532984	0.576615	0.535622	0.568824	0.534326	0.516189	0.545388	0.554994	0.541273	0.551979	0.540193	0.577377	0.538624	0.570537	0.575688	0.537869	0.530287	0.512923	0.560903	0.557777	0.56681	0.528539	0.564182	0.591756	0.545445	0.565085	0.556406	0.51017	0.590098	0.563549	0.539888	0.552916	0.576359	0.601355	0.569317	0.557397	0.517516	0.542265	0.584003	0.579765	0.576879	0.591683	0.611387	0.619898
Hipk2	2.81413e-05	Med12	0.591874	Hipk2/Med12	3.29768e-14	0.426707	0.366364	0.336612	0.369822	0.37176	0.37263	0.40302	0.394304	0.354793	0.342586	0.38778	0.393225	0.401067	0.426949	0.396914	0.440196	0.372617	0.324358	0.385402	0.34589	0.375552	0.278107	0.349769	0.37069	0.363925	0.367975	0.339246	0.404324	0.299389	0.331642	0.343665	0.381353	0.385054	0.367021	0.350061	0.387043	0.314478	0.367762	0.345056	0.358604	0.354223	0.369028	0.413476	0.37205
Bin1	7.61543e-10	Mbnl1	0.643134	Bin1/Mbnl1	3.49207e-14	0.227496	0.22565	0.221429	0.224318	0.209828	0.242573	0.231472	0.22823	0.238845	0.245471	0.235288	0.227576	0.218164	0.219454	0.218913	0.228575	0.239969	0.237419	0.222635	0.234756	0.221762	0.213943	0.237227	0.223604	0.240845	0.218909	0.23862	0.241183	0.258506	0.252805	0.256232	0.220047	0.208278	0.248872	0.231892	0.231824	0.243645	0.223318	0.195991	0.211159	0.198706	0.21555	0.210932	0.20977
Tle5	2.88622e-09	Mob3a	0.200428	Tle5/Mob3a	3.63205e-14	1.60532	1.51395	1.43541	1.507	1.37615	1.54213	1.57873	1.47589	1.56481	1.71195	1.71636	1.67705	1.65902	1.51763	1.58215	1.78455	1.61579	1.62627	1.62075	1.54021	1.71503	1.71801	1.64933	1.61158	1.75451	1.56541	1.51748	1.73849	1.66538	1.66681	1.67987	1.63112	1.69248	1.61634	1.5571	1.60142	1.66746	1.65603	1.45389	1.52794	1.43278	1.53836	1.61938	1.47079
Dazap2	0.0081819	Gnas	0.488591	Dazap2/Gnas	3.65478e-14	0.273584	0.293414	0.289094	0.301979	0.30712	0.270491	0.291335	0.297295	0.322186	0.246971	0.281147	0.270844	0.261134	0.291095	0.294181	0.279465	0.293637	0.283181	0.284617	0.260833	0.275639	0.310339	0.273776	0.274877	0.268737	0.303366	0.276947	0.297532	0.248769	0.261405	0.287188	0.280785	0.311149	0.257236	0.28605	0.279306	0.277776	0.281689	0.30959	0.329417	0.327316	0.322736	0.306659	0.310411
Riok3	0.00958875	Ube2r2	0.838613	Riok3/Ube2r2	3.66364e-14	0.961494	0.963126	1.02587	0.996232	0.953463	0.91557	0.985766	0.87688	0.913994	0.88296	0.754887	0.906759	0.88412	1.04996	0.963161	0.964257	0.915579	0.912822	0.98551	0.826801	0.903573	0.870272	0.899154	0.854705	0.822009	1.01188	0.902671	0.804875	0.894381	0.829329	0.869356	0.899332	0.956261	0.883019	0.951285	0.992612	0.879056	0.879498	0.834715	0.931137	0.893451	0.963927	0.910651	0.930848
Mcm7	6.64356e-15	Usp7	0.479427	Mcm7/Usp7	3.94609e-14	0.194662	0.186127	0.185276	0.165398	0.177897	0.181678	0.184303	0.164925	0.194337	0.182571	0.194239	0.169832	0.186292	0.19084	0.188906	0.178976	0.189314	0.175873	0.206776	0.207723	0.154998	0.198518	0.195982	0.186424	0.190426	0.188652	0.17576	0.185062	0.197014	0.185419	0.19661	0.182014	0.187661	0.184317	0.191225	0.199666	0.189754	0.186057	0.160721	0.17123	0.160864	0.197279	0.175072	0.172236
Lnpep	2.139e-09	Sp1	0.262768	Lnpep/Sp1	4.08102e-14	0.921623	0.974348	1.00138	0.979471	0.970305	0.9469	0.973837	0.974633	0.927848	0.97236	0.927134	0.984848	0.909713	0.916456	1.06683	0.965152	0.898974	0.95638	0.900724	0.899619	0.964859	0.929185	0.893328	0.894244	0.924041	0.967197	0.923146	0.901611	0.916627	0.888391	0.84475	0.964829	0.951058	0.949544	0.927358	0.938154	0.871905	0.863882	0.941805	0.948926	0.970267	0.991903	0.974026	1.03155
Plekhf2	2.73707e-11	Rab1b	0.168339	Plekhf2/Rab1b	4.10477e-14	0.572816	0.633974	0.538143	0.57052	0.63245	0.564452	0.586032	0.553045	0.564166	0.523929	0.522177	0.541429	0.613977	0.655172	0.653333	0.613037	0.488532	0.514056	0.578329	0.577163	0.589253	0.603902	0.590734	0.559864	0.578684	0.532544	0.621993	0.563287	0.491964	0.584829	0.522807	0.544	0.554534	0.649667	0.546715	0.610155	0.550888	0.582192	0.528958	0.583707	0.596317	0.634932	0.52381	0.621663
Ddit4	2.35894e-11	Nfkbia	0.0972874	Ddit4/Nfkbia	4.21393e-14	0.255949	0.356394	0.512023	0.464342	0.491892	0.544736	0.31845	0.316783	0.354582	0.441264	0.282609	0.375776	0.415899	0.446101	0.255474	0.237113	0.206633	0.564052	0.572143	0.445545	0.517776	0.441793	0.501496	0.267051	0.524244	0.511921	0.519674	0.201	0.361368	0.334281	0.56743	0.477659	0.421439	0.215936	0.25765	0.341509	0.463787	0.251711	0.501639	0.611399	0.505267	0.507111	0.613927	0.452535
Polr2m	2.57843e-09	Caprin1	0.0743817	Polr2m/Caprin1	4.35876e-14	0.381044	0.381671	0.39874	0.394617	0.367084	0.350877	0.393391	0.351399	0.365864	0.384055	0.378947	0.379433	0.426815	0.35073	0.375166	0.396657	0.407901	0.422808	0.388418	0.403276	0.368491	0.338145	0.371832	0.409561	0.359473	0.358176	0.390542	0.375949	0.409032	0.386378	0.392601	0.356695	0.392031	0.374091	0.355053	0.362491	0.373512	0.382685	0.366794	0.364283	0.371608	0.397199	0.381499	0.342876
U2surp	7.12902e-10	Caprin1	0.0743817	U2surp/Caprin1	5.07487e-14	0.34562	0.398233	0.358634	0.343685	0.385224	0.362762	0.353265	0.342657	0.352159	0.373576	0.351579	0.363222	0.369438	0.364759	0.361886	0.410585	0.365641	0.402801	0.370056	0.362992	0.370271	0.354331	0.35547	0.384367	0.344975	0.381654	0.363844	0.360759	0.37386	0.355391	0.348437	0.350822	0.341321	0.367727	0.366755	0.353966	0.335022	0.340025	0.366447	0.356381	0.357226	0.36028	0.354595	0.357359
Stat4	2.46997e-09	Caprin1	0.0743817	Stat4/Caprin1	5.39893e-14	0.317377	0.295915	0.335101	0.319669	0.306069	0.342105	0.347364	0.275524	0.315615	0.309339	0.370526	0.309017	0.303279	0.359708	0.331341	0.320891	0.308682	0.307102	0.294256	0.316069	0.285269	0.307962	0.307668	0.344315	0.313344	0.309855	0.292143	0.303797	0.323491	0.367334	0.284198	0.307361	0.319309	0.314545	0.28883	0.296887	0.316029	0.272689	0.296978	0.297116	0.268847	0.301082	0.301693	0.295386
Pros1	1.26492e-06	Tpm4	0.586522	Pros1/Tpm4	5.63936e-14	0.0874688	0.0718399	0.0719901	0.084448	0.0731429	0.0605713	0.0639428	0.070457	0.0629451	0.0777476	0.0639528	0.0725215	0.0662831	0.072114	0.0702434	0.0730236	0.0686439	0.0724031	0.0725312	0.0841339	0.086503	0.0871456	0.0704828	0.0652309	0.0743968	0.0826125	0.0749718	0.055814	0.0822013	0.0655403	0.077851	0.0740187	0.0761214	0.0809475	0.0769715	0.0759384	0.0626816	0.0695566	0.0882649	0.0812606	0.0850145	0.0913577	0.0760315	0.0804258
Zfp831	1.53085e-07	Kmt2c	0.551016	Zfp831/Kmt2c	5.69588e-14	0.408967	0.403319	0.406524	0.391432	0.402723	0.391975	0.417021	0.398496	0.411426	0.446581	0.433898	0.382082	0.358384	0.40299	0.394276	0.396118	0.415299	0.410428	0.414158	0.418684	0.392085	0.368626	0.369752	0.391818	0.391784	0.420108	0.369096	0.371831	0.378666	0.411913	0.412728	0.365727	0.357783	0.360809	0.368151	0.402889	0.423069	0.406037	0.382362	0.375288	0.358114	0.389361	0.36	0.361243
Rp2	9.11726e-14	Tpm3	0.0821225	Rp2/Tpm3	6.06701e-14	0.28356	0.259371	0.247587	0.259576	0.238634	0.230175	0.247554	0.244658	0.211264	0.231775	0.253004	0.255099	0.240316	0.256012	0.270817	0.277637	0.244625	0.238955	0.256049	0.242394	0.268519	0.253517	0.235294	0.22822	0.237183	0.237568	0.221319	0.214517	0.249204	0.214492	0.245067	0.253383	0.243817	0.240146	0.235304	0.255631	0.243101	0.247392	0.238293	0.270638	0.228053	0.239796	0.244905	0.252608
Sh3bgrl	4.10201e-13	Nedd8	0.85555	Sh3bgrl/Nedd8	6.08215e-14	1.98614	1.96056	1.92288	2.02373	1.98606	1.76381	2.06954	1.8516	1.76667	1.60486	1.66711	1.97571	1.59672	1.57547	2.04398	1.8902	1.81219	1.99737	1.90102	1.76627	1.71763	1.51118	1.79847	1.58617	1.81753	1.75435	1.76699	1.70363	1.72464	1.86162	1.73967	2.02141	1.70783	1.86786	1.95754	1.8295	1.69106	1.64117	2.02243	1.74399	1.95037	1.97112	1.71058	2.02034
Def6	9.28124e-14	Grk2	0.935068	Def6/Grk2	6.25644e-14	0.14398	0.135859	0.13575	0.118768	0.118692	0.130228	0.130371	0.142412	0.124091	0.136178	0.133788	0.136166	0.128509	0.134251	0.137771	0.126222	0.125705	0.148803	0.124763	0.139576	0.126815	0.0989028	0.134205	0.128951	0.127681	0.116248	0.12638	0.137135	0.134765	0.132073	0.126854	0.122151	0.131911	0.133475	0.121505	0.130337	0.138573	0.128157	0.129164	0.147372	0.136732	0.130778	0.129465	0.132611
Scamp2	2.94023e-11	Nfkb1	0.0734953	Scamp2/Nfkb1	6.35567e-14	0.287766	0.286661	0.28877	0.272115	0.273325	0.260707	0.308197	0.28313	0.252781	0.261296	0.272043	0.253386	0.279118	0.251628	0.287889	0.241622	0.263133	0.264793	0.272017	0.279617	0.29013	0.321732	0.255454	0.269726	0.28849	0.25612	0.261057	0.257606	0.288264	0.273564	0.266532	0.304173	0.277748	0.279483	0.284153	0.254284	0.273704	0.281032	0.268675	0.313876	0.295463	0.272259	0.252454	0.30254
Lnpep	2.139e-09	Slc12a6	0.964513	Lnpep/Slc12a6	6.41844e-14	0.526516	0.538135	0.56839	0.569345	0.545179	0.495616	0.530203	0.555838	0.51513	0.546953	0.546252	0.520694	0.564516	0.515853	0.564046	0.524873	0.534288	0.502894	0.539319	0.530733	0.550716	0.453878	0.47897	0.511681	0.51005	0.531595	0.49127	0.504102	0.515447	0.51415	0.506084	0.509666	0.551486	0.500283	0.531064	0.552343	0.516386	0.550235	0.551205	0.5578	0.582924	0.55	0.556262	0.579667
2410002F23Rik	9.27498e-14	Rbm26	0.736629	2410002F23Rik/Rbm26	6.67195e-14	0.448366	0.472995	0.487121	0.479602	0.367737	0.421531	0.441057	0.452271	0.45756	0.504152	0.465604	0.46849	0.454936	0.423816	0.385993	0.493082	0.448827	0.478293	0.420349	0.466946	0.467963	0.465423	0.473856	0.447251	0.476804	0.437318	0.469159	0.427172	0.486287	0.439219	0.442722	0.451613	0.438683	0.452164	0.4633	0.419588	0.499634	0.461728	0.456311	0.426966	0.472868	0.403347	0.437441	0.460714
Arhgap45	3.34685e-10	Khnyn	0.448009	Arhgap45/Khnyn	6.87651e-14	8.19144	8.88064	8.5247	9.56697	8.95189	8.98669	8.68092	8.895	8.77889	8.88864	8.71507	9.0904	8.79631	9.26109	8.89269	8.9919	9.0637	9.85137	8.53324	8.57709	8.21938	8.22706	9.25697	8.38285	8.61662	8.66824	9.29485	8.52101	8.91347	8.67477	9.19427	8.33102	8.5827	8.70437	9.28891	8.82317	9.26294	8.80668	8.50729	9.10976	9.01601	8.51347	8.11044	8.58222
Lfng	7.05855e-10	Cdipt	0.858976	Lfng/Cdipt	6.94446e-14	2.35522	2.33769	2.17235	2.17037	2.26945	2.37838	2.36772	2.16012	2.20323	2.2025	2.48562	2.33856	2.09515	2.25352	2.13682	2.26485	2.14663	2.3343	2.17831	2.17566	2.39948	2.30815	2.22764	2.42793	2.28158	2.31901	2.14024	2.23529	2.40049	2.60818	2.40517	2.37	2.5202	2.36579	2.3	2.14208	2.30384	2.32458	2.17961	2.56856	2.34592	2.0572	2.1562	2.20488
Nptn	0.158292	Rgs10	0.0616009	Nptn/Rgs10	7.70574e-14	2.47363	2.60601	2.44714	2.52418	2.42445	2.18468	2.23902	2.33149	2.07561	2.24887	2.28539	2.24511	2.20307	2.53371	2.28925	2.1576	2.35386	2.4606	2.62979	2.32566	2.53881	2.68488	2.39771	2.35323	2.31914	2.49968	2.46503	2.33255	2.52692	2.49112	2.42376	2.64345	2.48015	2.44044	2.42408	2.57855	2.60188	2.32243	2.56216	2.54418	2.59766	2.49723	2.39293	2.63167
Dcaf15	3.93411e-10	Ganab	0.346239	Dcaf15/Ganab	7.74362e-14	0.341702	0.326379	0.311037	0.293449	0.288077	0.29908	0.304396	0.27897	0.294883	0.291209	0.303332	0.333333	0.275921	0.302343	0.298493	0.255319	0.281211	0.34414	0.308586	0.325096	0.285969	0.315305	0.30402	0.297644	0.302917	0.283442	0.313247	0.28425	0.310435	0.289347	0.277243	0.266964	0.28623	0.286756	0.292707	0.323255	0.30777	0.270758	0.275654	0.305914	0.265394	0.268706	0.272206	0.279688
Rad50	3.07028e-07	Dock11	0.105909	Rad50/Dock11	7.83032e-14	0.155556	0.179271	0.157348	0.183358	0.189216	0.175385	0.176626	0.17596	0.178956	0.185153	0.182306	0.177203	0.177999	0.155416	0.140567	0.174962	0.170923	0.178388	0.165751	0.169059	0.168675	0.147188	0.16334	0.165354	0.162066	0.156623	0.153543	0.174301	0.17128	0.168133	0.160741	0.162097	0.17492	0.157174	0.154647	0.164918	0.168881	0.159445	0.180472	0.178298	0.160444	0.159703	0.165864	0.16241
Arhgap10	0.153034	Tsc22d1	0.250961	Arhgap10/Tsc22d1	7.88877e-14	0.0858232	0.0928596	0.0918694	0.0963855	0.0959917	0.0941401	0.0889193	0.0909091	0.0866349	0.105447	0.102454	0.0906589	0.0935879	0.0882238	0.0885595	0.0988263	0.0934071	0.0852519	0.0975996	0.0857407	0.0845355	0.0755319	0.0954037	0.0931476	0.0926566	0.0842491	0.0918258	0.0915209	0.100343	0.095674	0.0851786	0.0832702	0.0904898	0.088684	0.0860247	0.0827586	0.090704	0.102126	0.0928284	0.0814421	0.0912373	0.0918748	0.0849827	0.0806246
Stom	1.77473e-06	Cyb5a	0.750032	Stom/Cyb5a	8.41453e-14	2.23338	2.03204	1.91301	1.82465	2.04221	1.55131	2.39282	2.00777	1.6136	1.90492	1.65369	1.58669	2.06327	2.45399	2.62	2.17119	2.19832	1.71113	2.15706	2.34358	2.06467	1.81234	1.8764	1.67444	1.85434	2.10562	2.07251	1.73709	1.91167	1.67246	1.89716	2.23631	2.2305	2.00956	1.90916	1.94747	1.87431	1.97811	2.34461	1.98969	2.15848	2.15569	2.10766	2.25019
Dop1b	0.000138514	Med12	0.591874	Dop1b/Med12	8.66986e-14	0.355372	0.301679	0.353279	0.33169	0.314425	0.293212	0.300336	0.344686	0.289808	0.288422	0.291289	0.290738	0.335386	0.338425	0.342049	0.346732	0.331023	0.301455	0.337447	0.336377	0.356038	0.315885	0.296097	0.319253	0.336615	0.308059	0.315489	0.293738	0.301426	0.293595	0.311152	0.359049	0.313587	0.337766	0.305968	0.318106	0.299689	0.3234	0.340732	0.318685	0.387691	0.326355	0.32098	0.376558
Tnfrsf14	3.33545e-08	Fnbp1	0.319873	Tnfrsf14/Fnbp1	8.69081e-14	0.441841	0.431804	0.461851	0.496165	0.50074	0.431516	0.468427	0.421984	0.454603	0.468338	0.393173	0.43547	0.490323	0.476237	0.474062	0.469641	0.425617	0.449624	0.433278	0.417798	0.419302	0.513959	0.453505	0.447015	0.43465	0.442303	0.444596	0.451392	0.483309	0.40856	0.422421	0.513771	0.46901	0.460216	0.422478	0.421277	0.436443	0.398819	0.433057	0.437123	0.461153	0.441044	0.448718	0.479499
Cds2	1.0633e-10	Unc13d	0.0578592	Cds2/Unc13d	8.79728e-14	2.35572	2.27073	2.22594	2.07635	2.125	1.92214	1.94147	2.19222	2.04476	2.07544	2.23043	1.99842	2.11469	2.1359	1.97727	2.0511	1.98337	1.89445	2.20539	2.17964	2.17181	2.32477	2.07007	2.03532	2.19955	2.02315	1.95492	1.93174	2.21676	2.06866	2.0244	2.17141	2.08777	1.98825	2.07841	2.08345	2.10018	2.11794	2.16442	2.19376	2.20661	2.18254	2.19635	2.35947
Dcaf12	0.000473214	Ube2r2	0.838613	Dcaf12/Ube2r2	8.9141e-14	1.24312	1.18476	1.18838	1.20457	1.23495	1.04856	1.20439	1.09951	1.01765	0.955967	1.06144	1.04309	0.995215	1.17878	1.12401	1.08314	1.1169	1.17576	1.18701	0.995577	0.955678	1.12903	0.918039	0.954037	0.920167	1.00903	1.01591	0.880825	0.971265	0.919979	0.984504	0.943851	1.00369	1.01488	1.05215	1.13462	0.950657	0.953672	0.984245	1.00136	0.995955	1.02132	1.0123	1.06907
Tsc22d3	2.07154e-10	Tagap	0.579166	Tsc22d3/Tagap	1.00644e-13	6.45393	6.6079	6.68417	6.36686	7.13413	7.12804	5.4677	5.6417	6.92668	5.83901	4.76735	6.2087	5.67593	6.43448	4.22864	5.56822	5.05946	8.3321	8.85446	7.26248	7.40347	7.04132	7.08144	4.17111	7.10099	6.08657	7.57171	3.907	5.63037	5.48974	8.06423	5.80832	5.6875	3.51772	5.10732	5.3913	7.83678	4.79228	8.21313	9	6.91562	8.26149	8.7846	7.13829
Cnot8	2.11313e-05	Gmfg	0.151766	Cnot8/Gmfg	1.0332e-13	0.421649	0.415373	0.385354	0.416052	0.407755	0.401117	0.423974	0.438839	0.391494	0.394545	0.401843	0.388626	0.431466	0.424346	0.397019	0.487889	0.392206	0.401211	0.442216	0.389489	0.376404	0.412344	0.441192	0.438416	0.421515	0.379179	0.45875	0.383948	0.418554	0.423216	0.412255	0.429084	0.39588	0.358855	0.409387	0.407086	0.389055	0.418113	0.422804	0.37941	0.350848	0.387051	0.416048	0.409418
Hypk	0.000625449	Max	0.0621139	Hypk/Max	1.03609e-13	0.162496	0.162354	0.210797	0.173114	0.187252	0.202271	0.190969	0.194492	0.198651	0.214763	0.214361	0.177756	0.210706	0.188736	0.179041	0.194862	0.184073	0.219009	0.198997	0.176627	0.190383	0.181818	0.187107	0.214546	0.194841	0.183242	0.203672	0.207277	0.186217	0.21986	0.197076	0.183974	0.189352	0.173182	0.187631	0.191511	0.181032	0.193099	0.189376	0.178806	0.177844	0.192929	0.175713	0.178536
Srsf1	8.56864e-10	Ppp4r3a	0.0505219	Srsf1/Ppp4r3a	1.07498e-13	2.63753	2.49238	2.27705	2.33443	2.536	2.22457	2.4916	2.28943	2.37961	2.59144	2.55771	2.78855	2.53316	2.64375	2.60709	2.61501	2.40546	2.59465	2.46059	2.47248	2.53262	2.5651	2.36954	2.50035	2.30386	2.31611	2.36371	2.42407	2.57753	2.52304	2.53559	2.60704	2.34872	2.62248	2.39231	2.43727	2.43596	2.4244	2.57203	2.52462	2.31377	2.2785	2.33238	2.27221
Zyx	5.17091e-07	Pdlim7	0.810211	Zyx/Pdlim7	1.0864e-13	9.21707	12.0884	11.5501	13.2136	12.6183	10.182	11.6667	12.2128	11.611	12.2211	12.6887	11.2943	12.0718	11.7993	10.8177	11.1737	10.4144	11.3231	12.3798	13.3365	14.4573	13.4869	13.7614	13.989	12.9272	13.6844	13.5833	11.5512	13.7143	12.66	13.2339	15.0348	14.5542	13.5066	13.2058	13.0134	12.1621	12.3187	13.4926	13.0949	12.6353	13.7346	13.0286	12.4447
Slc25a20	8.22655e-08	Lpar6	0.625879	Slc25a20/Lpar6	1.11471e-13	0.451264	0.555556	0.522976	0.63764	0.509728	0.550251	0.538012	0.492795	0.50346	0.46875	0.485149	0.453875	0.413793	0.361538	0.408163	0.620155	0.495468	0.623318	0.555184	0.562963	0.614796	0.415354	0.557587	0.629085	0.554955	0.593007	0.607069	0.591508	0.468085	0.512195	0.526471	0.611111	0.563438	0.49848	0.491549	0.448141	0.43	0.501279	0.619048	0.54461	0.581097	0.527869	0.614836	0.618718
Npm1	1.47299e-09	Sp3	0.367839	Npm1/Sp3	1.11537e-13	1.48833	1.60059	1.54905	1.79917	1.61422	1.58806	1.78331	1.57109	1.7382	1.71268	1.68744	1.64354	1.73254	1.63231	1.4556	1.72538	1.71054	1.76161	1.64933	1.52383	1.44816	1.51316	1.55421	1.61288	1.48652	1.60464	1.60317	1.63494	1.5814	1.64332	1.59572	1.55735	1.5644	1.55828	1.67436	1.73812	1.6582	1.80253	1.60319	1.67049	1.54947	1.67743	1.73045	1.46429
Trim5	1.70664e-05	Zfp871	0.100608	Trim5/Zfp871	1.11755e-13	0.23873	0.269362	0.244698	0.25323	0.254697	0.262786	0.269678	0.233589	0.288918	0.280255	0.298182	0.241379	0.274984	0.280977	0.282252	0.25	0.241785	0.26477	0.266735	0.253198	0.263694	0.243462	0.245086	0.283988	0.249537	0.252695	0.253815	0.302793	0.27644	0.268149	0.258706	0.295825	0.271837	0.27972	0.250857	0.282172	0.257154	0.243081	0.261146	0.265709	0.2241	0.277237	0.278711	0.21624
Atl3	7.49159e-13	Gpbp1l1	0.109735	Atl3/Gpbp1l1	1.15239e-13	1.17454	1.22563	1.08138	1.19632	1.05218	1.04331	1.18922	1.07059	1.0829	1.07742	1.09099	1.0551	1.04248	1.07584	1.04679	1.02038	0.96861	1.06457	1.12985	1.18294	1.18025	1.10883	1.15771	1.07279	1.14623	1.11547	1.13498	1.101	1.18092	1.131	1.18503	1.13732	1.15828	1.14106	1.16667	1.15385	1.1157	1.10801	1.06095	1.19694	1.16155	1.17606	1.18213	1.11222
P2ry12	0.0340478	Arhgap10	0.153034	P2ry12/Arhgap10	1.17865e-13	1.82946	1.92942	1.73275	1.85726	1.65449	2.00253	1.68639	1.83094	1.97287	1.64633	1.76802	2.11132	2.04184	1.80088	2.09585	1.66093	1.7545	2.08596	1.67302	1.74663	1.7461	1.99133	1.64889	1.50837	1.55673	1.65652	1.61499	1.90336	1.50684	1.76334	1.61244	2.05584	1.61876	1.80884	1.7732	1.84122	1.66057	1.51556	2.01997	1.98695	1.73428	1.72045	1.82251	2.15669
Rab43	1.67117e-14	Eif5a	0.287359	Rab43/Eif5a	1.17903e-13	0.619587	0.695005	0.695673	0.767123	0.7382	0.635721	0.739105	0.685993	0.676699	0.760118	0.671145	0.600594	0.669329	0.772624	0.766524	0.783972	0.690507	0.670774	0.76039	0.660714	0.697585	0.643407	0.762943	0.741935	0.72816	0.699776	0.7555	0.645579	0.75237	0.697154	0.685767	0.774815	0.748895	0.805574	0.778999	0.784599	0.696042	0.675303	0.741997	0.686682	0.669137	0.775536	0.730469	0.726081
Epm2aip1	5.9235e-05	Zfp871	0.100608	Epm2aip1/Zfp871	1.20792e-13	0.328381	0.343785	0.303752	0.341085	0.310332	0.309219	0.284436	0.339301	0.322816	0.350849	0.343434	0.357063	0.346913	0.331588	0.353401	0.36238	0.309465	0.335522	0.309658	0.296908	0.294268	0.349938	0.30004	0.258956	0.291667	0.308583	0.271617	0.348231	0.334031	0.349365	0.327906	0.301935	0.298367	0.34075	0.315627	0.329988	0.321536	0.334537	0.266536	0.27289	0.285452	0.312743	0.278711	0.270962
Ssr3	4.77731e-11	Prelid1	0.0799286	Ssr3/Prelid1	1.20905e-13	1.77928	1.69897	1.51444	1.82583	1.74732	1.59161	1.58573	1.58844	1.50394	1.67419	1.57437	1.51901	1.6303	1.48496	1.46218	1.61074	1.60709	1.55746	1.64984	1.69108	1.51374	1.59034	1.62653	1.53635	1.6056	1.71103	1.74031	1.52585	1.63805	1.50742	1.58147	1.59531	1.55991	1.48403	1.61946	1.76333	1.58657	1.50675	1.86992	1.64548	1.55584	1.71272	1.66884	1.74937
Aff3	4.48293e-12	Glcci1	0.0788238	Aff3/Glcci1	1.31275e-13	2.3159	2.07807	2.23181	2.16824	2.20516	2.36101	1.89799	2.17162	2.12758	2.44936	2.29513	2.16503	2.50394	2.23208	1.962	2.09643	2.07916	2.24837	2.39016	2.43623	2.09848	2.16034	1.96076	2.152	2.13784	1.99135	2.09182	2.02254	2.3086	2.08302	2.07311	1.95644	2.15593	2.09451	2.04567	2.23618	2.11429	2.18375	2.30972	2.09091	2.20516	2.2003	2.11374	2.15409
Arv1	0.00551775	Zfp871	0.100608	Arv1/Zfp871	1.31585e-13	0.130123	0.125047	0.128874	0.129199	0.111272	0.11541	0.112701	0.128303	0.135072	0.136943	0.131717	0.143493	0.138765	0.133799	0.139953	0.135817	0.118686	0.141138	0.130812	0.13113	0.119108	0.112702	0.115925	0.12732	0.125	0.123752	0.146999	0.127747	0.125131	0.128403	0.12483	0.1222	0.117959	0.121424	0.115833	0.128099	0.130648	0.123947	0.1122	0.0915619	0.13299	0.140078	0.128852	0.109885
Nsd3	1.99549e-09	Arid4a	0.818212	Nsd3/Arid4a	1.343e-13	1.6352	1.61816	1.60589	1.48588	1.50743	1.57782	1.61967	1.44456	1.4786	1.53032	1.53914	1.56377	1.67094	1.68554	1.7378	1.47786	1.4175	1.48674	1.69767	1.51629	1.60559	1.50146	1.47971	1.60165	1.70374	1.5943	1.47831	1.45997	1.60081	1.57294	1.50323	1.59859	1.6043	1.71744	1.60373	1.46224	1.45722	1.53625	1.48655	1.51341	1.62124	1.40077	1.57728	1.76355
Rgs10	0.0616009	Nptn	0.158292	Rgs10/Nptn	1.41406e-13	0.404264	0.383728	0.40864	0.396168	0.412465	0.457732	0.446623	0.428911	0.481785	0.444667	0.437563	0.445412	0.453911	0.394677	0.436825	0.463478	0.424835	0.406404	0.380259	0.429986	0.393885	0.372456	0.417064	0.424948	0.431195	0.400052	0.405675	0.428716	0.395738	0.401426	0.412582	0.378294	0.403202	0.409763	0.412528	0.387815	0.384338	0.430584	0.390296	0.393054	0.384962	0.400444	0.417897	0.379987
Abcb7	2.80791e-10	Hnrnpk	0.0666782	Abcb7/Hnrnpk	1.45813e-13	0.129832	0.14519	0.129426	0.141486	0.134134	0.129819	0.128493	0.13501	0.129911	0.138832	0.137333	0.126974	0.13941	0.127349	0.145072	0.133805	0.128341	0.134455	0.130423	0.134698	0.122438	0.139814	0.124541	0.127144	0.143275	0.132904	0.120276	0.123566	0.140259	0.113994	0.135356	0.140925	0.124543	0.12237	0.137679	0.131299	0.112541	0.13264	0.134831	0.128067	0.131949	0.128874	0.12845	0.139268
Hipk3	2.22173e-11	Rad21	0.0601597	Hipk3/Rad21	1.49235e-13	0.73468	0.709796	0.765123	0.758724	0.744671	0.738385	0.733063	0.717146	0.721367	0.6875	0.709743	0.710078	0.809859	0.711632	0.699264	0.772009	0.706386	0.72723	0.771883	0.749534	0.840389	0.643125	0.727273	0.720828	0.752485	0.769394	0.726925	0.678148	0.707804	0.728146	0.71666	0.769322	0.765187	0.74965	0.787166	0.749856	0.681718	0.729028	0.728863	0.747212	0.752646	0.707403	0.745257	0.669953
Igh	0.000117366	A630001G21Rik	0.314815	Igh/A630001G21Rik	1.57927e-13	17.4338	17.1274	17.4276	17.0041	16.5521	18.2459	17.6837	18.4561	18.9241	16.73	18.6941	16.6482	18.1417	18.5675	14.429	19.1906	18.2456	18.8263	17.9922	16.3469	16.1507	17.6578	18.2196	17.0048	17.4596	17.7833	18.3079	18.1539	16.9059	16.6848	17.2199	14.9863	16.3165	16.8013	16.5013	17.6	19.0852	16.3586	17.34	15.8754	16.2466	16.9305	16.9952	16.9235
Spta1	0.328302	Pabpc1	0.253101	Spta1/Pabpc1	1.75497e-13	0.106627	0.103044	0.0785353	0.0950195	0.0833869	0.0912893	0.0963538	0.0987048	0.0948265	0.101319	0.0811473	0.0848482	0.0871979	0.0928207	0.0886516	0.0955558	0.0837887	0.0904485	0.101695	0.0945713	0.100615	0.0942901	0.0751004	0.0713149	0.0843954	0.07658	0.0793854	0.0640082	0.0835272	0.0736292	0.0884603	0.0812407	0.0848887	0.0647135	0.0698504	0.0891636	0.0773898	0.0879266	0.115622	0.119438	0.0895336	0.0965619	0.0901355	0.0934077
Marchf5	0.00991851	Isg20	0.62526	Marchf5/Isg20	1.77803e-13	0.0488238	0.0497669	0.054872	0.0550079	0.0562546	0.046526	0.0518222	0.0534599	0.0543147	0.0482428	0.0496502	0.047055	0.0571706	0.0560153	0.0559576	0.0522276	0.0486874	0.0520723	0.0557926	0.0478485	0.0475558	0.0546066	0.0478166	0.0506419	0.0465456	0.0509094	0.0472246	0.0506396	0.041275	0.0435063	0.0430983	0.0536157	0.0491037	0.0441172	0.0464356	0.0430583	0.0514011	0.0496574	0.0532532	0.0464326	0.0605075	0.0551269	0.0473846	0.0547522
Srsf5	5.98526e-09	Fnbp4	0.491434	Srsf5/Fnbp4	1.84236e-13	1.18894	1.14408	1.23835	1.18536	1.13441	1.16831	1.13785	1.26623	1.18466	1.20022	1.22668	1.20323	1.3987	1.25996	1.33826	1.12554	1.24889	1.29237	1.27821	1.2033	1.2339	1.45272	1.06169	1.28403	1.149	1.20474	1.16005	1.18472	1.171	1.14838	1.23093	1.1354	1.14864	1.16413	1.17794	1.24236	1.20056	1.25218	1.22586	1.17243	1.16467	1.1703	1.25538	1.09248
Foxn3	2.34476e-11	Slc12a6	0.964513	Foxn3/Slc12a6	1.85227e-13	0.41537	0.453129	0.414049	0.448422	0.411484	0.384816	0.425481	0.450254	0.401297	0.441542	0.397059	0.453271	0.435484	0.42394	0.437279	0.424027	0.437062	0.436013	0.460991	0.464777	0.435244	0.462614	0.423153	0.409422	0.435703	0.433748	0.439369	0.40727	0.41897	0.4124	0.442565	0.434095	0.434708	0.412613	0.450747	0.464793	0.428571	0.472926	0.426784	0.421437	0.424779	0.445306	0.422759	0.419265
Serinc3	2.16519e-05	Uqcrh	0.525582	Serinc3/Uqcrh	1.95678e-13	8.33867	8.85545	8.40715	8.14871	8.00312	6.84552	7.34835	6.80786	7.91324	6.92372	7.6333	6.89831	7.28127	8.02973	7.5836	6.91627	7.06198	8.33046	8.38885	7.60953	6.46584	7.37605	6.87483	7.17998	7.32593	7.24976	7.57089	6.86302	6.61978	6.5921	7.59951	7.46864	7.31284	7.42486	7.97665	7.64584	8.35954	6.68384	7.33923	6.8249	7.90805	8.19129	7.38983	7.62359
Rab21	8.17839e-10	Nek7	0.45985	Rab21/Nek7	1.97838e-13	0.695793	0.690746	0.664238	0.719813	0.67932	0.686495	0.664729	0.690327	0.616988	0.612859	0.6952	0.651713	0.662819	0.671115	0.686293	0.589691	0.64698	0.735294	0.666667	0.713666	0.693199	0.758427	0.666077	0.739695	0.706917	0.698421	0.69411	0.651814	0.657486	0.66879	0.620617	0.685378	0.677368	0.764419	0.705301	0.669967	0.591635	0.628431	0.672082	0.630881	0.748018	0.705076	0.694823	0.738286
Rps15	2.09311e-07	Rack1	0.125146	Rps15/Rack1	2.00188e-13	0.677726	0.664018	0.684422	0.630661	0.629412	0.695573	0.655163	0.700801	0.692731	0.699305	0.725816	0.706046	0.708658	0.640794	0.702294	0.704334	0.705422	0.695461	0.655052	0.732811	0.702178	0.708798	0.738757	0.701997	0.701421	0.719933	0.702924	0.803361	0.739768	0.750523	0.679259	0.69209	0.693498	0.72212	0.724955	0.70786	0.754179	0.715031	0.797071	0.716899	0.76144	0.731015	0.720432	0.685318
Rbis	2.05536e-09	Psmc6	0.964597	Rbis/Psmc6	2.00669e-13	0.444181	0.415094	0.435593	0.363431	0.407166	0.427406	0.43295	0.419929	0.435016	0.380165	0.40868	0.363636	0.490683	0.342857	0.369085	0.349633	0.4375	0.410714	0.443662	0.385859	0.398058	0.399323	0.402385	0.451761	0.43975	0.40625	0.422303	0.436526	0.357143	0.446488	0.450131	0.393881	0.441504	0.482759	0.405114	0.460076	0.411239	0.356747	0.3589	0.463415	0.450351	0.440655	0.401763	0.369661
Herc2	0.000257485	Smg1	0.596364	Herc2/Smg1	2.02849e-13	0.29395	0.336959	0.293407	0.304984	0.316737	0.323981	0.306969	0.322274	0.316923	0.338767	0.343656	0.292006	0.318644	0.322801	0.359696	0.348555	0.33356	0.330648	0.30955	0.310505	0.341146	0.260984	0.354671	0.34994	0.305416	0.31051	0.313433	0.326971	0.340668	0.330664	0.338278	0.331942	0.337721	0.333774	0.323533	0.311773	0.336251	0.364725	0.312274	0.311628	0.324555	0.332815	0.312303	0.320335
Fam117a	0.00162781	Ube2r2	0.838613	Fam117a/Ube2r2	2.03128e-13	0.414106	0.415769	0.419321	0.411453	0.383195	0.365942	0.403095	0.388832	0.382389	0.39891	0.398045	0.400159	0.348411	0.399225	0.384399	0.421222	0.441464	0.497705	0.423839	0.449647	0.388692	0.419355	0.409476	0.432055	0.413656	0.446661	0.45145	0.370214	0.438008	0.415647	0.38273	0.391405	0.410892	0.408809	0.470565	0.486522	0.440298	0.356788	0.458541	0.43414	0.402381	0.445929	0.422723	0.466911
Setd1a	4.79144e-10	Prdm2	0.390152	Setd1a/Prdm2	2.11852e-13	0.474127	0.427471	0.487262	0.438615	0.439869	0.418961	0.44382	0.421348	0.455335	0.439905	0.461235	0.447201	0.509031	0.44038	0.399829	0.423387	0.443682	0.47161	0.433618	0.42795	0.405391	0.481612	0.450228	0.449177	0.44982	0.463892	0.479186	0.450556	0.448855	0.437078	0.438583	0.446541	0.473413	0.448031	0.45251	0.464737	0.483273	0.438326	0.456441	0.440823	0.471756	0.407779	0.422042	0.39658
Ttc13	2.58731e-16	Ahcyl1	0.260637	Ttc13/Ahcyl1	2.20373e-13	0.976027	0.988802	0.963907	0.977157	0.938444	1.07228	0.961481	1.06367	1.04948	1.05682	0.94	1.01133	0.989011	1.11132	0.879271	0.992857	1.07153	0.959087	0.926036	1.00974	1.00916	0.893229	1.03965	0.972864	0.939627	0.909502	1.00906	1.03823	0.968085	0.92094	1.09237	0.962916	0.992632	0.937962	0.992049	0.975275	1.01495	0.971168	0.902273	0.952904	0.94295	0.929769	0.942203	1.00123
Sorl1	5.28184e-10	Sh2d3c	0.314939	Sorl1/Sh2d3c	2.21082e-13	5.57158	5.36884	5.83333	5	4.77068	5.06627	4.75983	5.24385	5.09985	5.29592	5.33766	4.95283	5.48922	5.61011	4.70629	5.35434	5.14889	5.07667	5.16667	5.50407	5.4892	4.77685	4.90811	4.72786	5.30673	5.12557	4.77498	5.47648	5.2302	4.87696	5.50943	5.347	5.44893	4.60987	4.80213	5.31904	5.38332	5.2272	5.11875	4.95765	4.92539	5.52026	4.82596	5.18131
Gm10275	1.69954e-11	Sp3	0.367839	Gm10275/Sp3	2.22715e-13	0.369165	0.36377	0.306799	0.359597	0.313303	0.431098	0.429451	0.37346	0.404491	0.432448	0.416893	0.441757	0.435714	0.367692	0.362345	0.377254	0.446127	0.408616	0.375396	0.356207	0.37851	0.398038	0.387945	0.386337	0.365409	0.384113	0.386756	0.444584	0.40592	0.425081	0.375507	0.366347	0.411743	0.383742	0.372163	0.348515	0.378726	0.415614	0.404136	0.385387	0.350447	0.346304	0.385338	0.342608
Lims1	5.43157e-11	Ilk	0.571454	Lims1/Ilk	2.23462e-13	1.18319	1.26431	1.28369	1.29513	1.32694	1.15532	1.19455	1.16851	1.23	1.07847	1.07185	1.13908	1.15807	1.16353	1.31631	1.26008	1.20944	1.21904	1.27236	1.20065	1.22595	1.23986	1.10948	1.1497	1.15818	1.18335	1.30783	1.23946	1.06941	1.0425	1.16333	1.23155	1.29663	1.13777	1.20864	1.2188	1.05173	1.17409	1.39564	1.26511	1.30274	1.31486	1.18659	1.35819
Tmed5	8.64766e-11	Ddx3x	0.641744	Tmed5/Ddx3x	2.27156e-13	0.184549	0.18148	0.163261	0.168196	0.193585	0.172687	0.173406	0.144569	0.163523	0.159858	0.154996	0.150459	0.152601	0.158943	0.151246	0.160248	0.170238	0.145652	0.182115	0.164646	0.171688	0.167363	0.14154	0.149375	0.163884	0.165009	0.172634	0.151354	0.15173	0.161913	0.155135	0.167049	0.156163	0.155449	0.179458	0.179642	0.160384	0.145665	0.167966	0.169707	0.176191	0.161569	0.167978	0.170873
Fech	0.0132909	Ube2r2	0.838613	Fech/Ube2r2	2.28053e-13	4.10939	4.07015	4.10176	4.07265	4.21322	3.71584	4.31304	3.93856	3.68971	4.10445	3.72916	3.84254	3.91289	4.3494	4.28257	4.14949	4.40434	4.33444	4.14372	3.73692	3.85635	3.82509	3.81785	4.09657	3.46039	3.87777	3.9442	3.58014	4.05921	3.7285	3.596	3.84228	3.97882	3.9432	3.66067	4.08471	4.02055	3.84341	3.70734	3.74502	3.6386	3.83556	3.84455	3.78532
Hnrnpr	9.21717e-12	Pum2	0.761194	Hnrnpr/Pum2	2.28613e-13	0.25	0.270605	0.289713	0.273298	0.253379	0.297636	0.279948	0.27892	0.268728	0.282371	0.314078	0.292112	0.293527	0.277206	0.270469	0.301277	0.287242	0.284411	0.238696	0.289508	0.261343	0.282143	0.266944	0.290437	0.258965	0.276508	0.289498	0.304694	0.271158	0.27959	0.261023	0.25856	0.260705	0.268696	0.263235	0.278536	0.280654	0.273416	0.290228	0.266171	0.283594	0.25905	0.285677	0.26683
Hbq1b	0.000204691	Gm16437	0.518287	Hbq1b/Gm16437	2.28682e-13	4.38482	4.65434	3.97495	3.83948	4.45212	3.63289	4.1378	4.02079	3.78891	4.04096	3.69529	3.42117	3.49918	4.23792	3.68664	3.87132	4.24596	5.08108	4.20632	4.87467	4.85413	4.30415	3.81982	4.21146	4.06154	4.72792	4.20136	3.40034	4.08795	3.50995	3.83267	4.16075	4.08007	3.89254	4.33617	4.34988	5.06742	4.33387	4.83493	4.47813	4.17931	3.96557	4.33549	4.80033
Dcaf12	0.000473214	Rnf11	0.111411	Dcaf12/Rnf11	2.35166e-13	3.20069	3.3292	3.20006	3.26038	3.24759	3.2152	2.99608	3.04749	2.98857	2.84565	3.419	3.14023	3.18127	3.15328	3.16734	2.88772	2.90252	3.2263	3.2329	3.24292	3.1491	3.09806	3.13309	3.17611	3.33786	3.30915	3.376	2.86369	3.11653	3.09665	3.06078	3.45535	2.97257	3.46559	3.30921	3.38533	2.97797	3.02147	3.1151	3.28366	3.16685	3.19375	3.24447	3.55055
B3gnt8	8.42409e-11	Rftn1	0.328373	B3gnt8/Rftn1	2.44118e-13	0.37971	0.371	0.378669	0.297826	0.357581	0.35	0.360125	0.310461	0.333951	0.335684	0.315789	0.388525	0.349005	0.366221	0.342007	0.397218	0.3775	0.338865	0.360248	0.335267	0.296209	0.330467	0.304754	0.324102	0.346738	0.31875	0.319483	0.310534	0.368196	0.306878	0.369517	0.329876	0.408115	0.416667	0.340674	0.334272	0.315152	0.30622	0.278549	0.326823	0.364592	0.325069	0.370161	0.297938
Zfp871	0.100608	Cpsf6	0.0912827	Zfp871/Cpsf6	2.57452e-13	1.01561	0.976032	1.08151	1.03108	1.06831	1.14882	1.04829	1.0506	1.02403	1.09726	1.07656	1.00672	1.04733	1.03867	0.945307	1.03354	1.13215	0.96959	1.05272	1.12808	1.17603	0.985881	1.12703	1.10597	1.08162	1.12787	1.0904	0.995551	1.0977	1.06731	1.05286	1.14519	1.16114	1.01746	1.03733	1.05087	1.12686	1.16061	1.07591	1.10079	1.1074	1.05382	1.08182	1.18021
Gata1	0.00375152	Myl6	0.193441	Gata1/Myl6	2.6773e-13	0.0200163	0.0215383	0.0164804	0.0185064	0.0209517	0.015942	0.018359	0.0206372	0.0191402	0.0182015	0.0164036	0.0222856	0.020605	0.0215054	0.0219265	0.0190752	0.017723	0.0180689	0.0186884	0.0199853	0.0205315	0.0171149	0.0213153	0.0183925	0.0200393	0.0180839	0.0189272	0.0141389	0.0197683	0.0167007	0.0201842	0.0178223	0.0205363	0.0182855	0.0207815	0.0178119	0.0171297	0.0198004	0.0204375	0.0188406	0.0203086	0.0201544	0.0210116	0.0214604
Ccdc117	4.9402e-13	Btg2	0.858374	Ccdc117/Btg2	2.69375e-13	0.19507	0.209446	0.201632	0.199088	0.214981	0.213128	0.217251	0.217075	0.19161	0.230994	0.198347	0.181864	0.207869	0.188289	0.189333	0.208985	0.231049	0.190491	0.20123	0.187283	0.214046	0.174036	0.200773	0.203274	0.189296	0.206	0.197188	0.207379	0.228209	0.215057	0.194731	0.202856	0.19771	0.204412	0.1985	0.185395	0.201997	0.197802	0.178517	0.193219	0.187144	0.196237	0.200366	0.187224
Ptbp2	4.57816e-10	Rock1	0.917837	Ptbp2/Rock1	2.77105e-13	0.17545	0.176724	0.183298	0.147945	0.156137	0.146987	0.175246	0.160784	0.1821	0.167776	0.195837	0.204577	0.183706	0.161956	0.176471	0.163324	0.161927	0.169179	0.172282	0.165187	0.163566	0.191845	0.163028	0.158845	0.162108	0.154753	0.165094	0.169045	0.15201	0.156824	0.173793	0.14218	0.137841	0.165796	0.157362	0.159052	0.168581	0.16656	0.154943	0.155446	0.163501	0.141955	0.163662	0.140009
Cetn3	6.86323e-11	Ddx3x	0.641744	Cetn3/Ddx3x	2.9945e-13	0.101471	0.103029	0.0953637	0.100083	0.101489	0.0996347	0.0933126	0.10274	0.0940067	0.100354	0.092808	0.104954	0.0932563	0.0900038	0.0903025	0.0910574	0.102083	0.0926877	0.0998695	0.0856912	0.0815804	0.110084	0.0902852	0.0950208	0.0981986	0.0952043	0.0941638	0.0923598	0.0907544	0.0901711	0.102319	0.0874777	0.0887082	0.0830128	0.0886868	0.0866717	0.0935121	0.102023	0.0871616	0.0999769	0.0905427	0.0935294	0.0844569	0.0779892
Derl1	5.48757e-07	Ptpn18	0.224058	Derl1/Ptpn18	2.99878e-13	0.955133	1.04409	0.982043	0.92669	1.10471	0.924786	0.930636	0.98213	0.961751	1.09743	0.973333	1.0009	0.865969	1.05087	0.960048	1.11927	0.862625	0.966742	1.08937	0.993737	1.13682	1.01981	1.05935	1.0572	1.0204	1.07724	1.12418	0.987812	1.07042	1.01662	1.03171	1.01451	0.950517	0.969027	1.14841	1.11681	0.976626	1.05744	1.12279	0.959422	1.02957	1.09079	1.03254	1.1285
Serf2	5.34445e-05	Rplp2	0.395922	Serf2/Rplp2	3.11291e-13	0.271253	0.23068	0.242438	0.207669	0.216901	0.25	0.240681	0.275994	0.232623	0.228269	0.24374	0.255548	0.240361	0.261217	0.23911	0.254659	0.239461	0.240811	0.240827	0.234778	0.256941	0.226733	0.250209	0.23927	0.240742	0.240035	0.205093	0.24766	0.219156	0.236633	0.23969	0.215528	0.236334	0.236341	0.21147	0.229124	0.249221	0.267018	0.230118	0.245289	0.251816	0.21393	0.235066	0.206284
Uqcc3	1.00541e-08	Slc39a7	0.110966	Uqcc3/Slc39a7	3.17758e-13	0.16309	0.181913	0.176776	0.173267	0.169524	0.174472	0.158901	0.159827	0.193487	0.170439	0.202475	0.169036	0.162011	0.186125	0.17364	0.155416	0.190349	0.197405	0.173591	0.190635	0.178022	0.174927	0.161031	0.191525	0.184657	0.157701	0.177801	0.172949	0.18232	0.176095	0.187988	0.160781	0.210654	0.175758	0.200136	0.177149	0.175521	0.186603	0.190941	0.162971	0.187002	0.164207	0.176781	0.160635
Numa1	1.77596e-10	Usp34	0.512817	Numa1/Usp34	3.39836e-13	1.89912	1.85505	1.76139	1.71488	1.83393	1.88907	1.64178	1.8729	1.81473	1.9606	1.90174	1.69707	1.80149	1.90439	1.81281	1.83704	1.81154	1.81355	1.80197	1.92693	1.82979	1.8042	1.91027	1.86337	1.7417	1.82111	1.99425	1.79344	1.92025	1.84503	1.77304	1.77982	1.76616	1.83241	1.87428	1.62959	1.91012	1.89765	1.84579	1.75404	1.77238	1.7402	1.77608	1.77611
Zfp869	3.45715e-14	Dock11	0.105909	Zfp869/Dock11	3.41055e-13	0.258503	0.248818	0.236864	0.224774	0.265908	0.242291	0.274206	0.231052	0.252082	0.265861	0.256702	0.25431	0.249309	0.248038	0.207152	0.234479	0.244234	0.248717	0.271036	0.267544	0.249139	0.267575	0.22751	0.252877	0.246184	0.243377	0.250537	0.254023	0.247493	0.257071	0.250373	0.25	0.259774	0.250331	0.24813	0.257121	0.267501	0.264619	0.2411	0.260992	0.233537	0.232745	0.234196	0.228225
Slc48a1	0.182757	Bola3	0.220063	Slc48a1/Bola3	3.46517e-13	5.54432	5.78095	5.82101	5.35351	6.07961	4.61632	5.27299	5.33178	4.94741	4.91753	4.78078	5.1676	5.27423	5.86433	5.79933	5.37606	5.19801	5.29262	5.61611	5.92763	5.36045	5.4514	5.06285	5.58765	5.3433	5.51106	6.24735	4.59815	5.34758	4.92117	5.19463	5.89594	5.207	5.85061	5.62922	5.21026	5.70623	5.20716	5.35865	4.48541	5.20415	5.05634	5.12649	5.44925
Sh3bgrl	4.10201e-13	Rpl24	0.0553917	Sh3bgrl/Rpl24	3.50551e-13	0.607958	0.552162	0.594122	0.5738	0.556463	0.514041	0.537172	0.541802	0.508163	0.481752	0.533841	0.581992	0.502874	0.47282	0.619215	0.572379	0.538424	0.522516	0.523496	0.549471	0.561459	0.418835	0.50683	0.478498	0.550145	0.524962	0.518519	0.497428	0.518745	0.520438	0.504192	0.565199	0.525649	0.527484	0.544113	0.502229	0.476518	0.482815	0.582455	0.570989	0.614062	0.568827	0.557156	0.589127
Pfkfb3	4.97026e-09	Myl12a	0.860638	Pfkfb3/Myl12a	3.5736e-13	0.478166	0.398763	0.352327	0.353301	0.356691	0.328365	0.324172	0.367447	0.346903	0.337104	0.336892	0.329913	0.357143	0.354724	0.348697	0.386935	0.341649	0.311682	0.364103	0.403158	0.393424	0.348619	0.397472	0.37743	0.371078	0.36494	0.457663	0.388338	0.345748	0.300189	0.320238	0.378652	0.327324	0.374611	0.394688	0.360551	0.341306	0.34519	0.41439	0.353758	0.382402	0.377797	0.351278	0.387124
Huwe1	0.0169608	Smg1	0.596364	Huwe1/Smg1	3.62626e-13	0.862062	0.817431	0.773229	0.800467	0.765599	0.835692	0.769288	0.824024	0.797247	0.83983	0.88129	0.817497	0.868927	0.844234	0.848433	0.850649	0.811073	0.783441	0.820443	0.793926	0.806995	0.70271	0.841298	0.809747	0.765342	0.796816	0.769361	0.802357	0.807272	0.781045	0.771987	0.766698	0.818775	0.80545	0.786222	0.795145	0.798166	0.790349	0.782807	0.765622	0.800291	0.778171	0.78893	0.749401
Add1	1.3716e-06	Irak1	0.771467	Add1/Irak1	3.64694e-13	2.53924	2.25816	2.57336	2.55213	2.70902	2.6759	2.70265	2.75818	2.72424	2.53121	2.4707	2.39124	2.41253	2.44708	2.37085	2.80246	2.51176	2.38416	2.59592	2.39482	2.22806	2.37517	2.49124	2.34659	2.425	2.35218	2.53466	2.59967	2.64883	2.5334	2.75499	2.37871	2.54676	2.55328	2.39733	2.41817	2.42078	2.67964	2.3129	2.29485	2.38245	2.55403	2.67981	2.47596
Clic4	0.177922	Arhgap10	0.153034	Clic4/Arhgap10	3.67021e-13	3.00282	2.9153	2.83109	2.72258	2.96742	2.96791	2.70888	2.88038	3.15004	2.3668	2.78723	2.76265	2.53243	2.85546	2.8412	2.77539	2.71958	2.88252	2.7693	3.01258	3.08325	3.24594	2.75911	3.03947	2.7577	3.05761	3.29457	3.02416	2.49696	3.02115	2.82695	2.77403	2.87462	2.72999	3.22251	3.0045	2.88954	2.62743	2.91493	2.80615	2.84382	2.87575	2.85628	3.34067
Lnpep	2.139e-09	Med13l	0.515507	Lnpep/Med13l	3.85381e-13	1.49639	1.58705	1.57715	1.77291	1.64444	1.57967	1.70628	1.46881	1.60964	1.5349	1.62069	1.55533	1.53049	1.5339	1.64774	1.49422	1.50731	1.43662	1.53751	1.38433	1.55376	1.3893	1.46631	1.44043	1.55365	1.57766	1.38596	1.55843	1.44859	1.51592	1.50184	1.60474	1.59335	1.41974	1.40764	1.58206	1.39872	1.39524	1.5703	1.57154	1.5526	1.58436	1.61837	1.6569
Sptbn1	6.26776e-06	Phip	0.263782	Sptbn1/Phip	3.85864e-13	2.00633	1.9523	1.82299	1.88922	1.90371	2.2	1.95567	2.19251	2.15715	2.10848	2.13908	2.09967	2.02309	1.90357	2.09599	2.29651	2.05516	1.92689	1.99482	2.03114	2.11448	2.02851	2.23077	2.1655	1.98998	2.02968	2.16855	2.09218	2.10723	2.10197	2.08512	1.93652	2.15129	2.13804	1.98429	1.88355	2.24968	2.23548	1.87633	2.02588	1.96711	2.13167	2.07013	2.01646
Arhgap10	0.153034	Clic4	0.177922	Arhgap10/Clic4	3.88475e-13	0.33302	0.343017	0.353221	0.367299	0.336993	0.336938	0.369157	0.347176	0.317456	0.422512	0.358779	0.361971	0.394878	0.350207	0.351964	0.36031	0.367704	0.346918	0.361102	0.331942	0.324333	0.308077	0.362436	0.329004	0.362621	0.327053	0.303529	0.33067	0.400487	0.331	0.353738	0.360487	0.347872	0.366302	0.310317	0.332834	0.346076	0.3806	0.343061	0.35636	0.35164	0.347735	0.350106	0.299341
Hacd4	5.60796e-08	Zfand3	0.720131	Hacd4/Zfand3	4.00718e-13	0.85247	0.833831	0.941939	0.844729	0.83115	0.825843	0.857704	0.892744	0.780388	0.767804	0.800923	0.851278	0.77669	0.887456	0.839817	0.793798	0.752467	0.763965	0.813401	0.758271	0.850778	0.888092	0.716981	0.745752	0.819149	0.810462	0.750979	0.740917	0.73248	0.731544	0.800106	0.860014	0.89856	0.743265	0.762781	0.829563	0.691714	0.752042	0.867197	0.859223	0.961203	0.84472	0.804954	1.04111
Nt5c3b	1.21219e-12	Ttpal	0.103505	Nt5c3b/Ttpal	4.08381e-13	0.219659	0.218344	0.214103	0.209571	0.211679	0.243441	0.211926	0.221273	0.215814	0.228514	0.217168	0.234273	0.216107	0.245327	0.21875	0.255631	0.257519	0.220405	0.205617	0.213504	0.180143	0.266215	0.21886	0.237722	0.18853	0.228105	0.229575	0.211696	0.220426	0.192228	0.197844	0.222322	0.225124	0.212212	0.217912	0.211835	0.235154	0.212808	0.215054	0.23681	0.22247	0.211679	0.237151	0.204882
Ccndbp1	0.000401026	Mxi1	0.0900724	Ccndbp1/Mxi1	4.23641e-13	4.69698	4.86636	5.00838	4.99849	5.0902	4.86006	5.49297	4.55412	4.84155	4.30376	4.57082	4.41341	4.54392	5.04785	4.77872	4.31731	4.75372	4.4416	4.47161	4.4715	4.66394	4.62263	4.58951	4.74444	4.22759	5.2013	5.17333	4.71205	4.75106	4.38917	4.17281	4.77247	4.84221	5.1193	4.76086	4.6953	4.49517	4.75864	5.19625	5.734	4.71694	5.18486	5.19038	5.28675
Cpsf6	0.0912827	Zfp871	0.100608	Cpsf6/Zfp871	4.25487e-13	0.984631	1.02456	0.924633	0.969854	0.936055	0.870458	0.953936	0.951833	0.976532	0.911359	0.928889	0.993326	0.954806	0.962769	1.05786	0.967548	0.883276	1.03136	0.949923	0.886461	0.850318	1.01432	0.887284	0.904186	0.924537	0.886627	0.917091	1.00447	0.910995	0.936933	0.949796	0.873218	0.861224	0.982835	0.964016	0.951594	0.887425	0.861613	0.929446	0.908438	0.903012	0.94893	0.92437	0.847308
Dcaf12	0.000473214	Mkrn1	0.39063	Dcaf12/Mkrn1	4.47991e-13	0.1926	0.175978	0.173899	0.186551	0.18419	0.168711	0.17548	0.171017	0.163682	0.140865	0.168547	0.16835	0.153487	0.160785	0.157584	0.152537	0.156035	0.177221	0.173199	0.163501	0.141902	0.173725	0.134077	0.150842	0.155797	0.151132	0.1538	0.141556	0.149607	0.14661	0.151205	0.14538	0.148413	0.165051	0.170378	0.169656	0.14238	0.132803	0.173491	0.158216	0.16654	0.161793	0.174559	0.177534
Canx	2.05256e-12	Grb2	0.371862	Canx/Grb2	4.49576e-13	0.987827	0.923222	0.902131	0.975665	0.890873	0.879663	0.849692	0.882227	0.856956	0.966645	0.918512	0.96064	0.910819	0.847599	0.987086	0.95574	0.927781	0.939792	0.91205	0.938745	0.993852	0.873173	0.901057	0.856701	0.937038	0.908925	0.894642	0.863717	0.943312	0.891827	0.933198	0.921273	0.92896	0.831872	0.942146	0.909955	0.897146	0.918836	0.969116	0.920642	0.956611	0.923318	0.856695	0.912056
Ttc9c	5.10837e-13	Hnrnpk	0.0666782	Ttc9c/Hnrnpk	4.51021e-13	0.12275	0.119463	0.125025	0.135422	0.114241	0.114936	0.117507	0.109444	0.113148	0.129248	0.114222	0.124187	0.116622	0.107907	0.121224	0.135651	0.124636	0.106089	0.113521	0.118271	0.112062	0.119574	0.121886	0.124348	0.121345	0.113748	0.12072	0.121395	0.119581	0.120123	0.12718	0.132622	0.113237	0.114618	0.119388	0.123902	0.112855	0.110793	0.113994	0.111475	0.0986204	0.124705	0.112703	0.117903
Bmyc	4.25421e-07	Eif3f	0.432569	Bmyc/Eif3f	4.51197e-13	0.0815109	0.0658791	0.0782499	0.0590659	0.0824132	0.0784077	0.0950764	0.0677521	0.080767	0.0826331	0.0813528	0.0736156	0.0893142	0.0860367	0.0847458	0.0598717	0.0985222	0.0869407	0.0628743	0.0746479	0.0721082	0.0773703	0.08061	0.0823995	0.0710604	0.0894638	0.0741976	0.0791809	0.0797404	0.100661	0.0820588	0.0808167	0.0829049	0.0874179	0.0805369	0.0811287	0.0732644	0.092827	0.0743845	0.0779221	0.070122	0.0824082	0.0794254	0.0768501
Jakmip1	5.02988e-14	Aff4	0.314909	Jakmip1/Aff4	4.59214e-13	0.347661	0.359482	0.38893	0.348512	0.368159	0.409685	0.368396	0.399032	0.406848	0.393757	0.379699	0.359756	0.365976	0.383721	0.392913	0.382235	0.371542	0.3722	0.356334	0.386693	0.345142	0.363698	0.377469	0.370516	0.370297	0.380083	0.392873	0.37049	0.402695	0.376162	0.40967	0.372775	0.382577	0.415105	0.372364	0.353184	0.39737	0.406458	0.324602	0.346585	0.3518	0.377009	0.366233	0.343818
Pttg1	0.00334864	Gm10177	0.727883	Pttg1/Gm10177	4.61555e-13	1.51651	1.84669	1.64	1.81122	1.86552	1.465	1.84114	1.7669	1.69067	1.50808	1.45995	1.56907	1.7096	1.49555	1.75443	1.52847	1.47126	1.8068	1.75848	1.56667	1.66442	1.65188	1.50443	1.55687	1.59464	1.43352	1.61593	1.60584	1.48943	1.58436	1.73705	1.82082	1.6733	1.50877	1.64626	1.55239	1.68504	1.68032	1.67273	1.46501	1.42433	1.52078	1.47932	1.71908
Tent5c	0.00723029	Pabpc4	0.51121	Tent5c/Pabpc4	4.62049e-13	51.2759	46.262	41.9648	46.1506	44.4153	44.0764	43.4202	40.4022	37.7923	38.9635	38.1726	40.8842	36.9725	39.3007	39.0215	38.2596	38.5526	39.2399	42.6269	45.1852	42.7768	46.5396	35.6348	37.7486	37.309	39.216	36.1076	33.8784	39.2417	33.4621	38.5949	38.0617	38.6037	48.8096	37.4786	39.9912	32.9321	37.3637	47.9748	45.0373	41.9127	38.5134	46.4273	43.7852
Kif21b	1.23334e-08	Hmbox1	0.772383	Kif21b/Hmbox1	4.76134e-13	5.29585	5.9791	5.64461	5.51997	5.55061	6.44828	5.56413	5.70616	6.09129	5.77024	6.12443	6.16927	5.52073	5.81273	5.84249	5.70123	6.1665	6.13109	6.29764	6.04438	5.91142	5.63421	6.63682	6.17685	5.87472	6.29898	5.73291	6.40379	6.02188	6.23684	6.03991	5.60306	5.93646	6.21639	6.10935	5.86985	5.87716	6.05827	5.55812	5.35572	5.40435	5.89687	5.50663	5.43608
Brpf3	0.0347243	Rnf123	0.826319	Brpf3/Rnf123	4.77642e-13	0.679915	0.755792	0.687933	0.720769	0.719762	0.67607	0.685214	0.685193	0.702179	0.651057	0.711586	0.674691	0.840784	0.789732	0.747492	0.679712	0.788198	0.665635	0.694712	0.723448	0.739877	0.721854	0.693548	0.686324	0.731476	0.732417	0.712272	0.745597	0.773131	0.710127	0.721321	0.714979	0.731948	0.690884	0.722483	0.750583	0.704695	0.749499	0.841331	0.760898	0.778263	0.809524	0.780578	0.74109
Rbm6	3.60282e-10	Setd2	0.908694	Rbm6/Setd2	4.77935e-13	0.460129	0.417643	0.391539	0.423767	0.411885	0.446208	0.428396	0.427407	0.417761	0.425023	0.468679	0.462348	0.460317	0.415666	0.418702	0.388859	0.427985	0.435384	0.418828	0.450192	0.396469	0.490985	0.407157	0.444299	0.43253	0.417159	0.450857	0.416019	0.43242	0.424178	0.435579	0.434783	0.42357	0.414456	0.411941	0.416409	0.437775	0.432369	0.426647	0.430279	0.419693	0.415024	0.408489	0.408377
Hexa	1.75002e-10	Prelid1	0.0799286	Hexa/Prelid1	4.87618e-13	1.28078	1.4845	1.29947	1.24093	1.13062	1.30604	1.23594	1.32139	1.04946	1.19516	1.34341	1.31405	1.42424	1.04511	1.34664	1.32047	1.22747	1.27923	1.17752	1.34783	1.37209	1.31933	1.30292	1.15994	1.39531	1.30956	1.20838	1.1226	1.36079	1.21958	1.40695	1.38028	1.20899	1.24939	1.27015	1.30333	1.28134	1.28466	1.3514	1.42614	1.2152	1.36107	1.36449	1.38262
Tmem108	2.83845e-11	Eif3i	0.666058	Tmem108/Eif3i	4.98373e-13	0.0996622	0.0749665	0.081422	0.0939227	0.0836237	0.102593	0.0942928	0.0898716	0.10303	0.0888031	0.120482	0.0766208	0.0963597	0.107692	0.0883838	0.0962567	0.092233	0.0974808	0.0909091	0.111576	0.0980684	0.089779	0.0844595	0.105597	0.0998926	0.0988593	0.0871795	0.0986908	0.0806878	0.0844595	0.0713058	0.0776567	0.102564	0.0924092	0.0919748	0.0945626	0.0909091	0.0930889	0.0913174	0.0749646	0.0864198	0.0893471	0.0977354	0.0770235
Tmem108	2.83845e-11	Rpl3	0.755007	Tmem108/Rpl3	5.11285e-13	0.011379	0.00862202	0.00930537	0.0104922	0.00944882	0.0107845	0.011916	0.0104756	0.0107256	0.0087736	0.0130133	0.00840698	0.0117126	0.0125532	0.0111857	0.0110588	0.00996852	0.0101205	0.0101389	0.0116754	0.0109707	0.009528	0.0093272	0.0112931	0.0112604	0.0110721	0.00954788	0.0106545	0.00914406	0.00910084	0.00835178	0.00870628	0.0115595	0.0100484	0.00993474	0.0101253	0.00952826	0.0104878	0.009013	0.00897241	0.00966851	0.0102564	0.0101737	0.00844909
Tbc1d10b	9.26293e-13	Eif5a	0.287359	Tbc1d10b/Eif5a	5.26332e-13	0.421053	0.485122	0.508467	0.455168	0.460341	0.460654	0.52768	0.5059	0.444337	0.51067	0.557243	0.471418	0.536741	0.574905	0.523605	0.552613	0.475943	0.486447	0.454545	0.513393	0.511526	0.45254	0.512716	0.501429	0.504656	0.512696	0.479	0.480577	0.49763	0.466169	0.446211	0.544198	0.498527	0.560596	0.491281	0.468498	0.463032	0.458655	0.512661	0.420316	0.494812	0.481116	0.444141	0.535168
Rpl30	8.65522e-11	Rpl7a	0.0693837	Rpl30/Rpl7a	5.30677e-13	1.79106	1.75961	1.82432	1.76286	1.71416	1.84744	1.5394	1.76888	1.76976	1.65052	1.917	1.71153	1.59498	1.61508	1.56643	1.6864	1.67376	1.89375	1.80468	1.8485	1.68185	1.8139	1.68587	1.62203	1.81435	1.64418	1.70231	1.73218	1.78198	1.78492	1.67955	1.54409	1.63193	1.62487	1.65704	1.79231	1.80904	1.64743	1.77659	1.71473	1.79454	1.78748	1.68872	1.77652
Bptf	6.51044e-07	Aff1	0.902469	Bptf/Aff1	5.46094e-13	1.80242	1.95362	1.76587	1.78738	1.77492	1.9302	1.89899	1.80605	1.92028	1.8929	2.07432	1.9233	1.91125	1.75247	1.64996	1.8499	1.86682	1.91197	1.70063	1.80743	1.83894	1.75041	1.89734	1.90943	1.82621	1.8178	1.93763	1.99021	1.89924	1.98525	1.95383	1.79123	1.96221	1.83736	1.80628	1.87514	1.91707	1.92711	1.85179	1.76224	1.81157	1.83784	1.95382	1.77893
Rtn4	2.57952e-09	Myl12a	0.860638	Rtn4/Myl12a	5.73598e-13	0.802948	0.726097	0.747863	0.789731	0.731823	0.70843	0.677701	0.817093	0.680237	0.846154	0.855279	0.845304	0.765422	0.708556	0.718437	0.776023	0.683992	0.754206	0.738462	0.736842	0.774376	0.774883	0.747191	0.669484	0.749886	0.739044	0.726152	0.703292	0.743191	0.70688	0.75873	0.895506	0.743189	0.688239	0.666544	0.695652	0.700835	0.653644	0.800091	0.761608	0.754469	0.813846	0.781177	0.829733
Gpx4	0.00499109	Max	0.0621139	Gpx4/Max	6.17138e-13	0.698663	0.517025	0.524136	0.510146	0.532479	0.632691	0.529006	0.63515	0.592689	0.676424	0.622304	0.535225	0.578588	0.467736	0.518175	0.62688	0.579961	0.594332	0.547492	0.576029	0.58577	0.526975	0.564203	0.53075	0.592109	0.53563	0.49779	0.521706	0.579173	0.573337	0.582837	0.513462	0.539995	0.49177	0.550314	0.515789	0.554211	0.48638	0.552191	0.658953	0.602794	0.57803	0.592686	0.53635
Dusp3	3.22594e-09	Ninj1	0.999676	Dusp3/Ninj1	6.23514e-13	0.861183	0.916667	1.1274	1.15504	1.18838	0.933526	1.06061	0.975177	0.929825	0.892788	1.03553	0.991361	1.01156	0.893617	0.922252	0.957565	0.854978	0.945736	0.924078	1.03752	1.13582	1.08056	0.961593	0.830161	0.975504	0.904337	1.12676	0.902367	0.979332	0.967577	1.1369	1.10051	1.019	0.854331	1.1392	1.04945	0.938365	0.979508	1.15328	1.01406	1.09509	1.14385	0.992415	1.03261
Ttc3	1.0879e-09	Vps13a	0.520353	Ttc3/Vps13a	6.41478e-13	0.610611	0.592352	0.60728	0.558537	0.596212	0.632246	0.591536	0.628776	0.665863	0.584709	0.566424	0.574132	0.672021	0.544218	0.555091	0.694253	0.66271	0.624234	0.644115	0.617537	0.59301	0.6367	0.570738	0.603746	0.573978	0.548598	0.590444	0.641929	0.621277	0.626027	0.669003	0.570415	0.604893	0.605102	0.613471	0.651754	0.655193	0.623077	0.58221	0.624402	0.555703	0.590484	0.569038	0.519685
Dzip1	6.77071e-07	Crlf3	0.53316	Dzip1/Crlf3	6.84822e-13	0.0855498	0.0622137	0.0636379	0.0603669	0.0500571	0.0669958	0.0602354	0.0711102	0.0692394	0.075078	0.0771144	0.0638918	0.0676952	0.0713646	0.065098	0.069732	0.0664834	0.0628777	0.0577821	0.0731579	0.0707263	0.0572712	0.0668594	0.0662983	0.0666249	0.0589507	0.0642105	0.0710142	0.0680861	0.0715383	0.0730457	0.0629736	0.0697329	0.0598715	0.0649459	0.0685307	0.0644176	0.0737705	0.0705144	0.0794679	0.0677151	0.065541	0.0631855	0.0641026
Sh3glb1	0.0065841	Fam104a	0.817311	Sh3glb1/Fam104a	7.10773e-13	35.1989	37.2984	33.7932	29.5193	31.6584	32.3506	32.5178	30.2314	29.5281	30.9406	35.9688	33.714	33.5844	31.8355	30.8042	29.221	30.6015	34.9523	31.7171	34.0609	33.5563	34.8573	32.0316	27.8948	33.2307	34.3144	38.2671	32.0845	33.324	31.0778	28.6462	29.271	26.6655	33.5307	32.6978	35.8384	28.1245	30.1023	37.458	37.5348	33.1409	34.3607	33.0525	39.0884
Ssb	3.24079e-07	Sp3	0.367839	Ssb/Sp3	7.17093e-13	0.660934	0.66748	0.623494	0.625592	0.691284	0.665438	0.713326	0.704265	0.678795	0.694985	0.650858	0.692553	0.746032	0.72	0.728242	0.672677	0.644729	0.712673	0.636652	0.597695	0.572894	0.662881	0.633495	0.630938	0.644131	0.66449	0.627159	0.690983	0.634778	0.634772	0.655847	0.639212	0.61211	0.62642	0.655446	0.639109	0.672425	0.665327	0.716502	0.741643	0.685319	0.703113	0.703759	0.66196
Ppia	3.07812e-06	Ppp2ca	0.29515	Ppia/Ppp2ca	7.5368e-13	2.07332	2.11324	2.06414	2.11068	2.21886	2.16404	2.24309	2.15689	2.18284	2.27543	2.13191	2.26739	2.2	2.12085	2.14461	2.15811	2.13769	2.37672	2.1983	1.99216	2.06879	2.1303	2.07247	2.0942	2.24163	2.15773	2.2148	2.12086	2.15584	2.26222	2.20399	1.97673	2.1569	1.96646	2.0643	2.29835	2.23733	2.14952	1.96344	2.18271	2.01634	2.14158	2.16203	2.01221
Acap2	2.47392e-13	Was	0.0786153	Acap2/Was	7.54685e-13	0.944705	0.956284	1.0813	0.947408	0.896469	0.925683	1.05353	0.994389	0.91804	0.980857	0.946133	0.966605	0.984513	0.941718	0.976801	0.905081	0.906404	0.961705	1.06475	0.954351	0.945118	0.830046	0.887506	0.95641	0.922149	0.925188	0.918837	0.947201	0.899576	0.904505	0.932702	1.02978	0.956226	0.975498	0.989778	0.944935	0.959574	0.977589	1.06407	0.840647	0.996834	0.953983	0.951613	1.06581
Pold2	9.0346e-10	Ppp1ca	0.972671	Pold2/Ppp1ca	7.6251e-13	0.0493238	0.0542986	0.0540017	0.0458961	0.0495844	0.0468417	0.0433812	0.0456432	0.0490405	0.055307	0.0480974	0.0432633	0.0524422	0.0429104	0.0388769	0.0532446	0.0470306	0.0570639	0.0450375	0.0537985	0.049951	0.0465762	0.0409521	0.0507298	0.0486005	0.0461928	0.052736	0.0484721	0.0509915	0.0513603	0.0498546	0.0531469	0.0543502	0.0491289	0.0496084	0.0463183	0.0516116	0.0592105	0.050654	0.0458435	0.041437	0.0489565	0.0482251	0.0396805
Hnrnpdl	3.75645e-10	Ppp4r3a	0.0505219	Hnrnpdl/Ppp4r3a	7.63264e-13	2	1.97409	1.90627	1.99178	1.94036	1.87655	2.03979	1.79556	1.97002	2.05455	2.07049	2.20794	2.07932	2.20125	2.11402	2.0861	1.97076	2.13903	2.00205	2.02477	2.09519	2.07324	2	2.35053	2.09053	1.97232	2.04949	2.07882	1.99071	1.93124	1.92339	2.19833	1.91603	2.17815	1.94556	2.0655	2.02766	1.97581	2.14912	2.11174	1.95996	1.886	2.03087	1.86923
Gm12481	0.00044345	Max	0.0621139	Gm12481/Max	7.8286e-13	0.110387	0.0942522	0.0982576	0.104946	0.0972858	0.13071	0.102854	0.124361	0.113359	0.130767	0.119411	0.106654	0.130979	0.118239	0.108662	0.132206	0.11423	0.132837	0.129431	0.10923	0.110136	0.111773	0.120545	0.13002	0.126555	0.104411	0.115607	0.127227	0.118836	0.111145	0.123443	0.111218	0.115395	0.132373	0.0956499	0.104584	0.124969	0.122276	0.10757	0.104391	0.112774	0.106818	0.100506	0.100396
Ptbp2	4.57816e-10	Rsbn1l	0.977271	Ptbp2/Rsbn1l	7.96693e-13	0.305104	0.341983	0.353719	0.287234	0.326415	0.280934	0.329218	0.311491	0.345679	0.313823	0.374322	0.374841	0.367412	0.333333	0.346154	0.315789	0.337364	0.322169	0.34131	0.321429	0.337748	0.359649	0.295515	0.305291	0.300738	0.317486	0.271055	0.328826	0.274066	0.285714	0.339318	0.276498	0.270408	0.324808	0.302019	0.322286	0.320093	0.317848	0.320236	0.321631	0.345272	0.320952	0.328691	0.292891
Ndufb1	5.97546e-10	Clec2d	0.850132	Ndufb1/Clec2d	8.05042e-13	0.270053	0.228083	0.219678	0.24357	0.228977	0.198887	0.223077	0.227774	0.221119	0.207892	0.23632	0.247202	0.299135	0.244489	0.232215	0.236239	0.243287	0.230673	0.246349	0.224767	0.279188	0.27389	0.236859	0.24363	0.273472	0.256561	0.24531	0.229947	0.266383	0.218511	0.276596	0.255965	0.266667	0.246241	0.231924	0.264463	0.258611	0.244165	0.201097	0.239461	0.199199	0.221459	0.222111	0.224359
Becn1	0.0169659	Bpgm	0.641001	Becn1/Bpgm	8.07916e-13	0.020421	0.0204131	0.0217741	0.0213784	0.0203077	0.0186487	0.0196949	0.0188888	0.0198646	0.0176487	0.0186756	0.0192522	0.0164855	0.0188576	0.0201471	0.0195041	0.0189541	0.0206225	0.0198418	0.0203116	0.0197812	0.0175909	0.0196998	0.0203172	0.0197348	0.0207878	0.0203303	0.0190554	0.0201923	0.0191278	0.019915	0.0177536	0.0200364	0.0186864	0.0222064	0.0202791	0.0204369	0.0188949	0.0201914	0.0192938	0.0210875	0.0204936	0.0199837	0.0219469
Vbp1	9.37518e-06	Cox7b	0.317344	Vbp1/Cox7b	8.41766e-13	0.755176	0.793834	0.71671	0.718973	0.751229	0.657339	0.751442	0.619583	0.728519	0.628337	0.800288	0.699314	0.703858	0.725939	0.683544	0.640936	0.707407	0.776132	0.716931	0.674099	0.544214	0.693135	0.569009	0.640244	0.677761	0.637204	0.702065	0.673619	0.6488	0.69976	0.696047	0.633459	0.602699	0.790634	0.800572	0.718182	0.738523	0.627687	0.741161	0.573727	0.710259	0.714358	0.62731	0.67979
Dock8	1.80431e-09	Ptk2b	0.0909448	Dock8/Ptk2b	8.82636e-13	0.962867	1.05162	1.0678	0.982169	1.01493	1.00772	0.948642	1.10003	0.946423	1.05723	1.01042	0.923653	1.06632	0.984868	1.04407	0.942094	0.967583	1.03475	0.95407	1.15135	1.13556	1.07344	1.04682	1.02601	1.00729	1.10218	1.08522	0.975193	1.06478	1.04436	1.01114	1.036	1.02179	1.13176	1.06197	1.10482	1.08666	1.04398	1.03998	0.993064	1.15845	1.02577	1.03201	1.06073
Norad	4.89083e-11	Pum2	0.761194	Norad/Pum2	8.83759e-13	0.192194	0.219972	0.199907	0.212112	0.207262	0.197299	0.195996	0.198767	0.182155	0.19932	0.207257	0.191044	0.226292	0.199283	0.208922	0.226383	0.203493	0.220786	0.204697	0.197539	0.208348	0.234127	0.203843	0.198335	0.193904	0.207724	0.206088	0.178295	0.2109	0.204907	0.189259	0.19072	0.202035	0.178129	0.203001	0.201278	0.191364	0.187672	0.220889	0.189521	0.215169	0.204878	0.217459	0.211502
Grcc10	2.8455e-08	Ppp1ca	0.972671	Grcc10/Ppp1ca	8.90846e-13	0.198886	0.193277	0.199114	0.171189	0.177701	0.187367	0.177671	0.182276	0.181059	0.211468	0.198782	0.2089	0.190746	0.174907	0.179806	0.185524	0.191898	0.199095	0.188073	0.197587	0.182501	0.20512	0.202201	0.197655	0.203562	0.180553	0.184009	0.200211	0.212779	0.197305	0.179061	0.196364	0.192481	0.187805	0.181362	0.203979	0.194818	0.2125	0.168105	0.177873	0.175707	0.183458	0.179728	0.174182
Rnf10	0.0190535	Ube2r2	0.838613	Rnf10/Ube2r2	8.96415e-13	3.44009	3.88203	3.66031	3.67293	3.58251	3.20817	3.74323	3.56821	3.36524	3.74597	3.40189	3.5774	3.49247	4.18282	4.10622	3.81933	3.7958	3.40294	3.84413	3.39637	3.81735	3.43496	3.86302	3.74269	3.22151	3.77278	3.67528	3.1745	3.83097	3.53626	3.51523	3.5897	3.89781	3.69768	3.51575	3.72772	3.4554	3.89407	3.31316	3.66936	3.44989	3.735	3.54553	3.7329
Rtn4	2.57952e-09	Capns1	0.417695	Rtn4/Capns1	9.15498e-13	0.781615	0.615641	0.722146	0.77458	0.672314	0.668278	0.646603	0.726525	0.647137	0.661167	0.67795	0.755289	0.696455	0.547521	0.640179	0.661162	0.598545	0.694791	0.686181	0.670177	0.656415	0.671939	0.621737	0.639742	0.689958	0.62775	0.640965	0.632311	0.65379	0.65445	0.699086	0.710339	0.686021	0.65716	0.606579	0.653712	0.651606	0.615934	0.679165	0.674724	0.683797	0.707783	0.669877	0.71732
Acp5	2.15272e-06	Mknk2	0.253802	Acp5/Mknk2	9.15628e-13	0.396724	0.338794	0.355305	0.353444	0.346384	0.43843	0.401891	0.354011	0.388396	0.357453	0.383681	0.396886	0.351947	0.380178	0.291892	0.359896	0.358989	0.383337	0.403997	0.343487	0.310148	0.374052	0.352585	0.339715	0.363018	0.345836	0.351701	0.382776	0.364141	0.362448	0.388434	0.323361	0.338282	0.333609	0.320157	0.355296	0.374582	0.328075	0.305093	0.329422	0.310755	0.363751	0.343331	0.32868
Atp2c1	3.37575e-13	Sh3bgrl3	0.415907	Atp2c1/Sh3bgrl3	9.45641e-13	0.40451	0.386259	0.380866	0.378141	0.388106	0.37515	0.379751	0.374319	0.358439	0.370659	0.369863	0.364643	0.352407	0.343791	0.354572	0.368752	0.360549	0.372231	0.395375	0.403561	0.388303	0.332846	0.37624	0.359647	0.3709	0.376351	0.407852	0.359165	0.373903	0.352737	0.364164	0.384658	0.362381	0.364546	0.383316	0.360381	0.355202	0.404708	0.416343	0.400474	0.399152	0.410802	0.375283	0.414008
Ap1s2	1.27249e-12	Myl12b	0.279328	Ap1s2/Myl12b	9.83631e-13	0.142331	0.152026	0.162677	0.147541	0.166343	0.149692	0.141929	0.169801	0.130206	0.12332	0.145147	0.165012	0.15628	0.134094	0.1808	0.151271	0.136699	0.136431	0.163731	0.139339	0.14719	0.150996	0.14079	0.127382	0.140767	0.138136	0.133715	0.142322	0.138073	0.131237	0.152724	0.162753	0.136783	0.136778	0.157741	0.140119	0.13596	0.146022	0.159067	0.149645	0.138836	0.14575	0.130427	0.144599
Tespa1	1.57703e-11	Tasor	0.488731	Tespa1/Tasor	9.8637e-13	0.318825	0.310666	0.355587	0.282609	0.274981	0.314465	0.339539	0.369432	0.310831	0.349593	0.312983	0.31278	0.272844	0.325758	0.297376	0.280532	0.323	0.34094	0.292708	0.295551	0.310223	0.300645	0.277049	0.287459	0.300259	0.299708	0.29	0.233852	0.331959	0.300979	0.319481	0.3125	0.32665	0.298544	0.323571	0.297607	0.356364	0.354878	0.281651	0.331389	0.30341	0.274411	0.298805	0.276896
Msn	5.09001e-09	Ptk2b	0.0909448	Msn/Ptk2b	9.8889e-13	3.72781	3.64286	3.79113	3.72172	3.86472	3.78961	3.61629	3.85362	3.65946	3.83272	3.57995	3.66579	3.79916	3.73308	3.56774	3.75427	3.42143	3.86438	3.67916	3.74849	3.90954	4.32164	3.43526	3.61892	3.60644	3.77056	3.67535	3.70919	3.64293	3.77297	3.66731	3.71178	3.75117	3.7096	3.72052	3.92784	3.91567	3.75529	3.96202	4.11543	4.15344	3.90273	3.91787	3.80923
Fam102b	2.75894e-12	Myl12a	0.860638	Fam102b/Myl12a	1.03994e-12	0.307314	0.267717	0.239791	0.278117	0.296628	0.253377	0.244847	0.3043	0.218859	0.27451	0.245552	0.262036	0.279221	0.235294	0.301603	0.251256	0.241857	0.276168	0.269597	0.303684	0.287982	0.243356	0.272004	0.234573	0.250114	0.270518	0.230975	0.237207	0.268482	0.250707	0.28254	0.314045	0.247196	0.241444	0.266691	0.256628	0.308656	0.238484	0.222678	0.239349	0.23352	0.272689	0.228118	0.224905
Mier1	2.53533e-10	Wtap	0.190044	Mier1/Wtap	1.0652e-12	1.95664	1.98713	1.79584	1.92013	1.79434	1.90756	1.92217	1.75926	1.94829	1.75917	1.81066	1.95467	1.82545	1.77504	2.01132	1.78141	1.83628	1.83667	1.93047	1.9832	1.84116	1.95309	1.90787	1.92966	1.76839	1.92527	1.86119	1.82578	2.00691	1.78546	1.82535	1.81119	1.8438	1.79339	2.00075	2.07845	1.84505	1.84889	1.86113	1.90377	1.91619	1.93709	1.93691	2.05852
Bola3	0.220063	Slc48a1	0.182757	Bola3/Slc48a1	1.09046e-12	0.180365	0.172982	0.171792	0.186793	0.164484	0.216623	0.189646	0.187555	0.202126	0.203354	0.209171	0.193514	0.189601	0.170523	0.172434	0.18601	0.192381	0.188942	0.178059	0.168701	0.186552	0.183439	0.197517	0.178966	0.18715	0.181453	0.160068	0.217479	0.187001	0.203204	0.192507	0.169608	0.192049	0.170922	0.177644	0.191929	0.175247	0.192043	0.186614	0.222945	0.192154	0.197772	0.195065	0.183511
Zfp869	3.45715e-14	Pum2	0.761194	Zfp869/Pum2	1.099e-12	0.209867	0.207314	0.196641	0.187324	0.210443	0.212253	0.234098	0.203171	0.219258	0.232541	0.222351	0.218159	0.226292	0.21227	0.189723	0.194468	0.211333	0.208872	0.224676	0.217293	0.210163	0.241667	0.192418	0.210699	0.19416	0.214122	0.21309	0.22093	0.208869	0.220545	0.196529	0.1984	0.212207	0.213078	0.193622	0.199245	0.219451	0.216598	0.200117	0.20925	0.212696	0.193068	0.203346	0.18997
Rbm48	3.9869e-13	Kdm2a	0.165466	Rbm48/Kdm2a	1.10198e-12	0.0558276	0.0592322	0.0617054	0.0638767	0.0491632	0.0615291	0.0568376	0.0552612	0.0545148	0.0628988	0.0598545	0.0562793	0.0514391	0.0706733	0.0588638	0.0578864	0.0575703	0.0594966	0.0652904	0.0573349	0.0592992	0.0643777	0.0503165	0.0627041	0.0573183	0.0559767	0.0565266	0.0637971	0.0583543	0.0650407	0.0555381	0.0536131	0.0660522	0.0551253	0.0527016	0.0616493	0.0673204	0.0511487	0.0576662	0.0575849	0.0633566	0.0599528	0.0553867	0.0499302
Smim13	9.75191e-11	Ndfip2	0.085247	Smim13/Ndfip2	1.10333e-12	0.511811	0.51341	0.501558	0.599156	0.664179	0.59375	0.515152	0.623077	0.512077	0.544554	0.511706	0.574359	0.464968	0.425287	0.612613	0.642458	0.552486	0.542936	0.564356	0.426056	0.471264	0.47451	0.57193	0.458182	0.524752	0.568807	0.466926	0.522659	0.591093	0.568345	0.550279	0.541284	0.583051	0.556818	0.586842	0.544715	0.521964	0.539604	0.611111	0.596639	0.594005	0.637066	0.562069	0.532075
Rgs18	0.0760533	Ctla2a	0.490107	Rgs18/Ctla2a	1.17405e-12	0.0854909	0.0832894	0.0853629	0.0879197	0.0935032	0.0763605	0.0858945	0.0804271	0.0708738	0.0647287	0.0767685	0.0780417	0.0862438	0.0852358	0.0942177	0.0694672	0.0784306	0.0817844	0.0860103	0.088461	0.0773254	0.0870309	0.0829523	0.0825473	0.0833008	0.0892506	0.0792979	0.0754841	0.0720439	0.0700793	0.0807053	0.0977138	0.0943169	0.0870896	0.0927918	0.0876826	0.0794006	0.0875747	0.0845202	0.0783908	0.0880317	0.0865059	0.081382	0.0870755
Igl	9.15152e-05	BE692007	0.429549	Igl/BE692007	1.31079e-12	1.37912	1.27644	1.26525	1.22455	1.4801	1.39799	1.36728	1.4818	1.43286	1.28028	1.34447	1.31619	1.36117	1.31117	1.26526	1.33082	1.28758	1.12432	1.26655	1.13727	1.10633	1.03431	1.1346	1.36175	1.21669	1.18182	1.08434	1.31918	1.06331	1.20129	1.47543	1.11335	1.32074	1.24861	1.1921	1.41357	1.29719	1.26629	0.853371	1.17458	0.954661	1.12493	1.33375	0.987242
Vbp1	9.37518e-06	Paip2	0.187874	Vbp1/Paip2	1.34134e-12	0.24425	0.253071	0.245144	0.245255	0.26535	0.229055	0.25169	0.224245	0.252056	0.194368	0.215576	0.204878	0.233787	0.26075	0.190104	0.232436	0.2388	0.219099	0.248112	0.268718	0.249796	0.265106	0.209857	0.248488	0.258213	0.270476	0.284774	0.242985	0.252334	0.238407	0.272174	0.276381	0.261265	0.288346	0.287548	0.271562	0.253251	0.26494	0.265662	0.271	0.304236	0.268205	0.269757	0.280303
Ccdc50	1.47164e-13	Ptk2b	0.0909448	Ccdc50/Ptk2b	1.36236e-12	0.514668	0.56804	0.493743	0.543993	0.546553	0.561961	0.543979	0.460016	0.515262	0.502935	0.501302	0.51497	0.517982	0.530055	0.500703	0.509651	0.480395	0.544643	0.536981	0.491469	0.509916	0.554426	0.483815	0.476819	0.470326	0.486865	0.474754	0.501173	0.489561	0.508601	0.497887	0.471014	0.479654	0.474742	0.495966	0.558336	0.467681	0.457006	0.527589	0.520931	0.484545	0.515404	0.481707	0.463068
Grk5	5.1907e-13	Mbp	0.0805632	Grk5/Mbp	1.3681e-12	1.54839	1.46076	1.54087	1.47661	1.42586	1.43508	1.56829	1.29329	1.16447	1.4289	1.45671	1.50254	1.51467	1.55263	1.6388	1.65049	1.47315	1.25124	1.65473	1.27387	1.47955	1.67146	1.36028	1.4163	1.42688	1.37468	1.5261	1.31176	1.32797	1.40803	1.4349	1.51506	1.49556	1.38372	1.35171	1.47255	1.2305	1.51845	1.61204	1.38037	1.40967	1.56198	1.32591	1.46623
Ilf2	3.41636e-10	Wdr82	0.116223	Ilf2/Wdr82	1.41974e-12	0.288481	0.31341	0.273548	0.301314	0.28892	0.305304	0.309278	0.325397	0.294224	0.279516	0.279608	0.303862	0.287166	0.286047	0.269231	0.32448	0.314176	0.326246	0.291943	0.311258	0.271529	0.316416	0.289837	0.313713	0.316919	0.303522	0.296947	0.315671	0.268497	0.274213	0.302805	0.272431	0.298155	0.320551	0.287606	0.285714	0.300246	0.324801	0.291159	0.310345	0.272591	0.338732	0.302515	0.268461
Arhgap45	3.34685e-10	Ccnl2	0.558952	Arhgap45/Ccnl2	1.43918e-12	5.78267	6.06302	6.52258	5.99348	5.9772	5.99683	5.68925	6.06902	5.86523	6.07766	6.28054	5.92097	5.87323	5.73073	6.3744	6.10165	6.28646	6.23091	5.96575	6.52224	6.01083	5.53058	5.9942	6.07756	5.96535	6.09028	5.82205	5.66956	6.63055	6.14269	6.33632	5.71043	6.21832	6.36167	6.28713	6.25814	6.25559	6.83453	5.70135	5.71593	5.85892	5.82015	5.86018	5.9845
Ccdc117	4.9402e-13	Vgll4	0.801701	Ccdc117/Vgll4	1.43933e-12	0.950311	1.07167	0.945355	0.961468	0.93118	1.03248	1.02083	1.02347	0.877413	1.13126	0.893401	0.97043	1.03595	0.843188	0.972603	0.864301	0.967681	0.844	1.02691	0.907407	1.10405	1.10067	0.946704	0.97155	0.975327	1.0227	0.939394	0.947109	1.00876	0.953488	0.961735	0.882166	0.868712	0.972163	0.924672	0.884941	0.807574	0.822496	0.939005	0.992509	0.956876	0.939914	0.9125	1.02913
Commd3	2.12335e-08	Grb2	0.371862	Commd3/Grb2	1.47334e-12	0.166159	0.175224	0.141279	0.154499	0.161508	0.142282	0.145567	0.115203	0.139644	0.14304	0.134715	0.146097	0.165205	0.130828	0.143664	0.133472	0.150262	0.150521	0.121074	0.183267	0.156762	0.156058	0.147281	0.153608	0.150797	0.154127	0.160288	0.166077	0.168573	0.164663	0.155646	0.152848	0.144	0.168644	0.156109	0.164253	0.13258	0.136294	0.157154	0.170958	0.149936	0.157546	0.144559	0.144009
Eps15	4.26376e-13	Ppp6r3	0.957031	Eps15/Ppp6r3	1.54996e-12	1.0267	0.973548	1.00155	1.02645	1.04426	1.00266	0.964155	1.02567	0.978452	0.920816	0.949721	1.01365	1.0279	0.984674	1.03597	0.919218	0.966476	1.06517	1.0058	0.977361	0.955428	1.10728	0.968867	1.03698	0.983069	0.949285	0.982737	0.982339	1.03446	1.01448	1.0437	1.04903	1.08198	1.08333	1.03122	1.05075	0.971188	0.96261	0.9737	1.05457	1.04125	1.03116	0.984024	1.05546
Hnrnph1	4.88239e-06	Pan3	0.761204	Hnrnph1/Pan3	1.56654e-12	1.83267	1.97744	1.91258	1.89072	1.88996	1.8693	1.96785	1.84557	2.0139	2.03589	2.09884	1.92936	1.82396	1.83081	1.94737	1.96545	2.01038	2.21693	1.92006	1.80055	1.79072	2.09207	1.93092	1.8655	1.94781	1.87555	1.94788	1.99863	1.85014	1.94185	1.85511	1.93329	1.83146	1.96411	1.79973	1.84144	1.75186	1.92557	1.94216	1.94467	2.16031	1.91538	2.06001	1.8645
LOC115487677	3.4789e-12	Vps52	0.162381	LOC115487677/Vps52	1.56955e-12	0.0942982	0.100149	0.117647	0.104651	0.102464	0.107185	0.106109	0.0978102	0.0978363	0.104	0.104137	0.0971302	0.100446	0.108597	0.0849057	0.08159	0.112069	0.106579	0.0914077	0.121835	0.0769231	0.103501	0.0869048	0.0957775	0.111524	0.103037	0.125995	0.115583	0.0816944	0.108418	0.0820981	0.0758929	0.0783133	0.093949	0.0782852	0.108414	0.128205	0.120635	0.0935829	0.0906149	0.087963	0.0911392	0.0934211	0.0857143
Ftx	2.09936e-05	Tmed8	0.0988439	Ftx/Tmed8	1.57248e-12	0.259305	0.28456	0.261014	0.276371	0.311935	0.317515	0.303653	0.272523	0.304462	0.244156	0.315229	0.250742	0.248696	0.308345	0.248175	0.237311	0.272727	0.286328	0.297362	0.250588	0.22425	0.27809	0.267503	0.303823	0.307143	0.27804	0.292547	0.2978	0.297419	0.301622	0.278278	0.230137	0.25	0.279195	0.270635	0.27305	0.286445	0.26462	0.249052	0.263975	0.245027	0.250531	0.264444	0.261117
Sec61a1	7.66382e-11	Nfkb1	0.0734953	Sec61a1/Nfkb1	1.57314e-12	0.519149	0.49571	0.477607	0.440607	0.454665	0.484024	0.49274	0.456941	0.453018	0.477409	0.500627	0.446388	0.472777	0.484902	0.42699	0.487568	0.427828	0.484298	0.456488	0.482708	0.487151	0.539474	0.441591	0.46672	0.48013	0.43359	0.452703	0.443712	0.459172	0.45795	0.473017	0.49451	0.485927	0.458401	0.470896	0.485264	0.460299	0.479312	0.488165	0.464872	0.487094	0.438878	0.507433	0.479215
Cd55	1.43784e-06	Slc9a7	0.123958	Cd55/Slc9a7	1.61154e-12	5.66136	5.94797	5.41061	5.37584	4.68661	5.36814	5.70508	5.43182	5.14401	5.64995	5.56547	5.87071	5.28571	5.61665	5.48186	5.09379	5.33365	5.33761	5.3034	5.73984	4.8527	5.4291	5.94941	5.41224	5.33361	5.48441	5.18907	6.15034	5.67906	5.74043	4.78157	5.97886	5.20837	5.3432	4.75862	4.66989	5.1637	4.82175	5.78767	5.31579	5.60428	5.07164	5.07708	5.32235
Gls	9.73158e-10	Gpbp1l1	0.109735	Gls/Gpbp1l1	1.61601e-12	1.52756	1.5766	1.46479	1.51329	1.68606	1.50394	1.64026	1.59608	1.46001	1.4529	1.41081	1.41598	1.52288	1.45365	1.44367	1.58696	1.463	1.54479	1.42961	1.46914	1.60494	1.79927	1.54273	1.64103	1.70027	1.58943	1.51901	1.6053	1.55592	1.469	1.65181	1.65891	1.54464	1.57305	1.56681	1.55198	1.54974	1.66201	1.34364	1.50219	1.46595	1.50352	1.42526	1.51765
Commd3	2.12335e-08	Cr1l	0.148163	Commd3/Cr1l	1.62261e-12	0.624714	0.699248	0.522628	0.56639	0.657512	0.604977	0.649049	0.475265	0.613088	0.537349	0.504409	0.579365	0.63662	0.580247	0.664179	0.554598	0.579775	0.62701	0.538071	0.710425	0.575188	0.658052	0.621019	0.596	0.632953	0.638889	0.594324	0.62905	0.690428	0.57969	0.584713	0.640351	0.618982	0.718681	0.579137	0.60906	0.555417	0.565678	0.563815	0.651125	0.642464	0.620027	0.625509	0.576246
Dkc1	0.0178692	Pbrm1	0.0969888	Dkc1/Pbrm1	1.6251e-12	0.336105	0.349206	0.376023	0.389385	0.371703	0.401996	0.376705	0.412747	0.373248	0.422348	0.397192	0.395316	0.412742	0.387629	0.407351	0.429963	0.371313	0.360308	0.364341	0.349364	0.319048	0.370141	0.375615	0.315055	0.353237	0.322233	0.347772	0.316271	0.327008	0.3992	0.341893	0.333979	0.328019	0.346071	0.338104	0.334166	0.365253	0.429068	0.366741	0.355859	0.358941	0.39527	0.358744	0.382227
Tnfrsf14	3.33545e-08	Eps15l1	0.250099	Tnfrsf14/Eps15l1	1.62598e-12	1.18514	1.07051	1.1805	1.3349	1.19661	1.11606	1.14174	0.994788	1.13043	1.12679	1.02625	1.12348	1.10949	1.03846	1.09288	1.17087	1.11227	1.19314	1.18335	1.04825	1.04611	1.16603	1.06878	1.1696	1.17021	1.11784	1.04839	1.15779	1.19982	1.15093	1.13598	1.27632	1.32827	1.13399	1.19932	1.17857	1.06771	1.06408	1.04323	1.19956	1.10635	1.18836	1.31799	1.23848
Abcg3	1.06032e-08	Ptpn6	0.278674	Abcg3/Ptpn6	1.63722e-12	0.0686275	0.0666251	0.0638966	0.0765576	0.0822175	0.0635669	0.0851277	0.0865358	0.0748612	0.066363	0.0715909	0.0700544	0.074579	0.0695979	0.0696266	0.0771382	0.0679808	0.0653773	0.0779903	0.0725197	0.0730183	0.0665312	0.0783578	0.074614	0.0669316	0.0715871	0.0779963	0.0687272	0.0587778	0.0683117	0.0708555	0.077059	0.0732597	0.062714	0.0724464	0.0807715	0.0584801	0.071382	0.0769057	0.0740975	0.0695283	0.0748155	0.0710072	0.0769231
Zfp831	1.53085e-07	Atm	0.120157	Zfp831/Atm	1.68638e-12	1.14231	1.04616	0.989345	0.985229	1.1213	1.01978	1.07221	1.19144	1.08542	1.16722	1.15912	1.05784	1.12574	1.07912	1.15809	1.0987	1.08145	1.03311	1.09576	1.17714	1.08464	0.91226	1.08727	1.04739	1.06713	1.15517	1.03761	1.11424	1.0281	1.05358	0.988615	1.0895	0.993614	1.08933	1.10598	1.00803	1.14256	1.07474	1.03775	1.00102	1.06556	1.05576	0.991918	1.00957
Psip1	1.14319e-11	Rsbn1l	0.977271	Psip1/Rsbn1l	1.68806e-12	0.62529	0.604263	0.671074	0.651064	0.656604	0.642023	0.595679	0.668566	0.646678	0.737235	0.688969	0.640407	0.746006	0.751572	0.688645	0.567867	0.679565	0.631579	0.638539	0.676267	0.727152	0.684211	0.597186	0.580225	0.619004	0.634972	0.63698	0.679715	0.688562	0.708861	0.684919	0.631336	0.696429	0.654731	0.620342	0.650286	0.783489	0.701711	0.653242	0.647792	0.658309	0.638095	0.636955	0.634123
Lfng	7.05855e-10	Ppp2ca	0.29515	Lfng/Ppp2ca	1.70165e-12	1.07128	1.1417	1.29221	1.13786	1.12963	1.22335	1.15113	1.21499	1.19011	1.17892	1.24424	1.25063	1.07464	1.18081	1.18131	1.16805	1.1533	1.27831	1.13117	1.14294	1.16448	1.18485	1.24107	1.21071	1.21896	1.23286	1.19374	1.19312	1.17569	1.33198	1.18572	1.21056	1.28933	1.18868	1.26764	1.1645	1.2122	1.24473	1.10919	1.12474	1.16044	1.04548	1.12141	1.06153
Fbxo30	2.79859e-05	Uqcrh	0.525582	Fbxo30/Uqcrh	1.74972e-12	0.110221	0.127292	0.130173	0.106167	0.105904	0.106927	0.112644	0.111996	0.125794	0.104988	0.104308	0.109705	0.0965163	0.104859	0.103708	0.127682	0.095428	0.115897	0.112553	0.110823	0.113628	0.135219	0.10719	0.118921	0.11358	0.109791	0.125316	0.109162	0.0980554	0.0889627	0.0998598	0.117159	0.10108	0.107923	0.12634	0.126321	0.102832	0.122449	0.127606	0.145636	0.133151	0.142135	0.112985	0.128628
Stx16	2.70576e-11	Fnbp4	0.491434	Stx16/Fnbp4	1.76736e-12	0.522465	0.551012	0.556914	0.534221	0.593117	0.529025	0.538958	0.555408	0.514316	0.543065	0.509327	0.482258	0.583213	0.519292	0.604269	0.577846	0.506652	0.507003	0.534328	0.525943	0.60339	0.632065	0.504587	0.520833	0.510745	0.551416	0.543386	0.481471	0.545761	0.493629	0.569322	0.633186	0.585855	0.54398	0.549214	0.547526	0.512692	0.567268	0.545171	0.558794	0.557582	0.560526	0.532665	0.625879
Notch2	1.23283e-11	Ptk2b	0.0909448	Notch2/Ptk2b	1.77468e-12	1.29224	1.29484	1.46075	1.21456	1.35584	1.27531	1.29132	1.25969	1.20747	1.27036	1.20833	1.15382	1.33956	1.29424	1.37365	1.21158	1.15993	1.17761	1.21918	1.30765	1.30888	1.16459	1.17437	1.23539	1.19546	1.35722	1.19717	1.16544	1.29256	1.22589	1.18229	1.32679	1.28682	1.40561	1.25425	1.23756	1.2419	1.20694	1.16773	1.15085	1.25536	1.19163	1.20484	1.2422
Gm41331	7.56003e-05	Zfp871	0.100608	Gm41331/Zfp871	1.79923e-12	0.0543033	0.065357	0.0747145	0.0568475	0.0643064	0.070996	0.0469589	0.0639386	0.0623207	0.0679406	0.0751515	0.0572859	0.0674729	0.063409	0.0609851	0.0456731	0.0529671	0.059081	0.0597854	0.0735608	0.0592357	0.0479452	0.0537505	0.0578334	0.0583333	0.0522954	0.0640895	0.0562384	0.0623037	0.0707804	0.0556309	0.0483707	0.0538776	0.0597584	0.0616861	0.0731995	0.0704066	0.0818291	0.0592847	0.059246	0.0650257	0.0642023	0.0485528	0.0525154
Rpl30	8.65522e-11	Sp3	0.367839	Rpl30/Sp3	1.79984e-12	2.55897	2.72705	2.68546	3.02547	2.75367	2.8154	2.88746	2.76398	2.86441	3.07611	3.05646	2.54169	2.77222	2.85	2.58615	2.98336	3.11648	3.09368	2.8884	3.04243	2.79158	3.22044	2.92435	2.89124	3.01991	2.95321	2.89491	2.84502	3.18816	3.0851	3.02951	2.80495	3.05725	2.82726	3.03707	3.16139	3.10332	3.34214	3.06635	3.16332	2.90222	3.04358	2.96541	2.8588
ND6	1.0457e-06	Zfp758	0.116145	ND6/Zfp758	1.83244e-12	15.7597	13.8649	13.4753	13.3225	14.878	15.5679	12.9	14.5966	14.9875	18.4211	14.2766	16.1588	15.1336	14.4089	14.373	15.5498	15.0924	16.7718	14.3667	12.0179	14.8	15.896	14.6971	16.211	13.92	14.8702	14.4621	17.9706	13.517	13.9811	14.8747	15.347	13.6586	14.9542	13.4665	15.1646	16.165	13.2254	17.0227	14.2907	14.4047	16.5104	18.2817	13.4468
Pold2	9.0346e-10	Sdf4	0.775807	Pold2/Sdf4	1.84292e-12	0.0814717	0.0883745	0.0916353	0.0802578	0.080353	0.0822601	0.0777587	0.0820021	0.0880102	0.0888889	0.0802846	0.0771492	0.0916442	0.0766028	0.0705882	0.0932265	0.085625	0.100844	0.075896	0.0898204	0.085	0.0864339	0.0722022	0.0860041	0.0814499	0.0839724	0.0919427	0.079283	0.0870032	0.0944808	0.0896526	0.0992167	0.0930831	0.0869833	0.0877442	0.0802882	0.0891159	0.10181	0.082167	0.0737463	0.0723602	0.0793651	0.0843091	0.0733683
Dclre1b	5.35794e-07	Gabarap	0.0700218	Dclre1b/Gabarap	1.85416e-12	0.155363	0.169753	0.194167	0.206725	0.194324	0.170305	0.19452	0.176975	0.182959	0.182927	0.206752	0.178211	0.197354	0.198901	0.193188	0.182899	0.179576	0.195291	0.19881	0.190996	0.202212	0.191214	0.217575	0.195794	0.197972	0.19433	0.227155	0.211854	0.195946	0.202582	0.191216	0.190294	0.202245	0.175	0.19056	0.200313	0.214465	0.179773	0.215835	0.177968	0.187855	0.201111	0.190153	0.195521
Ccar2	3.05701e-11	Prdm2	0.390152	Ccar2/Prdm2	1.92958e-12	0.399094	0.411151	0.40922	0.42888	0.467478	0.441385	0.442135	0.399345	0.429572	0.401421	0.402979	0.433026	0.412151	0.425018	0.420377	0.490591	0.414523	0.498827	0.417174	0.419729	0.399461	0.415842	0.429711	0.41267	0.410636	0.431519	0.400905	0.41876	0.41883	0.39738	0.427559	0.408805	0.446429	0.443654	0.411896	0.466842	0.424313	0.41685	0.381372	0.43968	0.433756	0.385325	0.413926	0.405755
Riok3	0.00958875	Mkrn1	0.39063	Riok3/Mkrn1	1.96232e-12	0.148968	0.143057	0.150118	0.154286	0.142208	0.147314	0.143626	0.136389	0.147009	0.130107	0.11987	0.146347	0.136353	0.143214	0.135034	0.135794	0.12791	0.137589	0.143797	0.135783	0.134165	0.133909	0.131319	0.135137	0.139177	0.151559	0.136657	0.129351	0.137765	0.132164	0.13352	0.138523	0.1414	0.143606	0.154045	0.148423	0.131656	0.122474	0.147134	0.147121	0.1494	0.152701	0.157032	0.15458
Tecpr1	1.29128e-11	Pkd1	0.261701	Tecpr1/Pkd1	1.98005e-12	0.967241	1.11944	1.16965	1.10607	1.01497	1.17764	1.03884	1.12082	1.10666	1.09008	1.03692	1.25	0.986652	1.12042	1.17344	1.0867	1.15385	1.15167	1.04655	0.951203	0.961407	1.29766	1.10405	1.06663	1.02758	1.00489	1.03413	1.10212	1.08937	1.01387	1.0554	1.10237	1.10018	1.00551	1.07372	1.0899	1.02575	1.00077	1.03497	1.00306	1.01281	1.07715	1.06641	1.07362
Ids	1.5041e-13	Arhgap9	0.0941332	Ids/Arhgap9	2.03352e-12	0.330615	0.291645	0.287879	0.313372	0.295181	0.284926	0.30787	0.284418	0.29859	0.338225	0.317495	0.286996	0.321335	0.302591	0.274955	0.298578	0.297558	0.311286	0.292135	0.297736	0.355206	0.348987	0.276596	0.2815	0.278996	0.295071	0.308682	0.307746	0.325502	0.313666	0.344906	0.286593	0.282139	0.303339	0.301487	0.29972	0.31337	0.319206	0.352941	0.297602	0.312226	0.31489	0.285548	0.272727
Ids	1.5041e-13	Arhgdia	0.400148	Ids/Arhgdia	2.08568e-12	0.143132	0.143003	0.163201	0.15343	0.146605	0.147667	0.152918	0.141318	0.139438	0.167211	0.153085	0.138578	0.15913	0.166387	0.134727	0.129719	0.148255	0.166115	0.150699	0.157716	0.176407	0.168657	0.156123	0.148826	0.151679	0.146154	0.153811	0.160539	0.166375	0.156358	0.16537	0.152944	0.149365	0.149262	0.158279	0.15526	0.156609	0.164957	0.180411	0.151962	0.161217	0.163119	0.137577	0.155373
Ahnak	2.23198e-08	Myh9	0.394952	Ahnak/Myh9	2.10424e-12	0.358288	0.352393	0.323201	0.337573	0.373101	0.314005	0.33697	0.392787	0.325096	0.324272	0.349461	0.282753	0.366518	0.320651	0.395694	0.271628	0.275556	0.269884	0.35096	0.366081	0.401795	0.399949	0.367586	0.298465	0.357092	0.394247	0.382646	0.295355	0.347369	0.348274	0.375477	0.368173	0.330429	0.3232	0.344308	0.322481	0.35128	0.309871	0.327802	0.33836	0.365454	0.351016	0.272821	0.299802
2410002F23Rik	9.27498e-14	Rictor	0.325173	2410002F23Rik/Rictor	2.24429e-12	0.332364	0.357011	0.372538	0.355195	0.332182	0.321016	0.337218	0.347331	0.365022	0.381166	0.359689	0.365153	0.364679	0.345511	0.303846	0.377286	0.358298	0.397388	0.378004	0.359161	0.40415	0.413659	0.353659	0.391163	0.352157	0.357356	0.376594	0.344755	0.362707	0.340206	0.364023	0.347395	0.356999	0.362888	0.37823	0.354839	0.374247	0.346296	0.350224	0.342685	0.380385	0.338721	0.3447	0.342629
Amz1	8.37681e-12	Ier2	0.0590641	Amz1/Ier2	2.26449e-12	0.159251	0.223077	0.247772	0.243678	0.269608	0.153125	0.190045	0.252747	0.152198	0.256065	0.170507	0.219424	0.199288	0.244224	0.247253	0.193069	0.161972	0.214619	0.135071	0.187266	0.242638	0.210577	0.207442	0.150806	0.205227	0.265487	0.178711	0.166392	0.251185	0.193112	0.250784	0.217628	0.228938	0.264943	0.256021	0.20927	0.23655	0.206587	0.174972	0.244668	0.221828	0.203297	0.206269	0.15859
Csnk1g2	3.53721e-13	Rnf44	0.917835	Csnk1g2/Rnf44	2.40275e-12	0.877436	0.78777	0.862554	0.847792	0.900507	0.85008	0.896689	0.866008	0.833134	0.846489	0.837209	0.843389	0.799416	0.805853	0.81277	0.894702	0.874706	0.871156	0.890229	0.872727	0.87119	0.840947	0.876309	0.83621	0.883809	0.883266	0.868528	0.910233	0.940625	0.978424	0.960416	0.854816	0.907815	0.835176	0.854309	0.852548	0.898494	0.948097	0.80564	0.87474	0.873125	0.899032	0.872398	0.851532
Rpl23	7.49494e-05	Rpl7	0.607871	Rpl23/Rpl7	2.5326e-12	0.665648	0.643461	0.633733	0.627767	0.628996	0.70533	0.6563	0.662409	0.698001	0.644022	0.680621	0.655836	0.659961	0.622571	0.629329	0.643931	0.65477	0.671065	0.612988	0.671151	0.644525	0.641587	0.651465	0.658185	0.661001	0.677347	0.6185	0.718713	0.620602	0.688896	0.647454	0.6501	0.651955	0.656908	0.632154	0.609555	0.679616	0.661149	0.756088	0.711111	0.730369	0.741944	0.721798	0.716133
Arl5a	7.51938e-12	Stk4	0.289985	Arl5a/Stk4	2.53417e-12	0.168466	0.155986	0.160275	0.172436	0.163573	0.148281	0.166103	0.153788	0.145008	0.142785	0.161869	0.155602	0.169631	0.154913	0.160428	0.164997	0.143091	0.154148	0.147663	0.157918	0.174081	0.180955	0.147059	0.156384	0.163967	0.167133	0.167436	0.150935	0.143751	0.152248	0.15061	0.16597	0.154203	0.172709	0.144542	0.165961	0.150523	0.156033	0.164491	0.156648	0.161821	0.158961	0.152719	0.164859
Mterf2	1.25686e-11	Ero1b	0.430533	Mterf2/Ero1b	2.55259e-12	0.144597	0.121094	0.11236	0.141237	0.0846473	0.125299	0.120944	0.108932	0.107018	0.138587	0.107863	0.111842	0.161654	0.148725	0.11	0.169731	0.121143	0.128096	0.120155	0.141775	0.147945	0.12069	0.13172	0.124807	0.12374	0.133858	0.122807	0.133291	0.134009	0.125448	0.136251	0.0944056	0.119128	0.119171	0.119279	0.141292	0.142857	0.123235	0.130939	0.128988	0.122715	0.122951	0.139122	0.110022
Ppm1g	4.66993e-08	Caprin1	0.0743817	Ppm1g/Caprin1	2.57899e-12	0.385831	0.393817	0.380179	0.387164	0.405673	0.372383	0.364673	0.414685	0.400332	0.394077	0.421754	0.412361	0.408665	0.367003	0.413015	0.406685	0.409279	0.425142	0.38371	0.419212	0.417445	0.420822	0.396535	0.445736	0.414168	0.426699	0.413043	0.389873	0.431611	0.403809	0.410095	0.412294	0.417944	0.406364	0.38617	0.372869	0.416308	0.388122	0.392497	0.39115	0.407098	0.397836	0.409008	0.409566
Litaf	1.07604e-06	Ninj1	0.999676	Litaf/Ninj1	2.62992e-12	2.51028	2.64706	3.16056	2.47287	2.59319	2.2659	2.19347	2.21099	2.15789	2.02144	2.35702	2.56587	2.24277	2.48328	2.09115	2.05166	2.22294	2.57209	2.31236	2.31974	2.23939	2.76007	2.06401	2.12738	2.28963	2.08163	2.25956	2.12722	2.14626	2.31741	2.06649	2.40545	2.20081	2.22835	2.39347	2.36996	2.26415	2.39959	2.3635	2.23207	2.71881	2.30152	2.30973	2.99592
Zfp354c	3.46116e-08	Zfp871	0.100608	Zfp354c/Zfp871	2.72443e-12	0.0435451	0.0449566	0.0479608	0.0439276	0.0455202	0.0430686	0.0469589	0.0464621	0.0490222	0.044586	0.0488889	0.0472747	0.0464672	0.0517743	0.0547303	0.0450721	0.0573811	0.0503282	0.0500766	0.0415778	0.0471338	0.0435866	0.0373045	0.0414329	0.0453704	0.0487026	0.0513733	0.0513966	0.0439791	0.0381125	0.0529172	0.0346232	0.0428571	0.0495868	0.0424949	0.0448642	0.0560994	0.0348977	0.055365	0.0496709	0.0484938	0.0515564	0.0434174	0.0313327
Ahcyl2	8.72376e-18	Cltc	0.0811617	Ahcyl2/Cltc	2.73191e-12	0.16824	0.180824	0.182138	0.186961	0.179835	0.175735	0.191176	0.187336	0.179172	0.203843	0.186242	0.191617	0.191804	0.173737	0.195349	0.16093	0.183656	0.160258	0.187234	0.203322	0.201923	0.211884	0.204566	0.196464	0.20676	0.211274	0.189161	0.168185	0.184763	0.192284	0.194202	0.21286	0.202366	0.181601	0.182387	0.184228	0.205437	0.2	0.213231	0.199391	0.193386	0.181499	0.184442	0.196842
Eif1	0.000826717	Ost4	0.265894	Eif1/Ost4	2.82991e-12	2.29751	2.33535	2.41561	2.25275	2.6534	1.98669	2.05676	1.94033	2.25882	1.97668	1.78747	1.77673	2.37512	2.30736	2.49895	2.02692	2.10345	2.20708	2.23796	2.21001	1.8602	2.31272	2.08432	2.21227	2.08164	2.44489	2.01175	2.08849	2.0045	1.92705	2.23705	2.35037	2.17879	1.93278	2.09756	2.1576	2.18803	2.03294	2.0739	1.81931	2.33347	2.36542	2.19353	2.60019
H2-DMa	1.37717e-06	Eif3f	0.432569	H2-DMa/Eif3f	2.84836e-12	0.593108	0.565652	0.652503	0.524267	0.624211	0.633695	0.680249	0.58666	0.611273	0.611345	0.558044	0.557655	0.546252	0.589563	0.570339	0.637919	0.642241	0.596217	0.572455	0.596244	0.582374	0.634168	0.560276	0.576467	0.603461	0.5851	0.593581	0.687031	0.594344	0.631947	0.595588	0.550829	0.576799	0.577059	0.616229	0.645062	0.606795	0.656118	0.591933	0.69697	0.595528	0.583689	0.61259	0.593928
4833439L19Rik	8.50557e-06	Vps35l	0.511375	4833439L19Rik/Vps35l	2.85522e-12	1.27249	1.29487	1.12809	1.23094	1.20877	1.25873	1.40993	1.21067	1.27583	1.2694	1.26069	1.24861	1.25277	1.41347	1.28571	1.2284	1.05981	1.18172	1.18772	1.28294	1.26043	1.4259	1.22073	1.05033	1.05644	1.11069	0.971631	1.17261	1.04176	1.07461	1.15675	1.21272	1.353	1.25033	1.17993	1.16627	1.16479	1.25711	1.29058	1.38246	1.26346	1.28612	1.27806	1.3169
9930111J21Rik1	1.13426e-11	Ptk2b	0.0909448	9930111J21Rik1/Ptk2b	2.94165e-12	0.106944	0.120959	0.106712	0.111371	0.0985548	0.109169	0.10242	0.0981296	0.0957075	0.0997799	0.0989583	0.0830838	0.105558	0.0970996	0.0923582	0.102079	0.100957	0.0878378	0.103006	0.101541	0.125238	0.0622951	0.0921002	0.103656	0.11586	0.100478	0.106009	0.0906805	0.0958244	0.0975555	0.100077	0.0902291	0.0993878	0.0983752	0.111245	0.113511	0.0965085	0.104595	0.0977609	0.0926431	0.101504	0.0920364	0.095846	0.108152
Pym1	2.91188e-15	Phf6	0.657179	Pym1/Phf6	3.00771e-12	1.05866	0.966457	1.03178	0.930394	0.966851	1.16906	1.13636	1.05033	1.01586	1.02806	1.05765	1.10386	1.01701	1.19094	0.944223	1.09901	1.09976	1.28237	0.867647	1.10859	1.06034	1.19048	1.08007	1.09639	1.06805	1.04874	1.1033	1.01902	1.16667	0.961538	1.07626	1.00723	1.13551	1.13143	1.13313	1.0883	1.12278	1.04011	0.943739	1.06767	1.03013	1.05133	1.05354	1.066
Atp2c1	3.37575e-13	Tpm3	0.0821225	Atp2c1/Tpm3	3.01138e-12	0.343288	0.330403	0.350818	0.32324	0.299543	0.294594	0.290489	0.308333	0.279588	0.331687	0.336658	0.330898	0.320301	0.291898	0.289056	0.316391	0.305346	0.333202	0.324655	0.341966	0.340741	0.355915	0.305231	0.288347	0.315779	0.308413	0.305934	0.280957	0.323378	0.293972	0.312189	0.320579	0.310078	0.317849	0.302209	0.315869	0.300591	0.344591	0.309258	0.323617	0.311795	0.352041	0.31204	0.31137
Mfsd14a	2.21799e-08	Pfn1	0.179618	Mfsd14a/Pfn1	3.03958e-12	0.206263	0.199008	0.202817	0.231707	0.18724	0.189316	0.199104	0.17558	0.206336	0.209091	0.200162	0.179089	0.176498	0.161706	0.195663	0.194144	0.176602	0.191653	0.214551	0.200787	0.219022	0.206071	0.215864	0.208306	0.201404	0.205138	0.209072	0.198699	0.201326	0.194849	0.202051	0.186889	0.201975	0.208597	0.199427	0.209399	0.212865	0.205979	0.195817	0.193862	0.189981	0.213742	0.205175	0.191719
Tnfrsf13b	1.60162e-10	Cdk19	0.854179	Tnfrsf13b/Cdk19	3.0666e-12	0.877277	1.1046	0.945214	0.91256	0.989809	0.978559	1.05919	1.0138	1.07724	0.902697	0.968195	0.96771	0.900253	0.922092	1.0099	1.04125	0.949622	0.982394	0.920362	0.913766	0.964223	1.05035	0.939185	0.95184	0.918227	0.946316	0.979564	1.02117	0.960032	0.947917	1.11331	0.9656	0.976113	0.993913	0.947424	1.03358	0.891125	0.905439	0.844544	0.902344	0.863335	0.96447	0.969916	0.9259
Ofd1	1.43958e-09	Ppp4r3a	0.0505219	Ofd1/Ppp4r3a	3.06792e-12	0.184149	0.198933	0.19366	0.176664	0.149818	0.191687	0.187445	0.150842	0.185886	0.173262	0.19907	0.176402	0.178153	0.19875	0.180277	0.182042	0.161793	0.194517	0.157625	0.182569	0.167914	0.163653	0.181011	0.197173	0.166316	0.194957	0.178319	0.176038	0.184773	0.193124	0.176949	0.18165	0.161538	0.158006	0.179882	0.197417	0.174985	0.172379	0.177759	0.149621	0.157981	0.162338	0.175162	0.16489
Gzmb	7.98474e-05	Gzma	0.155925	Gzmb/Gzma	3.0761e-12	0.20405	0.201087	0.19802	0.226819	0.184958	0.225853	0.231982	0.157949	0.193006	0.256858	0.254706	0.193202	0.233444	0.193407	0.182773	0.208835	0.180392	0.212838	0.190083	0.253731	0.259382	0.2182	0.21524	0.245189	0.288889	0.288936	0.260035	0.23037	0.256993	0.223975	0.200597	0.286424	0.269032	0.219259	0.225854	0.223667	0.218787	0.208033	0.421903	0.298835	0.386777	0.267526	0.290625	0.366965
Cfdp1	3.45548e-09	Caprin1	0.0743817	Cfdp1/Caprin1	3.12211e-12	0.143131	0.140228	0.132582	0.131263	0.140831	0.142898	0.137687	0.150699	0.153032	0.146697	0.149474	0.141844	0.169789	0.162738	0.150066	0.159331	0.146532	0.152384	0.141243	0.157592	0.147308	0.166229	0.13667	0.17022	0.1486	0.149331	0.139969	0.148354	0.151541	0.144287	0.138514	0.15231	0.1382	0.152273	0.13617	0.145293	0.124082	0.150146	0.15561	0.156065	0.147066	0.154042	0.15266	0.136746
Norad	4.89083e-11	Gpbp1l1	0.109735	Norad/Gpbp1l1	3.1628e-12	0.685039	0.726091	0.670579	0.691207	0.668948	0.644094	0.667767	0.663725	0.601868	0.68129	0.643243	0.640496	0.736928	0.625	0.641248	0.722826	0.640135	0.702986	0.708738	0.684624	0.708642	0.713422	0.69163	0.650124	0.687557	0.686038	0.643536	0.593123	0.683114	0.663755	0.678722	0.660022	0.693182	0.596977	0.715125	0.720374	0.672808	0.692503	0.666961	0.641138	0.696929	0.702465	0.714777	0.702262
Fbxo9	0.00652782	Hagh	0.4598	Fbxo9/Hagh	3.16403e-12	0.345559	0.38925	0.433629	0.431139	0.457103	0.369605	0.377557	0.372788	0.429428	0.303795	0.289826	0.354185	0.402366	0.416069	0.459943	0.382811	0.387938	0.400224	0.424998	0.35971	0.36068	0.377965	0.375235	0.420425	0.410624	0.429859	0.394112	0.414243	0.365064	0.309844	0.391916	0.419749	0.424334	0.514035	0.434147	0.381505	0.386609	0.353424	0.393536	0.356705	0.398027	0.393478	0.362124	0.442379
Kif1b	2.38503e-09	Supt6	0.224153	Kif1b/Supt6	3.20414e-12	0.492	0.475209	0.579695	0.479495	0.484295	0.523337	0.468835	0.430964	0.452793	0.548364	0.542612	0.506579	0.491497	0.503244	0.480691	0.484115	0.460013	0.527291	0.44735	0.471688	0.5	0.566469	0.463113	0.4811	0.499035	0.454761	0.4716	0.44978	0.561143	0.521296	0.516811	0.510983	0.500416	0.44278	0.503475	0.44763	0.456399	0.494211	0.537328	0.483813	0.514918	0.477104	0.485595	0.497906
Chp1	0.000384504	Psmd4	0.391933	Chp1/Psmd4	3.36969e-12	1.03248	1.00379	1.07679	1.08302	0.935577	0.794032	0.895861	0.967383	0.953536	0.86301	0.921469	0.829874	0.905363	0.982451	1.0014	1.01244	0.988439	0.855938	1.02598	1.03075	0.864576	0.932055	0.854864	0.881356	0.829686	0.850694	0.911163	0.853933	0.856092	0.835303	0.762492	0.90668	0.885574	0.836445	0.884799	0.855246	0.837141	0.932185	1.10176	0.882031	0.963655	1.03026	0.930401	1.08013
Lbr	4.22455e-10	Pfn1	0.179618	Lbr/Pfn1	3.38137e-12	0.586753	0.570011	0.608038	0.599695	0.582293	0.609188	0.574904	0.510566	0.566263	0.575379	0.554626	0.505902	0.540553	0.538214	0.616742	0.555556	0.511954	0.522633	0.623237	0.559358	0.59526	0.528381	0.570365	0.610117	0.61193	0.596047	0.581856	0.562454	0.623568	0.611759	0.582769	0.625707	0.63979	0.626791	0.611641	0.623749	0.602859	0.594021	0.542864	0.52994	0.56716	0.622092	0.588631	0.619825
Map2k3	0.0108144	Fth1	0.31138	Map2k3/Fth1	3.38627e-12	0.0604251	0.0608066	0.0677679	0.0644167	0.0759089	0.0526393	0.0619145	0.0556477	0.0557571	0.0505278	0.0548784	0.0520707	0.059565	0.0633725	0.0567408	0.0566116	0.059756	0.0630941	0.0532901	0.0677128	0.0575787	0.0644077	0.0529145	0.0770745	0.0670415	0.0630145	0.069512	0.0567049	0.0661962	0.0552854	0.0589142	0.0635114	0.063412	0.063139	0.0685783	0.0646923	0.0637364	0.0528143	0.0642048	0.0542893	0.0618538	0.0533921	0.0582782	0.0702864
Arrdc4	4.23084e-05	Dusp5	0.882106	Arrdc4/Dusp5	3.40661e-12	0.794266	0.753363	1.24229	0.969136	1.05991	0.705329	0.607595	0.820833	0.906367	0.931298	0.539062	0.893204	0.852349	0.703704	0.726562	0.643312	0.880503	1.33708	1.0087	0.788419	0.715543	1.28972	0.847403	0.839416	0.981982	0.825397	0.92766	1.06645	0.797872	0.791822	1.08833	1.24549	0.773256	0.820513	1.15541	0.884758	1.13359	0.915423	0.705495	0.669927	0.955882	0.962963	0.850622	0.932584
Capn7	5.05444e-08	Ppp4r3a	0.0505219	Capn7/Ppp4r3a	3.51968e-12	0.801865	0.806402	0.720882	0.782251	0.793455	0.692308	0.801945	0.732772	0.767989	0.708021	0.741286	0.809579	0.780234	0.73125	0.727273	0.765068	0.722222	0.753264	0.802456	0.761468	0.752941	0.698915	0.754781	0.831802	0.76	0.738007	0.774548	0.706253	0.766017	0.755669	0.793898	0.775718	0.705769	0.830329	0.763314	0.785055	0.769092	0.707661	0.792755	0.730114	0.757543	0.694805	0.707107	0.667377
Zfp869	3.45715e-14	Cyld	0.616801	Zfp869/Cyld	3.52311e-12	0.390411	0.402293	0.403929	0.375708	0.402229	0.412952	0.447807	0.412396	0.437897	0.434415	0.422504	0.41844	0.415668	0.39206	0.337011	0.383389	0.401218	0.369838	0.45461	0.431789	0.402923	0.433452	0.394989	0.397619	0.409287	0.437238	0.423216	0.41946	0.418589	0.430753	0.424734	0.410324	0.426534	0.420311	0.406921	0.434177	0.45502	0.459124	0.395376	0.470888	0.402182	0.397463	0.41164	0.390914
Ywhab	2.73355e-11	Was	0.0786153	Ywhab/Was	3.64698e-12	1.2493	1.28893	1.18873	1.29977	1.26032	1.14153	1.21645	1.20262	1.20058	1.22242	1.21754	1.15863	1.33186	1.30266	1.30891	1.31256	1.13711	1.34404	1.35522	1.29886	1.30506	1.261	1.20321	1.16359	1.21656	1.21735	1.20412	1.20346	1.23904	1.24685	1.29063	1.32256	1.34436	1.24349	1.26533	1.32903	1.2661	1.31762	1.2793	1.18245	1.23356	1.26967	1.22043	1.23907
Adamts10	1.38428e-10	Zc3h11a	0.59822	Adamts10/Zc3h11a	3.76188e-12	0.500602	0.531952	0.590476	0.529735	0.525311	0.535714	0.495594	0.573234	0.518027	0.504051	0.541856	0.548765	0.55117	0.456798	0.610424	0.563946	0.53413	0.560497	0.535565	0.565098	0.571163	0.533297	0.580257	0.52613	0.529793	0.526219	0.535664	0.517811	0.567189	0.527566	0.596128	0.547694	0.557701	0.516186	0.578397	0.527762	0.572476	0.589366	0.519487	0.520368	0.596556	0.519511	0.490691	0.51131
Mia2	3.42258e-09	Os9	0.0653718	Mia2/Os9	3.79413e-12	0.668265	0.746863	0.760057	0.761573	0.742515	0.718532	0.788398	0.752809	0.69697	0.725575	0.664749	0.746918	0.851816	0.839679	0.773958	0.700647	0.721366	0.752914	0.769231	0.778835	0.780702	0.805419	0.834659	0.742401	0.681726	0.819058	0.73983	0.705882	0.683152	0.672775	0.721739	0.733333	0.781949	0.743882	0.768482	0.729393	0.738935	0.757036	0.812624	0.794592	0.737828	0.825466	0.822545	0.757879
Mib1	7.05612e-11	Ppp6r3	0.957031	Mib1/Ppp6r3	3.80759e-12	0.417476	0.412903	0.393375	0.413867	0.447967	0.395324	0.36357	0.428113	0.32921	0.403265	0.390441	0.366041	0.435622	0.430077	0.425659	0.369898	0.399836	0.348341	0.376968	0.35511	0.354421	0.440877	0.389694	0.380877	0.360459	0.382665	0.339704	0.338425	0.380427	0.353418	0.373049	0.41773	0.382768	0.393082	0.403027	0.379287	0.378103	0.344575	0.420222	0.367667	0.398478	0.390924	0.405392	0.383855
Cbl	1.35413e-12	Khnyn	0.448009	Cbl/Khnyn	3.85847e-12	2.08275	2.22918	2.19633	2.35891	2.17589	2.09125	2.26292	2.27598	2.04523	2.14848	2.09056	2.30611	2.28203	2.24829	2.22887	2.18785	2.08699	1.98853	2.18894	2.10664	2.37483	2.37714	2.36753	2.15871	2.20771	2.29953	2.21449	2.15042	2.17002	2.17342	2.35417	2.39468	2.35599	2.25257	2.29622	2.43866	2.21366	2.36461	2.32623	2.40625	2.43616	2.31537	2.23455	2.26716
Adprhl2	1.32846e-10	Sun2	0.923069	Adprhl2/Sun2	4.02077e-12	0.0626112	0.0456094	0.0456194	0.0497035	0.0557861	0.0569211	0.0534776	0.0519481	0.0522102	0.0534759	0.055814	0.0493359	0.0466667	0.0579011	0.0469934	0.0499619	0.0479608	0.056983	0.0591696	0.0599842	0.0562061	0.0460094	0.0563474	0.0613133	0.0544444	0.0619952	0.0515542	0.0576238	0.0675924	0.0598576	0.0605302	0.0553506	0.050675	0.0678439	0.0581436	0.0542636	0.0561015	0.0515777	0.0538968	0.0500618	0.047173	0.050856	0.0609244	0.0519305
Htatsf1	8.18204e-10	Rsbn1l	0.977271	Htatsf1/Rsbn1l	4.11073e-12	0.465197	0.493049	0.484298	0.476596	0.574528	0.510506	0.524691	0.518519	0.560259	0.504359	0.54792	0.475222	0.520767	0.52044	0.53663	0.51385	0.548972	0.509569	0.532746	0.556452	0.53245	0.553885	0.503958	0.479618	0.517528	0.501209	0.519845	0.550178	0.520951	0.524412	0.535907	0.541475	0.522109	0.524297	0.532609	0.561143	0.531931	0.486553	0.5	0.455266	0.487106	0.509524	0.525534	0.516588
Hbq1b	0.000204691	Carhsp1	0.162294	Hbq1b/Carhsp1	4.13318e-12	0.475312	0.567245	0.453549	0.462382	0.479837	0.417216	0.435857	0.47393	0.41505	0.501164	0.51285	0.455827	0.469993	0.459307	0.448542	0.467691	0.533981	0.548105	0.478219	0.56456	0.546811	0.567436	0.465423	0.478769	0.456184	0.421579	0.457389	0.450056	0.516925	0.481041	0.492828	0.46861	0.451206	0.432294	0.471432	0.498645	0.532845	0.526694	0.528203	0.503818	0.457704	0.477303	0.488942	0.542497
Snx4	9.8396e-08	Pnrc2	0.262458	Snx4/Pnrc2	4.20343e-12	0.488012	0.455079	0.491508	0.411311	0.453846	0.456415	0.476514	0.477541	0.44494	0.488497	0.468942	0.439636	0.526006	0.42029	0.424	0.533391	0.491176	0.476795	0.461894	0.473319	0.495205	0.479532	0.472746	0.442971	0.473302	0.43872	0.463768	0.49387	0.429129	0.432099	0.443635	0.437568	0.474619	0.47481	0.458059	0.477991	0.469432	0.442308	0.469934	0.464381	0.444552	0.459659	0.481148	0.439279
Tespa1	1.57703e-11	Esyt2	0.128682	Tespa1/Esyt2	4.43671e-12	0.198241	0.219858	0.212605	0.16989	0.170427	0.225023	0.243175	0.224642	0.213761	0.228571	0.202399	0.193213	0.185315	0.200622	0.205645	0.197615	0.213766	0.223199	0.187209	0.180233	0.196429	0.154509	0.171053	0.17712	0.191419	0.202369	0.175651	0.174165	0.206675	0.201529	0.197115	0.185651	0.210668	0.197908	0.200177	0.195622	0.201895	0.198364	0.185386	0.219305	0.187446	0.183766	0.177305	0.171866
Adamts10	1.38428e-10	Adcy7	0.0670794	Adamts10/Adcy7	4.4597e-12	0.234432	0.232787	0.247828	0.227468	0.230559	0.23167	0.218265	0.257515	0.233338	0.235215	0.236075	0.250705	0.256637	0.220214	0.240348	0.244039	0.244468	0.252847	0.232425	0.232815	0.226893	0.248474	0.232588	0.232425	0.229217	0.224289	0.215712	0.219729	0.224662	0.233747	0.236104	0.221868	0.22807	0.220907	0.231294	0.223197	0.254405	0.230576	0.221918	0.221477	0.245329	0.217992	0.234088	0.214809
Tnfrsf14	3.33545e-08	Hnrnpa2b1	0.131848	Tnfrsf14/Hnrnpa2b1	4.48234e-12	0.166079	0.166235	0.181076	0.189405	0.179771	0.1636	0.173059	0.159465	0.160757	0.171678	0.156212	0.163511	0.173022	0.171157	0.178884	0.17772	0.162146	0.153617	0.168969	0.162678	0.163963	0.174094	0.184281	0.181997	0.173523	0.170243	0.171958	0.165169	0.18917	0.16622	0.165534	0.193253	0.191919	0.18484	0.172979	0.166133	0.166065	0.159102	0.154291	0.157476	0.16354	0.169726	0.167286	0.173088
Cep350	2.57483e-09	Med13l	0.515507	Cep350/Med13l	4.60377e-12	1.32581	1.52994	1.32269	1.54748	1.40196	1.45006	1.47963	1.35815	1.51148	1.50611	1.44194	1.37886	1.4557	1.41525	1.50839	1.40751	1.44282	1.33313	1.42454	1.54466	1.55133	1.46524	1.55836	1.40755	1.62541	1.55688	1.49798	1.48682	1.46002	1.48726	1.50367	1.66877	1.55568	1.49599	1.40573	1.52224	1.44188	1.4873	1.6297	1.47273	1.45046	1.48442	1.58631	1.66117
Pex7	6.12935e-06	Tmsb10	0.619425	Pex7/Tmsb10	4.60906e-12	0.0253502	0.0334432	0.0268795	0.0313259	0.0296933	0.0277104	0.0279201	0.019887	0.0317046	0.0318544	0.0276448	0.0300528	0.0248828	0.032	0.0195219	0.0232203	0.026475	0.0235978	0.0291383	0.026419	0.0298832	0.0278765	0.0308132	0.0276302	0.0331357	0.0280968	0.0309637	0.0271959	0.0271248	0.0293627	0.029491	0.0277332	0.0226456	0.0249332	0.0271834	0.0285381	0.0243371	0.0274846	0.0304485	0.02748	0.0268697	0.0290114	0.0275381	0.0288201
Snrnp70	7.14741e-07	Safb2	0.478295	Snrnp70/Safb2	4.61958e-12	2.16364	2.25915	2.28353	2.1435	2.12094	2.05385	2.04249	2.23611	2.18039	2.31513	2.35688	2.28715	2.13323	2.34213	2.28952	2.18736	2.37887	2.47144	2.17731	2.2984	2.19955	2.25186	2.37189	2.33777	2.25595	2.18253	2.31107	2.25864	2.23609	2.34663	2.31874	2.23821	2.06232	2.06978	2.2611	2.05067	2.24524	2.28424	2.21609	2.19636	2.32952	2.17829	2.12638	2.26717
Eef1b2	0.000176957	Rpl7	0.607871	Eef1b2/Rpl7	4.66227e-12	0.597874	0.543854	0.527097	0.548915	0.559838	0.645373	0.609152	0.572609	0.617052	0.532366	0.545925	0.554566	0.562689	0.574066	0.565679	0.536863	0.593757	0.58739	0.519995	0.549389	0.494694	0.588242	0.529738	0.531199	0.543421	0.532078	0.5211	0.546522	0.528209	0.541514	0.533343	0.525324	0.523623	0.515311	0.549576	0.491671	0.535409	0.521445	0.560884	0.542416	0.550709	0.557378	0.574244	0.534747
Ppp1r15a	5.92711e-07	Gm10177	0.727883	Ppp1r15a/Gm10177	5.05074e-12	0.555702	0.61982	0.487083	0.628228	0.459387	0.516563	0.541137	0.624555	0.637564	0.40926	0.409091	0.450665	0.390222	0.458432	0.593443	0.65651	0.530551	0.385987	0.580838	0.581746	0.58653	0.500569	0.703643	0.572444	0.583272	0.622063	0.735062	0.617849	0.494805	0.458206	0.528685	0.539526	0.601437	0.50811	0.780712	0.627795	0.456924	0.530586	0.569533	0.513977	0.518969	0.62598	0.569417	0.699454
Wasf2	3.18214e-13	Ppp6r3	0.957031	Wasf2/Ppp6r3	5.20617e-12	1.8657	2.04065	1.8442	1.96783	2.05203	1.90436	1.92685	2.14313	1.9565	2.04653	1.89572	1.85666	2.07296	2.0795	2.2458	1.94473	2.11365	2.05036	2.14167	1.89715	2.04313	1.99765	2.05904	2.0766	1.92791	1.90364	1.99137	2.04344	2.09373	1.91251	2.05359	2.11887	2.12742	2.15094	2.12867	2.10494	1.95567	2.06525	2.05552	1.99386	1.98759	2.1263	1.89366	2.0648
Arv1	0.00551775	Ubn2	0.210604	Arv1/Ubn2	5.35974e-12	0.29229	0.2648	0.271664	0.280899	0.24119	0.246408	0.227027	0.261285	0.279245	0.275936	0.26634	0.302817	0.285714	0.300261	0.265185	0.264637	0.281723	0.323308	0.274973	0.29078	0.228049	0.252441	0.236498	0.264337	0.268123	0.244479	0.303253	0.253886	0.280188	0.26107	0.276553	0.263736	0.272899	0.226841	0.245105	0.280724	0.266309	0.276882	0.260227	0.204819	0.271976	0.277992	0.274627	0.250251
A630026N12Rik	0.000941518	Slc35e2	0.487497	A630026N12Rik/Slc35e2	5.38758e-12	0.651408	0.66586	0.597137	0.676056	0.592683	0.44246	0.58427	0.625	0.680992	0.643791	0.643939	0.660256	0.797468	0.675472	0.684211	0.504202	0.713768	0.768856	0.52	0.533865	0.465969	0.476744	0.508721	0.520505	0.418773	0.430233	0.510917	0.476839	0.635983	0.698962	0.632727	0.554455	0.52921	0.557769	0.602632	0.569307	0.592896	0.619718	0.567474	0.566502	0.532134	0.451505	0.532203	0.584098
Frat1	6.68945e-10	Cdk9	0.625551	Frat1/Cdk9	5.49587e-12	0.213592	0.179435	0.192035	0.191275	0.155099	0.193103	0.210221	0.198123	0.198663	0.171582	0.183297	0.234399	0.17103	0.154671	0.182624	0.163961	0.195181	0.18258	0.160229	0.179287	0.206667	0.140987	0.184231	0.174875	0.169078	0.161271	0.164407	0.177273	0.200654	0.161692	0.182918	0.204023	0.194134	0.202105	0.203871	0.177052	0.170895	0.19335	0.185059	0.199812	0.176676	0.164416	0.181947	0.165247
Ctla2a	0.490107	Rgs18	0.0760533	Ctla2a/Rgs18	5.50628e-12	11.6972	12.0063	11.7147	11.374	10.6948	13.0958	11.6422	12.4336	14.1096	15.4491	13.0262	12.8137	11.595	11.7322	10.6137	14.3953	12.7501	12.2273	11.6265	11.3044	12.9324	11.4902	12.0551	12.1143	12.0047	11.2044	12.6107	13.2478	13.8804	14.2695	12.3908	10.234	10.6026	11.4824	10.7768	11.4048	12.5944	11.4188	11.8315	12.7566	11.3595	11.5599	12.2877	11.4843
Lrrn3	0.0413347	Arhgap10	0.153034	Lrrn3/Arhgap10	5.50685e-12	0.50599	0.469539	0.502776	0.429032	0.427443	0.555743	0.472189	0.480064	0.473264	0.414672	0.463967	0.49586	0.557531	0.474926	0.500715	0.442341	0.432804	0.563754	0.490944	0.498652	0.540062	0.528711	0.454222	0.479665	0.504052	0.432609	0.418605	0.509454	0.398176	0.46425	0.504785	0.563636	0.504587	0.439665	0.501718	0.476351	0.50695	0.442607	0.568576	0.646785	0.517314	0.570319	0.477056	0.570423
Ttc13	2.58731e-16	Rexo4	0.200633	Ttc13/Rexo4	5.58337e-12	1.4467	1.65047	1.7529	1.61088	1.55385	1.77833	1.48513	1.71084	1.65877	1.65228	1.84504	1.62338	1.74757	1.74398	1.67826	1.79935	1.79616	1.66337	1.74373	1.7327	1.70801	1.56621	1.55776	1.67185	1.4965	1.58768	1.84091	1.71449	1.62864	1.56727	1.65905	1.59534	1.80998	1.54501	1.67113	1.62844	1.61399	1.69761	1.61382	1.63612	1.78825	1.7025	1.55957	1.67216
Kif21b	1.23334e-08	Arid1a	0.0649986	Kif21b/Arid1a	5.68904e-12	1.51815	1.53304	1.63437	1.50847	1.39112	1.5923	1.44045	1.471	1.42524	1.48618	1.61247	1.50615	1.45411	1.45318	1.46751	1.48232	1.6	1.58532	1.60142	1.51252	1.48379	1.4747	1.60281	1.55944	1.56526	1.5601	1.46311	1.58067	1.51132	1.50786	1.48856	1.48179	1.47875	1.45013	1.45745	1.51425	1.47744	1.44431	1.47657	1.4329	1.43339	1.57283	1.37105	1.51414
Adprhl2	1.32846e-10	Ppp2r1a	0.747244	Adprhl2/Ppp2r1a	5.72672e-12	0.177419	0.165242	0.169986	0.153846	0.172488	0.196283	0.170108	0.168096	0.165433	0.183824	0.171573	0.173333	0.13881	0.188482	0.151466	0.161132	0.153766	0.192982	0.197688	0.200528	0.182336	0.125749	0.171177	0.181925	0.16443	0.180164	0.155133	0.177982	0.217355	0.188244	0.173341	0.159696	0.158896	0.212828	0.178495	0.16227	0.17121	0.157407	0.176179	0.144128	0.145483	0.155265	0.17659	0.169367
Fam111a	4.95627e-08	Rab8a	0.144698	Fam111a/Rab8a	5.73391e-12	1.47333	1.83422	1.7452	1.4	1.68986	1.53169	1.5366	1.52085	1.49318	1.55856	1.51098	1.6241	1.46288	1.29961	1.64096	1.61905	1.4753	1.50734	1.66767	1.61682	1.73657	1.55124	1.62223	1.48757	1.6732	1.48097	1.55447	1.63066	1.52085	1.54044	1.44265	1.57514	1.50625	1.56752	1.53367	1.45665	1.43144	1.6003	1.65686	1.49849	1.61531	1.50208	1.42282	1.5
Crkl	7.07215e-12	B230219D22Rik	0.75925	Crkl/B230219D22Rik	5.75265e-12	0.852697	0.802365	0.811179	0.815517	0.864692	0.872824	0.850386	0.762887	0.77879	0.830189	0.775493	0.822278	0.768	0.765293	0.883562	0.908867	0.800429	0.737784	0.861141	0.841386	0.777014	0.892439	0.833333	0.759404	0.796394	0.755745	0.801514	0.759456	0.770999	0.850951	0.819492	0.782028	0.871174	0.882796	0.911548	0.886006	0.84796	0.853372	0.858762	0.757515	0.88959	0.859451	0.807304	0.849618
Ccdc71l	8.99426e-05	Uqcrh	0.525582	Ccdc71l/Uqcrh	5.83859e-12	0.46114	0.446602	0.494871	0.505855	0.515152	0.369434	0.447198	0.351911	0.444862	0.322506	0.342728	0.396624	0.40948	0.47922	0.498743	0.382522	0.399202	0.392717	0.433029	0.44899	0.368286	0.478568	0.39281	0.470004	0.393416	0.436918	0.414346	0.424856	0.381465	0.372462	0.407498	0.438356	0.467906	0.520492	0.464395	0.434543	0.423621	0.384516	0.354706	0.349917	0.395907	0.411517	0.435919	0.383746
Actb	1.4442e-09	Pfn1	0.179618	Actb/Pfn1	5.88569e-12	8.29806	8.1108	7.97265	8.41951	8.43366	7.7	8.4299	8.6731	7.56178	7.38674	7.23496	7.0543	7.90876	7.60097	9.21684	8.27156	7.30634	7.29817	7.95323	8.19564	8.18812	7.18633	7.84438	8.17075	7.69567	8.41798	8.07795	7.15223	8.07535	7.64917	7.65087	7.96144	7.82121	8.51849	8.30095	7.11429	8.03438	7.54948	8.00046	7.7752	8.43372	7.58752	7.59128	8.17969
Uqcc3	1.00541e-08	Rnf4	0.283885	Uqcc3/Rnf4	6.09236e-12	0.190635	0.195312	0.199413	0.165485	0.180894	0.173042	0.17757	0.179394	0.223616	0.222609	0.229592	0.166149	0.170588	0.187713	0.189066	0.164725	0.203438	0.200943	0.176471	0.203088	0.205584	0.209059	0.183318	0.196522	0.195652	0.169572	0.181532	0.178626	0.201958	0.186654	0.201001	0.196591	0.213061	0.192819	0.216814	0.180171	0.198479	0.18638	0.207129	0.16388	0.202658	0.175716	0.194203	0.162355
Msn	5.09001e-09	Os9	0.0653718	Msn/Os9	6.09382e-12	8.02478	7.62357	7.88547	8.07356	8.14022	7.75523	8.07647	7.26047	7.75017	7.50575	7.18985	7.10297	7.77629	8.8988	7.92708	8.18285	7.42264	7.46573	8.13592	7.6271	7.8898	8.11638	7.46296	7.29559	7.24664	7.88829	7.60974	7.43832	7.39674	7.27269	7.54625	7.25068	7.5213	7.14684	7.81536	7.73147	7.56189	7.65078	7.86741	7.8814	7.44819	7.98969	7.64918	8.0269
Map3k2	0.00015042	Nsd1	0.898175	Map3k2/Nsd1	6.15574e-12	0.282414	0.278837	0.271949	0.306298	0.272437	0.268549	0.265515	0.268892	0.255245	0.302358	0.288918	0.285241	0.264207	0.261556	0.251185	0.28647	0.273603	0.290428	0.266466	0.26902	0.26263	0.327219	0.270896	0.273304	0.26922	0.275063	0.2618	0.282487	0.259019	0.289163	0.270407	0.285622	0.276081	0.285973	0.308022	0.291167	0.279843	0.289786	0.281424	0.26911	0.275298	0.266717	0.263266	0.255863
Nol7	1.97571e-13	Cdk19	0.854179	Nol7/Cdk19	6.21856e-12	0.534995	0.569733	0.547229	0.554054	0.518471	0.576534	0.520249	0.596591	0.594357	0.563584	0.578402	0.591977	0.550505	0.526147	0.561528	0.593088	0.535684	0.576291	0.593665	0.542722	0.514834	0.64841	0.569279	0.510281	0.553683	0.538421	0.507493	0.566532	0.560352	0.544271	0.600567	0.5216	0.5076	0.532174	0.525237	0.547015	0.534572	0.502929	0.552317	0.554688	0.550739	0.567183	0.542118	0.546399
Atpif1	0.382479	Glo1	0.429804	Atpif1/Glo1	6.2263e-12	2.0216	1.84826	1.8133	1.82471	1.79216	2.06043	1.93594	2.21889	1.81153	2.1668	1.94884	2.38354	2.13271	2.09021	2.05571	2.06984	1.98322	2.02851	1.90413	1.77225	1.97272	1.83908	2.02009	1.90898	1.80261	1.86643	1.90287	1.76483	1.97641	2.1528	1.89838	2.02989	1.80966	2.18408	1.75033	1.84956	2.0618	2.12565	1.6971	1.93339	2.01019	1.85752	1.98416	1.73765
Tespa1	1.57703e-11	Atm	0.120157	Tespa1/Atm	6.24165e-12	0.277989	0.270742	0.269579	0.24003	0.244659	0.274725	0.279358	0.306744	0.262834	0.283361	0.261966	0.273529	0.251483	0.245949	0.25596	0.231306	0.260484	0.30584	0.238136	0.243455	0.24287	0.280048	0.218487	0.214459	0.243357	0.243757	0.222563	0.220034	0.251366	0.238218	0.233397	0.269406	0.249681	0.224248	0.268206	0.229719	0.258712	0.25	0.246586	0.290686	0.267157	0.242379	0.220426	0.231052
Limd2	3.72677e-13	Ipo5	0.409755	Limd2/Ipo5	6.35868e-12	6.2758	6.94048	6.86513	6.86429	6.83075	6.91667	7.18115	6.83143	6.99521	6.68364	6.76064	6.91439	6.36864	6.89409	7.68272	6.57982	6.83308	7.44334	6.28299	6.49717	6.2328	6.45342	6.43941	6.78518	6.46323	6.53773	7.15074	6.64956	6.99419	6.55491	7.18058	6.171	6.63489	6.94286	6.60542	7.29396	6.64096	7	6.19481	6.95673	6.20397	6.71178	6.71879	6.43142
Puf60	1.98548e-10	Ppp2r1a	0.747244	Puf60/Ppp2r1a	6.72778e-12	0.815524	0.991453	0.828592	0.792832	0.840342	0.924164	0.883972	0.79331	0.834567	0.970588	0.833474	0.904	0.903683	0.866492	0.892508	0.785978	0.859833	0.871579	0.820809	0.849604	0.890788	0.82207	0.826116	0.781103	0.82953	0.865023	0.830418	0.898471	0.867734	0.881036	0.872086	0.79924	0.802454	0.864917	0.821505	0.802558	0.848419	0.849074	0.885856	0.83274	0.816702	0.896234	0.847091	0.822533
Ssr1	1.07603e-08	Dld	0.85016	Ssr1/Dld	6.95438e-12	1.91071	1.85484	1.74483	1.88305	1.87119	1.63855	1.79778	1.75596	1.75328	1.86933	1.72628	1.79387	1.94139	1.79077	1.93625	1.78098	1.89529	1.91537	1.93548	1.66247	1.94013	1.78227	1.88908	1.76205	1.84014	1.81135	1.76703	1.78706	2.01643	1.7768	1.83282	1.7179	1.80878	2.03927	2.00282	1.79284	1.75101	1.82135	2.0252	1.84778	2.03027	1.81754	1.90327	1.96515
Usp45	8.75385e-12	Hnrnpm	0.0568023	Usp45/Hnrnpm	6.96064e-12	0.233189	0.21734	0.209735	0.213834	0.247741	0.211853	0.220449	0.191497	0.21415	0.174109	0.20277	0.201264	0.200883	0.222473	0.220046	0.204599	0.21338	0.20893	0.195612	0.185797	0.20897	0.183474	0.196503	0.198616	0.194648	0.205081	0.187982	0.194428	0.204728	0.189917	0.186121	0.196581	0.203999	0.200092	0.195944	0.182891	0.189204	0.191824	0.216319	0.208884	0.204016	0.232246	0.212731	0.222451
Myadm	3.21411e-10	Xpc	0.588532	Myadm/Xpc	7.27271e-12	5.17845	4.80591	5.70084	4.80285	5.72794	4.45338	4.35349	6.29506	4.86845	4.72299	3.69811	4.90736	5.69966	5.23509	5.35593	4.01744	4.44687	4.7037	5.24	5.02655	6.09434	6.29238	5.05246	4.90468	4.8941	4.83853	4.60634	4.6896	4.27233	4.71281	5.0623	5.09091	4.89181	5.00485	5.06987	4.34845	5.08953	5.455	5.18761	5.1824	5.97801	5.50864	4.89342	6.316
Sptbn1	6.26776e-06	Aff1	0.902469	Sptbn1/Aff1	7.32237e-12	2.42575	2.57596	2.36707	2.43883	2.38115	2.58612	2.52525	2.4961	2.50982	2.61689	2.86161	2.7081	2.49921	2.36671	2.35599	2.70733	2.52504	2.65841	2.43811	2.49775	2.61643	2.4028	2.43811	2.44658	2.51808	2.28908	2.60954	2.41343	2.54423	2.58896	2.50611	2.2872	2.50174	2.36782	2.39621	2.49269	2.63877	2.53528	2.42458	2.43802	2.39614	2.46035	2.40669	2.41957
Pik3cg	1.05669e-11	Glyr1	0.128045	Pik3cg/Glyr1	7.36263e-12	0.676236	0.729803	0.838374	0.713571	0.736056	0.65285	0.675841	0.711398	0.687082	0.595697	0.662987	0.672727	0.668972	0.68254	0.78972	0.691337	0.70767	0.680685	0.704309	0.819481	0.760248	0.747793	0.729927	0.755706	0.718779	0.719535	0.685554	0.728448	0.669794	0.672585	0.748129	0.740845	0.76249	0.720775	0.781601	0.764574	0.645434	0.701754	0.78011	0.769989	0.709894	0.722982	0.748261	0.750962
Thap3	2.16354e-10	Nol6	0.273336	Thap3/Nol6	7.60174e-12	0.390052	0.394737	0.377049	0.370438	0.369707	0.394777	0.350195	0.357553	0.357303	0.39627	0.448529	0.401914	0.382166	0.365333	0.367133	0.377005	0.374732	0.333787	0.333333	0.387584	0.377734	0.419149	0.407461	0.367217	0.413139	0.385526	0.403909	0.356886	0.40246	0.349254	0.35402	0.32844	0.365819	0.359768	0.413712	0.324786	0.34417	0.281426	0.33657	0.36214	0.364787	0.34963	0.388889	0.348529
Sh3bgrl2	0.280206	Arhgap10	0.153034	Sh3bgrl2/Arhgap10	7.6068e-12	1.89359	1.85884	1.68993	1.81694	1.70484	1.88345	1.64852	1.68022	1.834	1.58456	1.76253	1.93192	1.71862	1.63717	1.59227	1.73236	1.73439	1.76576	1.69685	1.7646	1.82102	1.81257	1.66844	1.65311	1.63209	1.63696	1.64083	1.80882	1.51292	1.77946	1.80861	1.76753	1.44343	1.57587	1.82045	1.90315	1.58961	1.67315	1.73785	1.75489	1.69399	1.72217	1.59481	1.95863
Gm32483	0.000473792	Gm42127	0.367726	Gm32483/Gm42127	7.66722e-12	0.481707	0.761682	0.634328	0.673267	0.687179	0.663043	0.802469	0.804196	0.84141	0.872881	0.741294	1.03738	0.765766	0.702479	1.18987	0.685714	0.737864	0.559322	0.514493	0.646552	0.505263	0.582418	0.368421	0.664179	0.677165	0.459459	0.516949	0.657534	0.719626	0.695652	0.73494	0.663866	0.604396	0.651376	0.666667	0.430556	0.530864	0.71831	0.647541	0.689655	0.684848	0.515464	0.535714	0.549296
Ptma	1.67314e-07	Hspa4	0.40481	Ptma/Hspa4	7.6986e-12	2.48074	2.37196	2.48901	2.5104	2.47775	2.56108	2.5144	2.63527	2.44735	2.57165	2.41427	2.75187	2.57368	2.61575	2.55102	2.52717	2.44055	2.56827	2.56315	2.53716	2.76573	2.64632	2.65407	2.63392	2.76887	2.58774	2.43442	2.77238	2.36241	2.57339	2.65459	2.59023	2.61782	2.40723	2.57979	2.67328	2.58713	2.69789	2.5861	2.85394	2.58445	2.63222	2.87873	2.61178
Abcb7	2.80791e-10	Rock1	0.917837	Abcb7/Rock1	7.77128e-12	0.293529	0.310824	0.277088	0.306849	0.30731	0.294788	0.294633	0.313235	0.307216	0.318242	0.292337	0.284327	0.332268	0.300229	0.340803	0.311605	0.281486	0.297739	0.294342	0.315571	0.302758	0.350936	0.295973	0.307762	0.341124	0.307934	0.318986	0.291621	0.353643	0.276923	0.342529	0.351896	0.31036	0.288512	0.334951	0.320361	0.294094	0.326714	0.313688	0.299945	0.32768	0.299495	0.335645	0.318985
Tram1	5.2331e-06	Hnrnpk	0.0666782	Tram1/Hnrnpk	7.92722e-12	0.390676	0.394855	0.393879	0.403739	0.401812	0.395015	0.371388	0.354955	0.377685	0.38571	0.384667	0.38371	0.368298	0.33895	0.363672	0.36881	0.349299	0.381619	0.393803	0.374273	0.400259	0.441278	0.377297	0.393736	0.405597	0.387184	0.380391	0.363411	0.395615	0.370991	0.403161	0.376038	0.393808	0.386489	0.394746	0.398752	0.359755	0.378153	0.389785	0.376957	0.395711	0.382273	0.394374	0.385361
Rps29	0.000605137	Rplp2	0.395922	Rps29/Rplp2	8.11449e-12	1.32205	1.20553	1.1253	1.21534	1.16836	1.25465	1.1678	1.14496	1.14873	1.17842	1.15355	1.14353	1.1343	1.22367	1.14059	1.2684	1.27726	1.24556	1.18051	1.38914	1.37213	1.30607	1.22461	1.21772	1.34556	1.25288	1.25206	1.19398	1.3535	1.2776	1.34531	1.24195	1.32257	1.27611	1.32593	1.35672	1.38481	1.35668	1.24374	1.42124	1.24062	1.21018	1.178	1.21762
Galns	5.67487e-06	Ptpn6	0.278674	Galns/Ptpn6	8.38584e-12	0.0454545	0.0483695	0.0376601	0.05518	0.0468666	0.0424528	0.0500751	0.0411944	0.042592	0.0446758	0.0456169	0.0468423	0.0483828	0.0409123	0.0398587	0.0428804	0.0436625	0.0429038	0.0460374	0.0431425	0.0425305	0.048925	0.0456305	0.0535579	0.0486775	0.0475398	0.0475684	0.0434824	0.0446276	0.0409091	0.0461603	0.0501495	0.0498531	0.0449735	0.0465371	0.0433996	0.044627	0.041395	0.0449655	0.039392	0.0478142	0.0440617	0.0496207	0.0460894
Adat1	0.000280191	Zfp871	0.100608	Adat1/Zfp871	8.57071e-12	0.0461066	0.0585569	0.0561175	0.0508183	0.050578	0.0541723	0.0483005	0.0468883	0.0505867	0.0530786	0.0513131	0.0522803	0.042648	0.0529378	0.0500391	0.0456731	0.0470819	0.0525164	0.0408789	0.04371	0.0407643	0.0454545	0.0393101	0.0517911	0.0393519	0.0487026	0.0427263	0.0476723	0.0549738	0.0549002	0.046133	0.046334	0.0432653	0.0464081	0.0575737	0.0495868	0.0421687	0.0481348	0.0480157	0.0412926	0.0547392	0.0447471	0.0578898	0.0458959
Lfng	7.05855e-10	Sdf4	0.775807	Lfng/Sdf4	8.59716e-12	1.03679	1.03419	1.10761	1.02988	0.934974	1.0968	1.02344	1.11342	1.04401	1.03791	1.09756	1.09625	1.00898	1.06578	1.04118	1.02768	1.01562	1.0733	1.03022	1.03157	1.03444	1.11906	1.11282	1.1002	1.00896	1.07592	0.980722	0.956222	1.04941	1.22357	1.04221	1.11384	1.12472	1.04935	1.07851	1.01647	1.03628	1.10181	1.01354	1.06834	1.08043	0.931495	0.991413	1.0767
Cep95	3.98198e-12	Eif3a	0.294371	Cep95/Eif3a	8.60027e-12	0.0726257	0.097006	0.0922804	0.0760148	0.0814751	0.0861443	0.0854856	0.0867016	0.0830098	0.0822562	0.0891552	0.0938205	0.077656	0.0958144	0.0816935	0.0822353	0.091224	0.0915068	0.0834725	0.0813129	0.0784012	0.0912507	0.0909834	0.0785436	0.0830368	0.0732447	0.0861057	0.0748807	0.084842	0.0825187	0.0749528	0.0886981	0.0771736	0.0814961	0.0786016	0.0633001	0.0876725	0.077842	0.0814378	0.0855447	0.077255	0.084399	0.0782313	0.0851672
Map3k2	0.00015042	Setx	0.789113	Map3k2/Setx	8.65183e-12	0.335381	0.341406	0.311198	0.338477	0.303138	0.311421	0.306315	0.300597	0.293601	0.324284	0.329076	0.324675	0.307654	0.317229	0.301136	0.311038	0.282493	0.326236	0.308079	0.322746	0.32914	0.301645	0.303005	0.30051	0.290043	0.310974	0.302609	0.310255	0.278054	0.317488	0.323258	0.323314	0.292141	0.309898	0.326438	0.306848	0.29397	0.316766	0.330719	0.320849	0.326937	0.315837	0.299679	0.285925
Fmnl3	7.61925e-13	Aff4	0.314909	Fmnl3/Aff4	8.7669e-12	0.337867	0.28751	0.324047	0.27367	0.282817	0.360905	0.333333	0.297844	0.306647	0.297371	0.289056	0.296563	0.284489	0.332041	0.338583	0.289971	0.291996	0.29577	0.254892	0.30065	0.288782	0.312416	0.295538	0.2934	0.311287	0.31909	0.300484	0.290408	0.323852	0.360101	0.314093	0.310995	0.306352	0.306505	0.267863	0.295465	0.310776	0.299334	0.26333	0.260918	0.295342	0.278121	0.271735	0.331586
Ccdc117	4.9402e-13	Ube2z	0.445031	Ccdc117/Ube2z	8.8296e-12	0.707242	0.807789	0.802784	0.75942	0.684917	0.763	0.72252	0.767253	0.72315	0.791319	0.709677	0.698259	0.674468	0.613084	0.699507	0.739286	0.806656	0.716063	0.792388	0.694588	0.769128	0.746586	0.75419	0.656731	0.724919	0.64955	0.747462	0.69873	0.79558	0.749462	0.659668	0.687345	0.667925	0.719493	0.703488	0.673969	0.691499	0.730109	0.718673	0.722071	0.635941	0.67732	0.681535	0.683136
Hipk1	0.0017044	Ralbp1	0.185839	Hipk1/Ralbp1	9.14225e-12	4.12963	4.35409	3.89325	3.863	3.995	3.8268	4.05314	3.67852	3.95938	3.40555	3.57203	3.5558	3.8878	3.68474	3.94616	3.73745	3.52385	3.80035	3.90603	3.71472	3.55959	3.43977	3.40472	3.3177	3.51266	3.64859	3.59901	3.51267	3.57653	3.42098	3.4203	3.59824	3.52797	3.68017	3.60616	3.52674	3.59393	3.61255	3.75802	4.05906	3.93011	3.71274	4.21723	3.92654
Gimap5	9.35724e-12	Ttpal	0.103505	Gimap5/Ttpal	9.38835e-12	0.445336	0.438056	0.452564	0.381188	0.374917	0.469189	0.393231	0.40528	0.431628	0.455005	0.471753	0.380694	0.412081	0.48715	0.473438	0.467342	0.465226	0.477436	0.441324	0.388686	0.453429	0.433688	0.394792	0.476868	0.42584	0.394118	0.439542	0.423977	0.445106	0.451076	0.39442	0.40144	0.441778	0.38038	0.383913	0.442539	0.47209	0.459113	0.402737	0.537423	0.44494	0.422547	0.466186	0.428945
Atxn7l1	2.31376e-05	Med12	0.591874	Atxn7l1/Med12	9.50442e-12	0.605481	0.58877	0.569945	0.566075	0.537054	0.568288	0.570134	0.61421	0.522704	0.566012	0.65003	0.708405	0.584154	0.62593	0.662237	0.618627	0.644367	0.54658	0.656559	0.597032	0.717231	0.647701	0.601438	0.577011	0.600191	0.586426	0.621159	0.592445	0.565513	0.564363	0.543604	0.593784	0.566033	0.599924	0.520828	0.624585	0.509081	0.628852	0.666763	0.713183	0.652965	0.651906	0.695865	0.631928
Glo1	0.429804	Atpif1	0.382479	Glo1/Atpif1	9.58905e-12	0.494657	0.541048	0.551482	0.548032	0.557987	0.485335	0.516545	0.450675	0.55202	0.461509	0.513125	0.419544	0.468886	0.478422	0.486451	0.483128	0.504232	0.492974	0.525173	0.564255	0.506915	0.54375	0.495028	0.523839	0.55475	0.535782	0.525521	0.566627	0.505968	0.464512	0.526764	0.492638	0.552589	0.457859	0.571322	0.54067	0.485014	0.470445	0.589241	0.517225	0.497465	0.538352	0.503991	0.575488
Ythdf1	5.57773e-09	Atp5o	0.614533	Ythdf1/Atp5o	9.72319e-12	1.40701	1.49903	1.41924	1.33487	1.44848	1.32437	1.38298	1.37624	1.45546	1.22871	1.50682	1.50755	1.42857	1.33562	1.28682	1.45355	1.40896	1.33727	1.26196	1.35729	1.39759	1.11713	1.32061	1.32584	1.37778	1.38658	1.47081	1.45691	1.34	1.26224	1.28005	1.37569	1.35053	1.40714	1.41565	1.33979	1.36732	1.37354	1.3474	1.26353	1.37313	1.33383	1.23222	1.22508
Sfn	5.99751e-09	Tmed8	0.0988439	Sfn/Tmed8	9.74453e-12	0.465261	0.285458	0.351621	0.328059	0.314647	0.363244	0.368721	0.435811	0.406824	0.375325	0.350373	0.37092	0.384348	0.415842	0.390511	0.337449	0.341818	0.395529	0.345324	0.337647	0.329857	0.365169	0.404389	0.414487	0.388776	0.384543	0.374861	0.403553	0.373737	0.36973	0.421421	0.367123	0.403226	0.38255	0.370635	0.432624	0.429668	0.377193	0.314791	0.290373	0.337251	0.323779	0.344444	0.425314
Frat1	6.68945e-10	Ppp1ca	0.972671	Frat1/Ppp1ca	9.76387e-12	0.061257	0.0575307	0.0600942	0.0572864	0.0518773	0.0529927	0.0577352	0.056313	0.0581023	0.0520537	0.051446	0.0634528	0.0503856	0.0471082	0.0556156	0.0420133	0.0556128	0.0548014	0.0467056	0.0524943	0.0607248	0.0431832	0.0604044	0.0586265	0.0564885	0.0556845	0.0550043	0.0575342	0.0579163	0.0495805	0.053386	0.0595804	0.0597207	0.066899	0.0634666	0.0531473	0.0522236	0.0516447	0.0606735	0.0650978	0.0538858	0.0533368	0.0571556	0.0499871
Adam17	7.65771e-10	Nedd9	0.201317	Adam17/Nedd9	9.93242e-12	0.497172	0.513381	0.518721	0.520603	0.4895	0.555168	0.508388	0.505215	0.555741	0.521161	0.524153	0.498718	0.485694	0.484493	0.469498	0.528031	0.521812	0.49451	0.506961	0.492079	0.498453	0.492386	0.512272	0.449046	0.522984	0.498615	0.497231	0.461518	0.525212	0.474354	0.496885	0.549126	0.50796	0.464062	0.541425	0.474105	0.504613	0.485635	0.500173	0.523299	0.467808	0.527067	0.48514	0.484291
Eml4	4.79552e-05	Klhl24	0.629606	Eml4/Klhl24	1.00963e-11	0.435121	0.488442	0.454346	0.457241	0.440964	0.468891	0.51467	0.445433	0.473239	0.49239	0.502522	0.496981	0.453363	0.425706	0.460903	0.472642	0.471101	0.472817	0.448381	0.46071	0.482401	0.467317	0.474417	0.459474	0.454803	0.452149	0.45886	0.476098	0.45107	0.498264	0.458452	0.431675	0.44782	0.469697	0.428874	0.477422	0.471304	0.438776	0.468031	0.442798	0.49528	0.433665	0.444846	0.459235
Nxf1	8.6476e-09	Zc3h11a	0.59822	Nxf1/Zc3h11a	1.01017e-11	1.10108	1.17497	1.19048	1.12044	1.14315	1.18681	1.17781	1.23397	1.18085	1.16493	1.23021	1.17099	1.12135	1.08513	1.24382	1.18163	1.19909	1.20072	1.22355	1.23195	1.15532	1.15666	1.19342	1.13084	1.18178	1.13568	1.25602	1.27066	1.29227	1.13995	1.1729	1.17505	1.16173	1.2372	1.14913	1.05777	1.18527	1.27931	1.15442	1.11235	1.18981	1.05172	0.976064	1.13808
Fbxo7	0.00616044	Fis1	0.835595	Fbxo7/Fis1	1.02982e-11	0.219692	0.251737	0.250838	0.236108	0.229051	0.207221	0.238898	0.246518	0.250952	0.246256	0.231536	0.229569	0.231508	0.245977	0.240253	0.246564	0.207928	0.201146	0.229285	0.21453	0.234564	0.213804	0.234703	0.220531	0.234421	0.243321	0.227402	0.217919	0.221295	0.215705	0.202583	0.208452	0.216562	0.219052	0.241457	0.229964	0.214201	0.229721	0.221206	0.247721	0.243484	0.270886	0.221316	0.269162
Cxcr4	2.50658e-11	Nfkbia	0.0972874	Cxcr4/Nfkbia	1.03843e-11	1.46779	2.26834	2.3173	2.04596	1.88408	2.13445	1.48526	1.54196	1.88765	2.38006	1.4093	1.97412	1.80991	1.99427	1.05401	1.59691	1.30782	2.16435	2.65805	1.77957	2.09502	1.86438	2.01844	1.06086	1.8531	1.45115	1.60173	1.03138	1.51176	1.64866	1.8134	1.45123	1.39941	0.824701	1.21685	1.16855	1.77792	1.21369	2.28907	2.24986	1.73508	2.08337	1.85362	1.91316
Arid4b	2.92506e-06	Cyld	0.616801	Arid4b/Cyld	1.07728e-11	0.705479	0.776747	0.753713	0.762744	0.698075	0.771469	0.761581	0.789035	0.777699	0.786319	0.822945	0.783294	0.713364	0.707196	0.715145	0.75	0.788904	0.709156	0.760993	0.692407	0.691023	0.671174	0.767591	0.740476	0.764039	0.773682	0.74607	0.775552	0.755767	0.727751	0.713127	0.695566	0.685212	0.731653	0.699956	0.717722	0.764885	0.780292	0.786705	0.817322	0.714731	0.744715	0.742328	0.74986
Rab21	8.17839e-10	Csde1	0.646565	Rab21/Csde1	1.0869e-11	0.380868	0.369059	0.341204	0.392792	0.377757	0.345004	0.367631	0.360564	0.31631	0.355838	0.389123	0.375646	0.385982	0.374343	0.388744	0.339937	0.375097	0.387366	0.359033	0.389503	0.365973	0.351955	0.344838	0.41182	0.390023	0.377955	0.38139	0.364033	0.359598	0.362979	0.349029	0.369443	0.366876	0.420089	0.372495	0.374125	0.326674	0.336981	0.359627	0.374642	0.384685	0.387664	0.38128	0.401866
Rps16	1.61409e-06	Rps13	0.300935	Rps16/Rps13	1.10311e-11	2.14838	1.98021	2.16132	2.05962	1.87986	2.12097	1.81423	1.93426	1.92289	2.01204	1.97922	2.08787	1.97379	1.87607	2.07964	2.03069	2.17411	2.25098	2.12268	2.12418	2.02141	2.17091	2.05397	1.96926	2.04688	1.97524	1.94845	2.01032	2.11884	2.00842	2.04729	1.99051	2.01113	1.99826	2.05825	2.03872	2.19149	2.11829	2.0461	2.06007	1.93299	1.87856	1.85767	1.93717
Zfp507	5.32999e-12	Aff4	0.314909	Zfp507/Aff4	1.11485e-11	0.177367	0.172887	0.169721	0.182146	0.180253	0.165783	0.169705	0.191817	0.172709	0.192771	0.20802	0.165188	0.191565	0.206072	0.156693	0.173066	0.196146	0.184145	0.194645	0.193097	0.175523	0.211876	0.159839	0.18759	0.160396	0.1847	0.181258	0.189498	0.195609	0.196957	0.17916	0.156545	0.184392	0.199559	0.186654	0.179569	0.190827	0.185033	0.181478	0.180851	0.184898	0.153688	0.178496	0.169506
Zmynd11	6.69612e-10	Rere	0.882595	Zmynd11/Rere	1.12168e-11	0.467078	0.437553	0.492877	0.459163	0.404967	0.465388	0.43873	0.465778	0.455636	0.443627	0.484323	0.456709	0.45074	0.46098	0.406417	0.437446	0.463452	0.485585	0.43767	0.438425	0.423459	0.491649	0.428292	0.463854	0.483553	0.470574	0.465941	0.494699	0.440678	0.514161	0.460658	0.454483	0.436723	0.417299	0.436769	0.461232	0.469537	0.474651	0.466225	0.468404	0.458213	0.434554	0.455059	0.445873
Prcp	1.87972e-09	Ube2g2	0.533155	Prcp/Ube2g2	1.12769e-11	1.41534	1.38987	1.32278	1.39594	1.74779	1.17877	1.48159	1.24337	1.38316	1.42373	1.38813	1.21352	1.45525	1.41065	1.51471	1.34967	1.4125	1.38316	1.35045	1.57895	1.48832	1.42589	1.35806	1.52356	1.41713	1.57062	1.61587	1.49847	1.52672	1.32686	1.59909	1.41123	1.47529	1.5984	1.43784	1.50701	1.47193	1.39055	1.36364	1.30962	1.26334	1.45652	1.33478	1.22789
Tnfrsf14	3.33545e-08	Mlec	0.390134	Tnfrsf14/Mlec	1.14794e-11	0.531522	0.495961	0.517586	0.544585	0.552039	0.507518	0.514498	0.469596	0.447347	0.498192	0.480089	0.521228	0.508078	0.543017	0.516226	0.537651	0.445462	0.461277	0.475588	0.480486	0.47203	0.593552	0.526578	0.556039	0.497911	0.526675	0.534539	0.535757	0.520367	0.484214	0.464865	0.569472	0.504182	0.539363	0.483942	0.46242	0.468888	0.445863	0.470037	0.470792	0.501295	0.486111	0.486261	0.507621
Dgkz	1.84333e-10	2610507B11Rik	0.655555	Dgkz/2610507B11Rik	1.15839e-11	0.793871	0.830425	0.890183	0.831683	0.851255	0.890738	0.878195	0.881717	0.854158	0.808324	0.899253	0.802419	0.845396	0.911008	0.823629	0.831723	0.820561	0.828822	0.824367	0.817857	0.789104	0.882983	0.933078	0.854328	0.803916	0.842579	0.828033	0.870627	0.84194	0.861079	0.875938	0.866848	0.850431	0.860061	0.873009	0.773222	0.851059	0.823635	0.757898	0.750715	0.765615	0.84227	0.813742	0.792861
Tmx4	2.02675e-10	Epc2	0.665076	Tmx4/Epc2	1.17139e-11	0.577909	0.512162	0.526966	0.540881	0.521792	0.484459	0.521148	0.596866	0.470728	0.566265	0.554967	0.519157	0.520971	0.473333	0.546174	0.519924	0.506645	0.570104	0.532399	0.51049	0.566456	0.495601	0.490153	0.45957	0.466501	0.553517	0.492866	0.434632	0.468702	0.535404	0.481218	0.545093	0.505223	0.486631	0.48932	0.512583	0.466241	0.492837	0.507642	0.493404	0.474369	0.56237	0.500539	0.487041
Ubap2	8.81904e-11	Celf1	0.71549	Ubap2/Celf1	1.19972e-11	0.280657	0.262811	0.24893	0.248062	0.263235	0.261214	0.271101	0.276971	0.299773	0.283677	0.27053	0.290084	0.284587	0.245048	0.268461	0.269634	0.273986	0.255936	0.244391	0.278987	0.294676	0.275673	0.295879	0.275226	0.278079	0.293594	0.290931	0.310954	0.262365	0.270663	0.302018	0.268359	0.291819	0.295513	0.275883	0.299553	0.296159	0.286802	0.251206	0.25356	0.288073	0.27593	0.298139	0.274929
Cd72	4.06188e-09	Glcci1	0.0788238	Cd72/Glcci1	1.20294e-11	1.80962	1.74102	1.67201	1.59219	1.74326	2.14079	1.8477	1.61892	1.84587	1.77164	1.8498	2.00393	1.88451	1.72075	1.87173	1.825	1.70113	1.78301	1.58875	1.55823	1.47727	1.77215	1.63453	1.744	1.75676	1.52541	1.77905	1.71326	1.78752	1.79058	1.68514	1.7314	1.62887	1.62652	1.5157	1.73869	1.57551	1.56714	1.54858	1.64523	1.64903	1.63278	1.6514	1.58106
Ly86	0.0017132	Cd52	0.372379	Ly86/Cd52	1.21067e-11	0.25076	0.253684	0.214444	0.260993	0.291515	0.258101	0.286224	0.259269	0.270949	0.281567	0.270311	0.25169	0.246563	0.277341	0.256034	0.259813	0.25067	0.254087	0.257884	0.267324	0.27755	0.321223	0.263418	0.248077	0.262067	0.285938	0.300948	0.271884	0.262104	0.239524	0.27931	0.257458	0.259606	0.290513	0.260435	0.264993	0.247731	0.240914	0.320653	0.278878	0.27855	0.294533	0.27438	0.259888
Gm12258	5.26756e-08	Slc35e2	0.487497	Gm12258/Slc35e2	1.21822e-11	0.411972	0.51816	0.404908	0.447887	0.443902	0.378968	0.426966	0.421875	0.446281	0.46732	0.439394	0.477564	0.514768	0.471698	0.5311	0.579832	0.471014	0.542579	0.469091	0.505976	0.455497	0.302326	0.369186	0.287066	0.404332	0.363372	0.454148	0.455041	0.523013	0.522491	0.472727	0.39604	0.501718	0.430279	0.5	0.524752	0.478142	0.446009	0.356401	0.497537	0.398458	0.438127	0.477966	0.415902
Fam214a	2.21995e-11	Med13	0.372176	Fam214a/Med13	1.22771e-11	0.37738	0.366491	0.36639	0.356951	0.338285	0.368552	0.397677	0.350951	0.373119	0.380398	0.446387	0.395052	0.369289	0.390222	0.407778	0.352309	0.367509	0.44031	0.359407	0.375892	0.350767	0.366667	0.389274	0.400753	0.372406	0.383816	0.409474	0.406012	0.389993	0.387789	0.385031	0.376773	0.347623	0.360404	0.376438	0.346178	0.423566	0.362963	0.366393	0.342059	0.364084	0.347577	0.344083	0.341961
Gm12258	5.26756e-08	Rbm12b2	0.679521	Gm12258/Rbm12b2	1.23556e-11	0.391304	0.466231	0.380769	0.334034	0.418391	0.40812	0.485623	0.389423	0.427215	0.507092	0.396355	0.503378	0.51046	0.420875	0.518692	0.524715	0.423453	0.431335	0.421569	0.460145	0.3625	0.273684	0.338667	0.289809	0.355556	0.368732	0.351351	0.416459	0.446429	0.44152	0.395137	0.38961	0.45625	0.446281	0.431818	0.443515	0.414692	0.431818	0.339934	0.385496	0.36385	0.377522	0.465347	0.382022
Asap1	5.62498e-12	Tpm3	0.0821225	Asap1/Tpm3	1.24544e-11	0.492317	0.427117	0.450063	0.462474	0.42419	0.399887	0.414674	0.462393	0.366066	0.471972	0.435502	0.458447	0.444405	0.442101	0.438541	0.49047	0.443347	0.416258	0.438285	0.546643	0.48254	0.410891	0.467906	0.440432	0.428885	0.452316	0.427912	0.408665	0.431824	0.386045	0.44551	0.489967	0.454227	0.480574	0.434232	0.472539	0.414586	0.460187	0.49946	0.46617	0.433914	0.475948	0.455215	0.450974
Gnas	0.488591	Ube2l6	0.0929718	Gnas/Ube2l6	1.27632e-11	0.315096	0.292098	0.34936	0.301982	0.307882	0.318671	0.278454	0.300198	0.305549	0.335845	0.30312	0.334887	0.276334	0.273814	0.262628	0.291498	0.284125	0.30915	0.308626	0.328265	0.297766	0.332993	0.333024	0.340956	0.331656	0.325288	0.32437	0.332037	0.343298	0.338867	0.332822	0.301137	0.296033	0.342295	0.33913	0.341037	0.318121	0.295205	0.313211	0.281696	0.349223	0.307352	0.319673	0.31392
Gns	1.67285e-09	Nfkb1	0.0734953	Gns/Nfkb1	1.2856e-11	0.571809	0.514041	0.425802	0.483151	0.511827	0.520734	0.506792	0.461266	0.487337	0.47632	0.498955	0.44921	0.493453	0.486086	0.456055	0.437838	0.454804	0.431074	0.471079	0.46468	0.49013	0.52674	0.465893	0.493559	0.489255	0.476655	0.478501	0.498732	0.447778	0.493811	0.444641	0.538433	0.497079	0.52504	0.474459	0.42392	0.436478	0.502663	0.484783	0.498078	0.496871	0.513026	0.517812	0.497691
Rbm6	3.60282e-10	Nipbl	0.786501	Rbm6/Nipbl	1.292e-11	0.361099	0.336876	0.327568	0.331114	0.349769	0.37039	0.362374	0.360738	0.358001	0.348043	0.366804	0.364948	0.38627	0.340515	0.342466	0.316461	0.353539	0.355631	0.339696	0.380413	0.338769	0.361963	0.332048	0.380952	0.361721	0.36799	0.364559	0.34891	0.332848	0.35263	0.389077	0.366803	0.364639	0.347126	0.343508	0.342774	0.350528	0.368003	0.378798	0.390361	0.366622	0.35381	0.363005	0.366541
Phc1	4.69528e-12	Brd3	0.222836	Phc1/Brd3	1.3017e-11	0.51448	0.35875	0.350739	0.375786	0.349642	0.313846	0.333868	0.421237	0.386252	0.355263	0.333736	0.387435	0.406048	0.355932	0.347722	0.396797	0.380328	0.387778	0.394389	0.343324	0.328571	0.326415	0.34787	0.353414	0.461637	0.438166	0.386921	0.377064	0.39087	0.356696	0.400701	0.388365	0.339708	0.433172	0.343694	0.35989	0.344326	0.37963	0.321075	0.366387	0.354082	0.36375	0.361858	0.396078
Cmah	2.5606e-05	Mdm4	0.446563	Cmah/Mdm4	1.32545e-11	1.19624	1.25727	1.17452	1.16593	1.18593	1.27841	1.20569	1.12053	1.29349	1.16767	1.22036	1.22204	1.10708	1.14953	1.23366	1.23497	1.23353	1.25304	1.19248	1.16846	1.16102	1.10851	1.10714	1.24888	1.20868	1.10704	1.14314	1.32104	1.10134	1.20816	1.24291	1.06762	1.29287	1.122	1.07216	1.25076	1.15931	1.25767	1.04425	1.15045	1.01671	1.21478	1.297	1.05868
Gm30211	9.74382e-07	BE692007	0.429549	Gm30211/BE692007	1.32613e-11	0.0677439	0.0649215	0.0895753	0.0598802	0.0629569	0.0602007	0.0723502	0.0658458	0.066048	0.0576701	0.0659708	0.0689655	0.0647182	0.0738255	0.0639535	0.0876712	0.0571895	0.0692672	0.0774411	0.0699166	0.0742768	0.0735294	0.066605	0.091419	0.061993	0.0788497	0.0596933	0.0809748	0.07034	0.0645856	0.0765795	0.0784708	0.0653477	0.0659722	0.0603485	0.0702746	0.0838875	0.0545603	0.0629213	0.0627514	0.0724576	0.0552897	0.0801262	0.0603533
Mfng	8.95135e-08	Ganab	0.346239	Mfng/Ganab	1.37892e-11	0.361227	0.327372	0.350334	0.349756	0.326806	0.321471	0.364835	0.36588	0.32092	0.368132	0.329687	0.348214	0.307626	0.325775	0.348399	0.325752	0.330037	0.35079	0.340865	0.354201	0.29132	0.334292	0.337521	0.298884	0.342917	0.302965	0.353898	0.327135	0.351862	0.33231	0.339623	0.336305	0.322762	0.318955	0.3341	0.388675	0.342905	0.33213	0.289235	0.32019	0.299604	0.312471	0.312321	0.267309
Ivns1abp	0.000842787	Sfpq	0.223953	Ivns1abp/Sfpq	1.38503e-11	0.603476	0.582807	0.554753	0.578271	0.614982	0.574781	0.613252	0.551473	0.60717	0.592944	0.607937	0.590933	0.580625	0.583309	0.534551	0.600185	0.557415	0.604976	0.664792	0.592718	0.534468	0.564996	0.586634	0.604442	0.566574	0.620425	0.601977	0.632727	0.567723	0.591879	0.59913	0.555528	0.530526	0.56483	0.626912	0.63549	0.577939	0.567365	0.558178	0.568676	0.536014	0.545843	0.581575	0.515203
Rpl17	0.0212553	Rpl24	0.0553917	Rpl17/Rpl24	1.43403e-11	2.80743	2.74296	2.7363	2.71871	2.50781	2.91952	3.03266	2.70739	2.80591	2.95347	3.25254	3.13655	2.87184	2.76614	3.00491	2.83785	3.14097	2.73702	2.58788	2.89738	2.8118	2.85213	2.77498	2.55231	2.81904	2.83767	2.7672	2.74917	2.90061	2.92993	2.60299	2.84566	2.7055	2.87948	2.66185	2.66308	2.81615	2.7144	2.74838	3.03182	2.57448	2.76512	2.99436	2.7486
Dnajc2	3.78377e-06	Caprin1	0.0743817	Dnajc2/Caprin1	1.46512e-11	0.182863	0.188811	0.199205	0.193375	0.203826	0.201188	0.199449	0.205245	0.19892	0.199544	0.218246	0.190983	0.20726	0.200337	0.194555	0.222841	0.205328	0.216405	0.18597	0.20363	0.207388	0.182415	0.18768	0.219961	0.200329	0.180999	0.192982	0.208861	0.189752	0.205617	0.19587	0.202036	0.194483	0.186818	0.186436	0.204596	0.194733	0.189042	0.185134	0.193994	0.178613	0.212922	0.201935	0.193331
Zbtb44	0.00051015	Rmnd5a	0.0755873	Zbtb44/Rmnd5a	1.5236e-11	0.411958	0.415956	0.429292	0.414673	0.414697	0.442378	0.418309	0.371964	0.423821	0.400897	0.463873	0.420593	0.428571	0.411356	0.415119	0.360722	0.369482	0.409172	0.381041	0.403091	0.361162	0.425641	0.397038	0.443799	0.421298	0.396236	0.403734	0.42169	0.363736	0.384944	0.361216	0.420827	0.395221	0.429599	0.417339	0.341127	0.38652	0.354747	0.441439	0.432407	0.471495	0.430744	0.442623	0.465275
Numa1	1.77596e-10	Kmt2c	0.551016	Numa1/Kmt2c	1.55289e-11	1.02955	0.972583	0.990587	0.960094	1.02228	0.981837	0.960851	1.00073	0.974315	1.03498	1.00291	0.90262	0.911631	0.95728	0.943187	0.98059	0.991329	1.03755	0.993914	1.06394	0.972398	0.917436	0.968784	1.01045	0.997176	1.02573	1.04095	0.944038	1.05233	1.04871	1.08714	0.951563	0.967349	1.0003	1.02542	0.997111	1.05533	1.04706	1.04498	0.998849	0.990939	1.01015	1.02587	0.967088
Ube2r2	0.838613	Adipor1	0.0746793	Ube2r2/Adipor1	1.55712e-11	0.574652	0.553731	0.52377	0.558446	0.5607	0.583477	0.536184	0.594356	0.590447	0.604295	0.689104	0.613568	0.611019	0.520315	0.53507	0.537166	0.532147	0.591405	0.565884	0.583969	0.525016	0.526276	0.532186	0.571495	0.600347	0.512918	0.553157	0.594941	0.551928	0.589037	0.535066	0.537545	0.495117	0.574432	0.515516	0.490688	0.565912	0.538443	0.594354	0.504267	0.56145	0.525896	0.533931	0.537
Arhgap10	0.153034	Sh3bgrl2	0.280206	Arhgap10/Sh3bgrl2	1.56904e-11	0.528098	0.53797	0.591741	0.550377	0.586566	0.530942	0.606604	0.595159	0.545257	0.631092	0.567368	0.517619	0.581862	0.610811	0.628032	0.577248	0.576571	0.566329	0.589326	0.566701	0.549143	0.551704	0.599361	0.60492	0.612711	0.61089	0.609449	0.552846	0.660974	0.561969	0.55291	0.56576	0.692797	0.634572	0.549316	0.525444	0.629084	0.597674	0.575425	0.569835	0.590321	0.580661	0.627036	0.510562
Ctsb	2.57721e-05	Atp5l	0.0867668	Ctsb/Atp5l	1.59615e-11	6.95737	7.85941	6.80713	7.25707	7.73213	6.19356	6.3981	7.64399	6.11089	6.34985	5.63557	6.37228	7.06043	7.77772	8.34005	7.88948	7.27541	5.98638	7.31839	8.36872	7.97577	7.97315	8.77329	9.44665	8.5292	8.48845	9.18822	8.17253	7.92905	7.6837	8.11303	10.0661	8.7046	8.27942	8.74131	8.78947	7.86881	7.7463	8.3109	6.42296	8.54358	7.36559	7.37893	7.63521
Rassf7	0.000932103	Lpin2	0.528262	Rassf7/Lpin2	1.59996e-11	0.109106	0.0903173	0.104007	0.0983936	0.0870307	0.0891871	0.094451	0.0745683	0.0993631	0.0828283	0.0724638	0.06125	0.0946292	0.0892642	0.0708556	0.0806738	0.095679	0.0904302	0.0837809	0.122381	0.0836237	0.0949227	0.0943878	0.0923803	0.0890688	0.0768156	0.0796277	0.0924499	0.100813	0.08308	0.0956204	0.0854271	0.0876085	0.103314	0.0929737	0.100271	0.111029	0.0877684	0.066315	0.082449	0.0582411	0.0816054	0.0917073	0.0807818
Zfp869	3.45715e-14	Kdm2a	0.165466	Zfp869/Kdm2a	1.6053e-11	0.279138	0.26947	0.261395	0.262996	0.276848	0.268048	0.309829	0.261923	0.261208	0.280766	0.253307	0.276707	0.276179	0.263773	0.229979	0.242698	0.268812	0.269369	0.307729	0.265322	0.260108	0.290415	0.234494	0.272698	0.258615	0.273178	0.26032	0.262875	0.259026	0.2771	0.262943	0.24087	0.275576	0.258314	0.247272	0.27462	0.277498	0.272648	0.232022	0.27804	0.266874	0.253284	0.262749	0.243366
Ccdc71l	8.99426e-05	Psmd4	0.391933	Ccdc71l/Psmd4	1.6253e-11	0.392542	0.362205	0.413172	0.446435	0.478526	0.354898	0.424032	0.335272	0.42883	0.294648	0.315915	0.348406	0.376972	0.398564	0.442925	0.336789	0.376012	0.338394	0.364629	0.416627	0.336224	0.451438	0.369096	0.448814	0.380422	0.429609	0.379297	0.426663	0.376942	0.397557	0.367805	0.418733	0.451912	0.46388	0.446448	0.418769	0.371084	0.324583	0.421705	0.382791	0.376687	0.41431	0.467309	0.396215
Cxcr4	2.50658e-11	Per1	0.0588005	Cxcr4/Per1	1.63311e-11	6.24444	8.79675	7.68677	6.48744	7.00223	7.71071	5.76144	5	7.43799	7.65397	4.74747	7.25095	7.41038	7.24583	2.68401	5.73704	4.38177	7.63398	8.04798	6.95519	7.60798	8.31948	6.20061	4.08485	7.36641	5.95777	5.58194	4.36994	4.48414	5.99174	7.48862	5.25285	5.70659	3.38235	4.91756	4.94149	4.98166	4.72189	9.49887	9.91878	7.0925	7.5053	7.67255	7.76149
Tcf20	9.24158e-09	Sp1	0.262768	Tcf20/Sp1	1.63853e-11	0.906615	0.786661	0.67824	0.673814	0.668723	0.700641	0.735465	0.826435	0.716844	0.797678	0.773349	0.758838	0.766074	0.71519	0.720969	0.764157	0.774872	0.808806	0.668046	0.878211	0.758534	0.763233	0.75	0.765395	0.763508	0.716561	0.753258	0.717779	0.78988	0.715939	0.736661	0.757605	0.734788	0.814278	0.731447	0.779445	0.751146	0.77887	0.735154	0.757041	0.711129	0.752668	0.786271	0.730901
Palm3	8.54066e-07	Zbtb37	0.361029	Palm3/Zbtb37	1.64309e-11	0.191854	0.166785	0.1692	0.180905	0.185986	0.215385	0.151346	0.19403	0.23601	0.254197	0.24483	0.255656	0.19883	0.159204	0.165425	0.192786	0.197452	0.208576	0.176471	0.211687	0.172043	0.23839	0.187555	0.174086	0.172947	0.18647	0.215262	0.173295	0.229306	0.195675	0.185664	0.211372	0.177866	0.176542	0.207504	0.17313	0.21149	0.195089	0.224158	0.165232	0.226284	0.176334	0.192695	0.186123
P2ry1	4.14629e-08	Nptn	0.158292	P2ry1/Nptn	1.64909e-11	0.0352544	0.0291439	0.0381309	0.0350047	0.0396601	0.0398625	0.0348584	0.033048	0.0340272	0.0312969	0.0282622	0.0400218	0.0414983	0.0284168	0.0474401	0.04	0.0342754	0.031656	0.0299353	0.0426686	0.0400822	0.0438716	0.0393232	0.0342082	0.0369531	0.0315083	0.0286872	0.0351365	0.0330507	0.0282694	0.0343497	0.0420326	0.0325163	0.0309385	0.0366783	0.0339073	0.0339228	0.0355151	0.0392872	0.0370285	0.0496241	0.0433333	0.0377016	0.0430979
Dazap1	1.527e-09	Grk2	0.935068	Dazap1/Grk2	1.70897e-11	0.108516	0.104632	0.0899783	0.101662	0.0903708	0.097671	0.102493	0.0948471	0.102271	0.10147	0.101515	0.100725	0.0992256	0.0940189	0.0977812	0.102759	0.0985992	0.104359	0.0989366	0.0946033	0.102499	0.0971787	0.100114	0.100842	0.0902144	0.0954171	0.0997308	0.104809	0.102625	0.101234	0.0994023	0.0979476	0.100711	0.100065	0.0981425	0.095911	0.103732	0.10256	0.0913435	0.0888423	0.0933934	0.0939768	0.0981369	0.0955414
Ccdc50	1.47164e-13	Pnrc2	0.262458	Ccdc50/Pnrc2	1.73086e-11	1.07193	1.27951	1.08392	1.19602	1.18308	1.10684	1.13906	1.00296	1.11184	1.05138	1.07722	1.0448	1.08832	1.14221	1.068	1.19081	1.14412	1.10259	1.22402	1.2377	1.28562	1.09877	1.27916	1.11848	1.20373	1.11397	1.15831	1.14559	1.18921	1.10963	1.11102	1.1035	1.1269	1.10904	1.18791	1.19639	1.14061	1.11332	1.3335	1.12641	1.12512	1.22637	1.08312	1.20446
Gimap3	2.70362e-09	Ttpal	0.103505	Gimap3/Ttpal	1.73821e-11	4.55366	3.91718	4.43718	4.5099	3.92568	4.73764	4.5004	4.13043	4.48093	4.83114	4.82685	4.77115	4.67517	4.62383	4.99375	4.51351	4.59774	4.86658	4.4664	4.22719	4.01024	4.64472	4.42083	4.25409	3.92353	4.0719	4.28186	4.20058	4.62553	4.82998	3.84147	4.41944	4.39238	4.1011	4.15288	4.13894	4.46971	4.36453	4.29717	4.46748	4.39732	4.16707	4.35167	4.24673
COX1	0.0296094	Ahsa1	0.167618	COX1/Ahsa1	1.74558e-11	73.8236	76.7893	79.9578	84.6676	83.6055	79.0592	80.4721	77.0838	82.5976	82.6882	82.5815	83.0445	85.4654	97.3306	81.7958	84.9005	84.7668	79.9968	79.6525	74.4298	76.4086	88.3114	83.4593	80.5681	78.4354	77.193	72.3395	96.0623	79.2866	85.7496	84.481	76.2733	93.025	73.1333	73.6647	91.6314	77.2555	85.6986	71.7256	75.2273	71.8913	82.502	82.3823	72.41
Adam10	2.51496e-08	Hnrnpk	0.0666782	Adam10/Hnrnpk	1.76158e-11	0.466509	0.412081	0.40108	0.396918	0.415797	0.355388	0.387628	0.383689	0.375589	0.401394	0.388222	0.39362	0.393432	0.39987	0.440779	0.432482	0.365705	0.379539	0.390704	0.380339	0.397925	0.403462	0.421396	0.392058	0.389307	0.400407	0.38506	0.387597	0.403587	0.373238	0.408975	0.418031	0.405114	0.403378	0.414366	0.391586	0.381887	0.385696	0.388355	0.429306	0.387242	0.408193	0.406228	0.430267
Thap3	2.16354e-10	Coro7	0.566533	Thap3/Coro7	1.76837e-11	0.172055	0.189732	0.174123	0.180927	0.166544	0.190936	0.163488	0.161485	0.165109	0.19037	0.201154	0.199052	0.180451	0.16061	0.163043	0.173219	0.182863	0.167808	0.154802	0.194772	0.188119	0.2	0.189081	0.167536	0.204628	0.158207	0.178417	0.175397	0.197074	0.177139	0.16524	0.142063	0.16434	0.168174	0.18392	0.172101	0.181014	0.14985	0.174059	0.162662	0.173794	0.182663	0.17385	0.179682
Bicra	3.3055e-08	Vps13d	0.5091	Bicra/Vps13d	1.88822e-11	0.516371	0.579152	0.545415	0.601818	0.6027	0.573202	0.512153	0.593496	0.592688	0.637755	0.609248	0.642805	0.556654	0.595588	0.634775	0.611315	0.576313	0.587648	0.607093	0.641924	0.574121	0.607495	0.671298	0.587672	0.556617	0.622196	0.594892	0.606936	0.562606	0.611555	0.575166	0.50463	0.593479	0.676146	0.581225	0.537225	0.596473	0.576684	0.62595	0.609805	0.63337	0.661041	0.629473	0.573013
Cmah	2.5606e-05	Tasor	0.488731	Cmah/Tasor	1.91137e-11	3.2568	3.18683	3.23963	3.20174	3.35476	3.12767	3.23227	3.09345	3.23215	2.95833	3.26971	3.36883	3.06049	3.54293	3.10933	3.25393	3.296	3.11074	3.36875	3.32839	2.98237	3.11097	3.3541	3.39984	3.26833	3.09211	3.45	3.19199	3.2268	2.99674	3.18528	3.09428	3.16792	3.40413	3.12	2.9948	3.28655	3.29756	2.64128	2.70362	2.70981	2.96128	3.53187	2.97531
Tnks	1.02626e-10	Ptk2b	0.0909448	Tnks/Ptk2b	1.97293e-11	0.168957	0.165537	0.165415	0.163403	0.162758	0.161825	0.167355	0.152345	0.153577	0.182685	0.167187	0.145584	0.158337	0.172762	0.13549	0.155902	0.142945	0.15806	0.167173	0.186571	0.169247	0.147213	0.164355	0.169808	0.167916	0.164278	0.164953	0.150855	0.167291	0.154595	0.166539	0.175549	0.166727	0.162186	0.16824	0.196471	0.152551	0.160135	0.147341	0.163488	0.165274	0.158496	0.151867	0.167791
Htatsf1	8.18204e-10	Cyld	0.616801	Htatsf1/Cyld	1.97787e-11	0.274658	0.290393	0.280786	0.281938	0.308511	0.307837	0.315009	0.325387	0.336274	0.285614	0.334253	0.29472	0.300461	0.27378	0.293882	0.311242	0.307172	0.286804	0.3	0.310811	0.279749	0.314591	0.305437	0.263333	0.302916	0.290247	0.324667	0.316026	0.312076	0.305424	0.302585	0.311052	0.291964	0.303929	0.300482	0.310759	0.296827	0.290511	0.29422	0.292576	0.265004	0.28277	0.299471	0.305665
Lman2	8.3801e-10	Ube2g2	0.533155	Lman2/Ube2g2	2.04938e-11	3.09265	3.26582	3.28692	3.16244	3.4823	3.01117	3.3711	3.19277	3.01306	3.36949	2.99543	2.98221	3.24125	3.45627	3.55882	3.18954	3.1375	3.32	3.16012	3.45694	3.45327	2.80585	3.0629	3.48866	3.67784	3.23446	3.22756	3.17431	3.51908	2.88869	3.3872	3.24457	3.16424	3.32447	3.09189	3.15631	3.10167	3.35821	3.12182	2.93269	3.2993	3.21906	3.12899	3.26531
Evl	1.4238e-07	Cyfip2	0.0678093	Evl/Cyfip2	2.06725e-11	0.599666	0.640251	0.587329	0.598771	0.573455	0.621519	0.655566	0.63284	0.644687	0.654007	0.65587	0.646821	0.656311	0.599913	0.629901	0.664624	0.702683	0.728842	0.629882	0.623873	0.627643	0.688639	0.64232	0.606762	0.584262	0.616583	0.651911	0.620357	0.640768	0.603842	0.634246	0.59718	0.563337	0.630408	0.609349	0.599778	0.640383	0.605642	0.615894	0.592074	0.644484	0.638068	0.594388	0.603944
Atp6ap1	9.15709e-11	Eif5a	0.287359	Atp6ap1/Eif5a	2.07366e-11	1.07462	1.01063	1.1651	1.09838	1.17956	1.10654	1.15253	1.1606	1.04757	1.14496	1.15946	1.07869	1.04473	1.10722	1.06953	1.10244	1.10208	1.18137	1.06169	1.00167	1.0966	1.08876	1.14487	1.08207	1.08692	1.146	1.118	1.0566	1.23045	1.03453	1.06654	1.16	1.11377	1.17174	1.12168	1.03608	1.12845	1.01709	1.08266	1.06185	1.03676	1.15064	1.01133	1.09305
Aqp9	0.000281368	Pip5k1b	0.714333	Aqp9/Pip5k1b	2.11562e-11	2.48734	2.3745	2.88129	2.93434	3.37811	2.51351	2.8355	2.94891	2.38333	2.16471	2.34259	2.67273	2.65272	2.65704	3.40976	2.19355	2.68919	3.29714	2.54894	2.60927	3.44186	2.77966	2.68	2.70435	2.875	2.54839	2.99444	2.68203	2.1066	2.21893	2.44737	2.94975	2.63362	2.9422	2.31839	2.78882	2.41395	2.70082	3.46707	3.27419	3.01375	2.8178	2.30739	3.07296
Arl6ip1	6.26433e-08	Hnrnpk	0.0666782	Arl6ip1/Hnrnpk	2.11736e-11	0.440248	0.46443	0.459292	0.484841	0.481387	0.445221	0.482446	0.424889	0.434914	0.463259	0.442889	0.420873	0.460791	0.477965	0.466614	0.470932	0.441651	0.422655	0.442817	0.439222	0.473411	0.533955	0.453655	0.449851	0.470134	0.450754	0.462428	0.402326	0.459392	0.46333	0.490916	0.479715	0.465298	0.437154	0.448121	0.498151	0.431016	0.488687	0.453524	0.52372	0.451851	0.470183	0.47063	0.481306
Cd55	1.43784e-06	A630001G21Rik	0.314815	Cd55/A630001G21Rik	2.17537e-11	6.92597	7.23137	6.82005	6.57541	5.79328	6.63907	6.73874	6.64627	6.54157	7.1825	7.45882	6.31119	6.5684	6.95356	5.58728	7.34202	6.95113	6.70904	7.27756	7.17662	6.62009	6.12202	7.04192	6.35057	7.06878	7.32778	6.80494	7.44115	7.28231	7.33152	6.52221	5.62236	6.40987	6.54094	6.55409	7.25414	7.1392	6.79463	7.24286	6.20764	6.15264	6.27425	6.13301	6.81794
Zdhhc15	5.95312e-09	Phc3	0.650295	Zdhhc15/Phc3	2.19388e-11	0.0769231	0.0849591	0.0863942	0.0751488	0.0581948	0.0850136	0.0797459	0.0993789	0.085034	0.0825397	0.086594	0.0826873	0.0710608	0.0780809	0.0708283	0.0892019	0.0886288	0.0790206	0.0721817	0.0692015	0.0716228	0.100382	0.0733662	0.0717432	0.0844476	0.0628155	0.0625869	0.0839937	0.0767347	0.0796345	0.0694259	0.0601336	0.0751924	0.0711225	0.0783483	0.0724522	0.0776183	0.0761649	0.0691489	0.0796296	0.0684008	0.0741722	0.0897772	0.0707733
Ube2l6	0.0929718	Gnas	0.488591	Ube2l6/Gnas	2.20291e-11	3.17363	3.42351	2.86237	3.31146	3.24799	3.13803	3.59126	3.33113	3.2728	2.97756	3.29902	2.98608	3.6188	3.65212	3.80766	3.43055	3.51958	3.23467	3.24017	3.04632	3.35834	3.00307	3.00279	2.93293	3.01518	3.0742	3.0829	3.01171	2.91292	2.95101	3.0046	3.32074	3.378	2.92146	2.94872	2.93223	3.14346	3.38747	3.19273	3.54992	2.8635	3.2536	3.1282	3.18552
Extl3	9.39227e-08	Gramd4	0.684226	Extl3/Gramd4	2.20341e-11	0.342811	0.352069	0.385379	0.37525	0.424358	0.377722	0.412572	0.363234	0.365591	0.374486	0.384422	0.383212	0.355169	0.394195	0.350282	0.413825	0.399061	0.341831	0.426167	0.419746	0.441649	0.377583	0.409533	0.394947	0.395833	0.415663	0.385737	0.389395	0.389056	0.404798	0.399458	0.43662	0.400162	0.399168	0.398922	0.417609	0.398406	0.419421	0.420283	0.378362	0.374585	0.408704	0.407512	0.426029
Gm26944	3.01555e-05	Zfp871	0.100608	Gm26944/Zfp871	2.20741e-11	0.0584016	0.0683793	0.0554649	0.0633075	0.0570809	0.0602288	0.0621646	0.057971	0.0573664	0.0610403	0.0727273	0.083426	0.068746	0.061082	0.0734949	0.046875	0.0657185	0.0703866	0.0664282	0.065565	0.066242	0.0647572	0.0613718	0.0595598	0.0569444	0.0518962	0.0513733	0.0733706	0.0617801	0.0757713	0.0583446	0.061609	0.0522449	0.0686586	0.0541467	0.068477	0.0564759	0.0655836	0.0646742	0.064632	0.064291	0.0607977	0.0522876	0.0533981
Mfap3	1.97084e-10	Ptk2b	0.0909448	Mfap3/Ptk2b	2.24849e-11	0.194207	0.184567	0.179522	0.179187	0.182421	0.180209	0.166765	0.16617	0.165342	0.173514	0.165365	0.171407	0.189631	0.177806	0.1594	0.175204	0.172893	0.181226	0.165485	0.185195	0.177397	0.178361	0.163391	0.174519	0.177031	0.184408	0.180489	0.168957	0.179336	0.162743	0.197464	0.19051	0.174649	0.148301	0.163262	0.173295	0.159893	0.170849	0.171132	0.177855	0.177388	0.187948	0.185023	0.163414
1300002E11Rik	0.001165	Ubn2	0.210604	1300002E11Rik/Ubn2	2.25286e-11	0.263521	0.2808	0.231087	0.262172	0.254503	0.234914	0.236937	0.262153	0.261456	0.256684	0.292484	0.32277	0.271298	0.280679	0.254815	0.220141	0.299185	0.258145	0.238453	0.244681	0.258537	0.292887	0.238134	0.250896	0.226415	0.193218	0.258132	0.239082	0.273154	0.262915	0.237475	0.223077	0.249292	0.256532	0.240754	0.269082	0.237913	0.248656	0.247727	0.23427	0.212622	0.242278	0.236816	0.229146
Slc43a2	2.28266e-09	Pkn1	0.409768	Slc43a2/Pkn1	2.28063e-11	0.738325	0.813273	0.74256	0.872645	0.814678	0.776777	0.811796	0.671961	0.772961	0.706697	0.708217	0.741438	0.794206	0.766516	0.694444	0.86949	0.83189	0.792434	0.702209	0.796372	0.799238	0.833887	0.737136	0.725639	0.736162	0.754182	0.717029	0.705175	0.80204	0.693009	0.842082	0.824283	0.863523	0.732794	0.783946	0.735849	0.724431	0.72625	0.787473	0.783608	0.774727	0.728899	0.777179	0.774364
Adam17	7.65771e-10	Was	0.0786153	Adam17/Was	2.30291e-11	0.741331	0.786202	0.772358	0.778362	0.767205	0.783607	0.775795	0.694514	0.823311	0.785779	0.801796	0.721707	0.769912	0.718814	0.742369	0.776606	0.76601	0.751081	0.785971	0.731098	0.803991	0.735964	0.757387	0.784103	0.760965	0.796813	0.761357	0.775148	0.743989	0.760961	0.795115	0.835868	0.822471	0.7366	0.787111	0.765466	0.704576	0.809892	0.7908	0.732679	0.720718	0.785255	0.813783	0.744987
Dusp3	3.22594e-09	Tpi1	0.55389	Dusp3/Tpi1	2.40055e-11	0.74115	0.571283	0.728298	0.752525	0.687138	0.610009	0.691489	0.592034	0.584394	0.638773	0.709977	0.652916	0.6917	0.590361	0.815166	0.668814	0.580029	0.654506	0.693811	0.731876	0.862113	0.76646	0.715344	0.569277	0.679719	0.632471	0.690506	0.576015	0.730724	0.616975	0.777184	0.816688	0.746521	0.686709	0.718638	0.704797	0.710476	0.649457	0.758157	0.723896	0.75	0.81158	0.64134	0.730769
Ndufb1	5.97546e-10	Eif5a	0.287359	Ndufb1/Eif5a	2.43175e-11	0.201865	0.170032	0.16698	0.200498	0.196107	0.17374	0.204947	0.159056	0.180259	0.15894	0.174065	0.180401	0.193291	0.185551	0.148498	0.143554	0.194408	0.182356	0.164286	0.147879	0.18112	0.186762	0.165758	0.160065	0.192461	0.178865	0.17	0.159083	0.185427	0.146524	0.177819	0.174815	0.179676	0.169799	0.158074	0.189553	0.171023	0.149945	0.157668	0.18465	0.16217	0.179828	0.172656	0.183486
Crebzf	2.4663e-14	Aebp2	0.346236	Crebzf/Aebp2	2.4376e-11	1.18855	1.19871	1.21057	1.22336	1.10194	1.12764	1.15019	1.11653	1.16906	1.17695	1.16534	1.18759	1.20939	1.1874	1.18814	1.12908	1.12933	1.19712	1.12916	1.25228	1.25348	1.23688	1.18014	1.29283	1.20601	1.22392	1.15611	1.2708	1.29545	1.11691	1.2443	1.27344	1.12523	1.22376	1.16528	1.10735	1.05674	1.26008	1.1718	1.1882	1.13418	1.24018	1.22047	1.17762
Vrk2	7.85991e-08	Pdap1	0.200712	Vrk2/Pdap1	2.50623e-11	0.328571	0.389722	0.33156	0.436409	0.40275	0.313758	0.396752	0.352697	0.336892	0.345088	0.37751	0.361032	0.308901	0.35049	0.339623	0.31701	0.289823	0.367568	0.42487	0.34375	0.366516	0.32	0.3821	0.384992	0.364286	0.357143	0.38477	0.425714	0.376754	0.263866	0.326087	0.344961	0.366929	0.303965	0.374808	0.347368	0.359948	0.364653	0.371166	0.38522	0.374179	0.355207	0.35347	0.41206
Malt1	1.28904e-06	Dock11	0.105909	Malt1/Dock11	2.52166e-11	0.843084	0.726199	0.660579	0.708208	0.776624	0.717511	0.735628	0.725209	0.768434	0.744497	0.760054	0.778257	0.736318	0.745683	0.728113	0.792714	0.717051	0.701177	0.732347	0.795853	0.672978	0.751757	0.762051	0.742277	0.739201	0.708831	0.739442	0.756871	0.78219	0.7555	0.774724	0.767339	0.704605	0.784547	0.735043	0.742504	0.760092	0.736643	0.726472	0.696652	0.656031	0.759208	0.745635	0.684021
Asap1	5.62498e-12	Capns1	0.417695	Asap1/Capns1	2.52631e-11	0.902232	0.880305	0.983494	1.07134	0.943853	0.932777	0.909416	1.04743	0.847733	0.957572	0.90315	1.06206	0.915066	0.823003	0.9875	0.944343	0.925409	0.912613	0.974132	1.04069	0.876502	0.712607	0.951305	0.955574	0.899582	0.898816	0.921003	0.901569	0.862592	0.815881	0.883364	0.935829	0.910133	1.01426	0.897617	0.930244	0.890928	0.920879	1.0719	0.929177	0.895949	0.958884	0.882763	0.949835
Rbbp7	3.32494e-11	Cdc42se2	0.271559	Rbbp7/Cdc42se2	2.5408e-11	0.322508	0.32528	0.333846	0.326109	0.310908	0.339272	0.332054	0.310508	0.361593	0.345294	0.302393	0.30625	0.30901	0.312624	0.317774	0.317058	0.29053	0.319454	0.313293	0.327335	0.311146	0.293454	0.283048	0.309392	0.307387	0.308201	0.322041	0.329491	0.283675	0.327106	0.309957	0.307319	0.293305	0.3177	0.294927	0.311957	0.319621	0.352688	0.307594	0.32173	0.312597	0.3229	0.340434	0.313484
Pqbp1	2.79446e-10	Eef2	0.618005	Pqbp1/Eef2	2.54214e-11	0.0218785	0.023017	0.022156	0.020507	0.0220861	0.0247956	0.0228182	0.0223904	0.0238236	0.0222158	0.0218047	0.0224793	0.0217992	0.021068	0.0226864	0.0205565	0.0229784	0.0231719	0.0244815	0.0193462	0.0200607	0.0263767	0.0222879	0.0213653	0.0224027	0.0228729	0.0210282	0.0245742	0.0221505	0.0231378	0.0222311	0.0208174	0.0209155	0.019469	0.0202962	0.0213272	0.0223933	0.0211574	0.0232684	0.0215387	0.0221766	0.022157	0.022026	0.0215308
Ptp4a1	2.16625e-10	Nfkbia	0.0972874	Ptp4a1/Nfkbia	2.59428e-11	0.0992455	0.0852551	0.106745	0.0871632	0.0960961	0.0785961	0.0935131	0.0853147	0.0685259	0.0967423	0.0989505	0.0879917	0.0990783	0.0928899	0.0642336	0.085567	0.0705782	0.0858987	0.0959133	0.0792079	0.0885585	0.106519	0.0987039	0.090766	0.0955353	0.0911641	0.0734165	0.0754889	0.0862438	0.0744741	0.0814249	0.094399	0.0964268	0.0900398	0.0891353	0.0849057	0.109948	0.0912548	0.10765	0.112263	0.110417	0.103973	0.0914259	0.113808
Def6	9.28124e-14	Dnm2	0.212769	Def6/Dnm2	2.70854e-11	0.314325	0.310135	0.338337	0.302114	0.321591	0.327406	0.337007	0.344049	0.324594	0.301537	0.296408	0.322375	0.297646	0.342105	0.343188	0.288624	0.293169	0.357628	0.288411	0.305126	0.29992	0.270236	0.317217	0.306712	0.302747	0.279433	0.299617	0.321487	0.319141	0.303264	0.335677	0.293637	0.326933	0.300771	0.289198	0.336699	0.317676	0.300238	0.286406	0.322058	0.288096	0.285278	0.290546	0.292827
Tnfrsf14	3.33545e-08	Pts	0.639017	Tnfrsf14/Pts	2.72364e-11	2.16946	1.96111	2.20543	2.21306	2.44156	2.29722	2.04517	2.25676	2.23164	2.43805	1.89985	2.07959	2.00881	2.01242	2.25459	2.29438	2.04981	1.84796	2.22881	1.92028	2.08793	2.025	1.96894	2	2.01408	2	1.80305	1.91927	2.36051	1.98113	2.10663	2.25232	2.37823	2.03717	2.201	1.96926	2.1129	2.1879	1.87313	1.91213	1.90265	1.97581	2.05346	2.11895
Denr	6.28911e-09	Hspa4	0.40481	Denr/Hspa4	2.72567e-11	0.161316	0.190503	0.187131	0.153588	0.174258	0.206688	0.16623	0.182367	0.183113	0.185976	0.180092	0.190674	0.176089	0.203374	0.180451	0.184104	0.17457	0.207692	0.181096	0.199478	0.197902	0.20527	0.183202	0.1931	0.191567	0.168404	0.178812	0.179446	0.153945	0.182326	0.198624	0.161406	0.167095	0.172342	0.182181	0.175449	0.167692	0.183803	0.194313	0.2	0.195423	0.180168	0.186567	0.153575
Hipk2	2.81413e-05	Nrd1	0.717093	Hipk2/Nrd1	2.77161e-11	0.508027	0.498315	0.409166	0.520111	0.478227	0.475456	0.494646	0.470238	0.471946	0.455856	0.484688	0.498912	0.527823	0.528101	0.540572	0.546894	0.484016	0.402458	0.475217	0.498082	0.509236	0.311258	0.510878	0.5043	0.507304	0.473882	0.485274	0.574709	0.448399	0.473089	0.453488	0.506311	0.517342	0.551685	0.520087	0.501885	0.445588	0.480957	0.525923	0.487682	0.461921	0.512677	0.542823	0.564588
Frat1	6.68945e-10	Vav1	0.256749	Frat1/Vav1	2.81436e-11	0.0996119	0.0873834	0.0890074	0.0997085	0.0751349	0.0877743	0.10078	0.088331	0.092977	0.0845443	0.0831693	0.118189	0.0870337	0.0743741	0.0922113	0.0763416	0.10031	0.0933219	0.0746667	0.0867457	0.095679	0.0816803	0.0938743	0.0895141	0.092423	0.0897044	0.0894834	0.0911519	0.0906851	0.0811823	0.0941737	0.0943313	0.095763	0.0943953	0.0996217	0.0831012	0.083036	0.0860274	0.092766	0.103048	0.0853762	0.0819802	0.09367	0.076198
Dnajc21	7.39303e-08	Ppp4r3a	0.0505219	Dnajc21/Ppp4r3a	2.81909e-11	0.237762	0.227896	0.2357	0.219392	0.242182	0.239454	0.222812	0.243492	0.24631	0.251337	0.231603	0.227804	0.226268	0.23375	0.234206	0.263223	0.205653	0.207572	0.239509	0.20367	0.241711	0.240506	0.24112	0.225442	0.214035	0.239852	0.217596	0.219128	0.197772	0.242868	0.238644	0.219648	0.222436	0.253446	0.220118	0.270295	0.247745	0.229839	0.227464	0.223485	0.198574	0.231602	0.270639	0.217484
Rab21	8.17839e-10	Tmem234	0.815592	Rab21/Tmem234	2.87242e-11	1.54122	1.47014	1.31229	1.39948	1.35175	1.34984	1.45751	1.25744	1.28457	1.29293	1.48762	1.41416	1.53143	1.3593	1.48606	1.27679	1.50625	1.46561	1.37283	1.39014	1.32496	1.32911	1.14969	1.41775	1.31194	1.17956	1.31432	1.41335	1.33381	1.33526	1.29053	1.25032	1.43	1.37372	1.22252	1.3199	1.22949	1.28674	1.40503	1.27717	1.39868	1.48397	1.28528	1.41978
Tnrc6c	3.26247e-09	Brd3	0.222836	Tnrc6c/Brd3	2.95227e-11	2.02044	2.28875	2.05419	2.41509	2.08353	2.09231	2.28571	1.986	2.33633	2.33717	2.2104	2.26527	2.16847	2.17137	2.11031	2.36121	2.40164	2.33444	2.19142	2.17166	2.11429	2.18302	2.16836	2.09739	2.37852	2.27719	2.24251	2.20734	2.22682	2.37797	2.37266	2.32704	2.16535	2.2657	2.10124	2.14011	2.34336	2.30401	2.4413	2.23697	2.35408	2.31	2.11125	2.26275
Ubfd1	1.17801e-06	Adcy7	0.0670794	Ubfd1/Adcy7	2.97967e-11	0.0980558	0.0931533	0.0813347	0.0997854	0.0952468	0.0979294	0.0908676	0.0910238	0.0964012	0.0966784	0.0882061	0.0868584	0.0939415	0.0928025	0.0873043	0.0939064	0.0950273	0.0956082	0.100649	0.0874465	0.0867748	0.0986775	0.0862152	0.0916508	0.0904166	0.0851829	0.0857904	0.0852423	0.0949213	0.0978955	0.0958355	0.0929936	0.0898246	0.0929471	0.0954438	0.0944023	0.0978824	0.0984962	0.0952582	0.0970358	0.0855937	0.0923259	0.0991753	0.0928529
Mfsd14a	2.21799e-08	Arhgdib	0.0615485	Mfsd14a/Arhgdib	3.10455e-11	0.102449	0.0968607	0.107512	0.114977	0.097767	0.0916805	0.0910022	0.081143	0.0942353	0.0923386	0.0918317	0.0916307	0.0813163	0.0897121	0.0921178	0.0906197	0.0828721	0.0961358	0.0991764	0.0908219	0.0972814	0.106356	0.1004	0.094812	0.0914984	0.0915263	0.100062	0.0932728	0.0899784	0.0873448	0.0897004	0.0904679	0.0914818	0.0973107	0.0951557	0.095765	0.0970241	0.0975368	0.0938843	0.0923571	0.0934977	0.0998984	0.094306	0.100331
Ybx3	0.264261	Slc38a5	0.266003	Ybx3/Slc38a5	3.10824e-11	17.2648	17.3302	17.1228	17.5398	14.8376	18.6071	16.7832	20.1732	19.8536	17.4599	22	19.436	13.6061	15.6268	14.9394	16.7624	16.966	16.1466	18.1817	16.0552	16.1245	16.1451	18.106	14.3134	15.9955	14.5585	20.1696	18.354	17.5897	20.2714	15.5369	13.2736	14.6568	13.5435	16.5667	16.6015	16.1715	17.4011	16.8761	19.6601	16.8574	18.2976	15.807	15.6964
Ptma	1.67314e-07	Sdf4	0.775807	Ptma/Sdf4	3.20529e-11	2.03088	2.20726	2.18139	2.19274	2.17278	2.29082	2.19668	2.32375	2.35682	2.20523	2.13211	2.42836	2.49506	2.3239	2.32843	2.26948	2.21937	2.37317	2.26774	2.11867	2.19722	2.18432	2.28159	2.23002	2.26823	2.38037	2.14681	2.38056	1.97798	2.36997	2.16175	2.27102	2.24798	2.13695	2.0675	2.21925	2.22261	2.16686	2.21716	2.31514	2.20963	2.36174	2.40906	2.47118
Rbm43	9.38444e-06	Ptpn6	0.278674	Rbm43/Ptpn6	3.23235e-11	0.0657308	0.0684974	0.0628923	0.0696145	0.064542	0.0619946	0.06443	0.0615151	0.0626301	0.0620256	0.0675325	0.0650355	0.0660251	0.0672466	0.058779	0.0605919	0.0558217	0.071915	0.0575993	0.060601	0.0646341	0.0700863	0.0578299	0.0598208	0.073513	0.0620607	0.064709	0.0603763	0.0583113	0.0579221	0.0597062	0.0608861	0.0546155	0.0606909	0.0629796	0.0685654	0.0588759	0.0583442	0.0618417	0.0635845	0.0607564	0.0649743	0.0652128	0.060593
Nufip2	7.79219e-06	Zfp445	0.816937	Nufip2/Zfp445	3.24862e-11	1.29963	1.10634	1.06374	1.10191	1.09951	1.12765	1.09356	1.20744	1.12624	1.16611	1.12216	1.17199	1.08181	1.2186	1.26199	1.13047	1.0295	1.17018	1.17966	1.20144	1.14602	1.24567	1.13752	1.11554	1.10517	1.02538	1.07001	1.06991	1.12834	1.07405	1.0549	1.22197	1.09683	1.10008	1.10365	1.10517	1.17786	1.04266	1.27595	1.14338	1.18038	1.2043	1.06556	1.2506
Cactin	1.18783e-07	Nfatc1	0.428022	Cactin/Nfatc1	3.29981e-11	0.212121	0.233059	0.230219	0.232369	0.224116	0.234871	0.233817	0.232183	0.249565	0.249093	0.229067	0.226415	0.24509	0.215022	0.235745	0.244105	0.22459	0.234127	0.240276	0.21491	0.242553	0.230648	0.234189	0.240027	0.208594	0.239446	0.207848	0.239252	0.242188	0.226386	0.233757	0.24408	0.205047	0.219573	0.225887	0.217391	0.261671	0.23954	0.2	0.202036	0.210922	0.218369	0.232778	0.234962
Tacc1	2.12715e-08	0610030E20Rik	0.121954	Tacc1/0610030E20Rik	3.30999e-11	2.04802	2.0778	2.10958	1.95282	1.97404	1.95922	1.84941	2.07926	2	2.08719	1.97143	2.11756	2.21346	1.87956	1.98903	2.27331	1.9436	1.99369	1.95026	2.08585	2.32104	2.24328	2.0371	2.1971	2.03929	2.1092	2.08404	2.01518	2.14731	2.01558	2.14603	1.97342	2.08579	1.82821	1.99309	2.16603	2.04348	2.18084	2.09751	2.2737	2.15994	2.13578	2.16302	2.10155
Pttg1ip	0.267131	Rgs10	0.0616009	Pttg1ip/Rgs10	3.37455e-11	2.46423	2.35443	2.30852	2.53134	2.38736	2.16116	2.31626	2.5061	2.03074	2.25282	2.25928	2.29829	2.30178	2.42857	2.43118	2.35335	2.24275	2.26385	2.35177	2.1886	2.40639	2.51427	2.32457	2.25954	2.38223	2.40607	2.41199	1.98762	2.49341	2.36314	2.32928	2.43532	2.24256	2.47819	2.35964	2.38525	2.39437	2.27676	2.37459	2.47279	2.35851	2.46282	2.40652	2.68276
Rpn1	0.000440289	Gmfg	0.151766	Rpn1/Gmfg	3.45373e-11	0.690722	0.665928	0.638055	0.592138	0.642902	0.676536	0.656476	0.627505	0.609698	0.651818	0.653437	0.575355	0.63528	0.716724	0.682927	0.753172	0.593698	0.600991	0.630372	0.660907	0.64677	0.639527	0.591804	0.601173	0.644347	0.59416	0.583125	0.56269	0.639153	0.644498	0.636765	0.634351	0.675773	0.62413	0.606413	0.604947	0.622488	0.641509	0.672668	0.64199	0.607582	0.595463	0.646104	0.668144
Stx7	1.60023e-07	Capns1	0.417695	Stx7/Capns1	3.47826e-11	0.541977	0.569385	0.55204	0.564149	0.551307	0.56942	0.578665	0.512585	0.525323	0.505009	0.513869	0.5811	0.560561	0.464876	0.55625	0.484404	0.52456	0.562204	0.613342	0.534706	0.540605	0.514686	0.503311	0.562197	0.548117	0.540778	0.535478	0.557061	0.520782	0.541012	0.591225	0.544118	0.565089	0.56328	0.534743	0.551071	0.537593	0.577473	0.590646	0.619593	0.567089	0.601322	0.584856	0.615159
Adam17	7.65771e-10	Nono	0.815991	Adam17/Nono	3.51363e-11	0.480851	0.48627	0.532853	0.534296	0.519028	0.507431	0.465333	0.468264	0.485312	0.471296	0.495307	0.473812	0.464619	0.462196	0.493106	0.516582	0.476507	0.468233	0.482606	0.483491	0.487047	0.484758	0.488629	0.486169	0.498922	0.484783	0.478493	0.456568	0.499051	0.454774	0.48348	0.504591	0.470114	0.473658	0.533916	0.461854	0.476706	0.489034	0.47422	0.495316	0.448555	0.502692	0.476941	0.485753
Ilvbl	6.01422e-09	Ganab	0.346239	Ilvbl/Ganab	3.54253e-11	0.142957	0.181321	0.158863	0.159718	0.150566	0.172331	0.136264	0.177575	0.159855	0.15728	0.144207	0.166667	0.143959	0.164021	0.149718	0.131328	0.160074	0.170407	0.141382	0.159802	0.1522	0.163406	0.164573	0.178586	0.164583	0.166305	0.15495	0.165844	0.168327	0.166155	0.167116	0.154037	0.160578	0.14277	0.155388	0.188015	0.148649	0.170277	0.172535	0.166553	0.163486	0.162824	0.167622	0.135259
Klra9	1.64309e-05	Serpinb9	0.593153	Klra9/Serpinb9	3.59552e-11	0.42029	0.632479	0.504792	0.452489	0.342342	0.504087	0.442804	0.5	0.556995	0.410959	0.655689	0.524691	0.446541	0.415493	0.5	0.325301	0.412162	0.424658	0.510309	0.533981	0.483254	0.649606	0.448598	0.466216	0.494881	0.574675	0.458621	0.504348	0.338235	0.632287	0.541139	0.517928	0.484321	0.397436	0.498567	0.443946	0.57732	0.402715	0.30102	0.586441	0.489744	0.581395	0.363636	0.41195
Lfng	7.05855e-10	Arf6	0.807947	Lfng/Arf6	3.65937e-11	0.894558	0.851082	0.861162	0.855058	0.719442	0.925991	0.876592	0.885642	0.843163	0.91422	0.907563	0.939547	0.79872	0.817369	0.837539	0.904487	0.862069	0.874096	0.849363	0.853219	0.851784	0.82594	0.875399	0.853636	0.839901	0.88239	0.845334	0.763346	0.900461	0.913089	0.872966	0.925781	0.942936	0.876352	0.922516	0.853132	0.870672	0.934293	0.890873	0.925468	0.951326	0.773232	0.84893	0.845808
Cep350	2.57483e-09	Ino80	0.458604	Cep350/Ino80	3.66343e-11	2.30612	2.45475	2.29605	2.51206	2.27707	2.39587	2.36179	2.34104	2.31677	2.61912	2.23446	2.305	2.5504	2.41155	2.49254	2.28281	2.39372	2.36374	2.43807	2.45349	2.32324	2.32993	2.41379	2.28834	2.29674	2.40144	2.33193	2.22802	2.46718	2.47352	2.15337	2.46037	2.49378	2.28431	2.17504	2.39734	2.35577	2.36318	2.37404	2.44809	2.26054	2.283	2.60689	2.41652
Snrpd3	9.6168e-06	Spcs2	0.173761	Snrpd3/Spcs2	3.67377e-11	0.595903	0.679049	0.627273	0.672819	0.631319	0.71219	0.627365	0.710027	0.773132	0.709324	0.691257	0.745527	0.680798	0.649891	0.703504	0.762575	0.732517	0.610334	0.767308	0.639269	0.679217	0.629032	0.644107	0.664203	0.589462	0.674812	0.678431	0.70696	0.668217	0.755841	0.713383	0.688073	0.669866	0.628952	0.676864	0.713704	0.691892	0.655123	0.651672	0.672535	0.697847	0.682314	0.61745	0.609326
Apbb1ip	1.08901e-08	Os9	0.0653718	Apbb1ip/Os9	3.68494e-11	1.21503	1.16148	1.22243	1.20672	1.25848	1.26986	1.30653	1.17365	1.25051	1.19468	1.22019	1.1327	1.28011	1.34168	1.24687	1.17233	1.20429	1.2014	1.24048	1.15566	1.13925	1.31342	1.19087	1.13298	1.08832	1.28408	1.19536	1.1879	1.15543	1.07199	1.13162	1.17215	1.20361	1.08025	1.21241	1.12701	1.14938	1.1189	1.27392	1.21395	1.21548	1.33161	1.25521	1.30707
Tmem170b	1.1561e-12	Tpm3	0.0821225	Tmem170b/Tpm3	3.71921e-11	0.112786	0.118001	0.133235	0.132246	0.120513	0.109814	0.117935	0.106838	0.114065	0.105141	0.106098	0.105327	0.104735	0.114687	0.111023	0.106099	0.102557	0.109562	0.105972	0.104099	0.11455	0.117509	0.10845	0.105733	0.106723	0.110184	0.103516	0.110411	0.0991432	0.100124	0.106767	0.111526	0.104467	0.115709	0.107665	0.112377	0.0908344	0.106809	0.116715	0.105532	0.113904	0.120809	0.112005	0.117003
Edem1	4.19416e-11	Ilk	0.571454	Edem1/Ilk	3.7625e-11	1.2084	1.20611	1.36328	1.27393	1.31435	1.18892	1.10266	1.17285	1.27354	1.09676	1.04047	1.072	1.12695	1.15497	1.25344	1.05007	1.14221	1.18992	1.21028	1.23064	1.25157	1.27694	1.12895	1.26613	1.20505	1.29436	1.27188	1.24919	1.19187	1.133	1.22298	1.32738	1.35516	1.21371	1.2717	1.22664	1.20264	1.13488	1.15445	1.097	1.29086	1.21263	1.21306	1.26681
Chp1	0.000384504	Glo1	0.429804	Chp1/Glo1	3.81072e-11	3.27192	3.14625	3.32058	3.31996	3.16078	2.83947	2.79118	2.93856	3.10939	2.67625	2.97876	3.12273	2.91124	3.1744	3.22372	2.8688	3.0212	2.89282	3.05629	3.23529	2.71983	2.85568	3.05022	3.07329	2.72549	3.18558	3.22709	2.92612	2.74443	2.89222	2.78406	3.27895	3.01479	3.41791	3.12614	2.84956	2.88202	2.93373	3.15145	2.61116	3.78389	3.22389	3.26082	3.52263
Rbbp7	3.32494e-11	Dyrk1a	0.426826	Rbbp7/Dyrk1a	3.84344e-11	0.544939	0.56488	0.569928	0.603545	0.595728	0.563849	0.615658	0.574502	0.643994	0.571568	0.570872	0.524064	0.509202	0.569194	0.504274	0.561798	0.539225	0.590577	0.596639	0.550286	0.53643	0.584532	0.501011	0.541237	0.505222	0.55976	0.547494	0.561375	0.549223	0.595007	0.588938	0.547023	0.520101	0.57943	0.54489	0.588603	0.591133	0.569444	0.557618	0.55505	0.54295	0.548252	0.556139	0.515024
Gm30211	9.74382e-07	Gm26740	0.651621	Gm30211/Gm26740	3.88678e-11	0.094536	0.0990415	0.114286	0.0928998	0.0896472	0.0860786	0.109179	0.073741	0.0946052	0.0794913	0.0898749	0.0994103	0.0841629	0.105954	0.100342	0.120983	0.0763636	0.0916546	0.107728	0.0930828	0.106383	0.09	0.0860729	0.114226	0.0802701	0.122302	0.0897119	0.111957	0.104621	0.0936037	0.0973236	0.0958231	0.0791576	0.0915222	0.0850809	0.095186	0.106701	0.0770115	0.082232	0.0766208	0.0926327	0.076079	0.0927007	0.0816191
Ptp4a3	0.323279	Slc25a39	0.178441	Ptp4a3/Slc25a39	3.92293e-11	0.225397	0.245069	0.251847	0.239325	0.235287	0.282139	0.248165	0.267844	0.290171	0.242014	0.221815	0.233348	0.227441	0.236471	0.235941	0.280397	0.260121	0.262121	0.267281	0.21561	0.257758	0.235812	0.270008	0.239788	0.241145	0.253071	0.227854	0.287537	0.227194	0.245628	0.290384	0.239721	0.272432	0.219012	0.236663	0.249263	0.278686	0.273787	0.203457	0.224739	0.244401	0.243858	0.230123	0.194436
Atp2c1	3.37575e-13	Arrb2	0.685225	Atp2c1/Arrb2	3.92632e-11	0.999156	0.971429	0.790544	0.91368	0.911317	0.873743	0.839749	0.84189	0.854148	0.964527	0.971859	0.890254	0.956103	0.792965	0.883636	0.912924	0.828864	0.869365	0.910653	0.953048	0.927954	0.91006	0.894441	0.861992	0.937241	0.953158	0.900971	0.868566	0.964234	0.865653	0.974669	0.841396	0.894093	0.881343	0.911808	0.989691	0.864023	0.956555	0.937739	0.970645	0.910491	1.05689	0.93388	0.862717
Fbxo30	2.79859e-05	Cox7b	0.317344	Fbxo30/Cox7b	3.93022e-11	0.210621	0.22736	0.240209	0.194009	0.208231	0.222159	0.230681	0.225789	0.244516	0.247775	0.232156	0.254652	0.200593	0.192488	0.232068	0.243028	0.191975	0.243621	0.212302	0.183533	0.18457	0.253102	0.202008	0.226965	0.208775	0.197574	0.219027	0.203495	0.1896	0.192954	0.184705	0.203634	0.168416	0.217631	0.235883	0.227273	0.183633	0.198217	0.269513	0.234138	0.225508	0.254912	0.206366	0.220997
Kpna2	0.000107407	Cd52	0.372379	Kpna2/Cd52	3.93573e-11	0.0638298	0.0577112	0.0510389	0.0544681	0.0687387	0.0634769	0.0669594	0.0623069	0.0573723	0.0664006	0.0609972	0.066867	0.05898	0.054288	0.049569	0.0530841	0.0598392	0.0552977	0.0651717	0.0551011	0.0555556	0.0533194	0.0572897	0.0519231	0.0627287	0.0604896	0.0562698	0.0579027	0.0505121	0.0618481	0.0589205	0.0639559	0.057994	0.0599301	0.0553384	0.0601785	0.0602504	0.0534857	0.0643904	0.0538819	0.0547476	0.0623697	0.0573398	0.0590873
Braf	1.04391e-06	Zfp445	0.816937	Braf/Zfp445	4.00294e-11	0.533088	0.439118	0.486308	0.449682	0.468389	0.445975	0.422373	0.489237	0.421448	0.427379	0.416168	0.492021	0.493003	0.524449	0.492398	0.441606	0.452345	0.465632	0.456112	0.469065	0.461034	0.482275	0.507841	0.502022	0.460337	0.514241	0.466712	0.470588	0.46906	0.437461	0.441048	0.534236	0.494718	0.483044	0.463475	0.519932	0.46641	0.460751	0.558607	0.470373	0.523942	0.506009	0.522672	0.524699
Akap8l	2.21806e-09	Rictor	0.325173	Akap8l/Rictor	4.17303e-11	1.1812	1.10439	1.11935	1.07222	1.15815	1.15473	1.1826	1.20854	1.19013	1.1704	1.24822	1.08434	1.14564	1.23173	1.28846	1.13667	1.13277	1.2842	1.25786	1.0799	1.17984	1.11707	1.27805	1.17934	1.08122	1.1757	1.25431	1.18714	1.23918	1.17732	1.15581	1.16543	1.15673	1.23766	1.20176	1.03313	1.22959	1.14907	1.08122	1.06012	1.10884	1.06325	1.01631	1.0093
H2aj	8.24167e-05	Jund	0.399577	H2aj/Jund	4.20548e-11	0.170879	0.167964	0.216684	0.177864	0.180186	0.20816	0.183411	0.201009	0.186183	0.184138	0.180205	0.182338	0.157337	0.176141	0.163841	0.234053	0.189796	0.183497	0.2	0.209446	0.226356	0.193152	0.198254	0.180974	0.195506	0.185177	0.197919	0.189519	0.205943	0.199651	0.203557	0.202544	0.21344	0.167862	0.206167	0.189781	0.207637	0.235054	0.205585	0.193411	0.233645	0.203722	0.212875	0.203082
Arhgap12	6.15786e-08	Mau2	0.246682	Arhgap12/Mau2	4.21214e-11	0.172146	0.131026	0.1427	0.140137	0.133279	0.153786	0.147745	0.149302	0.150933	0.154977	0.155472	0.151615	0.136707	0.169786	0.166801	0.161503	0.151653	0.174293	0.153138	0.143301	0.148253	0.164894	0.143572	0.144117	0.131814	0.133195	0.128193	0.139373	0.132143	0.169251	0.147785	0.139932	0.138771	0.158879	0.139184	0.142445	0.152814	0.143282	0.147153	0.1767	0.146576	0.150654	0.171789	0.138333
Adam17	7.65771e-10	Ptk2b	0.0909448	Adam17/Ptk2b	4.23463e-11	0.293724	0.300052	0.302617	0.302835	0.303719	0.325465	0.295159	0.301979	0.317806	0.316214	0.302344	0.291168	0.325082	0.295502	0.285045	0.300668	0.288052	0.293436	0.295171	0.282058	0.306438	0.318033	0.281503	0.288164	0.281142	0.307062	0.287183	0.285451	0.281585	0.286781	0.306377	0.308322	0.304465	0.284195	0.304034	0.29655	0.283975	0.295461	0.288685	0.314342	0.285297	0.307499	0.317264	0.264271
Zfp831	1.53085e-07	Kmt2a	0.295026	Zfp831/Kmt2a	4.26463e-11	0.312484	0.317073	0.327744	0.30787	0.308904	0.321608	0.318458	0.327356	0.334134	0.34773	0.3257	0.30811	0.289859	0.319233	0.307872	0.317396	0.326595	0.332172	0.324874	0.316518	0.33542	0.330144	0.285278	0.305836	0.30922	0.331627	0.297994	0.310442	0.306993	0.315484	0.350527	0.305349	0.302842	0.282439	0.293618	0.324709	0.336652	0.315272	0.325523	0.35798	0.328547	0.325613	0.315421	0.30783
Tfap4	2.68917e-12	Zfr	0.807799	Tfap4/Zfr	4.29465e-11	0.0775034	0.0941652	0.0944351	0.0803634	0.0844072	0.0888562	0.0671875	0.0881643	0.094783	0.0931408	0.0888768	0.0788321	0.0886427	0.0903294	0.0621266	0.095624	0.099631	0.0776446	0.0916335	0.0935101	0.0724963	0.0885296	0.102128	0.105327	0.0822898	0.090479	0.0861027	0.108415	0.0737982	0.0930095	0.0835624	0.0788476	0.0932945	0.0761278	0.085117	0.0864979	0.102934	0.0831461	0.0890293	0.0801068	0.0990231	0.0776699	0.0849421	0.0742009
Pak2	1.09793e-11	Ppp6r3	0.957031	Pak2/Ppp6r3	4.36082e-11	1.46764	1.33484	1.42443	1.38599	1.439	1.44368	1.41478	1.47047	1.36313	1.26286	1.32588	1.30802	1.40665	1.3841	1.32374	1.32398	1.34996	1.43424	1.40514	1.33247	1.46082	1.5231	1.33924	1.37982	1.3539	1.38359	1.38841	1.42625	1.32391	1.41483	1.41311	1.50034	1.49661	1.45047	1.49196	1.46571	1.39051	1.48021	1.43074	1.32333	1.47297	1.34882	1.2676	1.45909
Chd6	0.000320803	Usf3	0.279185	Chd6/Usf3	4.38167e-11	0.675487	0.752903	0.717084	0.762337	0.760199	0.740809	0.751129	0.723825	0.74339	0.736875	0.702574	0.780401	0.7418	0.701571	0.691205	0.701895	0.768285	0.745069	0.685627	0.728358	0.646951	0.636201	0.703242	0.773125	0.721388	0.729664	0.80647	0.700702	0.769278	0.733072	0.720746	0.729103	0.69542	0.770806	0.787915	0.708403	0.819878	0.758532	0.673879	0.706242	0.715666	0.717261	0.767081	0.734295
Bsg	0.0131613	Psmd4	0.391933	Bsg/Psmd4	4.44339e-11	1.32799	1.42228	1.25842	1.30176	1.26843	1.10642	1.32577	1.29987	1.25567	1.28776	1.09436	1.12898	1.27024	1.46743	1.36534	1.43723	1.25751	1.26417	1.41718	1.31331	1.3469	1.3885	1.26587	1.27661	1.20414	1.27715	1.17729	1.08594	1.2269	1.1052	1.13188	1.40014	1.33778	1.30235	1.17703	1.22886	1.26501	1.3697	1.37777	1.3986	1.29439	1.28365	1.28171	1.2511
Hnrnpa0	0.000844861	Eif3f	0.432569	Hnrnpa0/Eif3f	4.47833e-11	0.730285	0.682871	0.719815	0.688645	0.703076	0.729795	0.68704	0.712185	0.743173	0.773109	0.727605	0.788925	0.756778	0.758815	0.731356	0.725588	0.7383	0.714442	0.656287	0.706103	0.770155	0.701252	0.787219	0.736322	0.779087	0.693267	0.709045	0.850171	0.769124	0.809172	0.746471	0.740111	0.780527	0.781203	0.697987	0.67328	0.762777	0.803797	0.701414	0.787879	0.73374	0.719471	0.782003	0.722011
Trim58	0.000136299	Cox7b	0.317344	Trim58/Cox7b	4.52613e-11	0.168317	0.182402	0.135117	0.139087	0.164005	0.147915	0.155709	0.17389	0.152651	0.175222	0.170151	0.214496	0.154896	0.188967	0.221519	0.169323	0.162963	0.182716	0.19246	0.163808	0.181009	0.171216	0.164366	0.161247	0.136157	0.189486	0.179941	0.129651	0.1976	0.132106	0.131562	0.146617	0.137431	0.201102	0.160829	0.150413	0.146374	0.179339	0.187458	0.188561	0.15573	0.169773	0.167864	0.177428
Atrx	0.0064352	Nipbl	0.786501	Atrx/Nipbl	4.55327e-11	0.866385	0.835843	0.823044	0.844779	0.792964	0.833509	0.845887	0.883714	0.884227	0.843822	0.863556	0.841783	0.922643	0.88993	0.865297	0.81118	0.842244	0.864522	0.815349	0.874545	0.772523	0.896217	0.822137	0.808403	0.789347	0.814392	0.799797	0.794428	0.832303	0.796944	0.827522	0.745091	0.753767	0.839464	0.848636	0.763253	0.857323	0.753474	0.805107	0.841365	0.815237	0.828456	0.874774	0.859962
Gcn1	9.25683e-07	Fryl	0.641229	Gcn1/Fryl	4.60943e-11	0.498127	0.484389	0.476311	0.436646	0.469769	0.426432	0.43848	0.454739	0.445661	0.490762	0.453261	0.417938	0.468516	0.490555	0.475638	0.500584	0.45103	0.50433	0.493181	0.503411	0.441071	0.459815	0.432406	0.472415	0.483103	0.519904	0.496571	0.456817	0.4744	0.506718	0.527032	0.48166	0.507062	0.432207	0.465973	0.493246	0.509643	0.519303	0.485963	0.512376	0.484529	0.427029	0.385737	0.431913
4833439L19Rik	8.50557e-06	Zwint	0.232095	4833439L19Rik/Zwint	4.68728e-11	1.8209	1.79617	1.72931	1.62356	1.84035	1.77733	1.91379	1.55556	1.61145	1.85575	1.64266	1.58275	1.71472	2.01887	1.8	1.74052	1.69463	1.6396	1.74617	1.75522	1.76148	1.94891	1.75821	1.61461	1.58074	1.93148	1.7532	1.69147	1.80185	1.78485	1.60972	1.89708	1.84211	1.98536	1.67522	1.84934	1.64333	1.73197	1.66716	1.74884	1.85731	1.81842	1.59596	1.7907
Khk	1.35257e-05	Tmsb10	0.619425	Khk/Tmsb10	4.80498e-11	0.0306871	0.029675	0.03173	0.0310831	0.0265677	0.0297887	0.0304816	0.0264407	0.025861	0.028157	0.0206791	0.0237781	0.0295709	0.0302609	0.0243028	0.0226092	0.0279879	0.0273598	0.0303782	0.0319917	0.0286958	0.0256314	0.0300191	0.0314825	0.0261438	0.0298807	0.0298644	0.0249908	0.0271248	0.0243577	0.0273364	0.027092	0.0277977	0.0278272	0.0274526	0.0287323	0.0245792	0.0262896	0.0256487	0.027329	0.0265114	0.027774	0.0309656	0.0288201
Ddx42	1.36759e-11	Son	0.968682	Ddx42/Son	4.81255e-11	0.141026	0.131189	0.13908	0.144497	0.136011	0.150176	0.141393	0.143226	0.155494	0.153093	0.142768	0.154903	0.138669	0.141142	0.142586	0.143075	0.143537	0.14814	0.139275	0.15353	0.140124	0.163048	0.146341	0.148407	0.136664	0.15399	0.144035	0.156691	0.140609	0.156475	0.154354	0.147863	0.153487	0.136857	0.143784	0.146647	0.149381	0.144997	0.147539	0.158864	0.144918	0.148719	0.150354	0.141297
Smg9	1.40122e-11	Anapc2	0.99518	Smg9/Anapc2	4.90427e-11	0.444444	0.440538	0.414701	0.43922	0.425197	0.43285	0.468549	0.407449	0.429063	0.478193	0.419134	0.434146	0.398614	0.444444	0.501124	0.461664	0.465021	0.427461	0.437979	0.414832	0.426366	0.351474	0.445031	0.432937	0.416428	0.469034	0.420833	0.465753	0.4451	0.427861	0.423453	0.429854	0.432784	0.380832	0.392647	0.433373	0.433716	0.410959	0.432787	0.466135	0.442308	0.449108	0.448174	0.398615
Atl3	7.49159e-13	Stk4	0.289985	Atl3/Stk4	4.9339e-11	0.224705	0.248074	0.231452	0.25	0.215412	0.206162	0.243633	0.204801	0.214848	0.211392	0.226355	0.200997	0.210145	0.230862	0.21533	0.208959	0.202342	0.224664	0.230275	0.232466	0.231141	0.23537	0.215905	0.213956	0.224675	0.229789	0.239711	0.219477	0.232463	0.231954	0.226236	0.226062	0.213431	0.22195	0.215458	0.213708	0.20831	0.195209	0.209051	0.221413	0.213471	0.211526	0.21443	0.205073
Dazap1	1.527e-09	Anapc2	0.99518	Dazap1/Anapc2	4.95485e-11	0.72792	0.731127	0.677858	0.715596	0.690945	0.773913	0.802311	0.756208	0.794077	0.774143	0.763098	0.790244	0.710572	0.72471	0.851685	0.771615	0.743484	0.734024	0.797856	0.682503	0.720903	0.702948	0.774846	0.782683	0.69914	0.775392	0.771875	0.841257	0.761511	0.751244	0.73127	0.776655	0.82307	0.774275	0.753676	0.765906	0.803065	0.753425	0.731148	0.73174	0.780769	0.774397	0.816387	0.74184
Commd3	2.12335e-08	Cdk9	0.625551	Commd3/Cdk9	4.96663e-11	0.378641	0.375	0.316814	0.305369	0.348757	0.335345	0.356562	0.280501	0.324423	0.298928	0.310195	0.333333	0.394415	0.287902	0.315603	0.313312	0.310843	0.326633	0.30329	0.4098	0.34	0.333333	0.30445	0.319058	0.295506	0.309102	0.301695	0.365584	0.369684	0.340796	0.32669	0.349617	0.314246	0.344211	0.311613	0.35905	0.29773	0.328818	0.341256	0.379925	0.340525	0.359015	0.327647	0.334753
Pias2	3.92569e-07	Ppp4r3a	0.0505219	Pias2/Ppp4r3a	5.07214e-11	0.412587	0.353659	0.401103	0.391126	0.395636	0.355459	0.354553	0.35758	0.354244	0.375401	0.377227	0.410047	0.390117	0.39375	0.420647	0.388684	0.364522	0.373368	0.381781	0.391743	0.391444	0.424955	0.369536	0.366078	0.393684	0.375769	0.394344	0.35155	0.376045	0.378932	0.400678	0.383689	0.337179	0.40509	0.369231	0.420664	0.392063	0.404234	0.348778	0.397727	0.360943	0.411977	0.39196	0.372424
H2-DMa	1.37717e-06	Rpl3	0.755007	H2-DMa/Rpl3	5.09339e-11	0.172613	0.191686	0.203277	0.17667	0.207743	0.186774	0.18846	0.185733	0.189635	0.166508	0.176547	0.184523	0.178293	0.187402	0.215085	0.183289	0.182406	0.186377	0.179497	0.185347	0.193318	0.207857	0.191892	0.197516	0.19845	0.19983	0.199944	0.218852	0.192175	0.197306	0.203763	0.197801	0.192122	0.204917	0.196747	0.185166	0.191873	0.19768	0.166962	0.190791	0.186783	0.17975	0.179901	0.179293
Pus3	2.20983e-09	Dhx15	0.948696	Pus3/Dhx15	5.12125e-11	0.128453	0.14572	0.122943	0.120257	0.112676	0.121176	0.129514	0.118996	0.136436	0.143791	0.132588	0.130657	0.122233	0.115417	0.0963731	0.109959	0.160221	0.119703	0.113699	0.119089	0.108398	0.136364	0.12044	0.128772	0.117801	0.115684	0.114313	0.124876	0.128672	0.141692	0.126324	0.123546	0.122745	0.123087	0.120208	0.129705	0.127903	0.130334	0.125554	0.118251	0.126333	0.129117	0.117938	0.125515
Adprhl2	1.32846e-10	Rela	0.402947	Adprhl2/Rela	5.13797e-11	0.211793	0.180498	0.202714	0.213852	0.210252	0.221291	0.201632	0.193485	0.205921	0.194301	0.205025	0.18759	0.162791	0.237624	0.17033	0.190131	0.181706	0.222312	0.22649	0.211699	0.20712	0.144118	0.190512	0.204351	0.194754	0.207854	0.180212	0.194259	0.230152	0.211644	0.218868	0.202117	0.198315	0.240132	0.216005	0.21346	0.20154	0.182403	0.18554	0.186636	0.173017	0.178131	0.207968	0.197764
Ugcg	4.53928e-11	Tug1	0.43429	Ugcg/Tug1	5.18417e-11	1.31282	1.31185	1.44731	1.36431	1.33541	1.39282	1.22892	1.40181	1.36276	1.40159	1.40059	1.54288	1.22696	1.42316	1.2973	1.3232	1.36781	1.39588	1.2453	1.16586	1.32186	1.38211	1.26856	1.23843	1.26464	1.1721	1.22141	1.26856	1.31989	1.52555	1.2803	1.22508	1.2631	1.26328	1.23596	1.27136	1.37572	1.31696	1.25388	1.47332	1.30826	1.32145	1.37947	1.31319
Rgs10	0.0616009	Pttg1ip	0.267131	Rgs10/Pttg1ip	5.19411e-11	0.405806	0.424731	0.433178	0.395047	0.418872	0.462714	0.43173	0.399027	0.49243	0.443889	0.44262	0.435106	0.434446	0.411765	0.411322	0.424927	0.445882	0.441726	0.425211	0.456914	0.41556	0.39773	0.430187	0.442568	0.419775	0.415616	0.414595	0.503115	0.401058	0.423167	0.429317	0.410623	0.44592	0.403521	0.423793	0.419244	0.417647	0.439222	0.421126	0.404401	0.423997	0.406039	0.415537	0.37275
Riok1	4.3206e-08	Glyr1	0.128045	Riok1/Glyr1	5.25771e-11	0.208931	0.208515	0.200851	0.197624	0.201693	0.208196	0.189602	0.202695	0.204485	0.20549	0.203951	0.208264	0.198617	0.197012	0.209112	0.176619	0.201158	0.216137	0.18945	0.186364	0.174534	0.199874	0.214872	0.198648	0.200278	0.201725	0.192445	0.216693	0.202627	0.208355	0.200352	0.166197	0.185094	0.193053	0.176515	0.181614	0.202872	0.192333	0.181409	0.180723	0.177073	0.172916	0.217826	0.198077
Dok2	1.74898e-07	Sfpq	0.223953	Dok2/Sfpq	5.28486e-11	0.0896252	0.0850086	0.0904246	0.0927498	0.101999	0.109403	0.106908	0.113854	0.0974269	0.0860244	0.0863901	0.0973725	0.088125	0.0919777	0.0948801	0.0812558	0.0934604	0.0822739	0.0973003	0.0892068	0.0894145	0.0699568	0.105375	0.10044	0.0802055	0.0865917	0.0988609	0.0871074	0.0878024	0.102763	0.0966594	0.0980054	0.0830757	0.0899514	0.088675	0.0909091	0.0932959	0.0988024	0.073637	0.0938471	0.0954662	0.0835649	0.0843882	0.0719486
Gm11346	5.06174e-15	Esyt2	0.128682	Gm11346/Esyt2	5.334e-11	0.192828	0.18845	0.206723	0.176163	0.179069	0.218722	0.209524	0.21402	0.230795	0.23588	0.201399	0.218837	0.20542	0.192846	0.190524	0.207836	0.208471	0.212214	0.191206	0.23708	0.188988	0.211538	0.195344	0.190667	0.187569	0.205331	0.182314	0.213808	0.230424	0.231567	0.230769	0.210824	0.23222	0.21963	0.207247	0.254446	0.203956	0.209952	0.195652	0.183784	0.193895	0.215333	0.210993	0.229885
Arhgap45	3.34685e-10	Gmip	0.215691	Arhgap45/Gmip	5.55102e-11	6.95298	6.91164	6.12696	6.6339	6.88854	6.82353	6.68781	6.27132	6.68434	7.14806	6.90722	6.44713	6.72586	6.82642	7.27584	6.76722	7.01644	7.09993	6.21826	6.97127	6.61289	5.70043	6.42073	6.64401	6.83446	6.73264	6.60926	6.76903	7.20897	6.80381	6.92818	6.62494	6.77344	6.90668	7.17289	6.93588	7.08809	7.17487	6.22518	6.64739	6.57647	6.42584	6.48703	6.72042
Gimap8	7.90674e-09	Tasor	0.488731	Gimap8/Tasor	5.55419e-11	2.65288	2.55548	2.69782	2.68087	2.57088	2.72767	2.69326	2.56856	2.75134	2.78252	2.85858	2.85987	2.68211	2.93939	2.78717	2.62031	2.704	2.60604	2.75312	2.80191	2.47239	3.14452	2.82131	2.79479	2.85764	2.53874	2.881	2.6561	2.88247	2.86623	2.88745	2.82415	2.64912	2.92112	2.77357	2.72529	2.86982	3.05854	2.28991	2.3944	2.42797	2.50337	2.67331	2.47619
Chp1	0.000384504	Paip2	0.187874	Chp1/Paip2	5.59333e-11	0.749636	0.70475	0.814021	0.764964	0.699501	0.598408	0.648059	0.740899	0.665244	0.689604	0.59934	0.642468	0.678888	0.778879	0.701741	0.793751	0.712648	0.589452	0.795377	0.733333	0.706075	0.707371	0.632346	0.683671	0.600865	0.660863	0.705654	0.571777	0.651525	0.578287	0.610998	0.719792	0.662262	0.690221	0.617202	0.60375	0.585216	0.754537	0.701578	0.612284	0.734759	0.689049	0.681678	0.741126
Gm12966	1.49363e-08	Fnbp4	0.491434	Gm12966/Fnbp4	5.59655e-11	0.10023	0.0950156	0.0996944	0.0903042	0.0979757	0.0938299	0.0935915	0.104194	0.0937746	0.107942	0.0981346	0.083871	0.114327	0.108792	0.101806	0.0923077	0.107539	0.0959384	0.0943284	0.108019	0.115254	0.130978	0.104714	0.123264	0.100645	0.110222	0.110683	0.116832	0.0963391	0.0957665	0.101981	0.100885	0.109304	0.10172	0.100673	0.101723	0.104043	0.104834	0.0981308	0.115119	0.102918	0.109023	0.102079	0.0921238
Pabpc1	0.253101	Spta1	0.328302	Pabpc1/Spta1	5.62762e-11	9.37851	9.70458	12.7331	10.5242	11.9923	10.9542	10.3784	10.1312	10.5456	9.86985	12.3233	11.7858	11.4682	10.7735	11.2801	10.4651	11.9348	11.056	9.83328	10.574	9.93885	10.6056	13.3155	14.0223	11.849	13.0582	12.5968	15.623	11.9722	13.5816	11.3045	12.3091	11.7801	15.4527	14.3163	11.2153	12.9216	11.3731	8.64891	8.37257	11.169	10.3561	11.0944	10.7058
Slc16a7	2.16326e-10	Nedd9	0.201317	Slc16a7/Nedd9	5.64699e-11	0.0603394	0.0807315	0.0663027	0.0733668	0.0588011	0.0600077	0.0640569	0.0548753	0.0658882	0.0586457	0.0514673	0.0647436	0.0565248	0.061337	0.0656371	0.0671447	0.064877	0.0601871	0.062065	0.0580893	0.0556783	0.0659898	0.0599579	0.0666667	0.0666918	0.0590028	0.0640823	0.0802168	0.0634049	0.0606514	0.0635514	0.0691091	0.0672875	0.0602991	0.0602262	0.0677895	0.0636335	0.0690454	0.0626948	0.0680412	0.0623288	0.0684158	0.0536131	0.0708556
Ptbp3	2.72504e-08	Rock1	0.917837	Ptbp3/Rock1	5.72549e-11	3.32021	3.00431	3.15974	3.06521	3.06408	2.99674	3.09912	3.14804	3.07278	3.20839	2.88032	3.1491	3.31629	3.1016	3.18487	3.30158	2.97504	2.88484	3.25048	3.2315	3.32521	3.32286	3.27026	3.11597	3.17553	3.05695	3.55483	3.04427	3.21357	3.11514	3.25011	3.19313	3.19809	3.08094	3.22694	3.32487	3.2621	3.21845	3.3251	3.35906	3.17877	3.07793	3.46509	3.25011
Ids	1.5041e-13	Slc39a7	0.110966	Ids/Slc39a7	5.73466e-11	0.638054	0.5842	0.62565	0.667079	0.606667	0.616162	0.635603	0.609071	0.554278	0.613848	0.661417	0.606635	0.681564	0.671743	0.633891	0.593407	0.620643	0.697868	0.655786	0.67447	0.71978	0.686103	0.586151	0.655085	0.624442	0.644068	0.690647	0.651885	0.734807	0.659672	0.712949	0.605948	0.664245	0.649697	0.648741	0.672956	0.650975	0.711722	0.724689	0.674058	0.698345	0.714022	0.648197	0.635481
Zfp871	0.100608	Cdc37l1	0.133204	Zfp871/Cdc37l1	5.76669e-11	2.62013	2.69278	2.89972	2.74468	2.86542	2.6512	2.51236	2.60667	2.57555	2.63128	2.59162	2.69162	2.66723	2.4913	2.38175	2.69692	2.77038	2.6544	2.50897	2.76696	2.98479	3.31818	2.68932	2.73231	2.73764	2.8083	2.69315	2.47465	2.67133	2.52463	2.67029	2.8259	2.86885	2.39058	2.86922	2.72347	2.75805	2.72459	2.63355	2.87608	2.54869	2.76716	2.975	2.63795
Litaf	1.07604e-06	Srgn	0.193526	Litaf/Srgn	5.80167e-11	0.275381	0.267769	0.255899	0.2337	0.218914	0.227279	0.204476	0.192498	0.190199	0.209199	0.232167	0.251962	0.199845	0.226003	0.242839	0.231667	0.22105	0.237407	0.238639	0.259679	0.244305	0.26223	0.228937	0.229144	0.237306	0.237209	0.221805	0.190161	0.238811	0.227014	0.219135	0.260372	0.231219	0.251332	0.231107	0.237257	0.241222	0.240699	0.2118	0.208158	0.238732	0.216469	0.219459	0.249237
Palm3	8.54066e-07	Zcchc7	0.173163	Palm3/Zcchc7	5.82515e-11	0.149291	0.115499	0.133612	0.135169	0.119378	0.15127	0.100369	0.133419	0.147137	0.167192	0.161308	0.186161	0.134255	0.115628	0.122381	0.141166	0.13829	0.152741	0.12929	0.155718	0.130612	0.153234	0.131369	0.134027	0.123704	0.122507	0.142642	0.121212	0.164131	0.130944	0.120335	0.144182	0.128663	0.131888	0.156196	0.117925	0.156887	0.139785	0.142751	0.104009	0.152314	0.106294	0.1224	0.126972
Arhgap45	3.34685e-10	Son	0.968682	Arhgap45/Son	5.95113e-11	2.05146	2.03155	2.09544	2.11135	2.06812	2.14304	2.02035	2.08774	2.0624	2.09245	1.96796	2.12909	2.04237	2.13661	2.22529	2.11847	2.17077	2.26125	2.09411	2.14166	1.99706	2.08843	2.15889	2.10478	2.10825	2.09874	2.14861	1.97372	2.19262	2.02459	2.11717	2.09305	2.16031	2.13056	2.28258	2.06995	2.25028	2.03934	2.08104	2.01994	2.14911	2.10612	2.1005	2.08631
Tmbim4	7.54215e-05	Dynlrb1	0.080582	Tmbim4/Dynlrb1	5.95585e-11	0.947368	1.00532	0.879121	0.78022	0.869249	0.86019	0.990066	0.755448	0.675325	0.87541	0.785714	0.832	0.897338	0.838346	0.857143	0.818182	0.830303	0.751579	0.902098	0.905556	0.814727	0.909756	0.697143	0.838346	0.804772	0.754448	0.833766	0.72508	0.84058	0.77234	0.811935	0.938272	0.811321	0.75	0.748175	0.755656	0.728546	0.745	0.831984	0.859961	0.899194	0.873346	0.821799	0.94664
Slc38a5	0.266003	Ybx3	0.264261	Slc38a5/Ybx3	6.00923e-11	0.0579214	0.0577026	0.0584018	0.0570133	0.0673964	0.0537428	0.0595836	0.0495707	0.0503687	0.0572739	0.0454545	0.0514508	0.0734962	0.0639927	0.0669371	0.0596572	0.0589414	0.0619325	0.0550004	0.0622853	0.0620173	0.0619385	0.0552302	0.0698646	0.0625177	0.0686882	0.0495796	0.0544839	0.0568513	0.0493305	0.0643629	0.0753373	0.0682278	0.0738363	0.0603622	0.0602354	0.0618373	0.0574677	0.0592555	0.0508644	0.059321	0.054652	0.0632632	0.0637089
Snx27	1.25595e-11	Anapc5	0.47181	Snx27/Anapc5	6.03686e-11	0.414087	0.419856	0.445642	0.434896	0.474848	0.410768	0.409423	0.479452	0.435427	0.402996	0.474536	0.451559	0.477	0.445794	0.451462	0.460595	0.432071	0.448699	0.470544	0.438438	0.487163	0.491803	0.458126	0.469284	0.442337	0.441505	0.421599	0.414925	0.420926	0.427415	0.428765	0.469248	0.45026	0.472603	0.458368	0.465831	0.461914	0.412932	0.45844	0.465188	0.474619	0.469846	0.494537	0.468674
Xylt2	2.02235e-11	Eef2	0.618005	Xylt2/Eef2	6.40004e-11	0.0110939	0.00957665	0.011078	0.0103082	0.0093933	0.0114065	0.0111283	0.0102411	0.0104635	0.0102978	0.00914289	0.0115675	0.00876811	0.00961493	0.0091618	0.00955499	0.0086352	0.0121445	0.00943434	0.00965502	0.00963216	0.00921291	0.0100323	0.0104396	0.0106383	0.00988778	0.0109221	0.0108351	0.00920043	0.011105	0.00957033	0.0109657	0.010907	0.0111467	0.0102048	0.00993097	0.0102343	0.00963914	0.00895675	0.00821184	0.00993401	0.00924839	0.00944734	0.0102768
Arhgap27os3	3.74256e-05	A630001G21Rik	0.314815	Arhgap27os3/A630001G21Rik	6.57678e-11	0.448052	0.495667	0.520994	0.555785	0.417647	0.490894	0.463463	0.516129	0.492169	0.455	0.538235	0.485855	0.477199	0.484761	0.39645	0.490228	0.52005	0.539839	0.446174	0.409149	0.423862	0.492286	0.497006	0.492337	0.444323	0.451852	0.434783	0.510288	0.471769	0.468478	0.465872	0.459627	0.434549	0.469799	0.462621	0.416541	0.451705	0.436019	0.472857	0.466777	0.465753	0.483832	0.453446	0.484169
Ptbp3	2.72504e-08	Hnrnpk	0.0666782	Ptbp3/Hnrnpk	6.61531e-11	1.46857	1.40336	1.4759	1.41334	1.3374	1.31971	1.35156	1.35686	1.29937	1.39965	1.35311	1.40632	1.39142	1.31562	1.35572	1.41772	1.35644	1.30276	1.44028	1.37933	1.34475	1.32383	1.37607	1.28729	1.33375	1.31938	1.34037	1.28992	1.27454	1.28233	1.28434	1.27877	1.28335	1.30676	1.32641	1.36269	1.24831	1.30663	1.42921	1.43421	1.28002	1.32445	1.32608	1.41899
Cdc37l1	0.133204	Zfp871	0.100608	Cdc37l1/Zfp871	6.80822e-11	0.38166	0.371364	0.344861	0.364341	0.348988	0.377187	0.398032	0.383632	0.388266	0.380042	0.385859	0.371524	0.37492	0.401396	0.419859	0.370793	0.360961	0.376732	0.398569	0.361407	0.335032	0.30137	0.371841	0.365991	0.365278	0.356088	0.371312	0.404097	0.374346	0.396098	0.374491	0.35387	0.348571	0.418309	0.348526	0.367178	0.362575	0.367028	0.379716	0.347696	0.392359	0.361381	0.336134	0.379082
Pold2	9.0346e-10	Akr1b3	0.494035	Pold2/Akr1b3	6.83787e-11	0.233083	0.276316	0.284672	0.237435	0.256677	0.252229	0.234888	0.254545	0.269006	0.258065	0.243077	0.265823	0.293948	0.221154	0.21365	0.277657	0.236615	0.289541	0.22547	0.258621	0.255853	0.236677	0.207792	0.246225	0.234932	0.230284	0.272727	0.248918	0.248466	0.25187	0.240964	0.26648	0.264092	0.25777	0.266451	0.219101	0.23823	0.289389	0.249657	0.238095	0.218369	0.253672	0.265031	0.198198
Cetn3	6.86323e-11	Yme1l1	0.495973	Cetn3/Yme1l1	6.91741e-11	0.344433	0.312971	0.300138	0.315513	0.315977	0.308417	0.314136	0.323824	0.294146	0.304094	0.307148	0.299163	0.28271	0.273256	0.298969	0.298715	0.32823	0.304941	0.327623	0.281416	0.273594	0.31431	0.310015	0.324306	0.303875	0.310725	0.305246	0.30823	0.278019	0.282086	0.319537	0.307623	0.296114	0.239372	0.26912	0.274322	0.299304	0.322964	0.294934	0.335139	0.302695	0.306555	0.295738	0.245763
Gm6055	0.520333	Cript	0.0819712	Gm6055/Cript	6.94732e-11	0.922434	0.810952	0.96447	0.857143	0.850069	0.840855	0.847519	1.03414	0.829347	1.15901	0.990033	0.878598	0.917337	0.848622	1.08417	1.00368	1.03092	1.07045	0.957187	0.951807	0.892508	0.860606	1.10049	1.07672	0.98401	0.951307	0.970636	0.936796	1.07089	1.08669	0.84715	0.938469	0.891989	1.16247	0.826326	0.897882	1.09128	1.01828	1.03588	0.977062	0.903315	0.995512	1.05248	1.00319
Denr	6.28911e-09	Sp3	0.367839	Denr/Sp3	6.98275e-11	0.123464	0.164551	0.150172	0.135664	0.150917	0.163965	0.142217	0.143128	0.157192	0.143953	0.141373	0.145767	0.150794	0.166923	0.149201	0.15742	0.147932	0.180678	0.144578	0.160293	0.152808	0.152814	0.141181	0.158225	0.152634	0.146536	0.153071	0.13995	0.12685	0.146173	0.15972	0.136938	0.143119	0.148237	0.155446	0.140099	0.13855	0.149828	0.158983	0.157593	0.155177	0.150584	0.150376	0.126661
Itsn2	2.08277e-05	Sbno1	0.215734	Itsn2/Sbno1	7.065e-11	1.72194	1.81991	1.57691	1.77657	1.66012	1.75899	1.74621	1.70721	1.76673	1.96707	1.9237	1.88645	1.74436	1.84542	1.9218	1.73304	1.77968	1.80781	1.83257	1.90218	1.75311	1.80079	1.81792	1.78622	1.76476	1.88931	1.73689	1.81304	1.87439	1.71762	1.8112	1.73156	1.79473	1.90515	1.79246	1.85385	1.90085	1.83939	1.82528	1.78114	1.73773	1.89335	1.74593	1.63696
Ahnak	2.23198e-08	Plec	0.101327	Ahnak/Plec	7.20326e-11	1.98609	1.91008	1.78697	1.83459	2.20752	1.91133	1.97423	2.24648	1.95294	1.88302	2.09725	1.718	2.16114	1.76358	2.10524	1.59956	1.56642	1.53358	1.99577	1.75827	2.13508	2.37919	1.90317	1.67535	1.82372	2.17633	1.95101	1.73506	1.83504	1.8792	2.10274	1.96112	1.83911	1.74413	1.74197	1.92717	1.8972	1.72134	1.81867	1.84567	1.78485	1.86534	1.63561	1.54897
Ly6d	3.72168e-08	Rftn1	0.328373	Ly6d/Rftn1	7.23801e-11	2.16377	2.257	2.2407	2.19674	2.53725	2.32458	2.07933	2.2036	2.41173	2.14528	2.11474	2.32459	2.06148	2.54013	2.60409	2.44204	2.44375	2.2262	2.67702	2.04292	2.11374	2.37469	2.28608	2.33982	2.39946	2.18958	2.21607	2.3762	2.29136	2.44709	2.54647	1.79979	2.35959	2.55889	2.14573	2.35775	2.1798	2.52153	1.92636	2.39453	2.14794	2.26814	2.5628	2.22268
9930111J21Rik1	1.13426e-11	Tcof1	0.111417	9930111J21Rik1/Tcof1	7.30394e-11	0.2818	0.302674	0.280502	0.289954	0.248804	0.263562	0.264079	0.226109	0.23021	0.229149	0.263523	0.20632	0.261272	0.22894	0.224886	0.248419	0.269357	0.22483	0.265911	0.254307	0.293257	0.191726	0.231814	0.262906	0.28233	0.252356	0.241541	0.219919	0.236929	0.243503	0.25	0.241855	0.254495	0.212644	0.257041	0.269375	0.209239	0.231875	0.234532	0.235665	0.241231	0.237619	0.250124	0.278012
Mical1	1.07538e-06	Mrtfa	0.0584608	Mical1/Mrtfa	7.40278e-11	0.843621	0.765222	0.821791	0.717764	0.757856	0.768176	0.834251	0.757885	0.756291	0.770669	0.830679	0.697872	0.733028	0.742169	0.800554	0.709143	0.758842	0.749366	0.742798	0.795747	0.739179	0.780919	0.731641	0.844062	0.788031	0.801487	0.786167	0.798609	0.736701	0.779948	0.7788	0.743564	0.745315	0.716029	0.673616	0.707127	0.72665	0.740914	0.78487	0.808563	0.759874	0.698322	0.787521	0.706461
Ctsb	2.57721e-05	Carhsp1	0.162294	Ctsb/Carhsp1	7.4028e-11	2.63961	3.23654	2.909	3.08255	3.506	2.74726	3.04217	3.85606	3.00216	2.76571	2.86519	2.52691	3.5698	3.17909	3.53583	3.61004	3.39377	2.56242	3.12494	3.12277	3.13168	3.33748	3.24544	3.3215	2.92027	3.36178	3.34261	3.35378	2.59381	2.75737	3.25435	3.83188	3.3864	2.65563	2.9077	2.98699	3.00473	3.15356	3.59866	2.77278	3.90559	3.42682	2.91866	3.28639
Rnf145	1.59371e-14	Cyld	0.616801	Rnf145/Cyld	7.45613e-11	1.04589	1.18941	1.23814	1.1932	1.1003	1.23369	1.2168	1.33015	1.30628	1.26869	1.23331	1.21986	1.24055	1.30604	1.28185	1.34228	1.24899	1.20646	1.22837	1.23166	1.20668	1.35943	1.29211	1.11571	1.25	1.24078	1.29323	1.22567	1.3616	1.21011	1.26406	1.26936	1.30766	1.34989	1.24091	1.27278	1.38288	1.38832	1.20347	1.29112	1.15744	1.20772	1.20159	1.2608
Rab37	2.41818e-11	Senp2	0.680367	Rab37/Senp2	7.50407e-11	0.290466	0.338176	0.359866	0.375	0.308651	0.373611	0.328794	0.40348	0.311941	0.327434	0.343161	0.382822	0.338527	0.306226	0.351525	0.33291	0.379167	0.354585	0.375839	0.322772	0.306781	0.348837	0.350932	0.361111	0.368957	0.330764	0.358525	0.311794	0.38253	0.328744	0.358446	0.365347	0.344855	0.295063	0.329114	0.353	0.330601	0.342048	0.264808	0.372899	0.339329	0.325908	0.336013	0.304625
Fbxo5	6.1471e-12	Lrrc47	0.206353	Fbxo5/Lrrc47	7.53367e-11	0.173653	0.174946	0.202226	0.188636	0.252768	0.194737	0.195251	0.218391	0.1775	0.214092	0.228628	0.229885	0.204473	0.182796	0.165939	0.191358	0.192412	0.238447	0.23839	0.217184	0.189974	0.19697	0.230769	0.208333	0.211091	0.18138	0.23356	0.226586	0.187032	0.199203	0.207358	0.214112	0.199074	0.177528	0.173375	0.184019	0.258493	0.216146	0.229268	0.186486	0.234982	0.22268	0.178891	0.20625
Kdm7a	8.07876e-07	Top1	0.387685	Kdm7a/Top1	7.58083e-11	3.65359	4.33122	4.08547	3.77385	3.96515	3.23155	3.99788	3.42785	3.24157	3.82161	3.28255	3.59634	4.28765	4.01148	3.77867	3.66771	3.95623	3.8	4.12753	4.04836	4.08376	4.15029	3.74468	3.89884	3.72967	4.00828	3.88848	3.47138	4.0942	3.48161	3.54021	3.85486	3.7646	3.54258	3.33558	3.90897	3.5108	3.71278	3.94641	4.25525	4.19432	4.08275	3.9028	4.17404
Fbxo7	0.00616044	Map1lc3b	0.680771	Fbxo7/Map1lc3b	7.79246e-11	0.0994465	0.109559	0.111172	0.101865	0.0971152	0.0983645	0.0985385	0.107883	0.109486	0.0950253	0.0938721	0.0980186	0.0908634	0.106993	0.0952473	0.109104	0.0842447	0.0866788	0.102635	0.0889266	0.0990399	0.0961899	0.0925831	0.0886328	0.0990895	0.104559	0.0925205	0.089549	0.0794751	0.0856718	0.0875528	0.0901418	0.0959067	0.0871083	0.0995756	0.0852033	0.0859676	0.0925844	0.0891154	0.0993667	0.106856	0.101929	0.0893671	0.103286
Ciz1	5.92285e-05	Ikbkb	0.0553875	Ciz1/Ikbkb	7.82882e-11	0.31996	0.342679	0.32276	0.349878	0.318587	0.329467	0.354973	0.367956	0.350873	0.325889	0.345647	0.361428	0.348348	0.319771	0.342525	0.375358	0.385161	0.347826	0.328146	0.315496	0.323142	0.319039	0.35234	0.354461	0.306625	0.313661	0.333673	0.355181	0.32204	0.319507	0.306306	0.353707	0.322324	0.322895	0.339594	0.303142	0.320269	0.345064	0.336301	0.318182	0.342992	0.343875	0.353667	0.374386
Ablim1	1.08551e-13	Atm	0.120157	Ablim1/Atm	7.97533e-11	4.47249	4.38116	4.09963	4.56204	4.75396	4.65769	4.39533	4.57433	4.85092	4.67051	4.89521	4.6	4.83037	4.13537	4.74153	4.77767	4.77177	4.40999	4.35678	4.61518	4.49586	4.82212	4.82612	4.68712	4.90699	4.53151	4.85879	5.49465	4.9313	5.25113	4.97154	4.93333	4.90932	4.88696	5.30965	5.01365	5.12724	4.70017	4.11004	4.93245	4.68199	5.15762	5.00955	4.6262
Glul	0.000721156	Sqstm1	0.49566	Glul/Sqstm1	8.1554e-11	0.707772	0.825749	0.824083	0.789203	0.792459	0.766275	0.706971	0.728825	0.75185	0.773107	0.712116	0.820295	0.75101	0.777581	0.833444	0.777474	0.711885	0.714611	0.844009	0.664321	0.852577	0.858006	0.814514	0.709567	0.71016	0.77781	0.758732	0.715651	0.670663	0.641436	0.73821	0.82223	0.712049	0.850836	0.695063	0.673336	0.727588	0.731787	0.887857	0.833806	0.948272	0.86129	0.796127	0.895403
Macf1	0.00736047	Kmt2a	0.295026	Macf1/Kmt2a	8.19158e-11	4.13107	4.4827	4.27056	4.24348	4.15113	4.26027	4.36763	4.24626	4.18129	4.35288	4.13831	4.37693	4.10996	4.29188	4.42562	4.34505	4.43449	4.46864	4.27387	3.98616	4.18862	3.7164	3.8594	4.02963	4.10395	4.26711	4.13709	4.254	4.20443	4.05935	4.51312	4.22754	4.42818	4.078	4.02043	4.02561	4.31161	4.25958	4.11741	4.21999	4.03174	4.06191	3.87921	4.07673
Slc38a5	0.266003	Rec114	0.18795	Slc38a5/Rec114	8.22467e-11	0.130204	0.142102	0.150349	0.127938	0.135409	0.118405	0.113715	0.128384	0.122542	0.145968	0.12797	0.127345	0.157373	0.144548	0.156604	0.160756	0.138574	0.142121	0.140573	0.148663	0.133401	0.143805	0.145669	0.144993	0.135401	0.139884	0.127382	0.137489	0.130982	0.119863	0.135908	0.143571	0.14056	0.163895	0.136986	0.121033	0.140502	0.126796	0.140372	0.108065	0.137305	0.136581	0.132882	0.136324
Dennd6a	1.02873e-08	Dock11	0.105909	Dennd6a/Dock11	8.22548e-11	0.324263	0.291357	0.260747	0.310617	0.33992	0.315529	0.336989	0.287813	0.310786	0.282262	0.304625	0.327586	0.286346	0.311879	0.316276	0.300667	0.295305	0.301238	0.30444	0.273126	0.304217	0.316784	0.311022	0.298001	0.293927	0.29039	0.283465	0.307997	0.292419	0.302326	0.33403	0.307661	0.297712	0.316556	0.317842	0.313718	0.28002	0.293647	0.284455	0.321904	0.275402	0.317239	0.291692	0.261952
Commd3	2.12335e-08	Sri	0.812496	Commd3/Sri	8.24004e-11	0.327338	0.324607	0.255167	0.259013	0.319969	0.294697	0.309164	0.234729	0.314488	0.267386	0.274736	0.289683	0.31044	0.257182	0.29085	0.25163	0.284141	0.300462	0.242009	0.356589	0.292543	0.278385	0.288462	0.284895	0.288476	0.322498	0.299663	0.364166	0.307344	0.319596	0.298052	0.309584	0.287173	0.310837	0.293974	0.303512	0.287186	0.256484	0.333333	0.344388	0.292732	0.314325	0.292142	0.287281
Hnrnpr	9.21717e-12	Kdm2a	0.165466	Hnrnpr/Kdm2a	8.2472e-11	0.332517	0.351737	0.385116	0.3837	0.333333	0.375876	0.370513	0.359576	0.320143	0.34093	0.357804	0.370505	0.358236	0.344463	0.327858	0.375996	0.365367	0.366787	0.326932	0.353499	0.32345	0.339056	0.325316	0.375898	0.344933	0.35277	0.353663	0.362542	0.336272	0.351287	0.349231	0.313908	0.338556	0.32574	0.336172	0.383907	0.35489	0.34417	0.336499	0.353674	0.355831	0.339845	0.369132	0.34183
Itpr1	1.08496e-08	Ptk2b	0.0909448	Itpr1/Ptk2b	8.25403e-11	0.424805	0.471846	0.410239	0.422683	0.387349	0.445756	0.419126	0.378151	0.418919	0.425165	0.388542	0.39259	0.40822	0.462799	0.41022	0.431329	0.406298	0.39334	0.437015	0.422124	0.489813	0.343279	0.418112	0.437618	0.43731	0.438417	0.474526	0.444184	0.435493	0.436623	0.445255	0.421692	0.442204	0.455539	0.434335	0.458783	0.430081	0.425148	0.413834	0.404508	0.444305	0.449332	0.420541	0.424038
Add1	1.3716e-06	Csde1	0.646565	Add1/Csde1	8.27538e-11	1.562	1.47879	1.58566	1.59519	1.55167	1.53434	1.5652	1.77001	1.51742	1.61041	1.62447	1.61777	1.51608	1.53853	1.52579	1.80428	1.7035	1.55155	1.58541	1.49605	1.47083	1.31099	1.64966	1.63251	1.55875	1.5047	1.64068	1.60262	1.66358	1.54934	1.58505	1.43594	1.52166	1.61518	1.57672	1.48139	1.57784	1.58453	1.38506	1.32414	1.37744	1.40497	1.48415	1.40933
Ahnak	2.23198e-08	Sptan1	0.230308	Ahnak/Sptan1	8.33645e-11	1.77849	1.65603	1.65683	1.59569	1.71193	1.47273	1.56389	1.96765	1.42689	1.56854	1.65407	1.36382	1.78276	1.4973	1.94115	1.34518	1.32646	1.3944	1.61574	1.66925	1.83281	1.64283	1.6166	1.36949	1.48786	1.65608	1.60046	1.30701	1.51829	1.47477	1.51346	1.58018	1.35969	1.5065	1.54339	1.33167	1.51677	1.45023	1.51588	1.54945	1.69793	1.59925	1.25873	1.4966
Frat1	6.68945e-10	Sdf4	0.775807	Frat1/Sdf4	8.34718e-11	0.101183	0.0936349	0.101974	0.100176	0.0840687	0.0930619	0.103488	0.101171	0.104273	0.0836601	0.085874	0.113152	0.0880503	0.0840966	0.10098	0.0735615	0.10125	0.0968458	0.078707	0.0876429	0.103333	0.0801374	0.106498	0.0993915	0.0946695	0.101227	0.0958972	0.0941055	0.0988185	0.0912067	0.096003	0.111227	0.102281	0.118445	0.112256	0.0921256	0.0901726	0.0888009	0.0984199	0.10472	0.0940994	0.0864662	0.0999219	0.092425
Rc3h1	8.25846e-05	Phc3	0.650295	Rc3h1/Phc3	8.45406e-11	0.999199	1.09251	0.952923	1.09747	1.00119	0.999455	0.880028	0.955901	1.02849	0.915873	0.980115	0.892334	1.01236	0.958608	1.0108	1.02254	1.02926	0.943795	1.01054	0.952852	1.07525	0.899618	0.982737	0.890497	1.02533	0.931576	0.861613	0.942948	0.980408	0.967363	1.02937	0.929473	0.901125	0.945159	0.979884	1.00478	0.916534	1.00986	0.954122	0.997222	0.962428	1.06225	0.948231	1.07864
Oaz2	0.0470595	Ift20	0.205459	Oaz2/Ift20	8.46797e-11	1.44288	1.35156	1.56081	1.20811	1.48344	1.36037	1.42674	1.50769	1.39809	1.28627	1.40585	1.4768	1.4486	1.59746	1.50758	1.4371	1.32237	1.21628	1.19246	1.38226	1.21889	1.02203	1.36364	1.47067	1.38537	1.52039	1.39375	1.22809	1.35396	1.45161	1.21852	1.28886	1.45455	1.40065	1.44587	1.22677	1.24942	1.23457	1.53549	1.33285	1.41135	1.58468	1.41612	1.39943
Ankrd11	8.4194e-07	Mycbp2	0.676138	Ankrd11/Mycbp2	8.63126e-11	0.767998	0.711998	0.758463	0.691981	0.66611	0.727016	0.686538	0.757475	0.750402	0.798649	0.808273	0.722383	0.791173	0.738941	0.747017	0.800716	0.773637	0.706548	0.790771	0.819328	0.737433	0.779258	0.849838	0.778046	0.763076	0.766961	0.725568	0.82488	0.729907	0.784542	0.731832	0.73886	0.723823	0.776471	0.736119	0.705361	0.756655	0.724263	0.782477	0.885542	0.781975	0.814704	0.785263	0.746822
Tbl1xr1	3.00106e-07	Rock1	0.917837	Tbl1xr1/Rock1	8.69609e-11	0.705137	0.666188	0.788437	0.691507	0.732401	0.598127	0.635816	0.644118	0.633323	0.626498	0.588931	0.650485	0.658946	0.638655	0.760037	0.59957	0.616367	0.639866	0.643992	0.648313	0.699808	0.707888	0.676856	0.663357	0.607658	0.623331	0.652712	0.540432	0.701005	0.635732	0.674483	0.725118	0.664066	0.582245	0.627023	0.608009	0.661608	0.605381	0.668251	0.692392	0.738467	0.635215	0.709663	0.715904
Herc2	0.000257485	Mycbp2	0.676138	Herc2/Mycbp2	8.70147e-11	0.434477	0.495949	0.440938	0.437346	0.456941	0.46959	0.452486	0.449873	0.44384	0.496752	0.469908	0.42568	0.464427	0.466822	0.500852	0.49642	0.489745	0.464478	0.447037	0.443167	0.435586	0.35722	0.476905	0.468051	0.435676	0.417703	0.421591	0.455602	0.461717	0.459169	0.453458	0.45994	0.432215	0.45724	0.42737	0.405318	0.452087	0.497052	0.400201	0.421961	0.409734	0.441485	0.416842	0.437159
Clpp	2.69462e-12	Hnrnpk	0.0666782	Clpp/Hnrnpk	8.77055e-11	0.0274417	0.0257271	0.0308062	0.0222335	0.0256057	0.0263583	0.0343922	0.0274667	0.0257988	0.0275922	0.0266667	0.0260142	0.0321716	0.0320804	0.0290143	0.0270686	0.0336068	0.0353631	0.0290141	0.0288097	0.0324254	0.0346205	0.0289914	0.0300149	0.0263158	0.0284794	0.0320142	0.0252713	0.0296462	0.0296221	0.0303416	0.0275208	0.027657	0.0318383	0.0252744	0.0279704	0.0298226	0.0226268	0.0228805	0.0243047	0.0262259	0.0291825	0.0293701	0.0282888
Phpt1	9.65405e-09	Mknk2	0.253802	Phpt1/Mknk2	9.01346e-11	0.0245678	0.0223172	0.0188044	0.0221217	0.0195765	0.0197178	0.0244287	0.0240205	0.0246444	0.0245342	0.0203373	0.0207612	0.0286554	0.0245379	0.018018	0.0194147	0.0258495	0.0221651	0.0249059	0.0194328	0.0173888	0.0279885	0.0223443	0.026464	0.0220132	0.0226131	0.0217344	0.02589	0.0257576	0.0246888	0.0245696	0.0223795	0.0235767	0.0259382	0.0219445	0.0256353	0.0257675	0.0280749	0.0212439	0.0228964	0.0237849	0.0220264	0.0272651	0.0220066
Rps16	1.61409e-06	Rpl3	0.755007	Rps16/Rpl3	9.13873e-11	1.04995	1.00154	1.02372	0.96482	0.919948	0.957928	0.843681	1.01763	0.90347	1.01965	0.950116	0.983402	0.99974	0.933199	1.16842	1.07045	1.02204	1.04947	1.02985	1.04349	1.0517	1.11155	1.00821	0.976736	1.02034	0.993825	1.00295	1.01631	1.06911	0.984347	0.97585	0.992974	0.966713	1.03266	1.04286	0.986204	1.07333	1.1098	1.0297	1.08566	1.02667	0.98856	0.939206	1.03752
Pabpc1	0.253101	Spire1	0.263668	Pabpc1/Spire1	9.19797e-11	182.799	167.407	183.869	156.81	146.511	161.388	158.361	173.699	160.428	185.396	208.318	170.471	165.828	156.722	165.631	147.933	187.517	214.457	151.193	131.412	112.301	99.9867	130.484	163.405	118.875	120.518	126.65	152.938	142.387	153.782	118.581	113.372	115.12	159.334	145.712	127.199	147.26	115.085	163.319	116.625	150.628	120.238	150.444	149.955
Fastk	1.6507e-08	Atg16l1	0.631653	Fastk/Atg16l1	9.20997e-11	0.881313	1.01852	0.998192	1	1.07415	1.00924	1.03357	0.962637	1.11387	0.91029	0.964497	1.0625	0.970199	1.02564	1.04721	1.06949	1.12634	1.06759	0.898172	1.01944	0.888889	0.985222	1.07119	1.1331	1.11807	0.927515	1.13627	0.992614	0.993865	1.06818	1.02703	0.969199	0.9456	1.02625	1.04179	1.06872	1.0745	0.988399	0.964602	1.1	1.05514	0.939689	1.02495	0.972921
Ppia	3.07812e-06	Sdf4	0.775807	Ppia/Sdf4	9.21741e-11	2.00657	1.91426	1.76927	1.91037	1.83651	1.94017	1.99428	1.97657	1.91486	2.00327	1.88059	1.98751	2.06559	1.91424	1.8902	1.89876	1.8825	1.99556	2.00211	1.79804	1.83778	2.01202	1.8583	1.90304	1.85544	1.88305	1.81957	1.69976	1.92427	2.07811	1.93724	1.8188	1.88153	1.73597	1.75631	2.00618	1.91265	1.90271	1.79413	2.07325	1.87733	1.9081	1.9114	2.04097
Cyb5d1	5.08362e-10	Rsbn1l	0.977271	Cyb5d1/Rsbn1l	9.21933e-11	0.274942	0.264133	0.277686	0.285106	0.310377	0.311284	0.261317	0.306743	0.309818	0.318804	0.310127	0.264295	0.282748	0.320755	0.340659	0.271468	0.305925	0.315789	0.239295	0.304147	0.283444	0.294486	0.286719	0.267997	0.321033	0.27639	0.262343	0.30605	0.303511	0.315552	0.283662	0.306452	0.27551	0.29156	0.288043	0.270857	0.285047	0.250611	0.3389	0.276331	0.305158	0.328571	0.340761	0.286256
Dazap2	0.0081819	Rplp0	0.679905	Dazap2/Rplp0	9.24917e-11	0.668361	0.741477	0.672638	0.701664	0.729754	0.612885	0.725482	0.678338	0.646829	0.639522	0.69903	0.718817	0.810267	0.864046	0.833827	0.696158	0.672663	0.648251	0.752317	0.676	0.709645	0.696948	0.669139	0.701693	0.634212	0.73885	0.697042	0.706873	0.635526	0.613791	0.573163	0.752339	0.713244	0.877665	0.639701	0.660063	0.62621	0.732671	0.712142	0.748221	0.721794	0.698598	0.746738	0.731507
Frat1	6.68945e-10	Glyr1	0.128045	Frat1/Glyr1	9.25821e-11	0.122807	0.0971616	0.102552	0.106942	0.0901394	0.105511	0.110703	0.106682	0.109438	0.0949555	0.0981987	0.127273	0.0968379	0.0943044	0.120327	0.0849453	0.117221	0.106601	0.0832095	0.104545	0.115528	0.0882724	0.107664	0.10355	0.102683	0.0989876	0.0990301	0.106975	0.115072	0.101828	0.113166	0.12	0.113841	0.128257	0.118175	0.100336	0.0942563	0.102014	0.108946	0.116648	0.0970221	0.0913101	0.111304	0.0932692
Hypk	0.000625449	Ahsa1	0.167618	Hypk/Ahsa1	9.48015e-11	0.44717	0.481033	0.555723	0.506964	0.481569	0.539817	0.472093	0.490688	0.501924	0.51214	0.60685	0.591748	0.462886	0.511628	0.439696	0.479568	0.492576	0.603312	0.526083	0.508118	0.503004	0.608782	0.55306	0.547278	0.545918	0.498226	0.525439	0.605128	0.542857	0.584814	0.54207	0.478333	0.530492	0.474178	0.515108	0.547042	0.464807	0.531224	0.523111	0.523883	0.501689	0.508655	0.524365	0.553257
Gm30211	9.74382e-07	Zbtb37	0.361029	Gm30211/Zbtb37	9.50604e-11	0.116827	0.132573	0.153338	0.117253	0.134083	0.124615	0.145775	0.114739	0.147202	0.119904	0.130687	0.133484	0.135965	0.150498	0.131148	0.159204	0.111465	0.138081	0.150327	0.120176	0.127688	0.139319	0.126205	0.129571	0.103382	0.147441	0.124146	0.146307	0.134228	0.123584	0.141011	0.144623	0.107708	0.114873	0.108729	0.120499	0.136553	0.0914052	0.130081	0.134251	0.148825	0.12065	0.15995	0.135463
Dnttip2	1.25579e-06	Hspa4	0.40481	Dnttip2/Hspa4	9.5494e-11	0.352327	0.352742	0.386059	0.370892	0.360169	0.355783	0.414267	0.434179	0.387417	0.397104	0.386076	0.38801	0.380908	0.366448	0.336198	0.39335	0.385567	0.374519	0.405083	0.368318	0.397902	0.39251	0.377953	0.411596	0.371161	0.390579	0.374439	0.391409	0.375882	0.401219	0.388532	0.390709	0.35347	0.334955	0.371454	0.388717	0.400164	0.397887	0.408636	0.426667	0.377043	0.391061	0.404851	0.394763
Pak2	1.09793e-11	Elmo1	0.459759	Pak2/Elmo1	9.63237e-11	1.77495	1.55798	1.6479	1.57131	1.62239	1.60295	1.70547	1.58	1.60376	1.5137	1.61208	1.51183	1.53693	1.7	1.60232	1.58071	1.46236	1.52552	1.52518	1.55004	1.70756	1.5749	1.54298	1.59951	1.76693	1.69261	1.60972	1.64901	1.53557	1.60341	1.51987	1.68604	1.64618	1.81594	1.67766	1.60798	1.62203	1.69807	1.64406	1.58886	1.69649	1.57435	1.70746	1.73774
Gm12258	5.26756e-08	Gm26740	0.651621	Gm12258/Gm26740	9.73519e-11	0.101474	0.113951	0.0975369	0.105508	0.105263	0.101488	0.105702	0.0971223	0.105551	0.113672	0.0989761	0.125527	0.110407	0.109457	0.126568	0.130435	0.0945455	0.107574	0.100703	0.108454	0.0974244	0.078	0.0759115	0.0637701	0.084021	0.0899281	0.0855967	0.0907609	0.10898	0.117785	0.105434	0.0982801	0.106028	0.104046	0.113841	0.115974	0.113858	0.109195	0.0756241	0.0992141	0.0839653	0.0958303	0.10292	0.0902455
Dedd2	2.52836e-07	Neurl3	0.254821	Dedd2/Neurl3	9.94885e-11	0.449232	0.372478	0.432803	0.41029	0.398886	0.385669	0.348048	0.415509	0.379028	0.375415	0.39252	0.386897	0.411723	0.388401	0.40896	0.428398	0.35919	0.379789	0.435123	0.426451	0.410682	0.382831	0.405147	0.392957	0.405337	0.363403	0.380443	0.357793	0.445843	0.436966	0.400333	0.429083	0.440954	0.440719	0.437128	0.388282	0.439624	0.447234	0.409253	0.406773	0.415627	0.425888	0.425469	0.418015
Prpf39	0.000101044	Phf20l1	0.383865	Prpf39/Phf20l1	1.00224e-10	0.42834	0.40625	0.362961	0.400464	0.349244	0.388383	0.375439	0.327791	0.402148	0.416029	0.436915	0.381835	0.397112	0.37848	0.368173	0.390427	0.361435	0.371557	0.390232	0.389898	0.346633	0.380739	0.370217	0.345622	0.376725	0.378467	0.373	0.387143	0.405081	0.412355	0.371995	0.354341	0.372564	0.345655	0.388124	0.350803	0.406723	0.368502	0.392218	0.371078	0.354883	0.356992	0.359387	0.374536
Cebpg	5.48326e-12	Nipsnap2	0.818505	Cebpg/Nipsnap2	1.00459e-10	1.5027	1.75847	1.68697	1.62907	2.06566	1.62132	1.50915	1.83424	1.70648	1.72302	1.64133	1.57051	1.75424	1.78992	1.91327	1.56289	1.54434	1.62178	1.58101	1.56624	1.5011	1.57175	1.7827	1.69414	1.61538	1.50669	1.59633	1.74664	1.62648	1.61099	1.64818	1.80861	1.59722	1.65409	1.80769	1.59705	1.66611	1.49014	1.73895	1.67402	1.64124	1.79142	1.7181	1.7549
Msi2	4.22367e-05	Celf1	0.71549	Msi2/Celf1	1.00664e-10	0.428425	0.406832	0.388017	0.410853	0.376103	0.373681	0.38211	0.397803	0.393894	0.416421	0.405986	0.421414	0.374393	0.365591	0.375431	0.407853	0.413452	0.392109	0.406683	0.425823	0.362151	0.350357	0.335329	0.367089	0.390008	0.385063	0.37801	0.417604	0.383891	0.372673	0.404037	0.302811	0.360482	0.390407	0.36814	0.41232	0.402107	0.384772	0.351286	0.387733	0.371254	0.389153	0.378641	0.372628
Hip1r	2.86391e-10	Med13	0.372176	Hip1r/Med13	1.0163e-10	0.642031	0.691581	0.655101	0.600774	0.597418	0.704861	0.625235	0.69405	0.668132	0.626361	0.659091	0.68	0.612812	0.716	0.743333	0.635748	0.661011	0.769574	0.621296	0.67475	0.615415	0.594872	0.676674	0.706148	0.66478	0.663653	0.700378	0.67202	0.688077	0.662671	0.662551	0.649674	0.643804	0.728825	0.645079	0.605263	0.676412	0.600741	0.606493	0.62378	0.663643	0.611701	0.619231	0.621803
Gm41331	7.56003e-05	Nbeal1	0.127522	Gm41331/Nbeal1	1.01705e-10	0.242009	0.331418	0.382943	0.285097	0.383621	0.399621	0.245902	0.326797	0.374022	0.324873	0.389937	0.281421	0.364261	0.350482	0.312	0.248366	0.274809	0.314563	0.314516	0.378082	0.329787	0.286245	0.313084	0.294505	0.295082	0.272349	0.362069	0.29207	0.322493	0.364486	0.292857	0.268362	0.292683	0.305195	0.329068	0.328042	0.380855	0.387464	0.295844	0.297297	0.354	0.311321	0.250602	0.290244
Bdh1	8.07044e-11	Msh6	0.653048	Bdh1/Msh6	1.01769e-10	0.205251	0.236473	0.236887	0.202198	0.233273	0.275316	0.260181	0.225549	0.223022	0.211905	0.256272	0.211538	0.258389	0.23839	0.232068	0.227011	0.195294	0.255732	0.174242	0.255639	0.213542	0.209719	0.212838	0.197782	0.179894	0.189142	0.234783	0.254464	0.298544	0.210721	0.221325	0.229064	0.219554	0.239193	0.266858	0.24197	0.206096	0.256345	0.230392	0.233983	0.232964	0.224762	0.207294	0.256356
Hipk3	2.22173e-11	Stk4	0.289985	Hipk3/Stk4	1.02579e-10	0.273914	0.254651	0.271144	0.269444	0.275306	0.254707	0.285328	0.262003	0.271369	0.261772	0.262804	0.240357	0.30303	0.265521	0.237077	0.285476	0.251288	0.265202	0.287905	0.26599	0.292795	0.264117	0.252383	0.270043	0.269539	0.282183	0.267215	0.261459	0.252536	0.271539	0.270071	0.287035	0.26563	0.262616	0.267797	0.250481	0.255504	0.270428	0.261097	0.24408	0.261686	0.2557	0.257129	0.238111
H2aj	8.24167e-05	Map2k2	0.973284	H2aj/Map2k2	1.03154e-10	0.561372	0.597231	0.634499	0.608247	0.555015	0.668896	0.561957	0.638773	0.653937	0.540121	0.609104	0.670631	0.509701	0.580812	0.542077	0.57134	0.598966	0.58184	0.59434	0.551852	0.607168	0.619697	0.639974	0.563522	0.587744	0.508238	0.560345	0.692995	0.579251	0.674041	0.607968	0.546535	0.621133	0.557143	0.547343	0.468652	0.579109	0.611702	0.492742	0.51336	0.626145	0.566989	0.576557	0.492
Parp1	2.69779e-12	Aff4	0.314909	Parp1/Aff4	1.03838e-10	0.985854	1.03884	1.03006	1.05185	1.08534	1.20431	1.10519	1.05367	1.11052	1.07338	1.09106	0.981153	1.0629	1.04005	1.04252	1.04585	1.0415	1.0903	1.07106	1.16208	1.06602	1.17881	1.05706	1.08034	1.1101	1.15782	1.09239	1.10443	1.1502	1.20626	1.2054	1.07225	1.08784	1.14664	1.05257	1.07558	1.17223	1.04305	0.991113	0.969205	1.02223	1.08735	1.06888	0.988204
Pa2g4	9.93562e-09	Prkar1a	0.850032	Pa2g4/Prkar1a	1.03848e-10	0.280058	0.284395	0.252515	0.286388	0.26179	0.311608	0.303793	0.255894	0.31774	0.289911	0.303384	0.284294	0.286054	0.299044	0.265328	0.271625	0.305123	0.272394	0.280618	0.277489	0.261522	0.275453	0.292151	0.299889	0.284138	0.291117	0.301537	0.312454	0.273333	0.298109	0.270625	0.294779	0.292708	0.284636	0.26515	0.298176	0.291234	0.279616	0.282729	0.265174	0.296234	0.288528	0.281308	0.28132
Slc16a7	2.16326e-10	Ptk2b	0.0909448	Slc16a7/Ptk2b	1.04521e-10	0.035648	0.0471846	0.0386803	0.0426776	0.0364842	0.0351793	0.0371901	0.0328002	0.0376789	0.0355833	0.0296875	0.0377994	0.0378328	0.0374107	0.03985	0.0382331	0.0358135	0.0357143	0.0361364	0.0332966	0.0342298	0.042623	0.032948	0.0427818	0.0358517	0.0363357	0.0370117	0.0496145	0.0339936	0.0366682	0.0391856	0.0388032	0.0403313	0.0369276	0.0338197	0.0424019	0.0358102	0.0420073	0.0361855	0.0408719	0.0380117	0.0399147	0.035061	0.038665
Rpe	1.83528e-07	Eif2s2	0.876816	Rpe/Eif2s2	1.04624e-10	0.523385	0.657356	0.662289	0.618605	0.745211	0.574803	0.607676	0.595149	0.688235	0.596154	0.640301	0.616402	0.598784	0.587896	0.635379	0.494172	0.522124	0.5878	0.546341	0.616592	0.639738	0.672917	0.64	0.583461	0.608696	0.667139	0.586762	0.571975	0.61336	0.577741	0.630156	0.648148	0.648997	0.651551	0.63103	0.597884	0.644092	0.581967	0.593268	0.549401	0.616152	0.592965	0.656716	0.607092
Tmem168	2.14695e-07	Hnrnpk	0.0666782	Tmem168/Hnrnpk	1.05801e-10	0.138389	0.137136	0.131026	0.14098	0.137286	0.139143	0.126582	0.119586	0.129518	0.120825	0.128444	0.132239	0.11126	0.110175	0.141494	0.128883	0.133898	0.13767	0.12507	0.132929	0.133593	0.141944	0.128011	0.133296	0.145155	0.127479	0.132948	0.121395	0.129547	0.12952	0.125182	0.141637	0.134632	0.118494	0.137512	0.134535	0.125569	0.13394	0.14382	0.141856	0.129764	0.123074	0.132873	0.143818
Btla	8.81912e-12	Rif1	0.145432	Btla/Rif1	1.06425e-10	5.0571	4.66903	4.41211	4.41842	4.68427	4.48345	4.90566	4.08455	4.93812	4.12387	4.67143	4.75895	4.42071	4.37313	4.93483	4.53752	4.41272	4.61791	4.67157	4.53901	4.29315	5.17297	4.39194	4.81681	4.44106	4.57399	4.59524	5.01247	4.43365	4.0122	4.97939	4.23848	4.06379	4.69829	4.43733	4.29043	4.50116	3.6675	4.38174	4.60207	4.34722	5.08763	4.4171	3.956
Herc2	0.000257485	Vps13d	0.5091	Herc2/Vps13d	1.08338e-10	1.05389	1.25231	1.07663	1.18667	1.18708	1.13699	1.19039	1.10091	1.16208	1.21939	1.21799	1.07524	1.07224	1.17941	1.35143	1.22263	1.19536	1.18955	1.18567	1.19002	1.17023	0.978304	1.21494	1.21116	1.07958	1.0976	1.11467	1.13259	1.23683	1.18318	1.14279	1.10442	1.13289	1.17295	1.11771	1.00428	1.13827	1.24052	1.07872	1.03492	1.04814	1.135	1.02542	1.11229
Tmem243	7.35457e-09	Snx2	0.375233	Tmem243/Snx2	1.08717e-10	0.202921	0.213708	0.191141	0.213836	0.23584	0.218787	0.221161	0.212766	0.232877	0.190138	0.216751	0.205128	0.219029	0.212485	0.187131	0.221502	0.210791	0.201399	0.210945	0.212453	0.190341	0.256387	0.228819	0.228501	0.19891	0.193277	0.206598	0.215635	0.213488	0.217405	0.209328	0.215798	0.224007	0.189594	0.222435	0.210299	0.214819	0.224515	0.179914	0.223071	0.211313	0.200567	0.199946	0.191664
Wdr43	5.84652e-08	Hspa4	0.40481	Wdr43/Hspa4	1.08886e-10	0.458266	0.437535	0.470241	0.465459	0.433263	0.478867	0.450916	0.454106	0.453974	0.453506	0.433832	0.450458	0.441149	0.485473	0.406015	0.410381	0.447423	0.482692	0.455123	0.454368	0.484615	0.48613	0.454593	0.432678	0.480479	0.43268	0.452915	0.464874	0.430404	0.432199	0.412385	0.434783	0.397601	0.413482	0.429965	0.456913	0.456335	0.430986	0.418115	0.429091	0.440247	0.4446	0.416045	0.402316
Rbm48	3.9869e-13	Gpbp1l1	0.109735	Rbm48/Gpbp1l1	1.11373e-10	0.149606	0.150418	0.155712	0.148262	0.120616	0.159055	0.146315	0.143137	0.151197	0.178065	0.163063	0.14876	0.137255	0.178371	0.149047	0.148098	0.142377	0.146893	0.165049	0.162738	0.162963	0.163241	0.140088	0.158809	0.152589	0.144906	0.144487	0.178367	0.152412	0.167686	0.148865	0.152824	0.174513	0.152393	0.145374	0.160083	0.187178	0.149936	0.150177	0.146608	0.163551	0.15669	0.140893	0.129412
Ppp1r14b	1.76696e-09	Akr1b3	0.494035	Ppp1r14b/Akr1b3	1.12116e-10	0.308271	0.268092	0.237956	0.233969	0.247774	0.264968	0.26943	0.272727	0.251462	0.267552	0.238462	0.293671	0.311239	0.288462	0.240356	0.251627	0.214162	0.255102	0.23382	0.206897	0.245819	0.261755	0.255844	0.269454	0.266913	0.254469	0.252199	0.314935	0.283742	0.254364	0.28012	0.286115	0.223382	0.279707	0.242718	0.242978	0.242938	0.221865	0.260631	0.27619	0.27179	0.256342	0.211043	0.250965
Tnpo1	1.04655e-09	Rock1	0.917837	Tnpo1/Rock1	1.13556e-10	1.12475	1.13362	1.04026	1.20658	1.13222	1.0566	1.10898	1.06176	1.07495	1.1498	1.01608	1.08183	1.08866	1.12605	1.12512	1.26433	1.05862	1.02764	1.17546	1.10716	1.16228	1.11564	1.20087	1.10469	1.18051	1.08288	1.25825	1.10209	1.18153	1.14045	1.16736	1.23104	1.15691	1.07507	1.13754	1.14608	1.15012	1.20115	1.09221	1.10728	1.07327	1.13184	1.15626	1.09198
Kif1b	2.38503e-09	Dnm2	0.212769	Kif1b/Dnm2	1.14156e-10	0.342142	0.288176	0.34284	0.314961	0.29578	0.323115	0.293345	0.290356	0.316009	0.348553	0.361195	0.302257	0.323991	0.297697	0.303985	0.317933	0.295291	0.302154	0.277875	0.310042	0.322284	0.28651	0.2917	0.291363	0.302162	0.281143	0.288768	0.288774	0.370008	0.346675	0.315173	0.300783	0.316149	0.271392	0.297174	0.31534	0.274336	0.322081	0.342113	0.284355	0.29779	0.303889	0.30972	0.300985
Tcf20	9.24158e-09	Gak	0.0934914	Tcf20/Gak	1.14491e-10	1.15428	1.03955	0.96197	0.976852	0.920871	0.945192	1.02637	1.05153	1.00877	1.05869	1.0996	0.983633	0.995556	0.966638	0.883316	0.959375	1.0559	1.019	0.954915	1.03302	0.927563	0.785714	0.935528	0.981967	0.945225	0.876168	0.864809	0.961835	0.971547	0.983086	0.971844	0.913467	0.947144	0.981242	0.891871	0.971655	0.895408	1.00253	0.901456	0.973006	0.886433	0.936355	0.947251	0.957669
Marchf6	1.02308e-05	Vezf1	0.148152	Marchf6/Vezf1	1.15556e-10	0.919156	0.933936	0.984306	0.980892	1.01603	0.950893	0.955869	0.921613	0.899778	0.980151	0.911323	0.899902	1.01682	0.967857	0.957806	0.935294	0.992523	0.927922	1.02245	0.902165	1.07534	0.979446	0.908861	0.901606	0.945077	0.917067	0.93465	0.894481	0.865707	0.954795	1.09488	0.891358	1.07077	0.928711	1.01977	0.990725	0.965407	1.00887	0.989969	0.956315	0.943416	0.940083	0.932653	0.931293
Ccar2	3.05701e-11	C2cd3	0.646152	Ccar2/C2cd3	1.16182e-10	1.03005	0.910643	1.01811	0.902162	1.00909	1.01172	0.951632	0.945676	1.04638	0.92623	1.02564	1.02689	0.996032	0.934084	0.98004	1.0994	0.92122	0.997186	0.988456	0.9819	0.943949	1.00858	1.01435	0.962437	0.948292	0.923135	0.872047	0.98357	0.919553	0.942561	0.941891	0.901734	0.923645	0.984223	0.908963	0.966231	0.932314	0.895858	0.906388	0.978372	0.938519	0.925819	0.897222	0.86875
Smarca2	5.60253e-05	Dock11	0.105909	Smarca2/Dock11	1.17179e-10	0.447166	0.453747	0.453779	0.424699	0.451105	0.437775	0.439486	0.450417	0.435101	0.447993	0.472855	0.427682	0.462687	0.437991	0.410604	0.447922	0.421334	0.423483	0.435518	0.419856	0.395869	0.366432	0.449493	0.423985	0.407925	0.391688	0.409091	0.402822	0.452066	0.419862	0.420376	0.433468	0.405155	0.424283	0.432959	0.402924	0.436382	0.408077	0.438491	0.423558	0.403711	0.4039	0.415713	0.417485
Derl1	5.48757e-07	Ilk	0.571454	Derl1/Ilk	1.17601e-10	0.787115	0.758002	0.774414	0.746132	0.808872	0.708115	0.714195	0.661531	0.711202	0.730973	0.663938	0.686154	0.677314	0.778253	0.778978	0.713914	0.726568	0.745328	0.773031	0.778626	0.841776	0.865006	0.710515	0.829133	0.789094	0.843949	0.792464	0.750811	0.753594	0.698812	0.781425	0.832143	0.867063	0.735887	0.75905	0.79183	0.685694	0.776589	0.708256	0.708481	0.712776	0.74239	0.74195	0.730603
Psma1	0.0145665	Cd52	0.372379	Psma1/Cd52	1.17923e-10	0.18617	0.166012	0.169054	0.167092	0.173775	0.174609	0.170692	0.165808	0.167883	0.191945	0.167806	0.181067	0.211086	0.177419	0.156466	0.178318	0.178029	0.162866	0.186755	0.174206	0.168716	0.20805	0.183479	0.174519	0.179997	0.184173	0.175132	0.174468	0.173883	0.169625	0.162669	0.18206	0.158872	0.171191	0.179615	0.164764	0.186228	0.155886	0.185934	0.177311	0.178785	0.177169	0.180818	0.179183
Ssbp1	3.66418e-08	Serp1	0.416325	Ssbp1/Serp1	1.18158e-10	0.0534946	0.0557607	0.048552	0.0598709	0.0552486	0.0561014	0.0587997	0.0584925	0.0560533	0.0596473	0.0582337	0.0555858	0.0625414	0.0552677	0.0486695	0.0515184	0.0582245	0.0649542	0.0525938	0.0552452	0.0507429	0.0639825	0.065631	0.0621469	0.0554156	0.057981	0.0617145	0.0613245	0.0636736	0.058026	0.0546052	0.0602285	0.0589449	0.0549093	0.0483236	0.0481813	0.0614695	0.0500344	0.0551861	0.0573169	0.0509362	0.0617821	0.0519168	0.0532003
Herc2	0.000257485	Trrap	0.96905	Herc2/Trrap	1.19361e-10	0.913661	1.00824	0.914442	0.940894	1.01067	1.03427	1.05433	1.036	1.0307	1.09008	1.06203	0.945408	1.03829	1.02558	1.24281	1.07912	1.06529	1.01623	0.998828	1.00451	1.01859	0.891285	1	1.06951	0.95036	0.952527	0.975033	1.06379	1.03362	1.01943	1.00664	1.0387	0.995647	0.956008	0.959698	0.94506	0.984442	1.15734	0.996489	0.985925	0.97116	1.05893	0.990901	1.07025
Sgms2	0.00110215	Dusp5	0.882106	Sgms2/Dusp5	1.1952e-10	1.3946	1.17489	1.46696	1.29012	1.34562	0.846395	1.22785	1.41667	1.23221	1.51145	0.785156	1.35922	1.33557	1.48889	1.3125	1.22293	1.04403	1.72472	1.5913	1.50334	1.12023	1.63551	1.18831	1.25791	1.18619	1.59259	1.14894	1.47508	1.35461	0.843866	1.35647	1.72924	1.50872	1.46154	1.68919	1.26022	1.87405	1.49751	1.37363	1.29095	1.86765	1.91453	1.61826	1.6236
Ugcg	4.53928e-11	Cul4b	0.38579	Ugcg/Cul4b	1.20498e-10	3	3.38279	3.25089	3.04662	3.27361	3.18599	2.83254	3.39028	3.36924	3.10777	3.16202	3.43504	2.82648	3.25293	3.40828	3.26591	3.28172	3.25647	3.1705	3.34429	3.17931	3.63636	3.58224	3.12834	3.03514	3.2715	3.28105	3.30293	3.45719	3.56094	3.18467	3.39927	3.28871	2.95547	3.15006	3.14355	3.2691	2.93046	2.97411	3.70103	3.18832	3.18651	3.00125	3.16527
Fbxo7	0.00616044	Plaat3	0.422412	Fbxo7/Plaat3	1.21164e-10	0.104482	0.107592	0.115319	0.111022	0.104544	0.0994777	0.106881	0.10715	0.118532	0.108334	0.0886733	0.112024	0.0942265	0.103163	0.104038	0.102787	0.0936892	0.106626	0.105365	0.109116	0.106819	0.120933	0.10994	0.108631	0.119141	0.12379	0.107694	0.101589	0.112568	0.106861	0.115251	0.105455	0.116653	0.106727	0.127875	0.110733	0.122022	0.0947981	0.111332	0.112458	0.125151	0.121835	0.108078	0.119527
Stx11	0.021319	Tpm4	0.586522	Stx11/Tpm4	1.2522e-10	0.406571	0.372498	0.346297	0.369541	0.324082	0.321729	0.337896	0.349565	0.315773	0.336051	0.347866	0.353841	0.334177	0.374237	0.393252	0.365444	0.350121	0.338798	0.397619	0.392935	0.388702	0.377831	0.353885	0.314844	0.367024	0.340542	0.348177	0.321728	0.348628	0.328928	0.360279	0.352523	0.340432	0.362101	0.384732	0.374849	0.345028	0.375968	0.350793	0.332726	0.358356	0.320173	0.336347	0.37327
Kctd12	4.22221e-10	Sri	0.812496	Kctd12/Sri	1.2571e-10	2.03118	1.89442	2.05417	1.74288	2.12814	1.6947	1.80866	1.71117	1.76384	1.48921	1.75504	1.73016	1.52473	1.75239	1.86928	1.78096	1.65198	1.71109	1.70434	1.89922	1.85182	1.84777	1.76479	1.82345	1.80446	1.89866	1.77946	1.80918	1.61287	1.57465	1.80909	1.86344	1.75495	1.7462	1.87949	1.57776	1.84031	1.71758	2.00332	1.87245	1.94336	1.7872	1.88086	2.04971
Dnaja1	2.05727e-05	Stip1	0.130044	Dnaja1/Stip1	1.25776e-10	1.16048	1.04916	0.969828	1.12817	1.09834	1.07956	0.934605	1.02692	1.05441	0.963109	1.04523	0.902156	0.941545	0.896364	0.791815	1.02034	0.925608	1.12768	1.03966	1.17868	1.11571	1.26786	1.15967	0.966254	1.19643	0.992103	1.0941	1.03371	1.02314	1.16313	1.05701	1.05714	1.02944	1.03731	1.20259	1.14874	0.968454	1.09091	1.03863	1.15416	1.11669	1.13368	1.08927	1.18072
Top2b	2.00683e-05	Klhl24	0.629606	Top2b/Klhl24	1.29513e-10	1.04257	1.11438	1.13299	1.12241	1.04337	1.20334	1.12047	1.19466	1.18629	1.22874	1.10025	1.18672	1.26851	1.08706	1.15575	1.1533	1.15756	1.25159	1.0739	1.17591	1.18321	1.08634	1.2195	1.14191	1.18614	1.14421	1.17002	1.23926	1.09518	1.13664	1.14769	1.11848	1.10183	1.07658	1.13919	1.20721	1.19379	1.22194	1.12532	1.15185	1.191	1.11894	1.11061	1.09917
H2bc21	1.99651e-09	Nudcd3	0.200814	H2bc21/Nudcd3	1.29539e-10	0.134933	0.193817	0.158273	0.145161	0.213402	0.192708	0.191052	0.198126	0.189189	0.181538	0.145946	0.204355	0.222426	0.207516	0.214286	0.160883	0.186544	0.211435	0.159126	0.160714	0.164201	0.166405	0.157962	0.193252	0.142361	0.179044	0.160096	0.174847	0.165062	0.198135	0.196162	0.173971	0.18	0.171701	0.13452	0.142857	0.191469	0.156204	0.163265	0.157734	0.159647	0.156658	0.157093	0.164589
Bin1	7.61543e-10	Atp2a3	0.0519476	Bin1/Atp2a3	1.31495e-10	0.202987	0.204133	0.20063	0.201342	0.189923	0.231007	0.227866	0.194806	0.214487	0.224556	0.215565	0.205778	0.205785	0.202538	0.197614	0.195595	0.226894	0.229465	0.208398	0.207417	0.189924	0.238197	0.187032	0.20084	0.204207	0.195879	0.196122	0.223348	0.202951	0.230747	0.217916	0.201363	0.199687	0.199157	0.195744	0.215551	0.205331	0.19876	0.199067	0.200951	0.198361	0.194322	0.195891	0.179322
Map2k3	0.0108144	H2bc4	0.246532	Map2k3/H2bc4	1.32962e-10	1.11469	1.10901	1.28861	1.1313	1.35781	1.01886	1.20895	1.11841	1.07149	0.952533	0.86481	0.931958	1.11105	1.25379	1.34517	1.13705	1.15431	1.02651	1.17055	1.26822	1.13791	1.02328	1.06515	1.2789	1.14355	1.1974	1.44801	1.09701	1.0785	0.950333	1.0546	1.22058	1.20544	1.11087	1.2782	1.21086	1.16735	1.2364	1.09226	0.965596	0.998729	0.976963	0.947472	1.21826
Rfk	0.0255701	Ube2r2	0.838613	Rfk/Ube2r2	1.33812e-10	0.106591	0.107225	0.104513	0.0998901	0.110983	0.1083	0.106501	0.0879516	0.11189	0.0925915	0.0973386	0.0909812	0.0880316	0.105003	0.0994464	0.0989033	0.0927481	0.0894344	0.098227	0.102638	0.0996935	0.106268	0.103054	0.10512	0.105545	0.11769	0.105352	0.103443	0.103746	0.101545	0.110094	0.103121	0.112178	0.0975226	0.121026	0.107828	0.0971459	0.102334	0.0933428	0.105315	0.100939	0.108822	0.10181	0.107205
Dcaf12	0.000473214	Rmnd5a	0.0755873	Dcaf12/Rmnd5a	1.34035e-10	6.56272	6.44545	6.11975	6.16884	6.10299	5.97269	6.62406	5.98272	5.29667	5.79974	7.68993	6.38951	6.50845	6.94699	7.15375	6.0783	5.8965	6.0004	6.30957	6.30522	6.26077	6.47151	5.19621	5.91478	6.03322	5.53777	6.50088	5.74679	5.82334	5.49973	5.18664	5.92782	5.59283	7.52244	5.5837	6.03088	5.23842	6.44686	6.01956	6.35403	5.74466	5.56247	5.97348	6.49296
Ly86	0.0017132	Tmsb10	0.619425	Ly86/Tmsb10	1.34643e-10	0.220147	0.243288	0.214834	0.223409	0.251026	0.234499	0.267162	0.227571	0.23076	0.220705	0.232477	0.221268	0.200505	0.245217	0.236653	0.212343	0.212305	0.215287	0.228146	0.229309	0.241243	0.229935	0.219822	0.205632	0.228606	0.223994	0.261634	0.21916	0.226241	0.218385	0.250875	0.201988	0.216151	0.24065	0.224196	0.247913	0.19167	0.209918	0.259187	0.244602	0.233318	0.252578	0.221132	0.231559
H2aj	8.24167e-05	AA388235	0.244338	H2aj/AA388235	1.35471e-10	5.55357	5.49091	6.22485	5.73611	5.74214	5.81395	4.34146	5.79747	5.92021	6.16154	5.0479	6.21186	5.09701	5.7029	4.89726	5.82911	6.33594	5.63006	5.93478	5.86614	5.17365	5.84286	6.24375	7.05512	5.94366	5.53103	5.27027	5.93529	5.82609	6.39161	6.12209	5.83099	5.91111	5.4	5.09091	4.15278	6.65294	6.81481	4.59398	4.99213	6.40625	5.03681	6.10078	5.19718
Ppp1r14b	1.76696e-09	Mtfr1l	0.660165	Ppp1r14b/Mtfr1l	1.3668e-10	0.438503	0.334016	0.28952	0.321429	0.342916	0.353741	0.347439	0.365044	0.325347	0.372032	0.329087	0.331429	0.362416	0.4	0.373272	0.3625	0.322078	0.347222	0.333333	0.3	0.361179	0.362256	0.337907	0.379705	0.376736	0.362819	0.348178	0.427313	0.429234	0.356643	0.423369	0.427673	0.373473	0.410188	0.317348	0.38964	0.373372	0.336585	0.392562	0.367089	0.397805	0.352294	0.315018	0.396341
Arid4b	2.92506e-06	Rsbn1l	0.977271	Arid4b/Rsbn1l	1.37024e-10	1.1949	1.31881	1.3	1.28936	1.3	1.27938	1.26852	1.25736	1.29571	1.38854	1.34901	1.26302	1.23642	1.34434	1.30586	1.23823	1.40992	1.25997	1.35139	1.23963	1.31523	1.1817	1.26649	1.34866	1.30535	1.33602	1.19458	1.35018	1.26161	1.24955	1.26302	1.21083	1.22534	1.26215	1.24068	1.296	1.37072	1.30685	1.33694	1.2718	1.31375	1.3419	1.30269	1.2673
Pck2	6.68515e-05	Usp4	0.493146	Pck2/Usp4	1.37466e-10	0.316825	0.341612	0.291775	0.353281	0.380669	0.349478	0.369937	0.288655	0.322311	0.348063	0.312969	0.30487	0.379965	0.401018	0.389163	0.337303	0.298862	0.344926	0.333879	0.34593	0.310133	0.349934	0.320341	0.317251	0.345324	0.336507	0.310294	0.29821	0.325058	0.285583	0.280051	0.308824	0.294955	0.31745	0.304003	0.33119	0.322054	0.291332	0.345067	0.316909	0.291384	0.300527	0.32518	0.335084
Ncl	1.95375e-06	Stk4	0.289985	Ncl/Stk4	1.38666e-10	0.920161	0.911483	0.892815	0.934402	0.953415	0.963436	0.975208	0.970555	1.0139	1.03747	0.978505	0.945421	0.98946	0.933092	0.827094	0.977741	0.937471	1.02759	0.954489	0.91288	0.889023	0.966889	0.915708	0.960574	0.923091	0.982432	0.919293	1.00885	0.869631	0.996239	0.949101	0.898085	0.891116	0.882656	0.825763	0.924336	0.899422	0.923886	0.942733	0.960737	0.899153	0.942685	0.967274	0.88303
Atg12	0.0114433	Myl6	0.193441	Atg12/Myl6	1.41501e-10	0.0447012	0.0464067	0.0527832	0.0492319	0.054214	0.0473333	0.0455191	0.0388102	0.0483099	0.0406829	0.0457075	0.0418994	0.0423636	0.04773	0.0453773	0.0417504	0.0422178	0.0458909	0.0427081	0.0473899	0.0407779	0.0473799	0.0439696	0.0486624	0.0481313	0.0498299	0.0442705	0.0467221	0.0420149	0.0445353	0.0437324	0.0459727	0.0514232	0.043315	0.0538929	0.052802	0.0472112	0.042713	0.0489116	0.0426998	0.0524858	0.0461852	0.0483457	0.0540265
Ms4a4b	1.36687e-11	Septin7	0.167155	Ms4a4b/Septin7	1.41872e-10	1.40204	1.55621	1.81759	1.71391	1.47154	1.72866	1.70082	1.43967	1.72414	1.63899	1.8779	1.73602	1.40988	1.75532	1.475	1.52078	1.76092	1.79668	1.48497	1.64509	1.58234	1.6885	1.6642	1.75786	1.67722	1.57815	1.76255	1.58832	1.75568	1.91633	1.77559	1.6343	1.65063	1.5264	1.71537	1.76268	1.73125	1.61474	1.74796	1.59852	1.77059	1.66854	1.61561	1.65495
Cyp4v3	3.42521e-09	Gtf2b	0.428139	Cyp4v3/Gtf2b	1.42775e-10	0.75	0.795527	0.587013	0.690236	0.854369	0.605195	0.784983	0.672414	0.703097	0.617284	0.776699	0.730769	0.798851	0.731818	0.630682	0.690678	0.684825	0.70936	0.653509	0.752841	0.672365	0.855114	0.800443	0.655238	0.645291	0.867257	0.635036	0.697345	0.682216	0.656319	0.696356	0.745327	0.783333	0.66113	0.708257	0.717277	0.680812	0.6875	0.81448	0.736342	0.684211	0.63301	0.711111	0.636364
Zfp275	2.36496e-05	Zfp369	0.105905	Zfp275/Zfp369	1.43404e-10	0.701031	0.81448	0.737299	0.652244	0.716621	0.736986	0.763538	0.778157	0.836364	0.78826	0.744253	0.737991	0.743017	0.70936	0.737313	0.873449	0.859438	0.710317	0.749057	0.769392	0.935567	0.704082	0.827179	0.770732	0.744373	0.702279	0.761484	0.791495	0.78424	0.75969	0.810047	0.745698	0.762712	0.845144	0.765448	0.828452	0.821526	0.810811	0.863248	0.765306	0.854714	0.708405	0.733083	0.761468
Cnot6l	2.77529e-07	Rock1	0.917837	Cnot6l/Rock1	1.43587e-10	1.01668	1.05125	0.9803	1.09644	1.0167	1.05741	0.984666	0.957843	1.06937	0.969374	0.985809	1.09362	0.923323	0.948816	0.938375	0.961318	0.945444	0.936348	1.02161	0.973357	1.01347	1.11297	1.08394	0.986913	1.08652	0.933229	1.15389	0.950238	1.04837	1.05757	1.05839	1.08353	1.04205	1.03133	1.12176	1.10378	1.05742	1.06342	1.03232	1.01368	1.02476	0.993682	1.0638	1.09923
Hdac2	9.17211e-07	Ptges3	0.145104	Hdac2/Ptges3	1.44195e-10	0.819599	0.897345	0.887987	0.88454	0.909548	0.821795	0.808	0.897849	0.869739	0.855914	0.863333	0.869565	0.875	0.909341	0.992366	0.900256	0.864802	0.988906	0.829099	0.805501	0.825301	0.815929	0.817507	0.970779	0.823077	0.869065	0.798507	0.981107	0.884232	0.797565	0.915575	0.868979	0.891396	0.955711	0.875177	0.916143	0.921977	0.951883	0.809359	0.906054	0.846344	0.844628	0.944444	0.808333
4833439L19Rik	8.50557e-06	Cd82	0.434242	4833439L19Rik/Cd82	1.45676e-10	0.456501	0.514297	0.438322	0.535291	0.513985	0.472527	0.451053	0.462079	0.456744	0.460579	0.460923	0.503359	0.522423	0.461207	0.447308	0.410309	0.440471	0.452793	0.447403	0.459057	0.410626	0.510029	0.468576	0.436991	0.47912	0.431487	0.447922	0.457038	0.452348	0.450087	0.51191	0.510855	0.47602	0.50912	0.512166	0.498224	0.463142	0.446465	0.447638	0.432052	0.462388	0.510112	0.436163	0.507758
Gm12966	1.49363e-08	Aim2	0.381942	Gm12966/Aim2	1.45714e-10	0.27663	0.236205	0.256385	0.223267	0.237721	0.244529	0.215957	0.281623	0.230174	0.272984	0.247444	0.235294	0.269625	0.274322	0.248	0.252525	0.274399	0.280164	0.235821	0.255866	0.263566	0.292476	0.29292	0.289324	0.271236	0.259232	0.263545	0.28	0.241838	0.227317	0.231579	0.242038	0.265869	0.271654	0.257588	0.237354	0.281356	0.271493	0.220087	0.240206	0.251913	0.257092	0.260417	0.229422
Rap1b	9.39825e-08	Sh3bgrl3	0.415907	Rap1b/Sh3bgrl3	1.46077e-10	2.13051	1.90614	1.72984	1.90372	2.00564	1.94651	1.94956	1.73645	1.76196	1.72704	1.83587	1.75411	1.77072	1.7573	1.90272	1.84894	1.81578	1.88682	2.00522	1.98902	1.91317	1.74561	1.83373	1.8052	1.82919	1.85224	1.82625	1.95454	1.76903	1.84295	1.94924	2.09602	1.95341	1.66936	1.81668	1.97834	1.81483	1.87101	2.07323	2.00053	1.92419	1.91856	1.88548	2.07582
Gm19585	7.6781e-10	Hnrnpa3	0.947794	Gm19585/Hnrnpa3	1.46211e-10	0.192453	0.197704	0.177907	0.176912	0.191411	0.211474	0.232353	0.171827	0.202609	0.169036	0.229064	0.16899	0.169811	0.179688	0.179551	0.157783	0.187296	0.173867	0.162116	0.155449	0.186644	0.213622	0.181589	0.210468	0.208707	0.205156	0.191153	0.199174	0.187879	0.193588	0.172093	0.199153	0.188976	0.184261	0.193729	0.205499	0.199582	0.187399	0.151324	0.207439	0.168664	0.177998	0.207273	0.182473
Csnk1g2	3.53721e-13	Rnf40	0.0688162	Csnk1g2/Rnf40	1.47804e-10	1.46639	1.35185	1.53296	1.4417	1.39843	1.38598	1.4696	1.42791	1.43203	1.4232	1.46364	1.44873	1.45745	1.40423	1.37518	1.4905	1.46792	1.44574	1.50305	1.39651	1.40278	1.52647	1.41602	1.38084	1.4531	1.36707	1.5569	1.35561	1.44596	1.47838	1.53876	1.32837	1.4556	1.45906	1.35203	1.35776	1.42398	1.48778	1.36244	1.50942	1.37839	1.43616	1.53528	1.27537
Tlr1	3.4171e-08	Rbm26	0.736629	Tlr1/Rbm26	1.48785e-10	1.13333	1.06628	1.14091	1.0796	1.11468	1.17665	1.22561	1.04727	1.21023	1.13642	1.1443	1.16528	0.941345	1.08451	1.01466	1.01509	1.11407	1.0524	1.04522	1.18153	1.03547	1.0955	1.09069	1.10104	1.12027	1.05466	1.09252	1.08491	1.19304	1.18101	1.16882	0.988172	1.0716	0.98861	1.04579	1.09381	1.12582	1.09753	0.984466	1.11236	1.02748	0.968201	1.09125	1.02054
Clpp	2.69462e-12	Mlf2	0.0944234	Clpp/Mlf2	1.48829e-10	0.153974	0.152722	0.178862	0.129412	0.15625	0.161361	0.216216	0.171504	0.174645	0.180266	0.164835	0.159393	0.175824	0.213823	0.182045	0.151986	0.207856	0.211538	0.174576	0.176744	0.199362	0.174029	0.162286	0.176923	0.154223	0.165517	0.193809	0.167695	0.182515	0.174489	0.174322	0.1491	0.158683	0.17638	0.149606	0.176642	0.179076	0.135937	0.145455	0.13941	0.156991	0.182955	0.181025	0.169431
Rap1a	3.44057e-05	Sub1	0.109973	Rap1a/Sub1	1.5178e-10	1.41306	1.44962	1.36719	1.31377	1.34235	1.31886	1.38694	1.40602	1.28297	1.43163	1.41319	1.40535	1.51433	1.33064	1.45232	1.25857	1.32483	1.40696	1.34091	1.51105	1.33891	1.35277	1.33183	1.27906	1.36228	1.34201	1.37284	1.29959	1.3352	1.35758	1.29844	1.46718	1.29799	1.30577	1.3695	1.28111	1.22217	1.1147	1.68078	1.51003	1.45434	1.42638	1.47423	1.5
Tmed2	0.000195461	Gmfg	0.151766	Tmed2/Gmfg	1.51872e-10	0.410309	0.359941	0.328331	0.357903	0.354597	0.344134	0.321802	0.342087	0.353339	0.375455	0.372077	0.327962	0.356377	0.358362	0.397019	0.417532	0.363184	0.36984	0.339064	0.368611	0.348315	0.378858	0.308675	0.343109	0.384742	0.351672	0.353125	0.349241	0.394449	0.408102	0.353922	0.382406	0.352441	0.358082	0.3671	0.394385	0.339889	0.356226	0.389525	0.364372	0.327902	0.359168	0.359926	0.398892
Nol7	1.97571e-13	Ube2i	0.0509352	Nol7/Ube2i	1.54129e-10	0.709022	0.723845	0.722361	0.726799	0.703544	0.792144	0.727669	0.714286	0.701419	0.729426	0.741935	0.748762	0.684458	0.69339	0.740672	0.789318	0.758621	0.788122	0.781883	0.732124	0.702381	0.751279	0.692073	0.706367	0.741639	0.737032	0.691095	0.716837	0.77033	0.686371	0.76756	0.616257	0.659845	0.77665	0.650391	0.801969	0.67979	0.680634	0.720976	0.805902	0.674157	0.727423	0.716786	0.705094
Dync1h1	0.0248518	Ep400	0.107304	Dync1h1/Ep400	1.54609e-10	1.66972	1.77764	1.81708	1.78763	1.86574	1.82377	1.84664	1.78099	1.8279	1.8105	1.73926	1.72553	1.80308	1.73794	1.87035	1.68113	1.88842	1.92283	1.70926	1.85585	1.83489	1.54904	1.75181	1.80113	1.7983	1.78456	1.78832	1.76607	1.7092	1.73158	1.86837	1.89771	1.88141	1.84336	1.83097	1.73527	1.72701	1.83496	1.89761	1.76267	1.90019	1.80044	1.81524	1.77831
Sh3glb1	0.0065841	Map1lc3b	0.680771	Sh3glb1/Map1lc3b	1.54695e-10	2.44894	2.63655	2.41474	2.31141	2.35411	2.64293	2.1002	2.12312	2.44187	2.23414	2.44001	2.60407	2.22433	2.3509	2.16828	1.99085	2.00619	2.18214	2.26466	2.37619	2.20074	2.41983	2.23006	2.1311	2.27941	2.48827	2.36138	2.36722	1.98021	2.13971	1.97584	2.25715	2.08801	2.4818	2.49813	2.07702	2.00278	1.93209	2.38241	2.28635	2.55081	2.31328	2.42791	2.47204
Etnk1	1.37844e-10	Stk4	0.289985	Etnk1/Stk4	1.56872e-10	0.742656	0.816764	0.745436	0.823504	0.776532	0.783725	0.834348	0.695424	0.794881	0.791646	0.757757	0.753346	0.797431	0.813442	0.799643	0.773233	0.734426	0.780276	0.781845	0.732245	0.808994	0.844199	0.725435	0.754371	0.827132	0.785292	0.839791	0.827931	0.72739	0.778255	0.763487	0.780762	0.766677	0.7805	0.741424	0.762418	0.750963	0.781061	0.781375	0.724145	0.765918	0.781032	0.720274	0.822293
Rbm6	3.60282e-10	Cnot1	0.179002	Rbm6/Cnot1	1.57167e-10	0.371628	0.347442	0.336339	0.337139	0.357606	0.368642	0.380883	0.373584	0.364891	0.36499	0.391428	0.375112	0.385284	0.342925	0.3544	0.332562	0.34959	0.379976	0.362427	0.345843	0.339877	0.330841	0.339336	0.360265	0.354991	0.356576	0.338568	0.354404	0.331282	0.370256	0.339526	0.354458	0.337232	0.338186	0.318266	0.315614	0.318037	0.339064	0.369134	0.365826	0.364505	0.34826	0.324784	0.33913
Mettl18	1.38836e-08	Ndfip1	0.188715	Mettl18/Ndfip1	1.5968e-10	0.0722022	0.0670498	0.0570676	0.0595611	0.061674	0.0916881	0.0717131	0.067908	0.0800534	0.0630517	0.077551	0.0595238	0.0786517	0.0615165	0.0546075	0.0701513	0.0608696	0.0599284	0.0644753	0.0864198	0.0671463	0.0575314	0.0610902	0.0587755	0.0599836	0.0586873	0.0744139	0.0718367	0.0713547	0.0660535	0.0759768	0.0637363	0.0534171	0.0791027	0.0896337	0.0572864	0.074874	0.0549451	0.0695249	0.0660487	0.0697842	0.0625611	0.0540541	0.0635674
Itga2b	0.0817769	Treml1	0.189011	Itga2b/Treml1	1.61052e-10	5.90479	7.13135	6.69877	6.72901	6.46371	5.96224	5.42537	6.06387	5.69804	6.06744	6.02582	5.87879	6.07819	6.06167	6.79798	6.24084	5.99198	6.51817	6.43865	7.63496	6.6802	5.73461	6.88828	7.0681	7.16065	6.79602	6.70177	6.17714	6.99307	6.25599	6.34516	6.7967	6.84574	6.83598	7.32722	6.89579	7.20097	7.02195	7.07895	6.25838	7.0574	7.11407	6.14664	7.89095
Marchf8	0.00708339	Ranbp10	0.0950329	Marchf8/Ranbp10	1.6238e-10	0.361864	0.314633	0.350343	0.3743	0.347128	0.311388	0.376393	0.338912	0.317399	0.294845	0.346565	0.308282	0.404255	0.383661	0.346964	0.332614	0.31674	0.35694	0.330249	0.315165	0.340696	0.353371	0.299127	0.302859	0.314494	0.304471	0.277859	0.288732	0.334851	0.306513	0.361946	0.344003	0.33125	0.290277	0.296445	0.329035	0.303525	0.342808	0.298361	0.314488	0.298518	0.325489	0.302628	0.323638
Tsc22d3	2.07154e-10	Nr1d2	0.10779	Tsc22d3/Nr1d2	1.65706e-10	12.7013	15.7678	18.8497	18.8772	21.3383	18.8755	14.208	17.3645	20.5206	16.8393	11.2308	16.4138	18.7653	15.2951	14.1938	13.9879	13.9182	22.5752	25.3154	22.7768	19.8882	24.2562	21.1285	11.0926	18.6478	14.5666	21.9494	10.2527	15.5855	12.6559	24.2697	14.2601	13.8429	9.63291	12.5542	14.3077	22.8194	14.2817	19.1709	19.26	15.3164	19.3386	20.2339	16.1991
Notch1	2.11301e-10	Lrp10	0.305463	Notch1/Lrp10	1.66326e-10	0.567224	0.59799	0.688879	0.624413	0.599005	0.695528	0.544994	0.647059	0.616489	0.731728	0.591335	0.656637	0.645749	0.653258	0.712169	0.69244	0.628511	0.594503	0.606646	0.619148	0.624169	0.502222	0.677725	0.616226	0.64681	0.653549	0.566397	0.636433	0.635128	0.677315	0.593944	0.693289	0.686556	0.606893	0.650033	0.597933	0.645974	0.688813	0.695895	0.602349	0.736648	0.616545	0.675458	0.708671
Cetn3	6.86323e-11	Smim15	0.91646	Cetn3/Smim15	1.67646e-10	0.753986	0.726795	0.754783	0.767591	0.711075	0.724189	0.641711	0.810811	0.692049	0.665245	0.700717	0.709677	0.705539	0.687135	0.777778	0.713555	0.683267	0.655028	0.73913	0.633466	0.614561	0.754601	0.738596	0.74727	0.823204	0.817073	0.790123	0.786008	0.6639	0.690756	0.810185	0.671233	0.71964	0.65736	0.666667	0.644195	0.724719	0.811494	0.68109	0.741438	0.715586	0.720544	0.715873	0.684211
Psme3	0.0223539	Bpgm	0.641001	Psme3/Bpgm	1.69607e-10	0.0658933	0.067829	0.0716936	0.0683512	0.0660559	0.0613155	0.0611793	0.0640306	0.0676528	0.0596308	0.0569775	0.0620902	0.0589063	0.0644762	0.0663198	0.0644959	0.0623207	0.0674384	0.0684025	0.0567898	0.0594934	0.0591218	0.059227	0.0560977	0.0556062	0.0595228	0.0560768	0.0577664	0.0553826	0.0532785	0.0580537	0.057413	0.0573863	0.0568996	0.0582475	0.0585617	0.0620157	0.0597852	0.0622227	0.0629049	0.0698429	0.0669836	0.064198	0.0659463
Rbm48	3.9869e-13	Zfp131	0.300736	Rbm48/Zfp131	1.70022e-10	0.255605	0.269103	0.266043	0.271028	0.214612	0.254408	0.266533	0.245378	0.249759	0.288703	0.268148	0.235808	0.232044	0.292627	0.273885	0.240618	0.270789	0.25419	0.273642	0.284872	0.25	0.262136	0.208388	0.251969	0.247423	0.231604	0.249589	0.257497	0.254579	0.270804	0.242466	0.245115	0.270101	0.234043	0.237981	0.258389	0.290286	0.236948	0.243553	0.255725	0.263724	0.233596	0.221323	0.20937
Mfhas1	2.6621e-08	Limd1	0.932313	Mfhas1/Limd1	1.70518e-10	0.149017	0.157748	0.181008	0.175167	0.136675	0.175937	0.175836	0.146901	0.145994	0.159186	0.15321	0.154771	0.149321	0.175562	0.14449	0.166132	0.177175	0.1428	0.155867	0.149065	0.155733	0.130061	0.158323	0.1561	0.155528	0.142415	0.133903	0.158766	0.133333	0.169298	0.153488	0.142786	0.168067	0.143981	0.159806	0.168999	0.167104	0.16753	0.13651	0.153846	0.132611	0.153811	0.145814	0.15947
Ccpg1	4.0049e-09	Arrb2	0.685225	Ccpg1/Arrb2	1.72905e-10	1.01013	1.14558	1.2695	1.22604	1.34216	1.08771	1.21681	1.29463	1.14148	1.03716	1.06021	1.13514	1.35225	1.22814	1.40848	1.09258	1.0623	1.10809	1.19931	1.0925	1.25	1.09927	1.20775	1.2493	1.09532	1.35579	1.09126	1.17641	1.00438	1.02128	1.16408	1.18432	1.22991	1.11553	1.18177	1.08168	1.08026	1.11814	1.33861	1.23357	1.30075	1.23414	1.37058	1.27746
Dnah8	4.39022e-06	Kmt2c	0.551016	Dnah8/Kmt2c	1.73042e-10	0.183084	0.231361	0.197461	0.198063	0.181683	0.212672	0.206809	0.235993	0.218244	0.235109	0.223245	0.229462	0.186178	0.191527	0.190944	0.232207	0.22205	0.181057	0.225496	0.178771	0.224809	0.185041	0.206199	0.191818	0.204621	0.195459	0.226317	0.21784	0.204715	0.236244	0.200951	0.170141	0.190159	0.172705	0.221719	0.194864	0.179668	0.243427	0.182598	0.211051	0.189662	0.182342	0.146667	0.209057
Braf	1.04391e-06	Gmip	0.215691	Braf/Gmip	1.74242e-10	0.345238	0.329067	0.323696	0.318305	0.339172	0.303861	0.306293	0.290698	0.291063	0.305672	0.304158	0.312148	0.322763	0.344025	0.327117	0.294942	0.317073	0.301941	0.283529	0.322932	0.304277	0.315194	0.290846	0.304485	0.304089	0.331442	0.273642	0.325768	0.302612	0.297881	0.277473	0.326737	0.316204	0.297807	0.294634	0.33028	0.268378	0.312681	0.342084	0.35762	0.320991	0.318979	0.345624	0.336814
Rpl12	5.97173e-08	Rpl8	0.060632	Rpl12/Rpl8	1.74344e-10	1.11237	1.05413	1.02083	1.12568	1.02151	1.19579	1.17123	1.05108	1.08612	1.12808	1.16987	1.18714	1.12102	1.08694	1.00818	1.01339	1.15536	1.04967	1.01936	1.02516	1.0538	1.0534	1.00564	0.977523	1.03825	1.00374	0.989103	1.04754	1.09951	1.06599	1.03478	0.966654	1.02936	1.0653	1.00718	1.06611	1.02975	1.06611	1.12648	1.09388	0.99785	1.07461	1.13243	1.06303
Rrnad1	0.00120202	Zfp871	0.100608	Rrnad1/Zfp871	1.75275e-10	0.164959	0.179071	0.160848	0.164944	0.139451	0.152759	0.155635	0.171355	0.154107	0.150212	0.182222	0.159622	0.167409	0.153578	0.164191	0.156851	0.155959	0.160832	0.151252	0.141791	0.159236	0.169365	0.165263	0.1571	0.152778	0.169261	0.169888	0.179516	0.168063	0.155626	0.165084	0.145621	0.135102	0.17864	0.170322	0.142267	0.175452	0.148014	0.182264	0.160383	0.180749	0.164883	0.156396	0.165931
Rpl41	0.0040251	Gnas	0.488591	Rpl41/Gnas	1.7699e-10	0.32728	0.301941	0.355505	0.298904	0.307076	0.357847	0.304183	0.309093	0.340844	0.320669	0.290583	0.311279	0.317428	0.321817	0.273828	0.347668	0.330619	0.334652	0.324799	0.297881	0.328102	0.311655	0.317611	0.327911	0.324717	0.327733	0.328808	0.325987	0.307534	0.330528	0.353979	0.305693	0.334623	0.300506	0.328502	0.324596	0.327224	0.334251	0.30978	0.357594	0.353099	0.33137	0.319289	0.309972
Zrsr1	3.13167e-10	Ralgapa2	0.126146	Zrsr1/Ralgapa2	1.78774e-10	0.466825	0.457006	0.434415	0.358834	0.378007	0.478849	0.507937	0.393885	0.463072	0.513453	0.438569	0.459016	0.411429	0.498645	0.445455	0.535433	0.424242	0.534454	0.396018	0.444643	0.449704	0.46	0.495362	0.423453	0.427844	0.467033	0.457831	0.574497	0.410359	0.504288	0.355738	0.456044	0.465217	0.459519	0.431507	0.448598	0.492492	0.468041	0.525424	0.476091	0.488608	0.450567	0.459969	0.390533
Cd37	1.32682e-09	Ttpal	0.103505	Cd37/Ttpal	1.79616e-10	3.79739	3.91513	4.15577	4.16089	4.03318	4.08969	3.86946	3.93944	4.11395	4.01213	3.86647	4.2321	4.0255	4.33879	4.575	4.12275	4.19831	4.51537	4.37111	4.07026	4.01228	4.52565	4.41379	4.55231	3.9031	4.44902	4.5719	4.36959	4.01277	3.92505	3.98351	4.0441	4.0614	4.48649	4.29835	3.85935	4.37411	3.99901	4.26002	4.26503	4.61161	4.06732	4.33363	4.25371
Lrrn3	0.0413347	Ctla2a	0.490107	Lrrn3/Ctla2a	1.80148e-10	0.0215907	0.0185088	0.0219021	0.0192879	0.0213764	0.0194824	0.0201363	0.0185791	0.0170569	0.016931	0.0191355	0.0183128	0.0232985	0.0210636	0.0223871	0.0187434	0.0168036	0.0208975	0.021513	0.0208741	0.0215415	0.019402	0.0206774	0.022381	0.0220857	0.019108	0.0182865	0.0198535	0.0184241	0.0176635	0.0212594	0.024499	0.0248071	0.0208652	0.0223558	0.0188368	0.0218178	0.0228609	0.0211543	0.0227915	0.0208541	0.0237855	0.018591	0.0208595
Eif1	0.000826717	Sod2	0.969126	Eif1/Sod2	1.81385e-10	5.77764	5.59535	5.3829	6.17736	5.60891	4.96673	5.37835	4.61495	5.06073	4.78008	4.58818	5.66983	5.23134	5.83577	5.98108	4.66338	5.38235	5.62816	5.16282	5.74661	5.21198	5.60292	5.19069	4.98793	6.00133	5.43982	5.69252	5.01735	6.00539	5.00353	6.13341	5.77102	5.0121	4.83866	5.83417	6.46951	5.01493	5.33646	4.99324	5.05178	5.19944	5.95504	5.64792	6.42117
Igl	9.15152e-05	Scai	0.23101	Igl/Scai	1.85138e-10	4.42914	5.18723	4.08095	4.56619	4.78215	4.95	4.71701	4.40764	4.96219	4.07339	4.68023	4.60532	4.9519	4.57234	4.3525	4.4873	4.66272	4.54867	4.14128	3.45614	4.10145	3.22959	3.65574	4.01322	4.16667	3.59379	3.74291	4.49866	3.72485	4.19549	4.48062	3.72197	3.91993	3.96035	3.79054	3.82932	3.72941	4.09211	3.6253	3.95664	3.65154	4.20676	4.21116	3.69853
Zgpat	9.27778e-08	Fryl	0.641229	Zgpat/Fryl	1.85874e-10	0.280275	0.30052	0.272333	0.284032	0.249403	0.286784	0.269359	0.286868	0.265572	0.290416	0.273785	0.261135	0.292354	0.290067	0.276875	0.281542	0.258162	0.296495	0.271686	0.279727	0.224395	0.304482	0.244825	0.260654	0.263441	0.280714	0.269463	0.280074	0.278206	0.277927	0.284688	0.284266	0.258353	0.275798	0.282621	0.240801	0.292444	0.251412	0.259439	0.271658	0.268598	0.245102	0.253241	0.260652
B3gnt8	8.42409e-11	Ero1b	0.430533	B3gnt8/Ero1b	1.8639e-10	0.398782	0.362305	0.36236	0.282474	0.338589	0.329609	0.339233	0.300654	0.316374	0.32337	0.302419	0.311842	0.362782	0.310198	0.306667	0.363508	0.345143	0.331341	0.299742	0.312771	0.342466	0.309195	0.321685	0.33359	0.355637	0.328561	0.303509	0.289541	0.388514	0.311828	0.410405	0.370629	0.430369	0.388601	0.364771	0.389923	0.36139	0.328626	0.302433	0.348128	0.392515	0.362705	0.366013	0.314815
Uhmk1	0.0024749	Zfp644	0.120201	Uhmk1/Zfp644	1.86587e-10	3.6169	3.34713	3.6762	3.3991	3.71571	3.55642	3.37563	3.307	2.98115	3.27955	3.47548	3.31027	3.22511	3.30573	3.67702	3.81628	3.35466	3.39244	3.41681	3.44618	3.84778	3.432	3.23983	3.51857	3.43049	3.47396	3.36393	3.18012	3.47795	3.5686	3.49418	3.60367	3.46603	3.56674	3.4182	3.77567	3.21744	3.4981	3.27752	3.09769	3.47194	3.31343	3.5939	3.48042
Thap3	2.16354e-10	Dcp1a	0.203773	Thap3/Dcp1a	1.92137e-10	0.307851	0.350757	0.341892	0.350604	0.317483	0.318463	0.327869	0.300643	0.312684	0.326923	0.378295	0.376682	0.306122	0.327751	0.318182	0.30719	0.318761	0.330634	0.258004	0.360938	0.329289	0.311709	0.359949	0.323628	0.371391	0.334475	0.366864	0.317359	0.342814	0.299233	0.301321	0.284579	0.292986	0.33574	0.349301	0.307443	0.311992	0.26178	0.296719	0.323529	0.320202	0.31593	0.326475	0.329624
Ncl	1.95375e-06	Stag2	0.0918485	Ncl/Stag2	1.94502e-10	1.81706	1.66552	1.5819	1.76189	1.71195	1.75163	1.60616	1.69007	1.82109	1.81087	1.75789	1.64822	1.66889	1.65561	1.44548	1.69349	1.68123	1.76404	1.68368	1.70962	1.44536	1.71149	1.75086	1.6952	1.70167	1.64386	1.68408	1.83411	1.67387	1.82181	1.66836	1.60063	1.59475	1.55101	1.63622	1.7122	1.65494	1.73185	1.668	1.76076	1.51207	1.70163	1.80174	1.60073
Rab6b	9.31174e-07	Wdr13	0.548594	Rab6b/Wdr13	1.97922e-10	0.298056	0.302698	0.38294	0.315611	0.328679	0.342231	0.295736	0.279559	0.298316	0.395047	0.369048	0.261932	0.334936	0.356736	0.27881	0.277992	0.320153	0.309524	0.32893	0.304942	0.321729	0.288863	0.303821	0.307947	0.273694	0.276596	0.22907	0.282051	0.375	0.38011	0.25463	0.332085	0.304622	0.315789	0.304495	0.320197	0.347403	0.311454	0.280041	0.238426	0.298673	0.28719	0.270526	0.245872
Fubp1	0.00544003	Zfp871	0.100608	Fubp1/Zfp871	1.99747e-10	0.702869	0.785417	0.670473	0.729974	0.71315	0.782638	0.751342	0.787724	0.809909	0.780786	0.766869	0.798109	0.802037	0.725422	0.826427	0.799279	0.740559	0.817651	0.768523	0.72548	0.718471	0.752179	0.754112	0.752697	0.70787	0.670659	0.703459	0.849162	0.727225	0.82804	0.749435	0.693992	0.662041	0.745709	0.708705	0.747934	0.730045	0.76775	0.806957	0.794734	0.846069	0.797665	0.839869	0.710503
Gtf3c1	3.85811e-06	Ncoa3	0.0553548	Gtf3c1/Ncoa3	2.05003e-10	0.298495	0.324888	0.341899	0.317318	0.307999	0.28858	0.327307	0.325482	0.308483	0.346335	0.331173	0.320841	0.328332	0.31471	0.297465	0.339882	0.328942	0.357005	0.320564	0.354827	0.322327	0.335759	0.352473	0.315259	0.307877	0.337494	0.318465	0.316705	0.33656	0.326054	0.339809	0.32711	0.314656	0.315522	0.332868	0.319942	0.36743	0.330614	0.303912	0.322798	0.311728	0.32968	0.325123	0.323618
H2az1	7.53771e-08	Rab1b	0.168339	H2az1/Rab1b	2.07283e-10	0.617718	0.616785	0.624378	0.536585	0.543874	0.601281	0.589069	0.58055	0.600744	0.516373	0.577621	0.587143	0.595674	0.603448	0.649524	0.62552	0.529817	0.609639	0.596606	0.624442	0.626594	0.648855	0.640927	0.592517	0.644492	0.605917	0.655498	0.540755	0.597321	0.663132	0.611696	0.6384	0.596201	0.646341	0.672694	0.663511	0.581657	0.636986	0.640927	0.627055	0.63116	0.631353	0.641534	0.727689
U2surp	7.12902e-10	Hspa4	0.40481	U2surp/Hspa4	2.11127e-10	0.579454	0.611645	0.580161	0.556673	0.618644	0.595448	0.587696	0.591787	0.561589	0.625	0.576525	0.597002	0.584801	0.609185	0.585392	0.597729	0.547079	0.580769	0.624305	0.53455	0.581818	0.56172	0.581627	0.570196	0.545029	0.582743	0.534753	0.572059	0.552277	0.559167	0.557339	0.533651	0.52485	0.562196	0.611259	0.592064	0.542435	0.572535	0.555556	0.546667	0.55939	0.527002	0.547108	0.53424
Ssrp1	9.5267e-09	Cct5	0.773839	Ssrp1/Cct5	2.11439e-10	0.912943	0.926557	0.8653	0.926949	0.817622	0.837162	0.851747	0.852397	0.845968	0.817687	0.885524	0.897233	0.903813	0.907143	0.923158	0.926979	0.946417	0.882353	0.920741	0.820778	0.793517	0.80013	0.828892	0.88692	0.855924	0.868352	0.844828	0.859201	0.919109	0.878984	0.825503	0.79825	0.821543	0.872787	0.864684	0.85138	0.876588	0.822356	0.842134	0.804373	0.882631	0.850732	0.855142	0.81893
Ubn2	0.210604	Srrm2	0.0596532	Ubn2/Srrm2	2.13742e-10	0.0889275	0.0827048	0.0907842	0.0850183	0.0909156	0.0917843	0.0917204	0.0846934	0.0902632	0.0894138	0.0821642	0.0851574	0.0859428	0.0773425	0.0842066	0.0928059	0.077935	0.0811635	0.0881712	0.0762162	0.0898926	0.0861158	0.0745577	0.0731036	0.0769466	0.077544	0.0747275	0.0756481	0.0727443	0.084714	0.0861459	0.0768841	0.079024	0.0761577	0.0798865	0.0878609	0.0786219	0.0810811	0.0758229	0.092772	0.0842778	0.087611	0.0866379	0.0780943
Gm30211	9.74382e-07	Zcchc7	0.173163	Gm30211/Zcchc7	2.14616e-10	0.0909091	0.0918065	0.121086	0.0876095	0.0860633	0.0875203	0.0966749	0.0788967	0.091771	0.0788644	0.0861035	0.0971993	0.0918065	0.109304	0.0970232	0.116576	0.0780669	0.101118	0.110136	0.0884023	0.0969388	0.0895522	0.0883978	0.0997552	0.0739461	0.0968661	0.0822642	0.102335	0.0960769	0.0827016	0.0913938	0.0986509	0.0779128	0.0858175	0.0818444	0.0820755	0.101297	0.0654936	0.0828402	0.084507	0.100176	0.0727273	0.1016	0.0924117
Rbis	2.05536e-09	Rtraf	0.872576	Rbis/Rtraf	2.16719e-10	0.471033	0.407407	0.413849	0.314453	0.368732	0.371631	0.404293	0.421429	0.405	0.434988	0.368679	0.365535	0.463343	0.342857	0.403448	0.385445	0.400424	0.421374	0.473684	0.375984	0.423554	0.3776	0.372414	0.361077	0.409621	0.318367	0.377451	0.402051	0.327273	0.365753	0.403055	0.332795	0.362286	0.407484	0.347174	0.383518	0.367161	0.357407	0.34349	0.447717	0.416512	0.37341	0.365407	0.376877
Tardbp	0.00710351	Sfpq	0.223953	Tardbp/Sfpq	2.20002e-10	0.533677	0.50067	0.485989	0.488134	0.511863	0.48587	0.526316	0.457711	0.514739	0.515332	0.500902	0.470376	0.489687	0.48134	0.491228	0.519544	0.500257	0.563204	0.554556	0.503251	0.462359	0.48639	0.453854	0.477191	0.446859	0.443135	0.454975	0.505289	0.489399	0.509627	0.47796	0.515144	0.467929	0.47839	0.524145	0.507576	0.497028	0.511078	0.501298	0.518956	0.513088	0.460782	0.522738	0.516274
Zcchc7	0.173163	Ubn2	0.210604	Zcchc7/Ubn2	2.20105e-10	1.37975	1.6208	1.31774	1.49625	1.41034	1.32974	1.46306	1.3533	1.42156	1.35615	1.49918	1.42488	1.32765	1.44517	1.3437	1.28571	1.56577	1.56976	1.34586	1.45745	1.19512	1.40167	1.33306	1.46416	1.43694	1.38407	1.39035	1.49001	1.46424	1.33856	1.31563	1.3033	1.32106	1.31473	1.25816	1.37128	1.24252	1.375	1.53636	1.23561	1.28249	1.38031	1.24378	1.33769
Maml1	8.78417e-05	Brd2	0.0614512	Maml1/Brd2	2.20735e-10	0.229708	0.23246	0.24344	0.229258	0.237376	0.221348	0.21495	0.233217	0.222805	0.215112	0.235043	0.242706	0.232134	0.222683	0.202	0.229645	0.202853	0.251175	0.218175	0.214826	0.225927	0.205047	0.231687	0.217124	0.21447	0.219277	0.22617	0.204135	0.20938	0.203641	0.23899	0.227	0.240414	0.207102	0.227785	0.215173	0.218631	0.229557	0.225723	0.199832	0.219716	0.216739	0.228535	0.232575
Def6	9.28124e-14	Rnf40	0.0688162	Def6/Rnf40	2.20886e-10	0.712185	0.708333	0.782096	0.643993	0.659514	0.699869	0.743686	0.779845	0.720391	0.69697	0.690383	0.724366	0.706117	0.776119	0.779562	0.649162	0.682132	0.782946	0.669043	0.722361	0.69537	0.63037	0.76888	0.714979	0.714483	0.654088	0.757869	0.730481	0.678143	0.655356	0.734145	0.642591	0.756083	0.75345	0.653114	0.683215	0.726518	0.684163	0.694057	0.819731	0.733103	0.690188	0.740163	0.672915
Ttc14	1.32371e-07	Ccnt2	0.535232	Ttc14/Ccnt2	2.22116e-10	1.65512	1.48895	1.52963	1.51009	1.44792	1.52252	1.51477	1.40326	1.44852	1.50798	1.55285	1.57812	1.62795	1.42559	1.56685	1.3975	1.5679	1.6186	1.38101	1.55155	1.37834	1.36723	1.30507	1.46587	1.37214	1.44096	1.49355	1.51358	1.42151	1.63468	1.335	1.55767	1.359	1.53987	1.51075	1.4986	1.38902	1.5875	1.40022	1.45401	1.44454	1.27088	1.31612	1.48847
Nr3c1	8.5953e-10	Stk4	0.289985	Nr3c1/Stk4	2.26025e-10	0.294502	0.313287	0.360576	0.329487	0.338529	0.321301	0.329502	0.313953	0.309358	0.295443	0.301682	0.294149	0.327404	0.305304	0.308021	0.313856	0.286183	0.311361	0.335147	0.311204	0.348404	0.340092	0.298554	0.319367	0.340217	0.335665	0.332865	0.338998	0.330887	0.346946	0.352922	0.35219	0.325157	0.333415	0.318102	0.331151	0.319895	0.330423	0.343081	0.334548	0.335787	0.314281	0.317594	0.360921
Zmym5	0.0303791	Zfp871	0.100608	Zmym5/Zfp871	2.28007e-10	0.421107	0.452966	0.431648	0.428941	0.388006	0.394011	0.445886	0.398124	0.437027	0.460191	0.449697	0.457175	0.434118	0.427574	0.434715	0.433894	0.39284	0.418673	0.40419	0.458422	0.415287	0.495019	0.43201	0.454899	0.448611	0.457485	0.454222	0.450652	0.421466	0.452359	0.450927	0.389002	0.370204	0.487603	0.395134	0.448052	0.413404	0.400722	0.411073	0.432675	0.454813	0.465953	0.443978	0.407767
Ncbp1	4.91836e-06	Caprin1	0.0743817	Ncbp1/Caprin1	2.3013e-10	0.232169	0.263526	0.253232	0.250518	0.252968	0.258065	0.24823	0.247552	0.256437	0.260592	0.246316	0.259372	0.237119	0.227834	0.250332	0.272981	0.253101	0.288096	0.241055	0.247455	0.23854	0.273841	0.242541	0.274871	0.244811	0.244608	0.271167	0.240506	0.264438	0.281795	0.256094	0.250587	0.244079	0.250909	0.255319	0.256857	0.250443	0.234212	0.24835	0.244567	0.227557	0.23711	0.256348	0.237454
Rgs10	0.0616009	Clic4	0.177922	Rgs10/Clic4	2.30564e-10	0.449425	0.48318	0.519328	0.496149	0.484365	0.568583	0.537353	0.499446	0.60983	0.579445	0.537552	0.544789	0.510533	0.451963	0.468278	0.495814	0.549805	0.551938	0.48537	0.54399	0.517381	0.549733	0.563789	0.5671	0.558919	0.550658	0.510196	0.589093	0.553865	0.544333	0.603103	0.564607	0.571631	0.521663	0.533724	0.548726	0.539241	0.543132	0.541394	0.567586	0.572565	0.540654	0.557745	0.469302
Bbs9	7.03573e-10	Esco1	0.221248	Bbs9/Esco1	2.32823e-10	0.248756	0.222615	0.208923	0.215969	0.215666	0.201681	0.173261	0.225405	0.220643	0.217188	0.245376	0.229452	0.223913	0.195402	0.228947	0.176277	0.251437	0.216369	0.231612	0.241713	0.219243	0.221418	0.241648	0.22973	0.207407	0.208413	0.21146	0.229522	0.232283	0.230159	0.240842	0.235376	0.228544	0.180095	0.230842	0.217857	0.239787	0.236052	0.209512	0.231494	0.205263	0.218515	0.203611	0.166863
Pold2	9.0346e-10	Rps13	0.300935	Pold2/Rps13	2.33514e-10	0.0489345	0.0511416	0.0539568	0.0451252	0.0463931	0.0519549	0.045853	0.0486726	0.0529446	0.0511855	0.0475904	0.0480549	0.0524152	0.0414601	0.0409556	0.049728	0.0509673	0.0553659	0.0417957	0.0490196	0.0488818	0.0432293	0.0405371	0.0482696	0.046393	0.0463394	0.0507365	0.0494624	0.0481283	0.0500124	0.050665	0.0581751	0.0563349	0.0489583	0.0474817	0.0408163	0.0482548	0.0545951	0.0534351	0.048185	0.0466093	0.0474763	0.0530061	0.0411765
Tnrc6c	3.26247e-09	Ice1	0.0502064	Tnrc6c/Ice1	2.33898e-10	1.0941	1.11783	1.18399	1.06077	1.04363	1.08338	1.01208	1.21745	1.11654	1.10584	1.12423	1.16832	1.05684	1.20104	1.17177	1.19013	1.12692	1.1369	1.0832	1.07921	0.994772	1.11464	1.10777	1.12919	1.04671	1.00945	1.06331	1.04156	1.08554	1.05791	1.08784	0.962915	1.07302	1.08231	1.06242	1.08194	1.05089	1.11501	1.21378	1.09009	1.12812	1.12068	1.06605	1.05936
Ptbp3	2.72504e-08	Septin7	0.167155	Ptbp3/Septin7	2.34398e-10	3.62491	3.69217	3.98165	3.6706	3.64662	3.63098	3.86544	3.53829	3.71889	3.67022	3.62656	3.73438	3.79872	3.9265	3.70761	4.07515	3.79423	3.46704	3.94217	3.88193	3.8457	3.19268	3.83608	3.8086	3.60995	3.93677	3.87967	3.88785	3.52099	3.6473	3.76812	3.81999	3.7357	3.71946	3.78416	3.8329	3.55045	3.52561	4.07218	3.77894	3.76497	3.72616	3.67943	3.94121
Mrps26	1.67178e-05	Eif3f	0.432569	Mrps26/Eif3f	2.34839e-10	0.117959	0.150841	0.139672	0.113553	0.126183	0.119421	0.141483	0.137605	0.130157	0.143557	0.121572	0.12443	0.125199	0.12835	0.122881	0.132573	0.126847	0.127683	0.131138	0.13615	0.128693	0.124776	0.120189	0.12327	0.127025	0.116895	0.117549	0.144369	0.135373	0.134085	0.101471	0.140366	0.106684	0.119252	0.122331	0.111552	0.119941	0.117089	0.122577	0.133581	0.11958	0.126815	0.13308	0.133776
Hectd1	9.49713e-06	Cnot1	0.179002	Hectd1/Cnot1	2.37445e-10	0.970409	0.862972	0.970492	0.904031	0.90566	0.905611	0.909522	1.02557	0.919129	0.951308	0.911125	0.895777	0.982626	0.986792	0.984643	0.986586	0.89799	0.974668	0.93059	1.00736	0.997137	0.923832	1.02026	1.00874	0.98228	0.996634	0.952261	0.954587	0.955829	0.991052	0.96769	1.05585	0.980338	0.943636	0.944831	0.915413	0.905936	0.980249	1.03118	1.03086	1.04087	1.0077	1.02538	1.01971
Zfp62	7.13835e-08	Cyld	0.616801	Zfp62/Cyld	2.40217e-10	0.426712	0.450873	0.44322	0.438641	0.474164	0.45237	0.469426	0.443981	0.484474	0.465444	0.499724	0.425532	0.429493	0.411911	0.4333	0.46057	0.414073	0.400359	0.473759	0.449807	0.388309	0.411388	0.4371	0.39619	0.431425	0.426038	0.405683	0.436222	0.476255	0.472354	0.456158	0.418928	0.402758	0.44848	0.457293	0.415823	0.425033	0.445985	0.445087	0.462882	0.425565	0.458774	0.446561	0.444756
Zfp386	2.27917e-08	Sp3	0.367839	Zfp386/Sp3	2.51526e-10	0.144349	0.180664	0.166523	0.164692	0.181651	0.163596	0.163494	0.159716	0.168277	0.177581	0.158537	0.159771	0.173016	0.173077	0.129663	0.162968	0.1788	0.181514	0.159163	0.169199	0.166847	0.133712	0.157767	0.179819	0.148071	0.164672	0.15643	0.176894	0.181818	0.139251	0.15308	0.161193	0.153028	0.15003	0.159985	0.165842	0.160569	0.15442	0.163723	0.15234	0.165849	0.175097	0.181203	0.156561
Srpk1	3.06853e-08	Vps13a	0.520353	Srpk1/Vps13a	2.52334e-10	1.2042	1.22727	1.25096	1.26504	1.275	1.28986	1.32107	1.35215	1.38091	1.23458	1.28553	1.3428	1.35877	1.31179	1.37517	1.41494	1.40851	1.44112	1.35959	1.22388	1.18489	1.53448	1.245	1.28674	1.20818	1.1559	1.21416	1.30489	1.28681	1.16575	1.3014	1.29483	1.28688	1.27653	1.32524	1.17544	1.34006	1.19615	1.26864	1.25957	1.35146	1.20125	1.25439	1.19764
Map3k1	6.28974e-05	Aff1	0.902469	Map3k1/Aff1	2.53243e-10	1.42001	1.66635	1.55789	1.60685	1.67975	1.67959	1.6459	1.42549	1.6398	1.51652	1.71399	1.55611	1.58479	1.61848	1.52167	1.55723	1.62345	1.64741	1.55843	1.52083	1.67141	1.47858	1.53232	1.58723	1.57069	1.5873	1.69759	1.62329	1.64851	1.65176	1.65731	1.5173	1.6503	1.57011	1.59723	1.55793	1.69742	1.53644	1.5865	1.47997	1.5408	1.43332	1.54713	1.43556
Elovl6	1.68702e-07	Fam13b	0.482593	Elovl6/Fam13b	2.5558e-10	0.177355	0.197935	0.181742	0.216298	0.215	0.1633	0.184389	0.180567	0.173463	0.174292	0.198697	0.215596	0.204054	0.227692	0.179217	0.174792	0.199105	0.193966	0.208054	0.208243	0.230337	0.191336	0.198413	0.169145	0.208889	0.18267	0.170347	0.186992	0.20979	0.182746	0.22243	0.231027	0.227232	0.20339	0.196684	0.180804	0.181818	0.231591	0.202752	0.261261	0.210843	0.237016	0.1988	0.223614
Nufip2	7.79219e-06	Hnrnpa2b1	0.131848	Nufip2/Hnrnpa2b1	2.58297e-10	0.226457	0.236402	0.238994	0.230268	0.212495	0.210584	0.212601	0.220936	0.212008	0.217635	0.226931	0.212131	0.190666	0.223807	0.224698	0.215666	0.206243	0.216913	0.230967	0.245192	0.224346	0.216507	0.219277	0.211454	0.223153	0.198516	0.206217	0.205558	0.214431	0.21018	0.191463	0.215699	0.205204	0.213586	0.219388	0.19878	0.208581	0.191927	0.234202	0.226227	0.214588	0.219836	0.184705	0.23455
Gchfr	0.058916	Tsc22d1	0.250961	Gchfr/Tsc22d1	2.6031e-10	0.0254627	0.0237323	0.0237505	0.0243296	0.0234057	0.0285442	0.023782	0.0257358	0.022886	0.0252422	0.0256663	0.0262719	0.0172296	0.0253741	0.0250855	0.0268753	0.0263912	0.0225954	0.0254001	0.0221092	0.02595	0.0220131	0.0232361	0.0221727	0.0235771	0.0231685	0.0230158	0.0206691	0.0260008	0.0245688	0.0231626	0.0196821	0.0222304	0.028078	0.0224669	0.0247903	0.0253467	0.02424	0.0225624	0.0201898	0.0197305	0.0214824	0.020749	0.0210788
Zfpm1	0.0108085	Ptpa	0.180336	Zfpm1/Ptpa	2.63266e-10	0.291385	0.315193	0.290254	0.313406	0.283838	0.289116	0.20775	0.296192	0.31877	0.365152	0.378928	0.377122	0.369064	0.293094	0.302018	0.27451	0.230891	0.304848	0.285879	0.27042	0.265252	0.276398	0.314462	0.326675	0.305263	0.273896	0.277847	0.336605	0.264029	0.3063	0.272631	0.295181	0.26127	0.331703	0.28425	0.291391	0.308808	0.273836	0.315301	0.243972	0.248136	0.26875	0.260952	0.247375
Hbq1a	0.0290713	Uba52	0.149176	Hbq1a/Uba52	2.6807e-10	0.0518987	0.0603809	0.0567967	0.0544291	0.060505	0.0525703	0.0597998	0.0499531	0.0470226	0.0419991	0.0469914	0.0487795	0.0562412	0.0683622	0.0599777	0.0532935	0.0568641	0.0539132	0.0543809	0.0444045	0.0528599	0.0542767	0.0452999	0.0486628	0.0529134	0.0459701	0.0483665	0.0446403	0.0461207	0.0424432	0.0549321	0.0609482	0.061364	0.051954	0.0484547	0.0505949	0.052387	0.050454	0.0355958	0.0429121	0.0433001	0.043859	0.0476084	0.0473846
Sap30bp	4.94029e-08	Hspa4	0.40481	Sap30bp/Hspa4	2.69706e-10	0.205457	0.223855	0.205362	0.2334	0.220869	0.225267	0.214005	0.208937	0.209603	0.208079	0.200806	0.221482	0.215014	0.223055	0.214823	0.196269	0.217869	0.211538	0.236696	0.237288	0.231469	0.197642	0.220997	0.262578	0.223321	0.245102	0.230381	0.226817	0.212957	0.203657	0.245413	0.212031	0.210797	0.216817	0.243351	0.223187	0.214842	0.232394	0.197472	0.221818	0.215401	0.203911	0.215019	0.212991
Sfn	5.99751e-09	Exd2	0.901458	Sfn/Exd2	2.69861e-10	1.44788	1.2	1.09302	1.05782	1.10828	1.27576	1.26172	1.29	1.21807	1.20921	1.03785	1.26904	1.13918	1.37383	1.15054	1.12329	1.18487	1.22667	1.23077	1.07895	1.07203	1.12069	1.18349	1.07572	1.20189	1.06806	1.29119	1.24219	1.29572	1.18339	1.27576	1.03876	1.25	1.25551	1.21299	1.37594	1.19431	1.16742	0.870629	0.861751	0.898795	1.10507	1.06529	1.28621
Fbxo9	0.00652782	Spire1	0.263668	Fbxo9/Spire1	2.70141e-10	4.84266	4.88715	5.29609	5.50741	5.26524	4.93325	5.76181	5.07019	5.92872	4.59894	4.28656	4.51003	5.61875	5.81379	7.13361	4.82897	5.55376	6.06791	5.21079	5.23711	5.57355	4.69582	5.28771	6.82258	5.45244	6.12846	5.48936	5.62207	5.71154	4.73795	5.86983	6.04	6.3824	7.553	5.94146	5.81818	6.29783	5.23183	6.14851	5.22206	5.66438	5.05066	6.14202	6.19792
2810004N23Rik	6.55403e-07	Stag2	0.0918485	2810004N23Rik/Stag2	2.7284e-10	0.0580069	0.0573489	0.0605341	0.0564061	0.0606918	0.0613861	0.0553081	0.0633573	0.0605367	0.0658418	0.0651444	0.0571821	0.05	0.0561497	0.0442368	0.0554217	0.0587988	0.0561404	0.0606457	0.0623709	0.0625	0.0604271	0.063148	0.0561863	0.0544798	0.0658169	0.0636263	0.065161	0.0685501	0.0619063	0.0612475	0.058062	0.0618308	0.0645717	0.0660935	0.0584879	0.0617722	0.0721779	0.0492763	0.0560089	0.0627192	0.0608745	0.0690856	0.0607985
Adprhl2	1.32846e-10	Maf1	0.128782	Adprhl2/Maf1	2.73212e-10	0.180513	0.144518	0.162254	0.161025	0.171753	0.173456	0.152827	0.173759	0.16396	0.15625	0.162679	0.160494	0.139205	0.167053	0.150485	0.152859	0.139205	0.180921	0.171171	0.191436	0.172507	0.140805	0.162806	0.193026	0.146619	0.167576	0.147612	0.163667	0.2046	0.191869	0.159516	0.171149	0.164236	0.196765	0.172827	0.153671	0.159391	0.147314	0.18984	0.143617	0.154232	0.146377	0.182135	0.174772
Ms4a4b	1.36687e-11	Gpbp1l1	0.109735	Ms4a4b/Gpbp1l1	2.74726e-10	2.52625	2.45497	2.63537	2.67076	2.34388	2.75906	2.73927	2.56176	2.68535	2.77677	2.84054	2.90771	2.51797	2.54916	2.35182	2.33696	2.66704	2.88136	2.33738	2.59596	2.63333	3.17896	2.57621	2.63606	2.69482	2.35472	2.60361	2.43481	2.79715	2.88035	2.80151	2.55371	2.6461	2.43955	2.65492	2.81809	2.85777	2.92376	2.65283	2.84026	2.94192	2.88028	2.82732	2.72579
Xylt2	2.02235e-11	Mppe1	0.729602	Xylt2/Mppe1	2.80085e-10	0.70904	0.552381	0.550702	0.554902	0.532884	0.662461	0.675906	0.596296	0.621053	0.727735	0.577381	0.674863	0.619863	0.62963	0.538462	0.695291	0.616188	0.684976	0.607692	0.541582	0.555799	0.551637	0.592949	0.607143	0.575321	0.591168	0.618117	0.615811	0.550936	0.584733	0.600939	0.575868	0.714052	0.653422	0.655022	0.660173	0.605898	0.615556	0.597872	0.492693	0.571812	0.624528	0.604452	0.586331
Herc2	0.000257485	Birc6	0.935605	Herc2/Birc6	2.8244e-10	0.42656	0.477792	0.417878	0.429857	0.468774	0.44385	0.452486	0.449083	0.439657	0.495337	0.467707	0.416761	0.449045	0.463986	0.493948	0.477064	0.461792	0.457853	0.398737	0.452472	0.464241	0.33753	0.478946	0.493132	0.437523	0.424829	0.424242	0.457397	0.47978	0.463392	0.453937	0.481822	0.445979	0.465239	0.43574	0.411455	0.455084	0.508231	0.421868	0.447575	0.44356	0.47146	0.438759	0.455268
Ccdc71l	8.99426e-05	Paip2	0.187874	Ccdc71l/Paip2	2.82765e-10	0.285007	0.2543	0.312347	0.315328	0.357778	0.267463	0.306741	0.256778	0.299178	0.235444	0.205477	0.269727	0.282673	0.315978	0.310385	0.264042	0.271098	0.233039	0.282673	0.29641	0.274585	0.342613	0.273022	0.348146	0.275504	0.333742	0.293748	0.285685	0.28687	0.275232	0.294729	0.332422	0.337955	0.382786	0.311425	0.295625	0.259411	0.262727	0.268532	0.265724	0.287213	0.277095	0.342384	0.271861
Ppig	0.000310738	Stag2	0.0918485	Ppig/Stag2	2.83251e-10	0.339118	0.338942	0.323442	0.338437	0.323585	0.356436	0.322569	0.328543	0.346578	0.346443	0.344191	0.352699	0.322222	0.33262	0.335826	0.305542	0.350693	0.322222	0.332024	0.309789	0.283412	0.318946	0.311656	0.309753	0.322612	0.332986	0.309305	0.358255	0.329456	0.31379	0.287892	0.333856	0.284797	0.28799	0.330736	0.311698	0.316962	0.27906	0.331075	0.34273	0.29936	0.313518	0.367779	0.316394
Arhgap45	3.34685e-10	Dennd4b	0.311223	Arhgap45/Dennd4b	2.84455e-10	10.3372	9.22314	10.1542	10.0988	8.81957	10.0682	9.73033	10.6658	9.77929	10.3394	10.3427	10.7131	10.2184	10.4667	10.3241	9.8975	10.4033	11.1467	10.086	9.75398	8.70563	10.2025	9.72176	9.68932	9.4386	9.68828	9.46083	9.71264	9.43069	9.43974	9.5784	9.72703	9.77165	8.99934	9.74425	8.56487	9.90261	9.62034	9.8616	9.96831	9.81718	9.64452	10.0062	9.7198
Zfp53	2.84609e-08	Elovl5	0.290288	Zfp53/Elovl5	2.84726e-10	0.483911	0.365714	0.361088	0.398079	0.374804	0.402516	0.385504	0.320244	0.382817	0.449452	0.316858	0.396882	0.471698	0.401685	0.352649	0.404795	0.30662	0.425161	0.404429	0.403118	0.339667	0.39717	0.324403	0.374794	0.398041	0.387075	0.395624	0.382459	0.397839	0.349256	0.414223	0.412264	0.372191	0.393481	0.356505	0.4174	0.394852	0.323111	0.372666	0.347475	0.383178	0.407462	0.395973	0.41162
Adprhl2	1.32846e-10	Relb	0.557392	Adprhl2/Relb	2.85139e-10	0.451282	0.391892	0.447566	0.44	0.472656	0.48	0.498559	0.536986	0.460972	0.436047	0.515152	0.429043	0.408333	0.541353	0.407895	0.466192	0.444109	0.506446	0.551613	0.502203	0.509284	0.392	0.488417	0.54386	0.443038	0.500816	0.424116	0.509632	0.604215	0.516315	0.491525	0.506024	0.494275	0.546135	0.480463	0.458239	0.473605	0.470914	0.491917	0.436658	0.455592	0.432548	0.581292	0.477178
Arid4b	2.92506e-06	Nipbl	0.786501	Arid4b/Nipbl	2.85273e-10	0.435518	0.420136	0.418574	0.424667	0.397347	0.433087	0.427976	0.413879	0.42037	0.427859	0.440638	0.434441	0.396516	0.400468	0.406963	0.393486	0.439006	0.44595	0.417998	0.435451	0.40481	0.482106	0.396476	0.435574	0.42582	0.411414	0.417315	0.426196	0.405238	0.406112	0.434125	0.389403	0.387783	0.378161	0.3998	0.411765	0.442879	0.424375	0.439884	0.451004	0.409741	0.408287	0.423355	0.41886
Rpl30	8.65522e-11	Arhgdib	0.0615485	Rpl30/Arhgdib	2.85987e-10	0.74486	0.749262	0.685372	0.772617	0.724562	0.790666	0.754499	0.703159	0.763351	0.872198	0.8375	0.689042	0.741614	0.826824	0.691358	0.805467	0.800449	0.770441	0.781572	0.795616	0.688966	0.794548	0.782105	0.740398	0.773751	0.717926	0.752714	0.792863	0.8125	0.825201	0.747928	0.690767	0.760614	0.735271	0.731197	0.812158	0.806568	0.824179	0.784242	0.787353	0.725346	0.794919	0.738715	0.734764
Odf2	1.49157e-06	Atxn7	0.744693	Odf2/Atxn7	2.8868e-10	1.03774	0.995413	0.894587	0.858561	0.938798	1.00212	0.955145	0.911668	1.02737	0.825971	1.05663	0.898176	1.03585	0.978533	0.971678	1.0223	0.949036	0.971429	1.00784	1.02554	0.885593	0.9616	0.982524	1.04832	0.94292	0.961754	0.971461	0.909609	1.03001	1.01461	0.934807	0.983827	0.989224	1.02276	0.992806	1.0313	1.07855	0.956454	0.993758	0.946349	0.920581	0.964848	0.920097	0.898324
Zfpm1	0.0108085	Ppm1b	0.100989	Zfpm1/Ppm1b	2.92463e-10	0.403037	0.532567	0.514071	0.549206	0.497345	0.446976	0.360748	0.575342	0.534237	0.554023	0.584601	0.533502	0.582441	0.498567	0.482863	0.497832	0.450617	0.447111	0.493042	0.425718	0.488998	0.481081	0.58195	0.60765	0.568627	0.508827	0.56125	0.508726	0.46991	0.534503	0.533126	0.561069	0.511871	0.556011	0.464727	0.479419	0.527039	0.525532	0.458427	0.452632	0.44381	0.48167	0.503676	0.40625
Gpr18	2.80187e-09	Cdc42se2	0.271559	Gpr18/Cdc42se2	2.92734e-10	0.270437	0.346756	0.315769	0.291331	0.292994	0.3634	0.331574	0.302756	0.345341	0.347647	0.324257	0.35125	0.345495	0.310641	0.308797	0.32974	0.346174	0.306174	0.30171	0.339981	0.326994	0.322799	0.302857	0.315285	0.329627	0.316468	0.301804	0.32789	0.328278	0.355318	0.334767	0.285507	0.34644	0.338358	0.33588	0.324369	0.307487	0.353226	0.321246	0.331224	0.285226	0.327018	0.307074	0.300298
Prpf39	0.000101044	Pan3	0.761204	Prpf39/Pan3	2.93134e-10	0.634107	0.684211	0.624233	0.682028	0.555021	0.619429	0.658687	0.567234	0.650579	0.680301	0.71202	0.663265	0.598911	0.595118	0.598684	0.615455	0.643256	0.695628	0.620292	0.603153	0.586498	0.571108	0.626552	0.558214	0.605879	0.616918	0.615187	0.611288	0.622869	0.622653	0.578979	0.558721	0.547753	0.574163	0.57979	0.583203	0.624071	0.6331	0.626866	0.673823	0.630499	0.602503	0.607075	0.618639
Zfp39	1.24097e-10	Crebbp	0.321439	Zfp39/Crebbp	2.93205e-10	0.0969492	0.0883813	0.0832964	0.0791589	0.0980996	0.0871314	0.088144	0.08867	0.0979416	0.0986283	0.0997305	0.109483	0.103448	0.0888889	0.0943925	0.0648855	0.0828553	0.0928531	0.0953405	0.0888469	0.0787234	0.0732984	0.086785	0.0817791	0.0819291	0.0868251	0.0871394	0.0855127	0.0907903	0.0896175	0.10627	0.0865513	0.0902564	0.0869565	0.0734659	0.0939553	0.0908682	0.0800278	0.102248	0.0868167	0.0873931	0.0821186	0.0946776	0.0704365
Mfhas1	2.6621e-08	Ddb1	0.858111	Mfhas1/Ddb1	3.0018e-10	0.128205	0.137358	0.150593	0.160529	0.124756	0.160721	0.151346	0.116576	0.132758	0.148603	0.141509	0.132306	0.129412	0.156152	0.141261	0.13002	0.138355	0.139844	0.12999	0.129851	0.138931	0.111053	0.143078	0.142543	0.145957	0.123531	0.119138	0.13827	0.123994	0.147441	0.136036	0.13	0.150484	0.132369	0.145695	0.141761	0.147783	0.139568	0.123726	0.130011	0.112698	0.134818	0.123654	0.142544
Ptbp2	4.57816e-10	Ppp3ca	0.0663849	Ptbp2/Ppp3ca	3.03996e-10	0.184561	0.178089	0.183376	0.149419	0.15249	0.149668	0.182962	0.152558	0.16955	0.157697	0.189041	0.195364	0.173062	0.159398	0.173236	0.160903	0.165382	0.157936	0.166872	0.170538	0.151515	0.179712	0.149933	0.153243	0.159961	0.160685	0.152339	0.167452	0.142353	0.152953	0.160305	0.144404	0.146073	0.163344	0.14836	0.162349	0.159922	0.168176	0.158869	0.163594	0.163723	0.14414	0.163284	0.156535
Bnip3l-ps	0.0198752	Mkrn1	0.39063	Bnip3l-ps/Mkrn1	3.08667e-10	0.00637184	0.00593789	0.00641791	0.00692347	0.00613894	0.00625342	0.00683631	0.00541417	0.00555914	0.00561716	0.00533922	0.00573282	0.00597702	0.006318	0.00625144	0.00561582	0.00542914	0.00537691	0.00562626	0.0058107	0.00626961	0.00562129	0.00520594	0.00557828	0.00686266	0.00601085	0.00606642	0.00543806	0.00691708	0.00610581	0.00588037	0.00643739	0.00682903	0.00531427	0.00673663	0.00676297	0.00562043	0.00533235	0.00640316	0.0064041	0.00548795	0.0057922	0.00624181	0.00658224
Tubgcp6	7.22083e-10	Birc6	0.935605	Tubgcp6/Birc6	3.09114e-10	0.12921	0.115406	0.124812	0.121625	0.118621	0.115809	0.115706	0.108272	0.11836	0.123316	0.115512	0.113817	0.112102	0.114839	0.112643	0.116112	0.129717	0.118852	0.104069	0.11086	0.112634	0.124532	0.119137	0.116669	0.118872	0.116527	0.121022	0.128538	0.117363	0.124356	0.124714	0.111759	0.120715	0.119245	0.120801	0.123985	0.116345	0.11732	0.115924	0.115887	0.108592	0.117565	0.113417	0.116701
Mphosph10	3.38903e-06	Caprin1	0.0743817	Mphosph10/Caprin1	3.11799e-10	0.123504	0.135444	0.123964	0.118841	0.105871	0.122807	0.123918	0.125874	0.128945	0.135763	0.128421	0.127153	0.127049	0.126824	0.108898	0.145961	0.11254	0.142381	0.118173	0.126162	0.1166	0.122047	0.118383	0.123385	0.127512	0.122577	0.113272	0.140253	0.12766	0.135249	0.120161	0.107674	0.113402	0.112727	0.125	0.124907	0.125095	0.128398	0.134074	0.118135	0.139179	0.135264	0.124849	0.135399
Dennd2d	7.48373e-10	Rictor	0.325173	Dennd2d/Rictor	3.13215e-10	1.00872	0.943175	0.933951	0.97126	0.97721	1.0254	1.09091	1.00214	1.06278	1.10762	0.981854	0.995366	1.06537	1.07933	1.04872	0.900866	1.03915	1.0709	1.01201	0.942696	0.937747	0.943415	0.930488	1.02209	0.960025	1.02621	1.01275	1.06537	1.01338	0.950515	1.03824	1.00331	1.03014	0.967093	0.991204	0.950305	1.00164	1.03704	0.90313	0.953908	0.951247	0.939564	0.959229	0.812085
Apbb1ip	1.08901e-08	Myl12b	0.279328	Apbb1ip/Myl12b	3.14151e-10	0.621677	0.690113	0.630923	0.649932	0.700361	0.674229	0.677839	0.635509	0.696811	0.657312	0.705473	0.645988	0.641898	0.636709	0.6384	0.613983	0.662491	0.633481	0.664932	0.61982	0.663474	0.598653	0.653422	0.638407	0.674571	0.691258	0.688181	0.696629	0.671722	0.638514	0.65261	0.684899	0.698366	0.641	0.703347	0.683003	0.685785	0.653911	0.674301	0.604965	0.665209	0.708078	0.636844	0.714796
F930017D23Rik	0.0100927	Hagh	0.4598	F930017D23Rik/Hagh	3.17461e-10	0.0792166	0.086411	0.0890129	0.0930705	0.0910864	0.0860345	0.0801938	0.0843164	0.0861742	0.0666198	0.0736725	0.0828083	0.088555	0.0847642	0.0793851	0.0793286	0.0884032	0.087458	0.0896276	0.0959462	0.0868542	0.089365	0.0821101	0.0996397	0.100122	0.102994	0.0987363	0.0991868	0.0860421	0.0797916	0.0815285	0.104423	0.0879742	0.107104	0.116557	0.0924762	0.0954111	0.0902396	0.0836502	0.0767454	0.0862712	0.0829809	0.0944024	0.0934325
Phf1	1.67198e-13	Gga3	0.0733758	Phf1/Gga3	3.17526e-10	1.72772	1.55214	1.73725	1.61497	1.60511	1.72539	1.5245	1.81419	1.62717	1.89718	1.77299	1.74833	1.72	1.71961	1.75455	1.62697	1.71492	1.93852	1.69012	1.82133	1.70031	1.58085	1.66506	1.66701	1.73597	1.72675	1.64419	1.6264	1.86334	1.76638	1.70892	1.64861	1.70079	1.70597	1.63506	1.7197	1.85336	1.78939	1.65157	1.8	1.5152	1.5063	1.7061	1.66125
Rec114	0.18795	Slc38a5	0.266003	Rec114/Slc38a5	3.17885e-10	7.68024	7.03721	6.6512	7.81629	7.38504	8.44558	8.79391	7.78916	8.16049	6.85083	7.81436	7.85271	6.35432	6.91811	6.38552	6.22061	7.21638	7.03624	7.11374	6.72662	7.49617	6.95385	6.86486	6.89691	7.38549	7.14878	7.85037	7.27329	7.63462	8.34286	7.35794	6.96517	7.11441	6.10145	7.3	8.26221	7.11733	7.88669	7.12393	9.25369	7.28306	7.32166	7.52547	7.33546
Tsc22d3	2.07154e-10	Per1	0.0588005	Tsc22d3/Per1	3.18647e-10	11.7605	18.5881	16.0992	16.2211	15.9085	15.7071	12.7222	12.6395	17.2025	17.9619	11.798	16.289	17.3491	15.55	6.80669	12.8481	10.6667	19.7285	19.0505	16.0041	15.0329	17.7039	13.8484	8.22424	16.3702	13.2246	13.0669	9.14644	11.3679	12.1591	17.8091	10.492	11.0798	7.46078	11.0018	12.8617	12.9719	10.6479	17.3016	17.1091	14.9011	15.2385	15.4333	15.1357
Fbxo5	6.1471e-12	Pelp1	0.628564	Fbxo5/Pelp1	3.19297e-10	0.281553	0.291367	0.350482	0.336032	0.428125	0.327434	0.318966	0.359848	0.321267	0.383495	0.399306	0.37037	0.369942	0.329032	0.330435	0.322917	0.308696	0.428571	0.331897	0.334559	0.302521	0.364486	0.409524	0.333333	0.353293	0.295812	0.35274	0.406504	0.315126	0.30581	0.371257	0.338462	0.40566	0.334746	0.268585	0.296875	0.416667	0.384259	0.327526	0.270588	0.346354	0.364865	0.290698	0.331104
Gna13	2.68975e-11	Ppp6r3	0.957031	Gna13/Ppp6r3	3.21337e-10	1.15696	1.1271	1.04814	1.1644	1.17045	1.08342	1.09364	1.01476	1.07382	1.01469	1.02793	0.94198	1.0279	1.05556	0.960432	0.982143	1.03434	1.07761	1.09114	0.999353	1.07045	1.01096	1.03865	1.04543	1.0284	0.992623	1.02713	1.0401	1.02343	1.05388	1.06504	1.07656	1.05535	0.977201	1.04967	1.08779	0.945922	0.994135	0.96844	1.05116	1.01642	1.0503	0.96655	1.07194
Pabpc1	0.253101	Cul4a	0.400394	Pabpc1/Cul4a	3.22725e-10	56.2761	59.1976	61.45	57.1115	57.8986	50.7632	51.2609	52.8273	47.7827	67.1051	57.3738	61.5885	60.0281	53.7317	59.8215	47.4774	59.3773	60.3223	48.9628	38.308	39.6857	40.0556	43.5171	48.5033	36.3111	37.5505	39.5877	43.8012	46.0518	47.6325	36.0735	39.2705	38.6273	50.4384	39.2523	43.6142	37.537	38.7502	48.7735	49.7522	44.0937	46.1254	55.4323	51.1391
Kif1b	2.38503e-09	Il6st	0.698343	Kif1b/Il6st	3.24183e-10	0.690365	0.528501	0.624385	0.604614	0.558998	0.628129	0.547902	0.548804	0.562577	0.612391	0.666667	0.554455	0.637969	0.58137	0.574727	0.561404	0.541213	0.56202	0.525311	0.569677	0.60179	0.607629	0.618451	0.603123	0.612922	0.598544	0.642756	0.647493	0.646904	0.677497	0.622325	0.600543	0.6004	0.632164	0.612782	0.558459	0.550797	0.61673	0.680723	0.636938	0.636288	0.63164	0.66916	0.645745
Arhgap27os3	3.74256e-05	Zcchc7	0.173163	Arhgap27os3/Zcchc7	3.24955e-10	0.28774	0.28233	0.317328	0.336671	0.275958	0.320367	0.285099	0.297627	0.309822	0.287066	0.299183	0.325371	0.28924	0.301716	0.29548	0.274135	0.30855	0.320915	0.274541	0.261152	0.27551	0.349254	0.305709	0.314565	0.281272	0.278063	0.279245	0.307998	0.301041	0.297037	0.327494	0.311973	0.289492	0.31617	0.30317	0.261321	0.294626	0.269795	0.244822	0.304442	0.278852	0.282517	0.3	0.275733
Chd1l	6.61677e-09	Ganab	0.346239	Chd1l/Ganab	3.26355e-10	0.161785	0.130651	0.13587	0.168381	0.166232	0.154738	0.145604	0.154506	0.1538	0.149038	0.146196	0.189732	0.143102	0.166289	0.160075	0.142333	0.177998	0.15212	0.151065	0.147721	0.141498	0.142693	0.15201	0.160397	0.1525	0.149675	0.152559	0.166983	0.179339	0.142043	0.152869	0.153046	0.148936	0.167679	0.146518	0.142936	0.149662	0.151625	0.160463	0.155676	0.151242	0.138353	0.146132	0.137093
Arl4c	1.14983e-10	Cdc42se2	0.271559	Arl4c/Cdc42se2	3.2638e-10	0.844905	0.805369	0.921923	0.90625	0.792596	0.87268	0.77975	0.920758	0.832882	0.978235	0.856848	0.929375	0.919583	0.785856	0.962298	0.785035	0.8229	0.899856	0.755654	0.965953	0.928685	0.917381	0.910476	0.884715	0.923352	0.809854	0.892653	0.873519	0.881356	0.927945	0.820377	0.921958	0.889834	0.907873	0.887836	0.79065	0.886061	1.03978	0.805887	0.834916	0.920995	0.834432	0.851688	0.808167
Rpl41	0.0040251	Atp5mpl	0.40723	Rpl41/Atp5mpl	3.26653e-10	40.5469	34.7228	34.2235	33.7825	32.5	38.469	34.2329	36.0666	35.302	49.4301	40.6683	43.849	46.8939	40.6442	38.5329	38.4817	39.5469	41.1854	38.6643	38.9895	39.0478	33.3194	41.9055	41.2667	37.4449	34.5825	41.8701	43.2146	45.3581	43.9232	36.4125	37.0332	33.1791	47.0121	42.8215	38.1464	39.8584	38.8711	36.2834	43.8121	34.5687	36.8359	36.1653	36.3062
Zfp398	0.015665	Zfp871	0.100608	Zfp398/Zfp871	3.2673e-10	0.191598	0.208916	0.213377	0.211456	0.183887	0.180013	0.211538	0.197357	0.204954	0.213907	0.231111	0.21079	0.202419	0.205934	0.208757	0.201322	0.189799	0.20423	0.204905	0.219083	0.23758	0.209215	0.210189	0.195511	0.217593	0.212375	0.209563	0.204469	0.209948	0.219147	0.232474	0.180244	0.202449	0.223776	0.185058	0.228453	0.228916	0.219615	0.205292	0.198683	0.208303	0.20963	0.187675	0.193292
Crbn	2.5717e-08	Mapre1	0.147989	Crbn/Mapre1	3.32988e-10	0.493648	0.567728	0.535184	0.571078	0.45828	0.555891	0.537822	0.540971	0.596059	0.59375	0.590527	0.586359	0.509554	0.548495	0.526912	0.585666	0.61689	0.495466	0.535471	0.515599	0.529245	0.506427	0.581295	0.588315	0.539737	0.522727	0.561943	0.577664	0.533442	0.57929	0.534557	0.507018	0.570876	0.535714	0.553919	0.519637	0.508105	0.57732	0.561934	0.556901	0.533403	0.572959	0.535581	0.540634
Tut4	9.76991e-06	Sbno1	0.215734	Tut4/Sbno1	3.36505e-10	0.920156	0.932518	0.877921	0.949086	0.993988	0.979856	0.987775	0.93397	1.03572	0.971257	1.00948	0.940402	0.962406	0.982373	0.971714	0.913503	0.917647	0.945375	0.974943	0.9782	0.879661	0.92876	0.978913	0.985513	0.979897	1.05477	1.01873	1.07445	0.976516	0.943357	0.987552	0.874801	0.939696	1.01991	0.966173	1.05996	0.998934	0.953107	0.962825	0.900112	0.941826	1.00648	0.937704	0.957921
Frat1	6.68945e-10	Acvr1b	0.229261	Frat1/Acvr1b	3.36634e-10	0.312373	0.302207	0.295238	0.307002	0.299669	0.343558	0.370902	0.340502	0.356987	0.295612	0.308958	0.357309	0.273743	0.260309	0.323899	0.239905	0.349892	0.297003	0.270531	0.240658	0.354286	0.284553	0.31935	0.319426	0.314448	0.299659	0.312399	0.309173	0.312925	0.320724	0.352055	0.327692	0.346202	0.394251	0.342733	0.280564	0.30622	0.310891	0.318713	0.342995	0.300297	0.312689	0.357043	0.279539
Mtfr1	6.58193e-05	Cenpq	0.0895442	Mtfr1/Cenpq	3.37454e-10	1.41667	1.33493	1.60446	1.90675	1.38679	1.58205	1.58865	1.61654	1.35455	1.36047	1.23729	1.55777	1.4843	1.65289	1.65574	1.35673	1.58639	1.35733	1.53352	1.31621	1.4059	1.63839	1.38411	1.25464	1.56115	1.44868	1.28413	1.25874	1.64186	1.33444	1.55755	1.57	1.46218	1.41558	1.74048	1.44255	1.27042	1.21289	1.43552	1.36256	1.39105	1.30483	1.21758	1.70677
Rassf5	1.46428e-08	Arhgap9	0.0941332	Rassf5/Arhgap9	3.41705e-10	1.39511	1.35392	1.29187	1.44651	1.40083	1.30106	1.33796	1.36157	1.43103	1.33676	1.37743	1.39761	1.35382	1.25838	1.24138	1.37362	1.30206	1.30012	1.37673	1.34695	1.34978	1.32378	1.31611	1.36271	1.37625	1.36901	1.42949	1.40265	1.31229	1.33449	1.3566	1.31121	1.3843	1.29938	1.36729	1.31513	1.36614	1.3074	1.49265	1.40529	1.37171	1.42311	1.4661	1.40076
Agbl5	5.275e-05	Tmed8	0.0988439	Agbl5/Tmed8	3.42013e-10	0.218362	0.191203	0.154613	0.183544	0.198011	0.181191	0.212329	0.179054	0.188976	0.167532	0.190628	0.164688	0.182609	0.178218	0.20438	0.17284	0.179394	0.180567	0.177458	0.174118	0.177314	0.158708	0.252874	0.2334	0.182653	0.185674	0.202447	0.2022	0.177329	0.212973	0.162162	0.2	0.173387	0.206711	0.170635	0.158392	0.177323	0.200292	0.178255	0.175466	0.190778	0.185775	0.163333	0.208666
1810013L24Rik	9.02917e-12	Snx13	0.228753	1810013L24Rik/Snx13	3.43405e-10	1.4036	1.22752	1.26449	1.24473	1.26334	1.30229	1.16447	1.19679	1.17976	1.23587	1.20825	1.20222	1.18269	1.31445	1.17647	1.30031	1.08628	1.12969	1.28058	1.36694	1.22588	1.25439	1.25873	1.32605	1.27653	1.29931	1.24	1.29286	1.24724	1.3463	1.20465	1.29307	1.30374	1.3	1.19477	1.19636	1.11695	1.21995	1.14921	1.37577	1.29597	1.34105	1.18052	1.3798
Nktr	0.00223221	Phc3	0.650295	Nktr/Phc3	3.44365e-10	1.4976	1.64003	1.49871	1.59896	1.48634	1.49809	1.4192	1.46087	1.6233	1.50556	1.71905	1.55556	1.49331	1.57949	1.57263	1.45915	1.61204	1.46633	1.57178	1.53308	1.49139	1.43308	1.61467	1.58905	1.67065	1.5272	1.49513	1.64923	1.66531	1.49478	1.56475	1.54491	1.35879	1.54756	1.49074	1.31529	1.56034	1.44713	1.44149	1.56204	1.56455	1.46026	1.46134	1.56946
Shc1	1.37844e-10	Trpc4ap	0.419409	Shc1/Trpc4ap	3.46136e-10	0.413178	0.448671	0.426213	0.377256	0.427011	0.389331	0.43984	0.390285	0.399859	0.376198	0.435601	0.409991	0.380019	0.427609	0.407254	0.412111	0.404899	0.391284	0.398237	0.469613	0.41494	0.419295	0.397606	0.424027	0.430431	0.409336	0.411914	0.397832	0.430816	0.403904	0.430213	0.444157	0.431123	0.400509	0.393229	0.434054	0.39534	0.370909	0.435777	0.447941	0.433066	0.412273	0.437667	0.43682
Ptma	1.67314e-07	Sp3	0.367839	Ptma/Sp3	3.49088e-10	1.89865	2.04883	1.99742	2.21742	2.14587	2.03169	2.15118	2.06825	2.10091	1.99056	1.89521	2.10376	2.20397	2.14692	2.10924	2.16089	2.06814	2.23421	2.04629	2.03876	2.13553	1.97006	2.04531	2.15823	2.20614	2.25172	2.08397	2.16218	1.94662	2.06311	2.13464	2.19757	2.2422	2.07053	2.20121	2.13465	2.13753	2.1992	2.1159	2.24881	2.05221	2.2	2.3203	2.15407
Atf7ip	2.64519e-05	Cnot1	0.179002	Atf7ip/Cnot1	3.50655e-10	0.886423	0.933618	0.953005	0.86122	0.958432	0.932092	0.986501	0.970541	0.932737	0.884909	0.923101	0.956873	0.921819	0.886792	0.991731	0.89963	0.855175	0.942702	0.869077	0.951435	0.955419	0.987383	0.894766	0.914702	0.912877	0.893724	0.871231	0.972387	0.943881	0.960815	0.865913	0.945578	0.912145	0.913774	0.977051	0.874624	0.890639	0.941843	0.95622	0.939405	0.944025	0.911295	0.930076	0.969855
Dennd6a	1.02873e-08	Ube3a	0.133403	Dennd6a/Ube3a	3.5106e-10	0.7394	0.635493	0.639559	0.66586	0.756898	0.765531	0.766781	0.708882	0.775076	0.621083	0.710711	0.753304	0.639506	0.677273	0.777273	0.60041	0.673872	0.714388	0.701071	0.620471	0.688413	0.713861	0.714386	0.674435	0.69084	0.693548	0.700885	0.731335	0.713307	0.691092	0.747326	0.71778	0.680795	0.723512	0.706651	0.653906	0.666667	0.670509	0.643028	0.716981	0.730054	0.703984	0.653846	0.622084
Cntrob	9.54669e-10	Wipi2	0.831046	Cntrob/Wipi2	3.51974e-10	0.227197	0.246328	0.26487	0.196778	0.213222	0.247796	0.234783	0.238733	0.223792	0.262422	0.262626	0.251216	0.251786	0.232993	0.236791	0.254873	0.244475	0.230698	0.20191	0.285528	0.247093	0.223665	0.243161	0.21875	0.297149	0.250676	0.270101	0.261739	0.2775	0.259375	0.227141	0.250605	0.241509	0.242595	0.253175	0.21547	0.249377	0.217033	0.211491	0.24344	0.242321	0.222707	0.229935	0.238938
Haao	1.20016e-11	Gga3	0.0733758	Haao/Gga3	3.53623e-10	1.40099	1.5225	1.43725	1.47326	1.47619	1.4715	1.55762	1.34065	1.46642	1.4063	1.41909	1.50833	1.42526	1.59608	1.42045	1.37128	1.47415	1.43135	1.34281	1.43906	1.37888	1.24254	1.32529	1.5411	1.34763	1.55801	1.59925	1.43399	1.42313	1.29585	1.48657	1.41876	1.46119	1.47014	1.27434	1.27879	1.40548	1.34789	1.32172	1.42131	1.3296	1.45704	1.45704	1.28306
Dnajb5	5.03684e-11	Etv3	0.742689	Dnajb5/Etv3	3.56676e-10	0.16756	0.174081	0.149635	0.127685	0.137967	0.131034	0.132992	0.153514	0.156417	0.155405	0.148108	0.153846	0.16185	0.126183	0.129754	0.140533	0.142287	0.119847	0.10608	0.150609	0.171958	0.142857	0.145485	0.153001	0.141146	0.153485	0.150644	0.159671	0.145474	0.145291	0.147293	0.143172	0.147863	0.151847	0.142962	0.13247	0.1566	0.137087	0.141658	0.148456	0.110117	0.143797	0.130309	0.132255
Alkbh5	9.62229e-06	Rps9	0.189026	Alkbh5/Rps9	3.59698e-10	0.0862138	0.0841502	0.0937036	0.0836967	0.0844067	0.075283	0.0803336	0.0824035	0.0884727	0.0716724	0.0786196	0.0750352	0.0853624	0.0851252	0.0844997	0.0947327	0.0715291	0.0793876	0.0882981	0.0703772	0.0767111	0.0721316	0.0870502	0.0797701	0.0855128	0.0782203	0.08115	0.086325	0.0731454	0.0796466	0.0763187	0.0829979	0.0869667	0.0819672	0.077912	0.070833	0.0868966	0.0788104	0.0790003	0.0732511	0.0833468	0.0809777	0.0749371	0.0781091
Slc25a5	1.11108e-06	Tnfaip8l2	0.062686	Slc25a5/Tnfaip8l2	3.62662e-10	2.27979	2.16416	1.9909	2.24934	2.13353	2.17787	2.0399	2.02687	2.08346	1.94472	1.91111	2	2.23303	1.99825	2.04825	2.11282	1.77092	2.11069	2.31533	2.32738	2.21896	2.09065	2.06876	2.16641	2.26027	2.15296	2.25996	2.06294	1.98133	1.93783	2.19556	2.12937	2.14315	1.90307	2.11089	2.06238	2.20145	2.2155	1.87834	2.0222	1.96378	2.16788	2.05775	2.1112
Zrsr1	3.13167e-10	Nsmaf	0.361536	Zrsr1/Nsmaf	3.63865e-10	0.194472	0.19484	0.215535	0.159903	0.156028	0.190701	0.194381	0.17381	0.197599	0.208561	0.201429	0.206316	0.167053	0.203315	0.18375	0.221739	0.179982	0.219159	0.166512	0.21823	0.214487	0.158309	0.178835	0.169713	0.17885	0.200236	0.168764	0.247542	0.174428	0.201784	0.149758	0.198248	0.20485	0.204082	0.192425	0.222841	0.190366	0.213949	0.21785	0.181314	0.212672	0.187079	0.210943	0.181693
Tmcc2	0.000129756	Rad23a	0.06339	Tmcc2/Rad23a	3.78768e-10	0.877249	0.890255	0.735837	0.842127	0.847075	0.812446	0.903054	0.904338	0.786697	0.804293	0.911337	0.836547	0.827093	0.82455	0.907551	0.852805	0.903442	0.942551	0.899911	1.00764	0.876136	0.773408	0.887909	0.936095	0.921092	0.951948	1.11377	0.867005	0.925926	0.7806	0.758612	0.888311	0.942229	1.09599	1.08604	0.981108	0.812168	0.83056	1.21006	1.14565	0.964607	0.966017	1.01849	1.14705
Cds2	1.0633e-10	Ppp6r3	0.957031	Cds2/Ppp6r3	3.81028e-10	2.29854	2.26194	2.31004	2.19657	2.14533	2.02019	1.96562	2.38639	1.98683	2.11102	2.17505	2.15188	2.25536	2.18295	2.29496	1.97959	2.14554	2.24348	2.30406	2.11902	2.12653	1.98434	2.15674	2.13101	2.12507	1.97464	2.03206	1.89117	2.33287	2.04229	2.0718	2.30557	2.14883	2.12893	2.2947	2.00343	2.02571	2.17229	2.06195	2.01569	2.13857	2.09185	1.98253	2.34651
Slc16a7	2.16326e-10	Cd180	0.0887026	Slc16a7/Cd180	3.90376e-10	0.157635	0.17189	0.138324	0.164972	0.129303	0.127362	0.122807	0.126042	0.136285	0.137394	0.111328	0.148311	0.146474	0.155323	0.136656	0.149492	0.154873	0.141762	0.134761	0.121	0.117428	0.131579	0.135285	0.156552	0.138606	0.121229	0.135792	0.171694	0.119137	0.136249	0.140206	0.136289	0.147272	0.128601	0.135582	0.153626	0.149477	0.171068	0.123888	0.127709	0.130747	0.141873	0.11871	0.132915
Tsc22d3	2.07154e-10	Amd1	0.0875826	Tsc22d3/Amd1	3.91236e-10	14.0088	16.6886	16.4841	16.8564	16.6131	19.5902	13.152	15.3132	18.9585	16.3526	13.1977	15.0845	16.2743	15.6151	8.55607	11.3738	12.6915	21.6219	24.5733	19.3071	17.123	24.6957	22.0561	12.3739	22.8138	15.8391	20.4555	10.2749	15.8614	13.4977	22.9549	15.7201	14.3437	8.51866	12.0846	12.4961	18.8472	10.2829	16.6958	17.6466	16.277	20.0581	19.5796	14.2619
Rpl35	6.70056e-05	Rpl7	0.607871	Rpl35/Rpl7	4.00424e-10	0.397076	0.370796	0.349493	0.381285	0.346871	0.43565	0.380943	0.362466	0.377889	0.394697	0.375614	0.463645	0.433453	0.37798	0.398128	0.37861	0.410609	0.372443	0.371135	0.3802	0.37882	0.407202	0.38885	0.370547	0.360049	0.369175	0.3758	0.404281	0.373894	0.388713	0.349482	0.390228	0.346934	0.392577	0.372157	0.356764	0.356731	0.381741	0.408486	0.373016	0.372314	0.381518	0.37574	0.360925
Snx4	9.8396e-08	Ddx3x	0.641744	Snx4/Ddx3x	4.02902e-10	0.19344	0.192403	0.216216	0.177926	0.202749	0.207183	0.199844	0.197652	0.197292	0.204889	0.198908	0.212477	0.206551	0.17771	0.188612	0.200718	0.19881	0.192885	0.195822	0.184047	0.205514	0.220167	0.199014	0.19877	0.200571	0.199645	0.204022	0.207769	0.187181	0.19197	0.201715	0.203775	0.207355	0.220513	0.211105	0.213404	0.194817	0.186127	0.19073	0.200185	0.197927	0.19549	0.2103	0.19156
Gm12481	0.00044345	Ahsa1	0.167618	Gm12481/Ahsa1	4.04047e-10	0.303774	0.279257	0.259036	0.307335	0.250196	0.348837	0.254264	0.313754	0.286421	0.311836	0.338049	0.355049	0.28774	0.320526	0.266857	0.325366	0.305677	0.365931	0.342175	0.314231	0.290987	0.374251	0.356313	0.331662	0.354592	0.283889	0.298246	0.371429	0.346429	0.295638	0.339538	0.289167	0.323292	0.362441	0.26259	0.298739	0.320862	0.336386	0.297139	0.305855	0.318131	0.281625	0.299931	0.311111
Gm6055	0.520333	Carhsp1	0.162294	Gm6055/Carhsp1	4.13076e-10	0.438706	0.420365	0.446165	0.432602	0.445031	0.388669	0.412122	0.485963	0.400941	0.485926	0.487383	0.404029	0.451308	0.415592	0.472292	0.459637	0.504403	0.515505	0.449497	0.477774	0.414703	0.431349	0.447201	0.463491	0.394964	0.394978	0.439655	0.431116	0.482108	0.481537	0.418801	0.426758	0.373399	0.426936	0.381911	0.447967	0.5	0.464958	0.42986	0.412014	0.370468	0.417781	0.403217	0.413313
Glg1	1.52696e-08	Eif4g1	0.418774	Glg1/Eif4g1	4.15826e-10	0.601674	0.660879	0.690319	0.677728	0.678009	0.629146	0.640424	0.619048	0.612076	0.6002	0.609287	0.611597	0.652618	0.693725	0.615144	0.597934	0.605069	0.575375	0.623088	0.577784	0.649069	0.677	0.62304	0.654505	0.65007	0.653049	0.647699	0.591025	0.628412	0.590467	0.642181	0.639708	0.673098	0.636837	0.68031	0.676768	0.629895	0.632555	0.62579	0.631563	0.63757	0.642825	0.64519	0.625057
Carhsp1	0.162294	Gm6055	0.520333	Carhsp1/Gm6055	4.22504e-10	2.27943	2.37889	2.24132	2.31159	2.24703	2.57288	2.42646	2.05777	2.49413	2.05793	2.05177	2.47507	2.21578	2.4062	2.11734	2.17563	1.98254	1.93985	2.22471	2.09304	2.41137	2.31831	2.23613	2.15754	2.53187	2.53179	2.27451	2.31956	2.07422	2.07669	2.38777	2.34325	2.6781	2.34227	2.61841	2.2323	2	2.15073	2.32634	2.4271	2.69929	2.3936	2.48005	2.41947
Fbxo32	1.18823e-08	Cd164	0.171355	Fbxo32/Cd164	4.33521e-10	0.153879	0.128366	0.148505	0.128342	0.128841	0.128095	0.122295	0.143552	0.143975	0.143059	0.16388	0.123512	0.138122	0.160542	0.12023	0.151139	0.149161	0.148466	0.139723	0.180149	0.125926	0.132619	0.135956	0.141799	0.139748	0.153223	0.153197	0.155513	0.134416	0.128176	0.132149	0.116877	0.141543	0.159918	0.145443	0.129263	0.125733	0.12423	0.126542	0.124881	0.124689	0.163189	0.164584	0.133209
Slc36a1	1.76997e-07	Trim11	0.0543537	Slc36a1/Trim11	4.35376e-10	0.511799	0.412826	0.453488	0.510204	0.467914	0.374775	0.399033	0.433368	0.401704	0.399709	0.423034	0.429387	0.416944	0.396396	0.494465	0.381306	0.418002	0.392889	0.452128	0.45495	0.444175	0.498199	0.437237	0.376623	0.460058	0.497918	0.47001	0.412088	0.41219	0.399608	0.480864	0.457953	0.442478	0.468271	0.459028	0.468874	0.473975	0.412162	0.435685	0.465322	0.463178	0.41267	0.456091	0.434555
Cbl	1.35413e-12	Git2	0.0884144	Cbl/Git2	4.35392e-10	2.66368	2.54821	2.57722	2.41063	2.42281	2.36178	2.50955	2.45697	2.12612	2.38976	2.30713	2.5134	2.3969	2.47418	2.74503	2.39539	2.4106	2.15281	2.46688	2.39239	2.48696	2.32648	2.22357	2.24816	2.37918	2.29953	2.26447	2.2596	2.52017	2.2716	2.20488	2.48379	2.37064	2.40893	2.29715	2.37517	2.33858	2.44453	2.37143	2.19847	2.39501	2.28877	2.17612	2.45246
Gm32856	0.00237881	Zfp871	0.100608	Gm32856/Zfp871	4.36583e-10	0.0512295	0.0574235	0.0603589	0.0568475	0.0635838	0.0595559	0.0724508	0.0690537	0.06206	0.0642251	0.070303	0.0650723	0.0725652	0.0639907	0.0648944	0.0600962	0.0647376	0.0660102	0.0664282	0.0692964	0.0649682	0.0697385	0.0549539	0.0574018	0.0532407	0.051497	0.0645982	0.0603352	0.0675393	0.0626134	0.0691995	0.0626273	0.0555102	0.0616656	0.0671693	0.0566706	0.0553464	0.066787	0.055855	0.0526631	0.0543718	0.061284	0.0564893	0.0472198
Agap3	5.22833e-06	Ric8a	0.073875	Agap3/Ric8a	4.38431e-10	0.371113	0.360643	0.316688	0.302782	0.358814	0.342407	0.305503	0.34844	0.335316	0.332326	0.327258	0.358885	0.356463	0.32	0.387622	0.394737	0.382937	0.356639	0.383795	0.343548	0.338751	0.333333	0.357958	0.329712	0.337071	0.353688	0.324766	0.368005	0.365997	0.340243	0.329525	0.326741	0.360133	0.386037	0.356984	0.327974	0.430151	0.348471	0.374898	0.305532	0.319217	0.332822	0.336117	0.326965
Ptgs1	0.120822	Arhgap10	0.153034	Ptgs1/Arhgap10	4.38569e-10	0.396758	0.399703	0.408406	0.445968	0.484699	0.423986	0.401183	0.394737	0.444533	0.349807	0.376115	0.452622	0.393305	0.480826	0.420601	0.422547	0.352381	0.393266	0.35081	0.395328	0.406868	0.463705	0.384	0.429426	0.356564	0.380435	0.342377	0.441176	0.409574	0.357503	0.374801	0.451948	0.405708	0.412186	0.424399	0.387387	0.410388	0.321984	0.389757	0.376514	0.414841	0.369284	0.415584	0.434859
Ino80d	0.00232248	Tet3	0.754121	Ino80d/Tet3	4.39647e-10	0.685622	0.643128	0.701514	0.666374	0.703035	0.6773	0.694391	0.651387	0.655146	0.609184	0.708426	0.640819	0.649283	0.61423	0.620713	0.612223	0.594055	0.682117	0.655656	0.68756	0.711245	0.677844	0.652913	0.678558	0.664977	0.719222	0.677832	0.692622	0.664526	0.700264	0.642382	0.710436	0.661682	0.626771	0.655937	0.684237	0.668338	0.585267	0.682904	0.650117	0.65814	0.635236	0.633447	0.647256
Tbxas1	6.95269e-05	Cyb5a	0.750032	Tbxas1/Cyb5a	4.43949e-10	0.357251	0.401983	0.445101	0.369727	0.425891	0.37894	0.350769	0.410311	0.368972	0.337012	0.348361	0.43958	0.354082	0.431902	0.405	0.349342	0.374181	0.346037	0.357807	0.401304	0.403936	0.370245	0.439394	0.35157	0.413257	0.440375	0.433983	0.381847	0.43	0.391833	0.392199	0.424275	0.404255	0.428913	0.370015	0.368682	0.325694	0.327496	0.380032	0.294845	0.449017	0.342936	0.360549	0.442999
Eloa	3.80779e-08	Chmp1b	0.21196	Eloa/Chmp1b	4.47516e-10	1.29352	1.38454	1.39292	1.36313	1.38052	1.25967	1.2881	1.38634	1.23402	1.4152	1.42198	1.38136	1.39057	1.43179	1.42292	1.37253	1.31278	1.21193	1.4609	1.26467	1.49545	1.06645	1.33717	1.35797	1.27551	1.37749	1.25179	1.16643	1.17783	1.19722	1.37218	1.2999	1.28022	1.36318	1.25594	1.11238	1.2014	1.19384	1.34005	1.29102	1.32886	1.23886	1.32692	1.33717
Tra2a	0.000798947	Ogt	0.201009	Tra2a/Ogt	4.52648e-10	0.179245	0.177611	0.159799	0.162288	0.165025	0.175433	0.16246	0.177276	0.175669	0.178994	0.159769	0.160821	0.167704	0.141749	0.19324	0.175883	0.149604	0.143767	0.15505	0.171251	0.186715	0.163654	0.169885	0.154753	0.166701	0.172835	0.176257	0.155245	0.182101	0.165349	0.163295	0.168196	0.156256	0.176225	0.155002	0.169368	0.154864	0.162125	0.186491	0.192438	0.187431	0.188963	0.176029	0.157295
Smarca2	5.60253e-05	Hmbox1	0.772383	Smarca2/Hmbox1	4.53804e-10	0.998987	1.04025	1.01764	0.958369	1.03298	1.09655	1.04215	1.08006	1.12382	1.05061	1.07056	1.07203	1.0842	1.0048	0.962428	0.973244	1.00196	1.05094	1.10278	0.994334	0.981857	1.15994	1.04051	0.994318	0.942236	1.02935	0.897879	0.993891	1.02735	1.03406	1.07982	0.967597	0.96616	1.00945	0.990226	1.00655	1.01849	1.00937	1.02556	1.10178	1.02176	1.01953	1.07638	0.931337
Pnpla2	2.20288e-05	Aup1	0.375705	Pnpla2/Aup1	4.71986e-10	0.671958	0.648699	0.619946	0.677752	0.6439	0.572174	0.554381	0.625795	0.562522	0.605711	0.657534	0.622857	0.665406	0.598616	0.677003	0.611856	0.577977	0.630256	0.551241	0.68982	0.64642	0.59787	0.61162	0.64776	0.614011	0.597114	0.625182	0.547027	0.628586	0.553115	0.620216	0.660287	0.607941	0.676471	0.629418	0.602457	0.693208	0.629815	0.623818	0.61267	0.669406	0.605589	0.619459	0.705575
Prkcq	1.37514e-09	Mbnl1	0.643134	Prkcq/Mbnl1	4.73946e-10	0.149193	0.165035	0.185432	0.175083	0.156161	0.19093	0.16984	0.198022	0.209148	0.187165	0.185239	0.176378	0.17996	0.180443	0.162323	0.168336	0.194608	0.173419	0.18021	0.185809	0.185032	0.173694	0.206293	0.191069	0.199783	0.175796	0.191691	0.192982	0.191649	0.200508	0.179448	0.183786	0.185952	0.16762	0.181387	0.184246	0.19255	0.190852	0.172136	0.173872	0.18129	0.1909	0.175252	0.186075
Fry	1.30283e-06	Pkn1	0.409768	Fry/Pkn1	4.7577e-10	0.539452	0.537683	0.553614	0.568551	0.534319	0.537441	0.500331	0.544907	0.530492	0.534257	0.517049	0.532534	0.575425	0.552941	0.454023	0.579084	0.50938	0.496765	0.585682	0.53189	0.591487	0.495017	0.51801	0.504393	0.516605	0.517091	0.516422	0.51895	0.487103	0.557751	0.53762	0.501537	0.554674	0.469636	0.555514	0.513436	0.545349	0.573125	0.571734	0.533019	0.539861	0.579358	0.493261	0.531925
Senp6	7.00834e-08	Hspa4	0.40481	Senp6/Hspa4	4.86797e-10	0.682986	0.735444	0.815013	0.704225	0.746822	0.716674	0.772906	0.779589	0.711589	0.75	0.735903	0.758535	0.816497	0.727273	0.687433	0.728305	0.757388	0.741827	0.772041	0.745763	0.748951	0.753121	0.794751	0.741735	0.725143	0.70446	0.710202	0.78603	0.718409	0.73997	0.662844	0.709946	0.694944	0.707436	0.728723	0.733416	0.738827	0.792254	0.754608	0.708485	0.690156	0.716015	0.721082	0.695368
Aldh1a1	0.00973041	Plaat3	0.422412	Aldh1a1/Plaat3	4.95038e-10	2.0744	1.66605	1.69986	1.70457	1.59573	2.01504	1.97397	1.75557	1.86434	1.9223	1.81471	1.90591	1.77225	1.66087	1.70702	1.66511	1.74548	1.88793	1.71844	1.97058	1.67803	1.79628	1.5308	1.59895	1.89765	1.7355	1.66381	1.65122	1.93301	1.84003	1.70284	1.6542	1.74579	1.621	1.91279	1.80824	1.9141	1.53628	2.35856	2.09857	1.93405	1.98774	1.82691	2.05345
Tmem243	7.35457e-09	Dhx15	0.948696	Tmem243/Dhx15	5.05183e-10	0.268646	0.329361	0.256399	0.317572	0.345799	0.288627	0.360523	0.300218	0.357667	0.291213	0.321086	0.286131	0.330125	0.298231	0.295337	0.283541	0.31837	0.289209	0.290411	0.294804	0.279333	0.331759	0.313407	0.316192	0.286649	0.289952	0.292867	0.300824	0.292009	0.288536	0.310921	0.293629	0.311765	0.274235	0.302568	0.29705	0.289428	0.313725	0.287543	0.330994	0.33	0.310496	0.303918	0.288594
Gm15500	6.01383e-05	Abracl	0.272028	Gm15500/Abracl	5.07719e-10	0.47769	0.520747	0.483495	0.462085	0.369912	0.463576	0.369469	0.45977	0.454976	0.494565	0.596154	0.480122	0.435644	0.448505	0.427273	0.507163	0.498759	0.538328	0.472727	0.41954	0.413174	0.460371	0.567839	0.411175	0.406344	0.446292	0.439655	0.475222	0.417204	0.381329	0.433915	0.353638	0.473214	0.493888	0.407563	0.421585	0.463079	0.471774	0.529503	0.525994	0.536873	0.599206	0.507653	0.449927
Zbtb9	1.19631e-08	Rcbtb1	0.404544	Zbtb9/Rcbtb1	5.08553e-10	0.517928	0.568938	0.629344	0.576014	0.570188	0.574495	0.573077	0.551948	0.599052	0.519531	0.529078	0.612108	0.498575	0.565789	0.555911	0.534884	0.555347	0.491206	0.449416	0.55595	0.54262	0.534553	0.510854	0.585938	0.58884	0.5625	0.540741	0.5786	0.570481	0.566618	0.641481	0.516464	0.576341	0.611607	0.526634	0.525452	0.608905	0.497207	0.529687	0.535934	0.473224	0.500692	0.528634	0.474898
Srsf5	5.98526e-09	Srrm1	0.0753906	Srsf5/Srrm1	5.10645e-10	1.47323	1.50435	1.52207	1.51888	1.40592	1.44144	1.66982	1.58191	1.50083	1.59673	1.55607	1.62645	1.62028	1.69532	1.52336	1.60439	1.52127	1.71994	1.4735	1.57178	1.47071	1.79758	1.50696	1.62692	1.66909	1.53692	1.57983	1.53182	1.54742	1.41325	1.49641	1.54485	1.39696	1.4797	1.52196	1.44101	1.46054	1.50877	1.5851	1.56118	1.55262	1.50096	1.5248	1.56288
Slc3a2	0.00196771	Gm6055	0.520333	Slc3a2/Gm6055	5.13202e-10	0.813713	0.88478	0.741057	0.725242	0.794498	0.836723	0.722513	0.758368	0.932551	0.777875	0.715244	0.768519	0.724793	0.666505	0.685046	0.713529	0.695166	0.822622	0.72737	0.887342	0.741919	0.840141	0.798233	0.845856	0.86625	0.854526	0.805602	0.862448	0.805416	0.795162	0.897859	0.733884	0.801715	0.672561	0.977589	0.754991	0.806238	0.590397	1.01707	0.796952	1.03568	0.930117	0.890752	0.967243
Tbl1xr1	3.00106e-07	Hnrnpa2b1	0.131848	Tbl1xr1/Hnrnpa2b1	5.20456e-10	0.169283	0.163763	0.19529	0.167976	0.172439	0.145302	0.153025	0.156839	0.152339	0.146596	0.150763	0.150513	0.156517	0.147209	0.169513	0.145692	0.160933	0.157008	0.162705	0.160769	0.175205	0.151741	0.16219	0.160972	0.148283	0.159114	0.146429	0.136823	0.162021	0.155991	0.166101	0.162571	0.168204	0.143247	0.15208	0.164455	0.157289	0.148422	0.172855	0.183095	0.183993	0.174114	0.163038	0.178511
Ly9	6.65069e-09	Cct5	0.773839	Ly9/Cct5	5.26011e-10	0.697227	0.739718	0.756467	0.715777	0.693036	0.753897	0.734498	0.723312	0.71942	0.727211	0.723306	0.760474	0.707972	0.814286	0.733684	0.72329	0.755972	0.743231	0.797037	0.733293	0.67587	0.74349	0.72417	0.726582	0.770616	0.720483	0.773327	0.727404	0.771981	0.733487	0.651007	0.664844	0.698955	0.758689	0.738662	0.724522	0.678766	0.743807	0.701688	0.708285	0.727471	0.732641	0.650328	0.744342
Smap1	0.00547812	Mkrn1	0.39063	Smap1/Mkrn1	5.28606e-10	0.0122964	0.0120116	0.0125279	0.0130202	0.0125765	0.0115549	0.0125845	0.0125756	0.0135035	0.0117924	0.0118639	0.0128093	0.0128112	0.013872	0.0125546	0.012388	0.0124143	0.0117624	0.0126502	0.0120138	0.0112098	0.00969767	0.0121492	0.0128052	0.0117291	0.0130633	0.012264	0.0120269	0.0115543	0.0113719	0.0118999	0.0126019	0.0130557	0.0130113	0.012226	0.0120924	0.0124871	0.0116913	0.0138642	0.0127604	0.0149323	0.0143938	0.0146957	0.0142551
Snx4	9.8396e-08	Sp3	0.367839	Snx4/Sp3	5.34623e-10	0.387592	0.378418	0.423408	0.379147	0.405963	0.376197	0.431691	0.382938	0.368675	0.375811	0.3785	0.368555	0.425397	0.356923	0.376554	0.426491	0.389051	0.408197	0.380469	0.357779	0.390389	0.381002	0.375405	0.393404	0.378681	0.40769	0.399232	0.403569	0.348837	0.35627	0.381778	0.403739	0.411743	0.411237	0.421331	0.419307	0.36416	0.36969	0.400689	0.41404	0.396596	0.387938	0.42218	0.384551
Hypk	0.000625449	Aup1	0.375705	Hypk/Aup1	5.36415e-10	0.313492	0.276952	0.331536	0.313073	0.289213	0.333043	0.306647	0.311081	0.318008	0.338176	0.384979	0.346032	0.349716	0.291811	0.299096	0.320619	0.297155	0.331599	0.320928	0.282078	0.289383	0.309331	0.284123	0.314016	0.293956	0.259711	0.290073	0.297658	0.300692	0.324518	0.302829	0.274641	0.278335	0.280244	0.27214	0.314908	0.276604	0.31916	0.306535	0.307692	0.281606	0.30499	0.299725	0.31446
Evl	1.4238e-07	Elf1	0.218796	Evl/Elf1	5.38081e-10	0.799443	0.841829	0.789024	0.754379	0.795223	0.799449	0.85556	0.815168	0.823933	0.80883	0.938949	0.82832	0.83871	0.865831	0.862563	0.854966	0.921633	0.858924	0.816618	0.798012	0.849274	0.743719	0.906309	0.917489	0.798794	0.901294	0.907563	0.853457	0.868291	0.807217	0.853057	0.834944	0.864357	0.875536	0.839509	0.77483	0.889184	0.818483	0.871572	0.786308	0.852838	0.797539	0.82869	0.792641
Ptbp2	4.57816e-10	Hnrnpa2b1	0.131848	Ptbp2/Hnrnpa2b1	5.40531e-10	0.0421204	0.0434424	0.0454015	0.0359377	0.0367616	0.0357072	0.0421774	0.0391502	0.0438021	0.0392585	0.0501332	0.0473363	0.043635	0.0373305	0.0393586	0.0396867	0.0422791	0.0415125	0.0435271	0.0409631	0.0409507	0.0411234	0.0390652	0.0385458	0.0395583	0.0395027	0.037037	0.0427976	0.0351336	0.0384803	0.0427989	0.0318767	0.0349144	0.0407901	0.0381672	0.0430206	0.040078	0.0408356	0.0400787	0.0411058	0.040737	0.0389101	0.0375996	0.0349113
Baiap3	6.26941e-06	Lpin1	0.148245	Baiap3/Lpin1	5.42108e-10	0.675105	0.597015	0.72103	0.720149	0.64631	0.587963	0.673333	0.667656	0.676692	0.693396	0.62423	0.676991	0.582524	0.702247	0.625641	0.471861	0.425287	0.549618	0.755556	0.667752	0.542169	0.691176	0.649412	0.739819	0.520286	0.675789	0.729577	0.566802	0.55	0.667343	0.593824	0.520384	0.613402	0.599291	0.68315	0.53211	0.618026	0.600671	0.509615	0.535836	0.652174	0.554348	0.585075	0.532808
Rbm10	2.12954e-09	Creb1	0.251427	Rbm10/Creb1	5.42838e-10	0.471698	0.435264	0.464951	0.520121	0.509728	0.518639	0.468055	0.514024	0.509977	0.551037	0.489796	0.466247	0.504032	0.5	0.488248	0.506002	0.495495	0.494944	0.504045	0.524465	0.503823	0.554367	0.517056	0.535253	0.530744	0.516831	0.570929	0.498064	0.529545	0.549968	0.545455	0.549742	0.50454	0.541534	0.549405	0.49634	0.526493	0.553174	0.480888	0.447843	0.486054	0.529703	0.485384	0.496811
Ahnak	2.23198e-08	Setd1b	0.701297	Ahnak/Setd1b	5.44105e-10	5.03267	4.88469	4.7465	4.53582	5.11097	4.38212	4.87924	5.72774	4.51282	4.34825	4.58236	4.13208	5.57482	4.56092	5.56536	3.92539	3.65498	3.72578	4.81563	5.01126	5.63688	4.4766	4.37965	4.12274	4.70804	5.25581	4.77827	3.75035	4.59903	4.5874	5.2245	4.83594	4.30329	4.18339	4.42246	4.71429	4.61804	4.3507	3.99494	4.57131	4.68846	4.75139	3.76918	4.27814
Cfl2	2.98337e-09	Socs4	0.354606	Cfl2/Socs4	5.50183e-10	0.337535	0.235722	0.212705	0.275381	0.280374	0.314109	0.317935	0.274936	0.264334	0.302632	0.282286	0.25	0.335938	0.254113	0.216981	0.238095	0.229167	0.283039	0.283784	0.270481	0.334944	0.31003	0.264739	0.281615	0.273256	0.280394	0.27555	0.256459	0.271284	0.298787	0.315265	0.295082	0.289967	0.234375	0.250229	0.249001	0.28193	0.33126	0.257485	0.301329	0.244115	0.290076	0.277641	0.259627
Cd55	1.43784e-06	Zcchc7	0.173163	Cd55/Zcchc7	5.60989e-10	4.44787	4.11895	4.15397	3.9831	3.82787	4.33279	4.14532	3.83258	4.11794	4.53155	4.14605	4.22652	3.98124	4.32791	4.16428	4.10565	4.12416	3.98829	4.47805	4.5807	4.30306	4.34328	4.33149	4.05753	4.47478	4.5094	4.37057	4.49131	4.64692	4.64852	4.58492	3.81619	4.27019	4.40199	4.2951	4.55094	4.65658	4.2043	3.75	4.04875	3.68366	3.66364	4.0576	3.88279
Atp1b1	9.3929e-10	Alkbh1	0.829096	Atp1b1/Alkbh1	5.62039e-10	2.45714	2.62437	2.74153	2.48947	2.40928	2.67068	2.49405	2.51795	2.49857	2.47059	2.67943	2.70629	2.79208	2.60684	3.03226	2.57364	2.75839	2.71491	2.68627	2.39766	2.73723	2.67836	2.83744	2.70698	2.52582	2.51948	2.56481	2.70251	2.38596	2.58216	2.61803	2.41341	2.42291	2.25309	2.78	2.43575	2.56031	2.6474	2.13953	2.54545	2.38235	2.70048	2.42727	2.41489
Tcf20	9.24158e-09	Med13l	0.515507	Tcf20/Med13l	5.67531e-10	1.47202	1.28134	1.06822	1.21965	1.13333	1.16885	1.28862	1.24547	1.24358	1.25916	1.35186	1.1984	1.28884	1.19703	1.11355	1.18304	1.29923	1.21494	1.14034	1.35139	1.2215	1.14118	1.23105	1.23288	1.28374	1.16883	1.1309	1.24068	1.24829	1.22166	1.30967	1.26008	1.23102	1.2175	1.11026	1.31442	1.205	1.25794	1.22574	1.25375	1.13793	1.20223	1.30641	1.17399
Gm20506	2.13923e-06	A630001G21Rik	0.314815	Gm20506/A630001G21Rik	5.7135e-10	0.557143	0.602253	0.534704	0.60124	0.479832	0.539735	0.525526	0.555061	0.557229	0.54625	0.57451	0.526445	0.543974	0.499274	0.340237	0.557003	0.54386	0.722471	0.614786	0.575604	0.529042	0.54418	0.57984	0.477011	0.575328	0.531481	0.53114	0.61893	0.568381	0.576087	0.490791	0.499379	0.475322	0.481879	0.5365	0.532331	0.598485	0.522907	0.594286	0.54485	0.463796	0.550898	0.415961	0.523747
Abca3	8.36469e-08	Gramd4	0.684226	Abca3/Gramd4	5.71676e-10	0.485784	0.574429	0.547781	0.596141	0.506281	0.527595	0.526012	0.497789	0.486466	0.530041	0.558417	0.539234	0.477994	0.5103	0.537853	0.533641	0.548513	0.545786	0.482785	0.505148	0.645003	0.513514	0.604086	0.582447	0.589782	0.598107	0.536179	0.564623	0.550812	0.526737	0.569815	0.624789	0.542037	0.582121	0.568733	0.562165	0.554183	0.562672	0.568618	0.485356	0.525547	0.535478	0.505634	0.593798
Fam3c	9.85961e-11	Mef2c	0.24365	Fam3c/Mef2c	5.7888e-10	0.217493	0.25218	0.270895	0.24234	0.206452	0.264627	0.230202	0.296659	0.236267	0.269318	0.260394	0.294309	0.245626	0.23375	0.241428	0.267569	0.253786	0.269634	0.261531	0.250798	0.279165	0.274345	0.265972	0.230189	0.24601	0.235136	0.259576	0.234676	0.261498	0.254799	0.240087	0.229825	0.255706	0.236565	0.239118	0.240726	0.257351	0.258297	0.266207	0.268912	0.274894	0.242086	0.253927	0.232966
Cct7	0.00105632	Cd82	0.434242	Cct7/Cd82	5.8372e-10	0.793732	0.920877	0.837895	1.02037	0.917308	0.881957	0.853343	0.959621	0.900398	0.913113	0.853603	0.882419	0.90245	0.897845	0.847216	0.961856	0.973833	0.874115	0.966827	0.839702	0.852554	0.82235	0.935959	0.872431	0.959587	0.897959	0.997198	0.881536	0.863319	0.885417	0.984538	0.903926	0.904796	0.873927	0.900706	0.972603	0.897245	0.933737	0.903937	0.834412	0.825672	0.974532	0.795721	0.959659
Zdhhc15	5.95312e-09	Ptar1	0.709475	Zdhhc15/Ptar1	5.89227e-10	0.222738	0.220228	0.237216	0.222467	0.173145	0.250401	0.243011	0.300752	0.254453	0.255528	0.243682	0.266667	0.211656	0.227397	0.251064	0.254011	0.261084	0.242321	0.185417	0.224138	0.240122	0.280749	0.22243	0.2	0.243408	0.198934	0.207373	0.247278	0.207506	0.227188	0.213992	0.209302	0.246124	0.216146	0.248739	0.235142	0.264493	0.22973	0.233708	0.278317	0.224684	0.223108	0.299781	0.229299
Tubgcp6	7.22083e-10	Smg1	0.596364	Tubgcp6/Smg1	5.91407e-10	0.0890411	0.0813893	0.0876349	0.0862928	0.0801492	0.0845328	0.0784957	0.0776984	0.0853185	0.0843373	0.0848746	0.0797461	0.079548	0.0798954	0.0820274	0.0848345	0.0936968	0.0858312	0.0807916	0.0760769	0.0827687	0.0962904	0.0882241	0.0827918	0.0829795	0.0851703	0.0894114	0.0918857	0.0833333	0.0887372	0.0929378	0.0769944	0.0914124	0.0855491	0.0896932	0.0939475	0.0859644	0.084193	0.0858086	0.0806876	0.0794576	0.0829917	0.0807284	0.0821134
Mat2b	0.000576862	Uqcrh	0.525582	Mat2b/Uqcrh	5.93997e-10	0.86293	0.85365	0.831624	0.857533	0.857857	0.690489	0.82343	0.653928	0.742064	0.679234	0.890509	0.754852	0.73044	0.763747	0.770585	0.64809	0.77355	0.981206	0.723352	0.885034	0.689806	0.798498	0.626498	0.880369	0.814403	0.698876	0.793671	0.762322	0.81175	0.79402	0.725648	0.740807	0.721956	0.801913	0.864472	0.851631	0.834948	0.673145	0.786166	0.712896	0.693315	0.716573	0.791737	0.825237
Tia1	7.72456e-05	Pan3	0.761204	Tia1/Pan3	6.04581e-10	0.554043	0.584731	0.547035	0.608295	0.547543	0.533801	0.640219	0.52202	0.544015	0.550083	0.556437	0.565934	0.541742	0.561448	0.570175	0.550909	0.584198	0.63509	0.552652	0.549006	0.513924	0.532186	0.536967	0.534822	0.545891	0.544968	0.593308	0.540282	0.558239	0.546941	0.543943	0.518416	0.525843	0.578947	0.536351	0.531397	0.4921	0.556918	0.504353	0.493807	0.534213	0.520262	0.554643	0.527284
Trub1	2.87185e-05	Crlf3	0.53316	Trub1/Crlf3	6.14825e-10	0.0370167	0.048855	0.0390151	0.0369027	0.0317853	0.0405501	0.0392338	0.0343876	0.0369773	0.0388582	0.0445688	0.0392365	0.0380982	0.0435951	0.0364706	0.0344093	0.0382404	0.0356035	0.0368822	0.0389474	0.0329845	0.0440764	0.0372244	0.0424989	0.0384294	0.0349774	0.0402105	0.0423625	0.0372017	0.036208	0.0348142	0.0386726	0.0381518	0.0400117	0.0369692	0.0402961	0.0392307	0.0422446	0.0422603	0.0388813	0.0381129	0.0299933	0.0374344	0.0396062
Ube2e3	0.0457764	Ube2r2	0.838613	Ube2e3/Ube2r2	6.20546e-10	0.0346864	0.0379189	0.0374737	0.0393673	0.0422352	0.0362814	0.0386818	0.0355581	0.0373562	0.0360574	0.0317718	0.0344896	0.0346836	0.0399192	0.0406979	0.03959	0.039313	0.0370731	0.0409976	0.0381272	0.038111	0.0389184	0.0381392	0.0430693	0.0406743	0.0416767	0.0416667	0.0394776	0.0406122	0.0383585	0.0420064	0.0390678	0.0424099	0.0392402	0.0410126	0.0438191	0.0397321	0.035567	0.0374319	0.038832	0.0403755	0.0373557	0.0363607	0.0378984
Aqp9	0.000281368	Psmd4	0.391933	Aqp9/Psmd4	6.26012e-10	0.157578	0.173812	0.236562	0.200138	0.19704	0.147346	0.1749	0.204298	0.162058	0.146264	0.15109	0.163454	0.166667	0.195693	0.195088	0.156646	0.172543	0.194669	0.176853	0.189332	0.197465	0.205085	0.188614	0.210847	0.210505	0.199495	0.208188	0.176739	0.169665	0.147754	0.147059	0.202135	0.176999	0.206575	0.190283	0.198761	0.169386	0.180202	0.217424	0.185163	0.227674	0.188066	0.178668	0.225868
Gm12481	0.00044345	Rplp2	0.395922	Gm12481/Rplp2	6.28857e-10	0.0381246	0.0333398	0.0315307	0.0338446	0.0297214	0.0403752	0.0364972	0.0442156	0.0392349	0.0391727	0.0407431	0.0385977	0.0409301	0.0429714	0.0381327	0.0439355	0.0371668	0.03732	0.0421339	0.0343603	0.0367679	0.0367755	0.0426597	0.0400658	0.037389	0.034965	0.0329234	0.0431343	0.0354597	0.0341513	0.0396729	0.0372637	0.0404933	0.0434832	0.0290721	0.0313646	0.0384586	0.0417312	0.0372791	0.0400081	0.0418829	0.0369207	0.0376692	0.0348528
Rpl18a	0.00122189	Rpl7	0.607871	Rpl18a/Rpl7	6.34588e-10	0.917209	0.868732	0.805806	0.866943	0.809635	0.910448	0.835876	0.874472	0.830981	0.90055	0.914487	0.972881	0.871866	0.853521	0.920281	0.894341	0.943353	0.912818	0.889101	0.973091	0.925828	1.04934	0.937056	0.893369	0.924256	0.875216	0.916	0.917509	0.986043	0.939563	0.91055	0.893229	0.859671	0.922709	0.992567	0.900513	0.927653	0.97335	1.06613	1.03492	0.91916	0.981083	0.967903	0.975721
Gadd45a	1.26828e-05	Cox7b	0.317344	Gadd45a/Cox7b	6.3921e-10	0.663366	0.602441	0.590078	0.540656	0.437961	0.472302	0.490196	0.454254	0.498629	0.624914	0.498198	0.621939	0.498516	0.544014	0.538678	0.496514	0.527778	0.537449	0.545635	0.577187	0.446291	0.551696	0.54266	0.504743	0.427383	0.48238	0.45944	0.462232	0.484	0.419536	0.429682	0.451754	0.429785	0.565657	0.458184	0.486777	0.483034	0.479811	0.629086	0.534406	0.603974	0.633249	0.550821	0.609974
Dnaaf5	4.93849e-08	Mknk2	0.253802	Dnaaf5/Mknk2	6.42432e-10	0.0427662	0.0474834	0.0443389	0.0555556	0.0519377	0.0436884	0.0493827	0.0485075	0.0498521	0.0568323	0.0560516	0.0567474	0.053637	0.053856	0.0493694	0.0472327	0.0490851	0.0429448	0.0489429	0.0449055	0.0487457	0.0452524	0.0465821	0.0519895	0.0388233	0.0457645	0.0463227	0.0454872	0.0472222	0.043361	0.0503092	0.0422471	0.0450576	0.0562914	0.043017	0.0447493	0.0501034	0.0529412	0.0440235	0.0463652	0.0422268	0.0482484	0.0543205	0.0437766
Rab37	2.41818e-11	Phf20l1	0.383865	Rab37/Phf20l1	6.42851e-10	0.141698	0.143887	0.159929	0.147275	0.141513	0.168917	0.131774	0.165253	0.141527	0.151097	0.15687	0.140985	0.143803	0.129015	0.147674	0.151096	0.163229	0.148204	0.162476	0.14444	0.142145	0.164671	0.144133	0.154049	0.162253	0.140769	0.151775	0.143269	0.175982	0.153229	0.172453	0.162627	0.167749	0.12338	0.151209	0.166667	0.146578	0.160041	0.118288	0.161437	0.155708	0.139477	0.15632	0.141797
Ppp1cc	1.0826e-08	Ppp1ca	0.972671	Ppp1cc/Ppp1ca	6.46506e-10	0.273667	0.308662	0.297978	0.272362	0.295787	0.285072	0.291866	0.274452	0.299041	0.304189	0.289193	0.29007	0.30437	0.292444	0.289957	0.263727	0.2839	0.270739	0.31985	0.270297	0.253346	0.293029	0.291016	0.285714	0.29313	0.274415	0.290332	0.2902	0.280138	0.281465	0.262152	0.246713	0.273899	0.278746	0.257281	0.293943	0.272746	0.257237	0.269413	0.277812	0.251823	0.271064	0.274168	0.24839
Hook1	2.50891e-09	Rabgap1l	0.16023	Hook1/Rabgap1l	6.58415e-10	0.107829	0.110066	0.102465	0.0970032	0.100823	0.111479	0.105863	0.0984281	0.0951684	0.101757	0.112006	0.111232	0.113346	0.111919	0.107277	0.0914811	0.0929127	0.119446	0.107321	0.118573	0.101907	0.113601	0.090941	0.117039	0.0901818	0.121646	0.0922494	0.116865	0.108855	0.128625	0.116631	0.113938	0.114895	0.113369	0.10452	0.0980752	0.114244	0.10393	0.105478	0.117575	0.0971738	0.0960061	0.100623	0.101449
Map3k2	0.00015042	Phc3	0.650295	Map3k2/Phc3	6.60214e-10	0.65625	0.736312	0.65701	0.767113	0.659739	0.668665	0.640085	0.625466	0.682823	0.692063	0.710712	0.667528	0.641607	0.654751	0.636255	0.711737	0.712375	0.690595	0.646391	0.672243	0.711695	0.630975	0.671393	0.704846	0.707248	0.678632	0.621001	0.693608	0.685714	0.719321	0.749666	0.654788	0.669035	0.676093	0.760191	0.734873	0.684211	0.765233	0.672872	0.713889	0.656551	0.697351	0.673001	0.636304
Mtf1	5.89943e-12	Ppp6r3	0.957031	Mtf1/Ppp6r3	6.60676e-10	0.219256	0.210323	0.210663	0.22802	0.229067	0.223167	0.211412	0.215019	0.210694	0.206531	0.220981	0.183447	0.237124	0.218391	0.232614	0.221088	0.201145	0.228673	0.222038	0.195343	0.214234	0.202036	0.221685	0.235077	0.238121	0.206086	0.213317	0.228162	0.237767	0.2219	0.226847	0.239087	0.233943	0.207547	0.249763	0.211934	0.21055	0.233138	0.219755	0.225784	0.20825	0.227447	0.211682	0.246568
Slc43a2	2.28266e-09	Tbc1d9b	0.816413	Slc43a2/Tbc1d9b	6.63571e-10	1.80868	1.90263	1.70314	2.03177	2.04642	1.96523	2.05882	1.66486	1.82007	1.81065	1.67815	1.72167	1.92961	1.88641	1.8401	1.84249	1.86268	1.96059	1.60908	1.84417	1.7619	1.67893	1.92497	1.86742	1.90226	1.96961	1.63103	1.8118	1.86471	1.72509	2.03704	2.0869	2.00484	1.94624	1.93878	1.8178	1.73475	1.81279	1.83188	1.87447	1.90407	1.94969	1.96815	1.89319
Fam126a	0.000759436	Paip2	0.187874	Fam126a/Paip2	6.64593e-10	0.39214	0.366708	0.40701	0.454745	0.383597	0.354826	0.377825	0.391751	0.380614	0.394029	0.318314	0.359254	0.342795	0.39102	0.335224	0.429836	0.389248	0.366171	0.448386	0.415385	0.40316	0.401455	0.344285	0.382593	0.376081	0.379843	0.404427	0.345669	0.384256	0.349154	0.384187	0.380809	0.369151	0.370395	0.398716	0.411875	0.355692	0.397742	0.46748	0.420642	0.441211	0.405145	0.380132	0.420779
Necap2	0.000300602	Ubl5	0.407396	Necap2/Ubl5	6.65808e-10	1.59339	1.35269	1.59605	1.53036	1.60555	1.45053	1.5221	1.41132	1.41034	1.6772	1.56017	1.50827	1.4726	1.50792	1.54536	1.46986	1.55281	1.5941	1.44569	1.64527	1.46168	1.36073	1.43421	1.59363	1.65085	1.46105	1.55395	1.36064	1.74767	1.54577	1.45088	1.62339	1.47606	1.63883	1.62978	1.45892	1.57578	1.17684	1.78687	1.52733	1.5265	1.62402	1.59524	1.69482
Arhgef1	1.12968e-08	Adcy7	0.0670794	Arhgef1/Adcy7	6.65952e-10	2.21865	2.38014	2.41015	2.34549	2.14041	2.36354	2.26187	2.45554	2.40081	2.34459	2.3108	2.49944	2.3373	2.35957	2.27965	2.471	2.59412	2.67161	2.35564	2.34911	2.21731	2.23423	2.27425	2.37268	2.43172	2.23867	2.26574	2.43369	2.38967	2.26268	2.28629	2.19342	2.28158	2.37204	2.28898	2.29791	2.41582	2.3599	2.19831	2.21365	2.33951	2.21543	2.23663	2.27678
Sigirr	1.54772e-11	Ttpal	0.103505	Sigirr/Ttpal	6.66643e-10	0.336008	0.370979	0.340385	0.329208	0.306569	0.319097	0.282836	0.315217	0.296279	0.358948	0.32942	0.327549	0.371812	0.350467	0.321875	0.300676	0.277256	0.361674	0.287864	0.354015	0.364381	0.371733	0.351161	0.391459	0.334212	0.323529	0.361111	0.343275	0.36766	0.331714	0.364616	0.344734	0.330981	0.33033	0.352539	0.358491	0.347387	0.331034	0.330401	0.336196	0.354167	0.329278	0.371506	0.299913
Mvb12a	6.40698e-07	Sdhb	0.256212	Mvb12a/Sdhb	6.76841e-10	0.470752	0.426667	0.438532	0.497748	0.491722	0.433172	0.428295	0.405882	0.425731	0.46	0.43949	0.51585	0.448795	0.451253	0.431452	0.379009	0.414692	0.434545	0.375635	0.433526	0.515686	0.413081	0.442922	0.457627	0.354061	0.464088	0.423138	0.449868	0.408663	0.424806	0.374566	0.424615	0.449123	0.487713	0.466184	0.387346	0.487867	0.464066	0.447328	0.430859	0.472561	0.412766	0.445255	0.448363
Cdkl1	0.250336	Stradb	0.111173	Cdkl1/Stradb	6.77556e-10	0.195764	0.214604	0.219178	0.191761	0.162996	0.197286	0.192915	0.193952	0.186871	0.237108	0.188679	0.203936	0.160298	0.171741	0.18617	0.195187	0.215888	0.225475	0.20204	0.175316	0.18019	0.196355	0.21597	0.208646	0.235437	0.175481	0.219841	0.231602	0.191962	0.233799	0.196046	0.173429	0.162839	0.159918	0.162035	0.231145	0.220573	0.181858	0.187811	0.191591	0.198014	0.197279	0.181764	0.188282
Mat2b	0.000576862	Paip2	0.187874	Mat2b/Paip2	6.80985e-10	0.533333	0.486077	0.524894	0.53455	0.595791	0.4999	0.564806	0.477149	0.499051	0.495871	0.53389	0.513343	0.504238	0.503583	0.479562	0.447354	0.525318	0.582249	0.47219	0.584274	0.514301	0.571655	0.435447	0.652117	0.570317	0.53384	0.562668	0.512607	0.610454	0.586743	0.524835	0.561782	0.521447	0.589752	0.579718	0.579375	0.511294	0.459938	0.59517	0.541368	0.502969	0.482504	0.621854	0.584632
Smim13	9.75191e-11	Rap1gds1	0.343879	Smim13/Rap1gds1	6.85867e-10	0.147727	0.125822	0.123751	0.138943	0.162261	0.15561	0.133708	0.145291	0.127327	0.128205	0.139599	0.145833	0.132007	0.114022	0.118674	0.155616	0.121507	0.156926	0.137681	0.115238	0.140732	0.146312	0.134934	0.103194	0.136833	0.127747	0.112254	0.131559	0.149744	0.12856	0.143796	0.115573	0.1317	0.127604	0.148766	0.129719	0.132895	0.112025	0.149457	0.149631	0.129608	0.134804	0.137553	0.126118
Bicra	3.3055e-08	Mycbp2	0.676138	Bicra/Mycbp2	6.92297e-10	0.21288	0.22936	0.223378	0.2218	0.231997	0.23674	0.194677	0.242525	0.226368	0.259808	0.235052	0.254482	0.241107	0.235739	0.235254	0.24821	0.236118	0.229457	0.228894	0.239054	0.213701	0.221822	0.263508	0.227104	0.224628	0.236783	0.225	0.244151	0.210025	0.237331	0.228225	0.210154	0.226421	0.263575	0.222238	0.216818	0.236901	0.231066	0.232226	0.248631	0.247595	0.257127	0.255885	0.225209
Mllt10	1.40768e-08	Khnyn	0.448009	Mllt10/Khnyn	6.96939e-10	0.382889	0.418037	0.37254	0.454486	0.406622	0.413973	0.452457	0.390324	0.430007	0.414996	0.439536	0.425852	0.421198	0.40273	0.407407	0.408097	0.413699	0.418454	0.384185	0.4156	0.387618	0.420684	0.424801	0.374005	0.407908	0.375161	0.416525	0.417647	0.386959	0.424095	0.444792	0.377315	0.405894	0.401028	0.406745	0.437286	0.414493	0.405828	0.421525	0.410061	0.41351	0.436344	0.417427	0.382716
Ctcf	2.5978e-11	Usp7	0.479427	Ctcf/Usp7	7.00684e-10	0.652538	0.676301	0.630147	0.650169	0.642781	0.662773	0.636243	0.646535	0.652432	0.696203	0.611152	0.686034	0.578793	0.59542	0.576462	0.61779	0.636112	0.621905	0.620827	0.646693	0.668276	0.62361	0.675231	0.683988	0.665259	0.625864	0.609301	0.666327	0.638739	0.662811	0.709831	0.660929	0.670951	0.635872	0.629967	0.64411	0.616309	0.645088	0.629459	0.661717	0.607624	0.637415	0.62769	0.611781
Mdc1	5.34581e-05	Setx	0.789113	Mdc1/Setx	7.03265e-10	0.427518	0.393639	0.390836	0.408076	0.361528	0.407868	0.411685	0.382985	0.396527	0.419859	0.458271	0.410138	0.408889	0.393801	0.383523	0.387772	0.375995	0.417718	0.414766	0.400511	0.409644	0.423218	0.416528	0.379662	0.390188	0.390902	0.433751	0.405246	0.388613	0.446845	0.415083	0.433651	0.33635	0.388845	0.374403	0.358045	0.407492	0.380193	0.396078	0.350395	0.396258	0.406119	0.387511	0.381331
Zfp354c	3.46116e-08	Tasor	0.488731	Zfp354c/Tasor	7.04975e-10	0.0924918	0.0851825	0.103303	0.0886957	0.0975988	0.0805031	0.0930851	0.0951965	0.0913065	0.0853659	0.0935085	0.0952915	0.0939511	0.112374	0.102041	0.0906892	0.117	0.0926174	0.102083	0.0826271	0.0869565	0.0903226	0.0762295	0.0781759	0.0845557	0.0891813	0.101	0.0825359	0.0865979	0.0685155	0.101299	0.0720339	0.0877193	0.0946602	0.0885714	0.0790843	0.108364	0.0707317	0.10367	0.0968495	0.091858	0.0892256	0.0926295	0.0626102
Fbxo30	2.79859e-05	Frg1	0.150416	Fbxo30/Frg1	7.075e-10	0.430939	0.513788	0.49797	0.427673	0.484286	0.420086	0.446927	0.464246	0.45339	0.482667	0.404015	0.439932	0.42623	0.419974	0.474138	0.603214	0.366745	0.407153	0.440329	0.429719	0.516611	0.556364	0.429907	0.449062	0.40292	0.388636	0.474441	0.396268	0.41652	0.339437	0.38255	0.505443	0.394614	0.434862	0.45082	0.475779	0.355212	0.524272	0.418219	0.543568	0.42069	0.462523	0.359571	0.432238
Ist1	1.2748e-10	Anapc5	0.47181	Ist1/Anapc5	7.09367e-10	0.495356	0.507488	0.477473	0.513672	0.478165	0.501496	0.465163	0.477584	0.515802	0.475655	0.494907	0.491997	0.52	0.456201	0.493567	0.514886	0.486266	0.458517	0.501864	0.488889	0.50706	0.549925	0.501994	0.523788	0.518196	0.483258	0.477155	0.504478	0.435358	0.448154	0.467662	0.535877	0.483564	0.5	0.527893	0.484639	0.504684	0.473111	0.504335	0.486137	0.566715	0.490416	0.527791	0.530355
Dazap2	0.0081819	Ndufa1	0.442264	Dazap2/Ndufa1	7.11236e-10	24.0028	25.3539	20.8212	23.7851	22.9529	22.7116	24.5063	21.3051	24.3185	19.5969	23.767	28.4119	20.6913	22.7222	22.6615	20.4719	22.7059	25	23.5785	24.1739	21.0214	23.5357	21.474	21.7645	24.2716	25.0232	25.7699	24.6158	23.5841	22.734	23.3348	22.4677	22.9166	24.4226	28.8193	27.603	24.0885	19.9387	22.7138	23.8214	21.077	22.0724	24.3278	23.7959
Abhd17a	0.000360668	Eif3f	0.432569	Abhd17a/Eif3f	7.11689e-10	0.273691	0.249432	0.245688	0.24359	0.256309	0.264978	0.276174	0.268908	0.260314	0.258403	0.221664	0.250163	0.247209	0.277856	0.233898	0.305773	0.267241	0.221535	0.24491	0.225822	0.24687	0.223166	0.23711	0.226104	0.257732	0.217581	0.23885	0.230034	0.225313	0.251457	0.233235	0.237346	0.240681	0.250126	0.229408	0.242063	0.239291	0.254219	0.224201	0.261596	0.216463	0.216909	0.241656	0.21537
Sec22b	1.49484e-08	Mlf2	0.0944234	Sec22b/Mlf2	7.19196e-10	0.498344	0.491368	0.41928	0.457353	0.405048	0.397366	0.402402	0.420844	0.41578	0.434535	0.428571	0.426945	0.391941	0.49892	0.36409	0.44905	0.410802	0.442308	0.442373	0.489922	0.502392	0.424364	0.418286	0.431868	0.450428	0.465025	0.411844	0.432099	0.460123	0.419976	0.421712	0.462725	0.447106	0.378834	0.418307	0.446715	0.393025	0.442188	0.506494	0.423592	0.451349	0.457955	0.459106	0.484597
Xylt2	2.02235e-11	C2cd5	0.672209	Xylt2/C2cd5	7.20232e-10	0.520747	0.461783	0.457847	0.492174	0.467456	0.540541	0.50639	0.513557	0.504753	0.582485	0.482587	0.48622	0.455919	0.462585	0.466667	0.512245	0.45648	0.588889	0.462891	0.472566	0.511066	0.477124	0.481771	0.49635	0.530281	0.525316	0.574257	0.5	0.460069	0.593798	0.519621	0.508065	0.54625	0.55121	0.533175	0.54955	0.515982	0.475945	0.453226	0.437037	0.441451	0.45467	0.500709	0.466381
Marf1	0.0220004	Esyt2	0.128682	Marf1/Esyt2	7.20539e-10	1.0088	0.993414	0.989496	0.923157	1.01632	0.936544	1.04508	1.00637	0.962592	0.940199	0.953023	0.933518	1.04021	0.992224	1.05242	1.06729	1.03839	0.94464	1.02665	0.997416	1.11086	0.958886	1.02632	1.001	1.0363	1.04936	1.04058	1.05033	1.05135	0.986346	1.00748	0.979862	1.11153	1.07482	1.07335	1.00889	0.967862	0.99591	1.04046	1.04324	1.06234	1.07046	1.05142	1.05473
Actg1	2.00025e-05	Myl12a	0.860638	Actg1/Myl12a	7.46897e-10	2.2893	1.96232	1.96059	1.84902	2.10906	1.89567	1.63273	2.06913	1.66562	1.97964	1.96441	1.90845	1.71591	1.79144	2.13126	1.93826	1.83922	1.86308	1.78901	2.17	2.0839	1.90568	2.03184	2.08453	1.84266	2.06414	1.89711	1.85323	2.02557	1.66164	1.90992	2.33876	2.06971	2.10143	2.04094	1.87699	1.93774	1.92886	1.93579	1.87123	1.81341	1.95483	2.14562	2.05464
Pros1	1.26492e-06	Nptn	0.158292	Pros1/Nptn	7.56501e-10	0.133207	0.106051	0.115054	0.123936	0.126912	0.10882	0.113653	0.123157	0.120296	0.128943	0.110844	0.123877	0.105766	0.111863	0.119305	0.129855	0.110643	0.110704	0.105178	0.128006	0.138489	0.131389	0.125596	0.124152	0.125822	0.147986	0.124415	0.106168	0.128941	0.11824	0.120803	0.124216	0.126063	0.135098	0.125902	0.116291	0.101227	0.123863	0.150494	0.143514	0.151378	0.168667	0.148989	0.145082
Fli1	3.49481e-07	Dock11	0.105909	Fli1/Dock11	7.63146e-10	0.599093	0.575625	0.537511	0.597139	0.625586	0.665749	0.650908	0.564608	0.667276	0.552007	0.637399	0.642241	0.535655	0.591313	0.612824	0.63725	0.632619	0.626622	0.598732	0.5626	0.555077	0.621265	0.583666	0.579649	0.582981	0.567273	0.560487	0.653132	0.558765	0.594909	0.644458	0.614919	0.59861	0.580132	0.561966	0.582834	0.594021	0.55995	0.600987	0.645825	0.547183	0.649025	0.600843	0.566143
Gls	9.73158e-10	Zfp91	0.920422	Gls/Zfp91	7.79895e-10	1.70175	1.79493	1.86454	1.76822	1.91174	2.0042	1.78992	1.94272	1.83089	1.6756	1.77955	1.62916	1.71956	1.72213	1.83885	1.74069	1.89956	1.96509	1.58333	1.7	1.80055	1.97086	1.79774	1.89313	1.94595	1.96272	1.92067	1.82343	1.84525	1.86062	2.05225	1.92545	1.84937	1.92154	1.88516	1.89227	1.82078	1.73475	1.80641	1.88599	1.7568	1.7012	1.66566	1.87165
Dock8	1.80431e-09	Os9	0.0653718	Dock8/Os9	7.83889e-10	2.07274	2.20076	2.22101	2.13063	2.13772	2.06224	2.11866	2.07252	2.00438	2.0704	2.02929	1.7897	2.1826	2.3477	2.31979	2.0534	2.09913	1.99907	2.10978	2.34267	2.29167	2.01601	2.27417	2.06839	2.02401	2.30585	2.24693	1.95563	2.16196	2.01309	2.08063	2.02374	2.04874	2.18042	2.2308	2.1747	2.09855	2.12694	2.06511	1.9018	2.0774	2.09996	2.01488	2.2352
Zfp39	1.24097e-10	Gpatch8	0.175238	Zfp39/Gpatch8	7.8543e-10	0.174817	0.161671	0.157983	0.134737	0.170232	0.150463	0.142142	0.16158	0.162624	0.171396	0.164884	0.180432	0.164439	0.138667	0.158307	0.106918	0.136555	0.145374	0.155012	0.151288	0.142857	0.130031	0.149279	0.140049	0.126799	0.154615	0.136278	0.144968	0.154788	0.150459	0.18315	0.148064	0.1489	0.135632	0.116758	0.1614	0.147338	0.139225	0.181905	0.158824	0.158036	0.150893	0.155855	0.126673
Arhgap12	6.15786e-08	Creb1	0.251427	Arhgap12/Creb1	7.87126e-10	0.236259	0.206897	0.213034	0.21792	0.183435	0.212858	0.204594	0.195732	0.201842	0.227386	0.211097	0.207021	0.18246	0.254509	0.221154	0.226223	0.217854	0.235393	0.21521	0.211774	0.223449	0.248663	0.22322	0.220917	0.209709	0.199896	0.196366	0.193611	0.196212	0.243157	0.200926	0.211496	0.203746	0.230831	0.224004	0.18082	0.224952	0.198681	0.199137	0.248627	0.216278	0.206683	0.248477	0.211735
Dock8	1.80431e-09	Nfkb1	0.0734953	Dock8/Nfkb1	7.88929e-10	1.37926	1.57332	1.56852	1.41533	1.40736	1.50918	1.50539	1.59575	1.40899	1.56886	1.6214	1.39278	1.5734	1.38721	1.54118	1.37189	1.4832	1.41752	1.47212	1.53937	1.5568	1.38964	1.50041	1.46108	1.46394	1.46442	1.45885	1.47515	1.51082	1.4643	1.33367	1.62225	1.5069	1.54725	1.46971	1.43763	1.41733	1.517	1.59914	1.40126	1.62691	1.5156	1.51921	1.67898
[truncated: 32,372 more rows]
[truncated: 67 more columns]
