# Supplementary material for: DEG-by-Index Ratio Transformation Normalization with Blood RNA-Seq Enhances Early and Consistent Detection of Mouse Tumorigenesis
Source: Biology (Basel). 2025 Nov 11;14(11):1577. doi: 10.3390/biology14111577 (PMC12650743; doi:10.3390/biology14111577)
Supplement: Supplementary file 1 [file biology-14-01577-s001.zip › Data S2.xlsx]

## Sheet: S3_RLE
Geneid	p_adjusted	d3C1	d3C2	d3C3	d3C5	d3C6	d3C7	d3C8	d3C9	d3C10	d3C11	d3C12	d3C13	d3C14	d3C15	d3C16	d3C17	d3C18	d3C19	d3C20	d7C1	d7C2	d7C3	d7C5	d7C6	d7C7	d7C8	d7C9	d7C10	d7C11	d7C12	d7C13	d7C14	d7C15	d7C16	d7C17	d7C18	d7C19	d7C20	d10C1	d10C2	d10C3	d10C5	d10C6	d10C7	d10C8	d10C9	d10C10	d10C11
Gimap6	1.39181e-23	5077.78	5050.28	5021.28	4874.07	4644.83	6027.56	5415.96	4939.55	6006.89	5868.93	6122.02	5548.49	5140.39	5236.67	5095.57	5215.86	5633.61	5774.36	5303.3	4496.06	4322.97	4768.49	4793.04	4746.32	4847.74	4814.41	4730.75	5676.44	4955.22	5491.74	5043.46	4157.75	4731.8	4578.03	4526.38	5268.96	4913.64	4783.25	4416.91	4561.92	4331.36	4774.84	4586.45	4277.12	4484.61	4359.38	5397.23	5055.99
Mylip	1.2835e-22	1835.75	1777.73	1754.28	1617.02	1670.72	1749.53	1791.12	1657.17	1886.46	1830.75	1912.52	1732.35	1534.49	1865.2	1812.2	1726.55	1860.37	1801.38	1841.44	1563.62	1522.19	1390.24	1651.82	1491.68	1526.82	1549.64	1535.93	1687.05	1480.82	1769.05	1535.63	1229.69	1577.53	1696.23	1509.75	1779.97	1598.64	1611.4	1459.44	1554.53	1371.54	1585.6	1404.51	1400.17	1513.94	1410.56	1721.89	1561.27
S1pr1	7.30431e-20	3663.8	3112.93	3380.07	3112.44	3228.98	4024.18	3444.38	3263.42	3573.72	3696.2	3694.29	3622.43	3143.65	3407.52	3150.94	3107.8	3280.07	3086	3039.09	2619.51	2512.58	2972.95	2734.79	2909.29	2840.52	2951.58	2589.81	3162.76	3395.68	3653.92	3134.54	2588.59	3274.03	2998.46	3100.31	3561	3167.13	3167.23	2568.84	2437.15	2496.71	2715.71	2794.06	2540.56	2635.35	2812.36	3164.61	3165.94
Zfp956	2.71105e-19	178.19	206.446	192.731	196.102	179.589	217.344	217.446	170.708	224.339	213.416	211.743	199.247	182.678	229.771	194.1	193.541	213.625	191.107	200.464	219.268	176.121	218.499	221.308	209.302	207.012	191.478	176.622	212.768	211.698	197.265	184.243	171.274	162.591	176.17	180.941	171.538	203.868	204.897	157.142	159.332	169.961	158.13	155.318	166.435	178.702	174.404	192.237	196.098
Ldb1	1.81326e-18	1902.41	1844.63	2077.21	1930.35	1870.27	2064.77	2085.91	2117.38	2164.84	2220.29	2072.55	2234.62	1950.68	2060.43	2126.03	1984.14	2133.81	2354.99	2107.44	2047.92	1808.1	2168.01	2187.83	2054.38	2098.07	2055.05	2118.49	2190.21	2182.93	2138.24	2003.44	1929.14	2074.82	2060.47	2098.34	2011.86	2256.18	1996.88	1867.82	1707.57	1902.5	2039.36	1845.54	1780.59	1786.01	1978.28	2073.37	2206.31
Ahcyl2	8.72376e-18	525.598	553.389	576.479	546.676	553.279	501.052	553.701	570.025	522.201	559.252	496.67	531.326	535.325	516.609	609.509	501.257	532.232	467.913	565.412	599.262	624.429	613.609	580.618	563.504	593.084	662.009	527.915	490.947	552.116	559.219	606.4	590.741	637.674	542.793	562.848	581.322	623.806	611.219	652.091	617.41	658.762	578.378	557.318	658.696	685.692	638.509	574.808	588.294
Snn	1.41907e-17	3584.32	3759.99	3460.59	3602.15	3716.04	4110.45	3879.27	3451.1	4111	3592.07	3712.83	3807.84	3408.93	3694.35	3314.21	3639.68	3914.84	3829	3747.14	3171.94	2940.31	2993.33	3237.15	3175.75	3377.7	3281.1	3368.51	3578.95	3466.95	3495.57	3882.72	2504.5	3184.41	3561.48	3216.17	3924.19	3782.32	3300.35	2602.72	2559.79	2538.21	3159.16	2804.86	2640.95	2921.47	2709.47	3526.88	3371.22
BC106179	2.22569e-17	97.4278	116.604	125.061	98.5989	87.0735	92.9103	119.931	113.805	125.68	119.564	120.02	120.379	122.315	91.608	90.7008	116.96	123.292	106.266	102.802	106.441	78.9114	61.1345	104.343	86.9407	93.461	78.6692	101.485	107.821	89.3599	103.157	71.2941	51.2796	86.4509	79.7525	92.9736	85.7689	94.7554	91.4513	87.5101	93.2929	69.17	95.3937	71.4297	60.7621	79.3114	85.3778	96.4357	75.1014
Cd5	5.85023e-17	894.798	836.297	1003.91	902.728	794.546	1039.43	952.725	890.478	976.535	911.516	1063.6	1100.01	961.044	961.133	1070.27	984.414	1105.97	1048.09	849.402	876.008	844.009	905.696	913.842	954.737	890.937	860.166	896.773	976.862	1030.83	955.558	949.253	885.086	937.477	923.701	965.495	997.46	983.446	926.089	684.084	685.546	691.7	752.837	818.119	740.593	744.925	767.671	795.595	858.659
Trim25	5.983e-17	2888.22	2923.69	2574.88	2827.6	2715.6	2804.73	2428.89	2410.88	2813.98	2366.86	2228.67	2417.26	2438.35	2534.99	2457.99	2624.64	2357.2	2456.97	2658.72	3070.82	3246.8	2732.94	2945.16	2843.28	3364.6	2940.45	3240.68	2890.33	2676.54	2526.44	2617.05	3238.82	3114.61	2835.38	3015.92	2909.79	2588.54	2682.19	3771.4	3333.39	3853.1	3473.71	3574.81	4095.72	3982.64	3685.84	3526.88	3005.72
Gimap4	8.34456e-17	4375.28	4274.19	4460.22	4464.34	4492.45	5290.91	5092.04	4577.17	4954.94	4409.73	5194.05	4887.1	4654.31	4714.06	5135.48	4076.89	4224.9	4667.13	4452.62	3822.29	3518.99	4230.73	4137.53	4259.29	4155.96	4032.17	3860.32	4666.51	4279.7	5041.11	4055.75	4281.85	4254.34	3941.2	4063.66	4213.26	4339.37	4140.78	3524.87	3557.71	3471.67	3767.62	3872.15	3648.37	3757.76	3874.84	4366.25	3958.68
Mapk14	8.81302e-17	1988.3	1890.51	2299.06	2106.73	2138.74	1924.57	1989.51	2448.81	2005.86	1942.6	1944.72	2074.11	2123.83	1994.35	2116.96	2080.22	1857.93	2092.75	2018.78	2285.28	2528.6	2446.51	2236.64	2154.2	2318.18	2296.25	2348.78	1955.16	2132.94	2090.28	2322.26	2683.97	2488.83	2344.96	2332.92	2221.52	2292.79	2259.66	2674.23	2453.92	2679.18	2417.5	2479.28	2751.03	2623.3	2620.44	2245.3	2196.3
Vcpip1	1.77549e-16	1164.01	1316.09	1302.86	1431.87	1352.36	1228.57	1229.58	1231.89	1232.92	1268.92	1205.08	1263.28	1320.05	1414.67	1469.35	1377.07	1300.06	1237.48	1254.19	1342.22	1428.41	1337.03	1351.41	1375.76	1383.57	1306.21	1430.54	1454.15	1145.72	1320.23	1206.39	1386.6	1434.77	1251.04	1240.12	1449.6	1178.7	1289.58	1731.38	1671.93	1796.44	1717.09	1568.13	1835.19	1864.32	1762.29	1656.54	1361.84
Ttc13	2.58731e-16	730.709	843.943	777.776	843.568	732.869	898.409	727.434	850.546	879.762	836.949	871.368	864.789	857.791	869.525	700.21	774.164	914.317	863.84	804.426	772.76	755.948	776.635	794.352	779.246	747.688	745.873	869.45	858.977	774.452	780.011	814.675	772.271	747.919	755.863	803.149	751.801	828.392	740.871	747.129	636.278	762.187	762.29	717.619	714.175	701.756	786.643	782.271	700.946
Kctd20	2.65851e-16	1508.85	1538.79	1847.65	1749.58	1872.08	1625.1	1885.28	2127.36	1609.96	1703.47	1576.85	1610.58	1855.37	2034.9	2320.13	2152.62	1767.6	1522	1865.86	1600.87	2044.83	1788.75	1813.38	1778.26	1663.96	1888.8	1826.72	1644.64	1593.58	1522.92	1763.13	2088.11	2032.79	1791.46	1745.76	1732.32	1572.08	1866.07	2029.67	1968.58	2220.69	1925.06	2122.13	2022.76	2201.65	2019.15	1869.71	1791.59
Foxn2	5.08779e-16	725.581	649.922	708.393	689.097	699.309	650.372	683.72	716.775	658.564	565.68	547.41	639.252	570.272	617.227	627.649	639.103	603.034	623.884	708.049	725.926	833.716	761.917	756.486	732.556	752.055	744.389	732.836	690.057	648.923	714.859	704.93	796.885	804.231	680.872	730.916	796.274	752.3	686.464	863.809	875.276	938.736	876.591	785.727	885.894	813.193	906.318	787.981	780.22
BC005537	9.87674e-16	3226.66	3343.27	3327.82	3308.54	3376.82	3138.21	3089.07	3460.08	3032.66	3149.81	3136.14	3327.71	3316.79	3294.88	3706.03	3519.94	3308.14	3160.56	3504.27	3480.61	3798.04	3936.38	3439.95	3207.14	3457.18	3551.25	3482.68	3144.79	3347.8	3277.49	3327.59	3594.7	3350.17	3337.7	3299.13	3334.4	3363.82	3408.01	3738.47	3449.74	3878.79	3478.86	3441.08	3684.47	3677.44	3590.98	3311.81	3209.33
Lck	1.02302e-15	2048.55	2042.48	2398.43	2285.3	2006.32	2577.43	2292.14	2510.71	2573.93	2414.42	2497.99	2557.01	2227.08	2356.28	2416.27	2314.14	2554.96	2551.24	2289.92	2112.85	1903.02	2309.53	2250.95	2171.1	2185.42	1988.25	2084.34	2240.53	2390.38	2605.16	2233.35	1934.27	2190.62	2112.85	2301.45	2484.12	2562.7	2483.08	1753.02	1613.23	1878.79	1888.11	1784.91	1816.7	1532.02	2064.39	1953.46	2010.21
Cirbp	1.76407e-15	746.092	928.05	948.235	903.823	818.128	801.351	879.87	775.674	886.046	908.945	877.222	1001.77	772.012	889.048	673	828.467	849.619	1160.36	795.431	994.157	847.44	981.548	884.39	1089.17	971.296	1010.08	966.056	986.925	1014.87	919.363	884.367	869.702	880.371	942.746	884.68	925.457	915.969	850.845	892.038	864.794	903.162	858.543	933.57	803.116	953.745	905.589	1001.16	948.781
Zc3hav1	1.76541e-15	3053.59	3389.15	3207.04	3363.32	3259.81	3415.28	3396.19	3286.38	3425.41	3361.94	3139.07	3302.8	3286.61	3532.16	3647.98	3589.56	3300.82	3230.83	3337.21	3535.96	3756.87	3568.44	3685.66	3675.66	3907.02	3756.83	4096.47	3841.32	3341.42	3633.11	3406.9	3787.51	3800.67	3561.48	3588.07	3673.24	3482.26	3693.94	4168.49	3828.15	4599.48	3993.65	3904.55	4375.75	4196.48	4563.7	4148.64	3508.07
Septin6	1.9756e-15	1846	1835.07	1887.9	2010.32	1993.62	2187.54	2195.75	2088.43	2197.52	2098.16	2135	2114.24	1974.51	2003.36	2124.21	2110.85	2071.56	2045.62	2113.87	1906.35	1833.26	2034.42	1909.31	1991.59	1930.36	2018.68	1936.02	2112.58	2040.38	2039.61	2017.86	1838.89	1985.99	1936.68	1988.2	2062.69	2103.28	2044.34	1839.59	1621.62	1786.56	1798.73	1859.66	1726	1755.89	1754.99	2007.39	1848.33
Agps	2.01415e-15	802.498	787.552	734.09	823.848	809.965	762.362	720.709	745.725	701.296	712.242	692.801	669.693	700.53	717.846	785.469	696.191	756.844	732.721	700.339	764.245	852.014	755.124	733.766	696.33	804.463	810.442	794.313	797.879	768.069	822.54	841.911	856.37	860.543	788.002	862.509	825.922	773.118	790.649	902.389	830.202	920.29	817.292	811.475	881.491	938.686	904.859	860.308	816.936
Soat1	2.29896e-15	647.382	679.551	710.962	639.797	702.03	594.792	581.723	740.734	638.456	541.253	579.611	629.566	640.166	606.715	727.42	627.964	621.345	573.322	659.218	823.852	827.998	797.013	761.535	737.386	766.904	872.041	853.837	747.562	747.857	688.617	791.444	1016.36	963.65	764.196	823.174	782.508	765.939	733.926	1030.36	1001.06	1111.99	971.985	975.929	990.686	1098.31	1014.32	895.837	827.784
Ankle2	2.40466e-15	926.846	1140.23	1115.27	1136.08	1267.1	1164.7	1143.27	1107.11	1117.3	959.084	1031.39	969.948	1008.7	1060.25	1088.41	1035.93	1032.73	1021.52	1073	1149.56	1355.22	1087.97	1288.3	1292.03	1358.24	1415.3	1305.64	1267.26	1084.02	1154.63	1337.77	1462.49	1424.46	1265.33	1260.15	1277	1164.34	1098.57	1404.87	1410.92	1552.7	1491.06	1429.42	1429.23	1719.75	1471.13	1423.7	1265.88
Pym1	2.91188e-15	485.857	440.609	472.833	439.313	476.183	608.065	560.427	479.181	563.676	518.111	519.113	514.723	474.962	552.651	429.922	463.663	551.764	611.029	454.899	467.275	422.004	509.454	488.055	512.789	493.509	495.022	489.859	539.107	536.159	475.064	497.456	428.698	525.05	471.373	523.513	522.025	544.843	450.311	489.304	446.548	472.991	510.485	506.653	469.365	489.924	526.132	577.346	483.152
Vwa5a	3.37002e-15	553.8	573.461	478.829	589.402	604.979	511.007	619.832	601.971	480.098	586.25	676.213	539.628	581.392	464.047	801.795	754.671	588.385	467.056	578.262	649.289	815.418	758.521	688.327	648.03	678.684	742.163	679.167	540.545	622.328	527.548	736.973	814.32	770.127	609.452	621.493	674.503	572.839	672.572	904.271	923.495	941.371	938.468	808.983	835.699	943.706	850.13	823.51	724.311
Cd3g	3.4641e-15	1185.8	1174.64	1239.47	1338.75	1103.84	1454.21	1325.97	1268.83	1557.81	1374.34	1329.98	1439.01	1240.62	1247.97	1280.69	1264.28	1507.59	1534.86	1246.48	1244.29	1070.45	1441.19	1198.26	1126.2	1219.36	1108.79	1132.92	1296.01	1339.33	1453.24	1324.15	1114.82	1303.11	1136.77	1287.33	1511.01	1443.58	1370.61	1126.34	1139.43	1205.53	1136.99	1083.07	1099	924.631	1117.21	1261.91	1267.54
Bmpr2	4.6648e-15	298.693	266.659	311.795	262.93	305.664	238.083	313.839	307.474	235.65	253.27	236.138	262.896	298.638	262.81	330.151	265.945	250.247	251.953	272.426	368.285	479.187	413.224	366.042	403.308	379.958	480.921	365.93	351.498	323.398	315.805	359.675	488.182	471.911	382.098	415.52	397.078	324.465	346.126	585.282	527.262	617.26	515.642	551.504	544.217	660.594	532.699	454.898	405.548
Gm11346	5.06174e-15	365.354	355.546	421.438	369.198	338.317	403.164	369.882	402.312	434.225	456.401	393.238	437.237	373.298	372.439	342.849	339.741	384.526	413.923	368.803	390.638	290.485	361.146	324.809	305.902	297.852	308.74	293.72	345.029	381.907	383.671	346.057	343.573	341.838	324.962	335.42	393.901	355.333	356.544	304.874	249.48	297.102	328.292	296.516	369.856	307.206	323.998	354.655	339.625
Lat	5.11924e-15	1140.93	1150.74	1305.43	1188.66	928.784	1222.77	1146.63	1419.57	1364.26	1505.48	1374.87	1452.85	1196.14	1375.62	1197.25	1264.28	1356.22	1466.3	1313.3	1295.38	1045.29	1221.56	1143.56	1066.63	1165.21	1079.1	1171.95	1173.1	1320.19	1347.37	1163.13	998.927	1133.38	1149.86	1203.65	1242.06	1424.2	1259.48	1028.48	1005.26	1059.29	1106.05	1042.38	1012.7	899.532	1152.97	1083.63	1085.63
Trib2	5.25455e-15	1180.67	1118.25	1213.78	1191.95	1102.02	1231.89	1167.93	1096.13	1298.28	1366.63	1154.34	1358.76	1111.95	1336.58	1139.2	1226.69	1181.65	1333.47	1269.61	1073.99	972.097	1169.48	1183.96	1042.48	1070.87	1011.57	1144.63	1145.06	1271.25	1155.54	1170.34	943.545	1081.83	1174.86	1174.33	1212.41	1361.03	1172.66	858.163	770.453	933.466	1035.58	896.194	936.969	834.276	1077.07	1018.29	1134.87
Cnnm4	5.36753e-15	196.138	186.375	244.126	184.051	213.149	189.139	178.216	217.628	179.723	204.416	173.688	174.341	181.089	163.693	217.682	200.503	191.653	169.683	210.744	269.295	252.745	273.973	218.783	231.842	261.167	245.656	220.534	204.142	240.421	226.221	233.909	291.268	249.042	227.354	245.307	223.423	226.839	225.734	255.943	229.563	272.727	240.633	279.905	249.213	248.978	283.133	216.98	252.007
Slc50a1	5.47655e-15	697.378	707.268	631.3	706.625	677.541	655.349	780.114	668.856	776.704	741.812	769.887	770.7	667.171	741.874	716.536	675.305	754.403	710.439	723.47	696.123	622.142	768.71	744.705	712.43	681.305	683.532	737.715	681.431	719.134	735.671	745.784	643.046	646.399	685.633	664.404	680.857	719.279	670.257	578.696	584.915	612.649	657.443	568.946	646.368	556.184	656.023	715.02	653.382
Nhsl2	6.08281e-15	576.875	633.674	839.449	644.179	934.226	759.044	717.346	1205.94	644.74	473.114	540.58	777.618	846.672	650.266	974.126	484.549	568.854	478.197	612.957	806.821	1101.33	752.86	999.672	899.997	925.002	1116.21	917.265	843.882	752.112	703.095	922.818	1182.51	1096.9	766.576	846.06	731.683	838.441	764.024	1183.74	1140.48	1516.47	1209.18	987.557	1187.06	1256.94	1302.56	916.14	914.568
Mcm7	6.64356e-15	476.884	461.636	454.845	428.357	452.601	490.268	468.517	425.273	534.769	482.113	513.258	420.633	505.144	525.619	457.132	462.271	501.715	474.769	533.286	498.143	367.11	424.545	500.678	462.074	472.546	486.117	468.391	521.856	505.309	478.684	464.613	433.826	463.186	486.847	495.621	506.142	521.155	475.778	394.266	386.799	416.996	498.454	452.665	440.305	411.616	456.808	480.275	466.463
Tgfbr1	1.24235e-14	894.798	822.916	857.438	899.441	941.482	827.068	845.123	848.549	807.495	687.815	675.237	820.512	759.304	774.913	705.652	888.339	817.88	813.278	868.678	853.655	978.959	864.94	939.086	860.552	859.492	981.881	880.184	872.635	730.836	814.396	921.216	975.338	989.823	867.755	944.04	954.046	806.139	858.948	1193.15	1113.23	1114.63	976.282	1009.15	1003.01	1141.48	964.696	972.605	998.849
Gimap9	1.2517e-14	705.07	671.905	710.962	651.848	712.007	871.034	687.083	712.781	818.807	839.52	789.402	787.304	770.424	777.917	769.142	731	749.52	778.998	651.508	616.292	591.264	757.388	696.741	668.155	683.925	642.713	669.408	723.122	712.751	844.257	704.129	676.891	681.296	640.401	618.632	710.505	727.894	748.975	605.984	657.243	623.189	609.317	688.549	578.561	622.444	607.131	777.83	730.152
Rab8b	1.27295e-14	1837.03	1512.98	1576.97	1437.35	1498.39	1405.27	1462.71	1540.37	1419.56	1497.77	1424.63	1534.48	1490.02	1485.25	1612.66	1640.23	1464.86	1446.59	1679.53	1488.04	1749.77	1676.67	1419.57	1499.73	1527.69	1613.46	1429.57	1472.84	1463.8	1499.39	1444.31	1868.63	1727.43	1410.55	1554.8	1674.08	1480.91	1613.71	2207.51	2230.64	2333.33	2042.8	1992.56	2200.64	2125.35	2185.53	1817.69	1658.07
Apaf1	1.31034e-14	666.611	570.593	700.683	671.568	729.24	580.689	640.007	723.763	585.67	493.684	529.846	625.416	609.985	575.178	571.415	570.876	626.228	607.601	634.803	761.052	847.44	765.313	796.035	784.881	761.664	866.846	806.998	713.059	711.688	675.044	802.659	887.137	902.579	724.914	758.808	790.979	727.894	669.1	874.16	784.08	955.205	879.169	885.396	932.566	1016.99	961.777	781.003	724.311
Fcer2a	1.50127e-14	4208.63	5042.63	4615.26	4664.82	4556.85	4776.59	5834.04	4364.54	5428.13	4938.13	5018.41	5311.88	4814.75	4832.7	5188.08	4922.07	5509.09	5198.46	5032.16	4287.43	3750.01	4549.99	4469.07	4407.41	4287.85	4596.21	4274.07	5368.79	4576.5	4527.14	4435.45	3876.74	4033.85	4455.43	4200.26	4345.62	4704.75	4219.49	3331.03	2709.69	3077.74	3426.44	3452.71	3013.45	3657.36	3509.25	4436.04	4096.36
Rnf145	1.59371e-14	1957.53	2082.62	2213.41	2077.15	1970.04	2180.9	2208.08	2228.19	2326.34	2312.86	2181.83	2141.91	2138.12	2371.29	2318.31	2227.81	2253.44	2303.57	2225.67	2037.28	1983.08	2162.35	2039.74	1886.13	2022.08	1973.41	2087.27	2154.99	2135.06	2079.42	1997.84	1967.09	2181.1	2167.6	2026.11	2129.4	2284.18	2201.78	1959.1	1859.57	1956.52	1963.74	1886.24	1979.61	1998.85	1868.1	2133.64	2102.84
Rab43	1.67117e-14	1192.21	1250.14	1266.88	1349.71	1375.94	1192.9	1406.67	1334.72	1313.99	1328.06	1121.17	1119.38	1331.16	1525.8	1619.92	1566.43	1296.4	1166.35	1504.77	1260.26	1453.57	1419.68	1413.68	1462.7	1434.23	1390.81	1474.46	1254.32	1351.04	1351.9	1485.96	1609.15	1613.22	1479.59	1469.7	1542.78	1338.06	1418.07	1461.32	1594.37	1486.83	1552.94	1553.18	1463.57	1611.33	1463.1	1353.27	1421.09
Plcb1	1.87213e-14	69.225	69.771	48.8251	82.1657	88.8875	48.1143	79.5806	73.8737	62.8401	84.852	72.2074	60.8812	96.8986	75.0885	128.795	79.3657	74.4637	71.9866	57.8262	125.6	168.116	174.347	140.526	181.126	151.11	201.868	132.711	132.98	110.636	92.2982	151.4	264.603	191.937	163.076	161.631	131.3	121.316	159.75	200.426	163.525	234.519	171.021	176.083	152.346	198.781	183.161	187.796	172.733
Sec14l1	1.91542e-14	835.828	703.445	1021.04	809.606	935.133	802.181	772.268	970.341	794.299	722.527	753.299	860.638	883.207	869.525	1092.04	881.377	737.313	733.578	765.876	966.482	1171.09	955.51	1009.77	1077.1	1032.44	1124.38	950.443	953.86	971.257	874.119	997.316	1321.99	1270.59	1093.92	1018.42	993.225	982.728	1049.95	1374.76	1159.35	1432.81	1277.07	1281.58	1309.47	1317.17	1277.75	1060.16	1063.94
Tmem43	2.21711e-14	865.313	782.774	980.785	835.899	749.195	794.715	731.917	928.413	751.568	826.664	753.299	766.549	857.791	764.401	770.956	836.821	700.691	851.842	785.151	944.13	1054.44	811.73	908.793	899.192	883.949	928.445	934.83	809.379	871.259	793.584	954.059	1024.57	905.752	882.039	902.559	887.337	984.164	835.796	1098.11	1010.5	1157.44	1008.94	1026.59	1110.45	959.769	1105.53	888.858	957.96
Dennd5a	2.23655e-14	1693.45	1737.59	1945.3	1711.24	1732.4	1468.31	1553.5	1895.76	1480.51	1589.05	1677.36	1737.88	1799.77	1752.57	1864.81	1723.77	1601.58	1591.42	1824.74	2053.24	2176.35	1932.53	1972.42	2051.16	1876.21	2184.93	1837.46	1685.61	1789.33	1655.03	1901.71	2195.79	2135.89	1928.34	1965.32	1923.98	1838.4	1866.07	2375	2241.13	2539.53	2048.82	2279.11	2379.41	2419.5	2279.66	1959.8	1871.69
Flvcr1	2.32559e-14	234.596	215.048	288.668	233.351	278.454	235.594	219.687	204.65	201.717	231.414	241.017	222.77	241.452	183.216	224.938	200.503	229.495	251.953	244.155	301.227	386.552	388.317	308.821	315.562	303.093	340.653	257.615	268.835	286.164	268.751	308.407	389.725	348.976	271.397	297.516	325.075	259.859	263.935	374.505	408.812	422.925	343.761	344.69	364.573	402.581	392.592	342.601	312.922
Crebzf	2.4663e-14	1090.94	1066.64	1137.54	1182.09	1029.46	1018.7	1004.28	1052.2	1177.62	1103.08	1141.66	1165.04	1064.3	1132.33	1053.94	962.135	1033.95	1139.79	1134.68	1025.02	927.495	1040.42	1019.87	1002.23	981.777	949.226	997.282	1076.06	1030.83	1123.87	1048.58	1003.03	983.478	1054.64	998.393	1004.87	1029.39	1048.8	930.618	886.807	885.376	949.64	901.177	852.431	873.43	885.886	1008.77	998.014
Zeb2	2.51288e-14	1549.87	1457.55	1304.57	1510.75	1496.58	1255.12	1463.83	1668.15	1254.29	1172.5	1381.7	1495.74	1578.97	1222.44	1648.94	1420.23	1308.61	1305.19	1421.24	1540.2	2033.4	1659.69	1804.96	1631.75	1601.07	1889.55	1650.1	1641.04	1531.88	1427	1662.19	2030.67	1823.4	1589.1	1653.5	1566.08	1530.44	1613.71	2105.89	2145.74	2361	2125.3	2064.82	2069.43	2151.45	2157.07	2006.12	1624.69
Dnajc9	2.56946e-14	842.238	793.287	722.098	776.74	829.919	928.273	849.607	788.652	865.937	903.802	971.873	795.606	830.787	780.92	732.862	775.556	926.524	866.411	866.108	692.929	758.236	786.824	748.071	763.951	792.235	724.351	700.634	917.201	753.176	907.599	814.675	694.326	745.54	691.585	774.542	821.687	826.238	828.85	698.199	688.69	610.013	770.025	769.115	669.264	711.795	665.509	775.293	786.896
Hvcn1	2.92546e-14	1428.09	1524.45	1505.87	1408.87	1542.83	1673.22	1594.97	1345.7	1647.67	1349.92	1470.49	1387.81	1243.8	1477.74	1382.28	1399.34	1444.11	1536.57	1391.68	1221.94	1239.71	1202.31	1225.19	1284.79	1422.88	1275.78	1423.71	1334.11	1320.19	1393.52	1621.34	1114.82	1237.28	1299.85	1244.42	1515.25	1459.38	1274.53	858.163	985.341	951.252	1160.19	1037.39	1070.82	1116.38	1063.94	1318.38	1219.98
Cd79b	3.00083e-14	5798.24	6431.36	5945.53	6151.48	6921.44	6543.54	6693.74	5314.91	6955.77	5807.22	6034.2	5486.22	4962.48	6598.78	6020.72	6324.2	6523.51	6289.4	6359.59	5221.98	5312.22	5413.8	6072.92	6849.8	6475.89	6338.81	6447.2	6670.55	6077.54	6595.7	7255.17	4909.51	6241.12	7072.98	6714.84	7199.29	6139	6135.34	4128.97	4540.95	4177.87	5282.75	4973.5	4741.2	5407.23	4641.05	6819.66	5763.61
Cbx7	3.42889e-14	506.368	584.93	591.041	546.676	505.208	553.314	549.218	545.068	594.467	622.248	621.569	585.289	570.272	605.213	596.811	519.358	551.764	676.16	612.957	610.97	499.772	451.716	603.338	586.85	582.603	512.834	560.117	622.489	567.01	626.18	540.714	535.359	464.773	602.31	564.278	476.494	629.549	538.289	470.484	398.329	397.233	513.923	426.087	424.454	423.664	442.213	475.834	549.909
Zfp869	3.45715e-14	730.709	704.401	722.098	654.039	720.17	730.01	812.619	690.819	779.846	791.952	747.444	734.725	716.415	711.839	609.509	636.318	723.885	706.155	823.702	714.218	662.17	689.461	623.533	672.18	662.088	695.406	683.07	737.499	656.37	740.196	671.286	635.867	711.435	674.92	664.404	726.388	751.582	728.138	643.623	678.208	679.842	646.271	646.19	613.785	664.61	712.941	676.319	709.291
Inpp4a	3.79317e-14	466.628	571.549	632.157	566.396	571.42	479.484	462.912	561.041	385.838	447.401	463.493	523.024	538.502	551.15	540.576	522.143	446.782	578.464	556.416	568.394	602.7	604.552	545.276	557.064	579.109	567.012	574.754	485.915	564.882	489.543	510.273	685.096	608.329	520.177	526.374	478.611	574.275	525.556	664.324	568.143	691.041	585.253	554.826	732.668	671.637	654.563	557.043	558.254
Dstyk	4.26692e-14	460.218	441.565	454.845	486.421	513.371	461.233	461.792	476.186	437.367	392.119	424.462	424.784	427.307	450.531	457.132	484.549	434.575	455.915	470.32	531.139	512.352	528.7	578.093	526.474	576.488	599.667	544.504	524.012	499.99	502.211	502.263	579.46	544.085	439.234	530.665	507.201	526.897	464.202	681.261	594.349	659.421	549.158	567.285	624.353	646.539	611.509	548.795	590.798
Magt1	4.92294e-14	517.906	525.672	572.196	553.249	638.539	495.245	568.273	569.027	544.195	509.112	508.379	532.71	514.675	531.627	526.064	541.636	513.922	553.611	575.692	542.848	622.142	636.252	498.995	574.774	547.664	620.448	610.86	569.297	521.266	525.738	638.443	714.838	584.535	542.793	602.183	610.971	595.81	555.654	671.852	619.507	738.472	622.208	658.648	685.995	700.752	686.671	680.126	624.176
Bpnt2	4.9502e-14	378.174	404.29	382.035	388.918	369.155	350.902	412.474	377.355	399.663	345.836	357.134	404.029	397.126	376.944	380.943	373.158	400.395	374.502	358.522	405.539	402.563	369.071	379.505	389.623	383.452	397.799	409.842	404.69	362.759	382.766	398.125	416.39	396.564	310.678	386.198	428.844	350.308	390.115	464.838	422.439	422.266	433.139	409.475	374.259	455.79	394.051	425.079	387.189
Ppp1r15b	4.95233e-14	1757.55	1941.16	1872.49	1946.78	1985.46	1845.76	1831.47	1896.76	1934.22	1742.04	1722.24	1711.59	1691.75	1636.93	1835.78	1757.19	1849.39	1916.22	1833.73	2114.98	2416.52	2241.6	2181.94	2164.66	2331.28	2216.84	2105.81	2136.3	2140.38	2158.15	2159.65	2458.34	2360.35	2016.43	2166.28	2191.87	2157.12	2152	2556.61	2380.54	2609.36	2456.17	2397.05	2515.9	2546	2384.74	2380.44	2328.14
Tmem164	4.97714e-14	1006.33	941.431	1108.42	968.46	994.089	898.409	1017.73	1068.17	939.46	865.233	871.368	981.017	894.327	959.631	954.172	941.25	843.515	985.531	950.919	1042.06	1248.86	1027.97	1003.88	1121.37	1128.52	1184.49	1056.81	933.015	1026.57	1000.8	1131.09	1293.27	1223.8	1128.44	1108.53	1109.7	1000.67	1053.43	1340.88	1278.85	1442.69	1211.76	1344.71	1436.28	1380.42	1382.83	1210.52	1091.47
Cd47	4.98432e-14	2583.12	2722.98	2541.48	2823.21	2559.6	2379.17	2629.52	2656.46	2353.99	2598.27	2446.27	2568.08	2935.55	2868.38	3234.39	2995.01	2629.42	2250.44	2856.61	2381.08	3162.17	2798.6	2601	2441.58	2594.2	2746.74	2696.17	2413.04	2458.46	2304.74	2565.79	2867.56	2733.91	2566.36	2471.67	2799.67	2359.55	2765.53	3136.25	3535.7	3376.81	3375.73	2891.24	3510.11	3488.7	3216.63	3087.85	2636.06
ND2	5.02054e-14	12997.6	12384.8	11266.6	11891	11691.4	14645.8	12775.5	13049.7	14856	16021.6	14765.4	15133.1	14293.3	12542.8	12538.5	13339	14017.5	14052.8	13577.6	11314.7	11016.7	13730.4	11487.8	11405.3	10918.3	10981	10657.8	14773.7	11688.1	13343.4	11937.4	10874.4	11924.7	11142.7	11005.9	12475.7	13135.8	12694.4	13843.5	13517	12592.9	14333.1	14006.9	11123.9	11659.8	12471	15687.3	14034.8
Jakmip1	5.02988e-14	819.163	902.245	908.832	846.855	872.549	961.456	883.232	905.452	1015.5	924.372	886.98	897.997	813.313	892.051	905.194	928.718	917.979	897.262	889.238	822.787	735.363	610.213	868.402	831.571	816.692	818.605	871.402	907.856	858.493	805.347	875.555	730.222	835.956	896.323	846.06	816.392	889.408	917.986	653.032	648.857	656.786	786.354	724.264	693.04	623.448	728.995	781.637	784.392
Zbtb34	5.03218e-14	261.517	292.465	301.517	317.708	295.687	257.162	267.884	280.52	245.705	260.984	220.525	296.104	277.988	274.824	263.032	250.629	222.17	271.664	289.131	316.129	312.215	287.559	303.772	249.552	288.244	312.45	324.946	278.898	260.633	255.177	277.166	379.469	316.458	302.345	300.376	284.837	272.781	233.838	348.158	286.168	335.31	319.698	302.33	314.378	354.392	340.052	287.404	299.571
Myo1e	5.04211e-14	1081.96	1110.6	1042.46	970.651	1089.33	1160.55	1050.24	985.315	1193.96	1060.65	1162.15	974.098	1024.58	1115.82	1079.34	1097.2	1038.83	1047.23	1062.72	950.516	956.086	706.443	975.269	1012.7	1018.46	915.829	1020.7	1129.25	1087.21	1108.48	968.478	752.785	869.268	1134.39	1004.11	1073.7	1011.44	1070.79	780.063	756.825	758.235	889.482	798.185	748.519	800.142	803.427	1049.37	978.821
Arhgap11a	5.62852e-14	267.927	261.88	284.385	292.51	325.619	278.731	284.697	307.474	308.545	250.699	279.072	267.047	285.93	250.796	252.148	293.792	272.22	264.808	310.976	299.099	354.53	284.162	330.7	382.378	333.665	365.886	337.632	329.934	314.887	271.465	327.632	367.162	333.907	349.959	334.705	309.191	297.905	282.457	394.266	341.725	420.949	344.621	348.012	357.528	438.723	433.457	348.311	307.081
Tm6sf1	5.70766e-14	475.602	494.132	552.495	476.561	580.49	451.279	508.867	514.121	431.083	397.261	449.833	441.388	498.79	477.563	587.741	426.069	423.589	427.635	485.74	540.719	632.435	595.495	524.239	556.259	559.893	581.856	588.416	496.697	512.756	509.45	597.589	740.478	617.846	547.554	535.671	474.376	521.155	532.501	541.057	547.179	604.085	546.58	587.219	538.053	607.385	565.537	486.62	518.2
Dcaf11	5.74045e-14	1149.9	1194.71	1093	1299.31	1176.4	1074.28	1099.56	1070.17	1192.08	1061.94	1067.5	1130.45	1150.08	1240.46	1228.09	1267.07	1159.68	1088.37	1180.94	1095.28	1291.17	1089.1	1132.63	1112.52	1213.25	1168.16	1199.28	1123.5	1060.62	1085.86	1224.02	1144.56	1192.07	1193.91	1136.42	1233.59	1198.8	1192.34	1189.38	1211.76	1222	1219.49	1153.67	1299.78	1383.43	1249.29	1201.64	1164.07
Arhgap26	7.51281e-14	792.242	980.617	964.51	992.562	973.228	911.682	974.021	897.466	835.773	965.513	933.817	842.651	886.384	771.91	916.078	708.722	776.376	861.269	878.958	1125.08	1290.03	1135.52	1163.76	1120.57	1032.44	1229.02	1136.82	927.983	1102.11	998.088	1167.14	1274.81	1163.52	1182	1107.1	938.163	1040.16	981.655	1354.99	1429.79	1457.18	1226.37	1367.96	1413.38	1453.71	1305.48	1080.46	1069.78
Sort1	7.56873e-14	765.321	647.055	895.984	667.186	798.174	572.394	624.315	880.495	493.923	655.674	693.776	684.913	686.233	683.305	865.285	785.303	649.421	668.447	657.933	1053.76	1137.93	994.002	956.757	1003.84	877.835	1016.02	838.224	761.219	948.917	701.286	921.216	1241.99	1178.59	964.172	991.957	893.69	881.512	885.573	1360.64	1361.66	1350.46	1180.82	1411.98	1254.87	1380.42	1136.18	928.828	1110.67
Cd6	8.48239e-14	1044.79	1029.36	1167.52	1181	983.205	1221.94	1175.78	1101.12	1226.01	1313.92	1146.54	1155.36	1053.18	1111.31	1193.62	1154.28	1433.12	1323.18	1031.88	1049.51	994.97	1075.51	1056.05	1155.99	1191.41	1074.65	1108.52	1237.07	1222.32	1230.64	1223.21	1075.85	1248.38	1062.97	1240.12	1333.12	1231.82	1163.4	953.201	852.215	907.774	971.125	1031.58	982.761	894.512	1011.4	1001.79	1125.69
Vim	8.93259e-14	4929.08	4585.77	4800.28	4883.93	5514.65	4491.22	4326.49	6265.29	4718.04	4814.71	4100.21	4339.17	5710.67	3987.2	5757.68	5036.24	3951.46	4926.8	4854.83	6727.06	7657.84	8256.55	6725.07	5866.89	6917.86	7481	6635.54	5333.57	6406.25	5731.54	7554.77	7975.01	7215.08	5812.41	6819.97	6196.54	7169.11	5907.29	7501.4	7896.35	9254.94	7674.47	6973.53	7524.81	6961.33	7380.44	6546.84	6833.39
Itpripl2	8.96686e-14	378.174	334.519	381.179	328.663	362.806	316.891	312.718	404.309	314.829	266.127	276.145	250.443	311.346	261.308	292.056	334.172	307.621	323.083	335.392	428.956	542.087	379.26	437.567	440.338	442.848	466.078	424.479	378.813	330.844	331.188	413.345	571.255	487.773	452.328	477.026	352.605	446.499	370.436	554.23	559.757	610.672	501.032	517.45	496.664	546.145	497.672	418.1	478.146
Mtpn	9.01457e-14	3039.49	3063.23	3090.54	3243.9	3551.87	3002.16	3049.84	3077.74	3047.75	2938.96	2843.41	3052.36	3041.98	3002.04	3143.69	3148.17	2970	2741.49	3014.67	3033.56	3394.33	3559.39	3084.85	3096.86	3158.46	3359.03	3245.56	3028.34	3049.94	3009.65	3302.76	3407.02	3262.13	3135.34	3253.36	3330.16	3012.07	3123.24	3853.27	3717.04	3893.28	3641.29	3773.32	3736.43	3834.05	3689.49	3739.42	3296.12
Rp2	9.11726e-14	1253.74	1071.42	1010.77	1098.83	994.996	1013.72	1021.1	1143.05	928.777	1025.94	1088.97	1159.51	1064.3	1039.22	1238.97	1216.94	1027.84	1042.95	1074.28	1026.09	1160.8	1101.55	1033.33	986.938	1038.55	1035.32	982.645	953.86	1082.96	940.175	1064.6	1113.79	1047.72	1015.36	1036.3	1069.46	1062.41	1043.01	1244.9	1333.35	1225.3	1130.97	1187.73	1279.53	1290.07	1185.07	1148.98	1056.43
2410002F23Rik	9.27498e-14	439.707	552.434	550.782	528.052	436.274	461.233	486.45	487.167	511.518	546.395	541.555	545.163	505.144	497.086	429.922	545.813	513.922	547.613	525.576	473.661	467.75	480.019	488.055	484.614	484.774	445.298	489.859	470.101	490.416	447.918	411.743	430.749	422.737	472.563	492.045	430.962	490.287	432.947	442.255	358.496	442.029	414.232	386.219	454.395	399.569	440.754	474.565	470.635
Def6	9.28124e-14	869.159	877.395	965.367	798.651	836.268	885.966	891.078	1004.28	879.133	857.519	861.61	909.066	843.495	937.104	968.684	808.974	843.515	1038.66	844.262	924.97	858.876	714.368	993.782	949.102	904.912	849.034	916.289	981.894	901.045	891.311	918.011	885.086	985.857	974.885	907.565	918.044	1004.98	875.154	890.156	958.087	978.92	882.607	906.161	916.715	878.449	885.156	897.741	921.244
Txnip	9.87574e-14	6425.11	6840.43	8637.76	7947.07	8207.58	7631.92	6685.89	7216.66	6944.46	6941.15	6526.96	7219.95	7156.2	6627.31	6526.83	6597.1	6948.32	8689.81	8307.69	10249.2	8680.25	10158.5	9257.07	9402.47	10154.1	8822.09	9811.81	8800.38	8529.61	8608.17	10365.7	9614.93	9084.48	7106.3	9055.63	8467.82	8112.35	7422.61	9135.86	8777.92	8948.62	9129.44	10117.3	9278.11	9349.71	9531.67	8276.98	9294.21
Rassf4	1.05825e-13	1119.14	1415.49	1400.51	1569.91	2040.78	1397.8	1522.12	1876.79	1408.25	1293.35	1264.61	1354.61	1502.72	1395.14	2073.42	1459.22	1375.75	1349.75	1432.8	2260.8	2672.7	2256.32	2216.45	2140.51	2146.11	2614.64	2262.91	1741.68	2064.85	1779.91	2664.32	2810.12	2553.87	2229.5	2407.3	2092.34	2131.28	1981.83	2498.27	2513.67	2898.55	2600.55	2432.76	2299.27	2616.27	2531.42	2030.86	2201.31
Ablim1	1.08551e-13	6043.09	6712.36	6591.39	6767.17	6256.59	7032.15	6754.26	6297.23	7422.67	7289.56	7384.67	6492.15	6468.38	6514.68	6855.16	6672.29	7222.98	6277.41	6606.32	5629.65	5588.99	4542.07	6282.45	6210.62	6129.12	5656.76	6177.88	7018.46	6720.08	7360.33	6296.31	5540.25	6097.56	6381.39	6413.75	6609.5	6970.98	6333.29	4814.94	5051.44	5033.6	5961.68	5662.88	5536.4	5381.13	5902.75	6140.16	6060.68
Tor1aip2	1.19572e-13	960.177	1080.02	943.952	1118.55	958.715	1031.97	949.363	982.32	994.131	875.518	966.018	983.784	940.393	997.175	1151.9	1077.7	974.132	889.549	909.799	1070.79	1268.3	1226.09	1068.67	1090.78	1199.27	1175.59	1204.15	1124.94	1003.17	1028.85	972.483	1189.69	1219.04	1134.39	1108.53	1042.99	1011.44	1139.09	1480.14	1409.88	1608.7	1326.06	1273.28	1540.19	1434.63	1546.29	1347.56	1104.82
Ltb4r1	1.24192e-13	97.4278	78.3729	126.774	110.65	146.937	108.672	138.986	145.751	89.233	88.7089	61.4739	81.6361	63.5401	111.131	152.377	79.3657	97.6573	109.694	101.517	153.275	195.563	195.857	137.16	170.661	149.363	199.642	146.372	148.794	125.529	121.255	188.248	247.168	232.386	170.218	157.34	126.006	173	104.185	171.256	134.174	192.358	158.13	186.049	184.048	194.765	183.161	152.901	180.243
Xiap	1.34668e-13	1508.85	1522.54	1533.28	1581.96	1678.89	1528.87	1575.92	1581.3	1527.01	1421.91	1422.68	1555.24	1544.02	1582.87	1716.06	1533.01	1483.17	1421.74	1624.27	1469.95	1468.44	1484.21	1526.44	1473.16	1401.92	1588.97	1436.4	1490.81	1404.23	1379.04	1348.18	1559.93	1547.39	1437.93	1452.53	1534.31	1396.92	1412.29	1610	1603.8	1702.9	1570.99	1603.02	1666.11	1717.74	1708.29	1530.28	1446.95
Il10ra	1.37482e-13	1793.44	2126.58	2071.21	2263.39	2370.94	2103.75	1896.48	1728.05	2037.28	1794.75	1947.65	1747.57	1823.6	1983.84	1941	1844.91	1806.66	1965.06	2128	2617.38	3003.21	2599.35	2842.5	2636.4	3030.93	2738.58	2863.04	2361.29	2298.89	2559.01	2762.04	3164.98	2746.6	2293.78	2559.63	2645.07	2436.36	2268.92	2954.64	2688.72	2895.26	2762.98	2804.03	2868.15	2894.37	2621.17	2603.76	2699.48
Ccdc50	1.47164e-13	1776.78	2082.62	1858.78	2038.81	2092.48	2053.98	2065.73	1694.1	2036.65	1762.61	1878.37	1903.92	1761.65	1893.73	1937.37	1911.74	1899.44	1934.21	2043.19	1901.03	2146.62	1914.42	2112.94	2036.67	2028.19	2118.13	2027.74	2149.24	1945.71	2033.28	2076.34	2066.57	2112.89	1912.87	2066.16	2244.81	1875.01	1876.49	2483.22	2204.44	2292.49	2286.01	2099.7	2235.87	2549.01	2130.07	2308.11	2196.3
Ids	1.5041e-13	571.748	537.141	618.451	590.498	577.769	556.632	596.294	563.037	545.452	592.678	573.756	531.326	581.392	596.203	549.647	526.32	565.192	645.309	567.982	643.967	749.087	799.277	612.594	622.27	611.427	648.65	655.747	633.99	707.432	654.232	732.166	668.686	652.744	638.02	681.568	679.798	694.873	688.779	767.83	637.327	750.33	665.178	612.136	634.039	704.767	665.509	599.551	711.794
Tspan14	1.5153e-13	1516.54	1210	1254.03	1393.53	1260.75	1104.97	1161.2	1194.96	1190.19	1239.35	1277.29	1288.19	1231.09	1160.87	1284.32	1354.79	1170.67	1231.49	1346.71	1389.05	1578.23	1489.87	1336.26	1260.64	1398.42	1436.08	1311.49	1151.53	1455.29	1263.22	1546.84	1504.54	1392.73	1379.6	1496.16	1421.01	1388.31	1409.97	1533.78	1448.66	1623.19	1367.31	1417.8	1523.46	1469.77	1511.26	1294.27	1397.72
Pacsin1	1.53702e-13	288.438	400.467	377.752	381.249	277.547	379.107	355.31	312.466	397.778	341.979	375.674	370.822	292.284	315.372	366.431	353.665	401.616	384.786	358.522	323.58	349.955	365.675	351.737	374.328	330.171	312.45	330.801	375.219	394.673	356.525	355.669	322.036	322.01	322.581	353.3	396.019	383.329	357.702	298.287	224.322	274.704	329.151	265.785	291.482	267.049	302.106	298.189	292.895
Cd2	1.62277e-13	1746.01	1779.64	1695.17	1847.09	1852.13	2236.48	2103.84	1959.65	2382.27	2229.29	2066.69	2016	1883.96	1838.17	1924.67	1747.44	2080.1	1923.07	1842.73	1620.03	1500.46	1821.58	1760.37	1816.9	1817.69	1860.6	1647.17	2062.98	1764.86	2096.62	1864.86	1466.6	1810.71	1747.41	1847.31	1735.5	1897.26	1807.03	1564.83	1464.38	1583	1687.87	1622.12	1445.08	1311.15	1541.18	1926.81	1761.54
Tcf7	1.67196e-13	5099.58	5099.02	5751.94	5547.83	4585.87	5831.78	5201.88	5554.5	6001.86	6507.89	5955.16	6550.26	5235.7	5084.99	5380.37	5675.35	6463.69	6321.97	5629.7	5538.11	4894.79	5889.29	5477.16	4973.33	5129	4570.98	5119.12	5257.37	6020.09	5852.79	5287.78	4635.68	5237.02	5093.45	5555.53	5571.8	6108.13	5811.21	4960.79	4220.19	4949.94	4850.47	4490.1	4659.31	3751.73	5551.02	4796.41	5269.61
Phf1	1.67198e-13	1342.2	1351.46	1517.86	1323.42	1253.5	1381.21	1290.1	1403.6	1354.83	1470.77	1486.11	1451.46	1297.81	1317.05	1400.42	1293.52	1417.25	1621.41	1450.79	1399.7	1252.29	1438.92	1451.54	1289.62	1378.33	1336.63	1285.15	1354.96	1508.48	1464.1	1274.48	1279.94	1199.21	1326.03	1381.02	1201.82	1506.04	1327.78	1338.06	1150.96	1247.69	1130.11	1137.89	1261.03	1133.45	1305.48	1294.9	1321.78
Prkx	1.90455e-13	615.334	680.506	675.842	717.581	747.381	689.361	699.412	791.646	709.465	725.099	702.558	665.542	792.663	746.38	689.326	600.116	654.304	661.591	715.76	893.038	941.219	991.737	897.012	786.491	807.084	925.477	950.443	833.1	799.984	799.013	820.282	967.134	1009.65	790.383	921.869	848.159	781.732	758.236	988.958	995.823	1192.36	1008.08	972.607	1025.03	1083.25	1233.96	948.496	855.321
Mfsd14b	1.95983e-13	667.893	731.162	1101.56	827.135	977.763	842.829	837.277	791.646	846.456	683.958	756.226	713.97	783.132	791.433	968.684	717.076	744.637	875.837	822.417	1099.53	1219.12	1210.24	1024.92	1093.2	1070.87	1194.88	1023.63	978.3	902.109	933.841	1048.58	1333.27	1280.9	1055.83	1024.14	1081.11	999.956	997.861	1322.06	1290.38	1521.08	1222.93	1249.19	1311.23	1379.42	1250.02	1157.86	1088.14
Nol7	1.97571e-13	715.325	734.029	744.369	763.594	738.311	803.01	748.73	733.745	807.495	752.097	763.057	837.116	692.587	740.373	720.164	740.747	778.817	841.558	842.977	730.184	674.75	830.976	764.059	759.121	774.766	759.232	726.981	807.942	745.729	756.484	849.121	668.686	741.574	728.485	714.466	776.155	743.686	695.725	695.376	744.247	711.463	754.556	748.351	694.801	677.661	673.536	820.973	746.842
Zfp36l1	2.17758e-13	2447.23	2347.37	2298.21	2328.03	2304.73	2499.45	2423.28	2555.63	2873.68	2524.99	2443.34	2547.32	2312.86	2482.43	2635.76	2742.99	2773.47	2508.39	2827.06	2436.43	2287.29	2806.53	2770.98	2675.84	2517.33	2417.97	2713.74	3166.36	2572.29	2696.56	2331.88	2314.76	2407.93	2808	2650.46	2563.54	2804.62	2828.05	2247.03	2058.73	2207.51	2459.61	2154.52	2360.04	2274.93	2370.15	2705.28	2302.27
Acap2	2.47392e-13	1292.2	1338.07	1594.95	1381.48	1358.71	1405.27	1522.12	1592.28	1400.71	1383.34	1336.81	1441.78	1413.77	1383.13	1451.21	1314.41	1347.67	1334.32	1521.47	1424.18	1516.47	1238.54	1440.61	1501.34	1469.17	1551.12	1480.31	1495.84	1353.16	1362.76	1498.78	1666.59	1559.29	1516.49	1592.71	1471.84	1550.54	1464.38	1828.3	1526.23	1866.93	1656.93	1617.14	1825.5	1922.55	1793.66	1589.29	1426.93
Cd96	2.57674e-13	470.474	412.892	548.212	476.561	405.436	527.598	468.517	494.155	548.594	545.11	482.033	564.534	440.015	418.994	428.108	473.41	499.273	503.049	492.165	491.756	400.275	508.322	471.226	526.474	460.317	435.649	461.56	474.414	495.735	547.455	512.677	396.904	486.98	407.095	476.311	553.792	483.109	569.545	459.193	425.583	409.75	396.185	414.458	402.439	319.254	442.943	451.091	477.311
Gpr183	2.58631e-13	862.749	861.147	760.644	759.211	759.172	916.66	909.012	853.541	867.194	943.657	811.845	839.883	860.968	765.903	792.725	698.975	850.84	980.389	800.571	741.892	649.59	756.256	714.412	614.22	666.456	675.368	684.046	746.843	874.45	864.165	760.203	665.609	702.711	641.591	749.51	783.567	863.566	725.823	632.331	542.986	625.824	586.113	539.045	563.59	560.2	589.618	698.525	886.196
A930005H10Rik	2.61035e-13	153.833	152.923	185.878	174.191	171.426	187.48	142.348	140.759	158.357	205.702	170.761	189.562	174.735	183.216	157.819	153.162	152.59	180.824	159.343	152.21	133.806	181.139	147.258	168.246	148.489	143.98	135.638	161.013	211.698	171.023	146.593	137.429	154.66	158.315	158.055	188.48	162.951	152.805	118.562	149.898	141.634	150.395	139.537	120.644	125.493	143.756	149.095	172.733
Adipor2	2.61906e-13	1202.46	1168.9	1295.15	1182.09	1283.43	1260.1	1206.04	1304.77	1256.17	1141.64	1168.98	1209.32	1242.21	1229.95	1246.23	1063.78	1247.57	1220.34	1168.09	1316.67	1397.53	1221.56	1336.26	1311.36	1327.67	1372.26	1289.05	1273.01	1206.36	1275.89	1390.64	1407.11	1446.66	1311.75	1335.96	1350.07	1346.67	1264.11	1557.3	1555.58	1704.88	1522	1508.33	1486.47	1482.82	1503.96	1390.7	1406.06
Gimap1	2.79631e-13	1580.64	1609.51	1552.98	1561.15	1541.02	1776.91	1755.26	1479.47	1748.84	1619.9	1722.24	1635.49	1478.9	1694	1549.17	1556.68	1580.83	1785.95	1675.67	1466.75	1388.38	1455.91	1541.58	1509.39	1523.33	1536.28	1529.1	1725.14	1553.16	1672.23	1740.7	1398.91	1499.8	1542.68	1654.21	1626.43	1623.04	1611.4	1081.17	1201.28	1140.32	1358.72	1327.26	1258.39	1291.07	1287.23	1506.81	1447.79
Ddhd1	2.82041e-13	338.434	412.892	363.19	363.72	358.271	358.368	341.86	383.345	406.576	367.692	352.255	348.683	366.944	381.45	409.967	387.082	339.359	341.936	385.508	437.472	522.645	461.905	487.214	453.218	414.024	523.225	484.004	411.159	437.225	415.342	425.361	578.434	502.843	415.427	476.311	455.316	422.81	395.903	546.703	533.551	584.322	521.658	500.008	501.067	589.314	523.943	479.641	499.841
Wasf2	3.18214e-13	2956.17	3023.09	3052	3016.03	3111.97	2973.13	2952.33	3333.3	3081.05	3223.09	2980.02	3010.85	3068.99	3260.34	3397.65	3184.38	3155.55	2966.02	3321.79	3121.91	3250.24	2888.04	3227.9	3164.48	3083.34	3064.39	3151.88	3077.22	3231.85	2987.02	3161.77	3235.74	3231.2	3256.76	3218.32	3249.69	3167.13	3260.99	3309.39	3063.99	3269.43	3342.22	3150.38	3311.09	3316.02	3102.79	2934.95	3127.56
Atp2c1	3.37575e-13	1517.82	1364.84	1432.2	1368.33	1248.96	1297.43	1198.19	1440.54	1229.15	1468.2	1449.03	1504.04	1418.53	1184.9	1322.42	1386.81	1282.97	1454.3	1362.13	1447.59	1473.01	1546.48	1340.47	1246.95	1382.7	1344.06	1358.33	1249.29	1405.29	1288.56	1356.19	1409.16	1332.45	1343.89	1330.95	1321.48	1313.65	1452.8	1615.64	1594.37	1675.23	1660.37	1513.31	1577.17	1513.94	1516.37	1482.07	1405.23
B4galt5	3.45857e-13	901.207	1087.66	1014.19	1055.01	1121.98	1034.46	967.296	855.537	944.487	764.953	828.434	893.846	889.561	932.599	1046.69	974.667	855.722	982.96	889.238	1365.64	1728.05	1385.72	1386.75	1266.27	1526.82	1552.6	1590.58	1273.01	1212.74	1323.85	1378.62	1745.56	1629.08	1277.23	1397.46	1405.13	1247.61	1386.82	2085.19	1944.48	2186.43	1768.65	1595.54	1950.55	1953.67	1925.74	1680.01	1500.36
Csnk1g2	3.53721e-13	1789.6	1674.5	1892.19	1787.93	1773.22	1754.51	1760.86	1838.86	1747.58	1751.04	1826.65	1818.13	1741	1695.5	1708.8	1857.44	1815.21	1917.93	1896.7	1788.21	1732.62	1729.88	1830.21	1833	1840.4	1774.51	1882.35	1822.18	1921.24	2010.65	1924.14	1829.66	1897.95	1887.87	1878.78	1824.44	1969.76	1903.11	1747.38	1764.18	1840.58	1836.54	1879.6	1737.44	1682.61	1731.64	1760.59	1839.15
Zcchc2	3.57796e-13	1042.22	1243.45	1124.69	1168.94	1058.49	1187.92	1042.39	1043.22	1226.01	1005.37	1092.87	1129.07	1057.94	1040.73	1093.85	1101.37	1066.91	997.529	1078.14	1313.48	1470.73	1236.28	1275.68	1329.07	1460.44	1388.59	1632.54	1413.9	1102.11	1191.73	1236.83	1497.36	1418.91	1327.22	1267.3	1337.36	1213.16	1283.79	1793.49	1538.81	1922.93	1627.71	1497.53	1938.22	1848.26	1832.34	1745.99	1225.82
Rabep2	3.60913e-13	761.475	908.935	813.752	911.492	920.621	906.705	917.979	862.525	970.88	986.083	931.866	914.601	854.614	851.504	955.986	856.315	963.145	988.102	922.649	836.625	757.092	775.502	898.695	879.067	913.647	945.515	891.894	894.199	896.79	844.257	812.272	786.629	862.923	1026.07	807.44	811.098	904.483	783.703	784.768	681.353	738.472	732.211	800.677	742.354	796.126	856.697	840.006	826.95
Ampd3	3.62802e-13	380.738	364.147	538.789	402.064	473.462	331.823	411.353	476.186	319.856	266.127	316.151	356.985	392.36	418.994	482.528	316.071	368.656	410.495	326.397	441.729	544.374	516.247	489.738	533.719	455.076	597.441	497.665	472.977	401.056	371.003	466.215	594.844	575.017	547.554	484.893	394.96	419.221	417.898	589.046	617.41	741.107	566.346	634.562	671.905	654.57	661.131	521.514	509.855
Limd2	3.72677e-13	4754.73	5014.91	5363.05	5264.09	5198.11	5370.55	5465.28	5380.8	5503.54	4726	4960.84	5252.38	4775.04	5083.49	4919.61	4993.08	5546.94	5798.35	5078.42	4882.44	4868.49	4705.09	4784.63	5085.22	5142.98	5080.1	5184.5	4841.9	5126.49	5130.7	5924.62	4626.45	5188.64	4917.28	5399.62	5885.23	5563.29	5283.34	4488.42	4550.39	4528.33	4602.96	4603.89	4542.19	4485.61	4639.59	5187.86	5144.45
Ulk1	3.7503e-13	582.003	644.187	782.058	678.141	650.33	499.393	606.382	671.851	563.047	637.675	588.393	567.302	721.18	593.199	783.655	696.191	605.475	672.732	625.808	772.76	768.528	755.124	711.888	770.391	759.043	680.563	697.707	664.899	693.603	598.129	700.925	825.602	793.127	703.488	789.56	608.853	691.284	652.893	830.875	787.224	914.361	855.965	887.057	911.431	937.682	839.913	713.751	701.781
Rbm48	3.9869e-13	146.142	154.834	170.46	158.854	127.889	167.57	149.073	145.751	162.756	177.418	176.615	149.436	133.434	190.725	156.005	151.77	155.031	155.971	174.764	154.339	150.961	152.836	133.795	154.561	146.743	142.495	148.324	178.984	147.869	173.738	141.787	141.532	170.522	144.031	141.606	163.067	182.332	136.598	159.965	140.463	161.397	152.974	136.215	125.927	136.536	167.837	180.817	159.382
Rai1	4.09939e-13	779.423	898.421	879.709	885.199	825.384	832.875	820.465	903.455	858.396	818.95	877.222	889.695	848.26	956.627	970.498	903.655	849.619	916.116	920.079	929.228	776.534	594.363	874.292	921.732	858.618	834.933	950.443	861.134	882.961	827.065	797.853	838.934	858.164	1005.83	888.971	780.391	926.018	835.796	741.483	588.06	857.049	699.554	715.958	752.041	769.02	769.13	799.402	724.311
Sh3bgrl	4.10201e-13	1469.11	1330.43	1281.45	1401.2	1421.29	1245.16	1401.07	1332.72	1232.29	1357.63	1231.43	1350.45	1389.94	1253.98	1601.78	1558.07	1342.79	1302.62	1431.52	1270.9	1426.12	1147.97	1186.48	1200.26	1322.43	1272.07	1243.19	1181.72	1265.93	1290.37	1348.98	1355.83	1349.11	1245.09	1318.79	1431.6	1194.49	1365.98	1611.88	1749.5	1553.36	1583.88	1477.6	1574.53	1795.05	1451.42	1518.86	1418.58
Thy1	4.10708e-13	1812.67	1516.8	1944.44	1774.78	1640.79	2102.1	1676.8	1924.71	1946.16	2123.87	2079.38	1971.72	1652.04	1724.03	1886.58	1910.35	1970.24	2205.02	1847.87	1874.42	1689.16	2138.58	1715.77	1720.3	1829.91	1580.81	1743.78	1781.93	2106.34	2147.29	1775.14	1559.93	1786.92	1628.38	1864.48	1984.33	2135.59	2128.85	1694.68	1365.85	1631.09	1546.93	1497.53	1582.46	1264.97	1606.85	1598.8	1900.07
Eps15	4.26376e-13	1626.79	1442.25	1657.48	1573.2	1583.65	1565.37	1477.28	1595.27	1540.84	1450.2	1492.94	1643.79	1521.79	1543.82	1567.31	1505.16	1442.89	1540.86	1560.02	1608.32	1519.9	1600.82	1518.86	1580.23	1572.24	1528.11	1555.45	1479.31	1596.78	1584.45	1606.92	1601.98	1643.36	1640.28	1559.1	1622.2	1572.8	1519.94	1567.65	1620.57	1712.78	1620.83	1637.07	1692.53	1762.92	1605.39	1578.5	1615.51
Dck	4.26413e-13	889.67	935.696	1069.87	1055.01	1038.53	893.432	921.341	901.459	1014.24	824.093	781.596	864.789	956.278	883.041	939.66	906.44	864.267	930.684	929.074	1059.09	1382.67	1404.96	1005.56	1174.5	1221.98	1324.02	1212.94	1082.53	956.364	943.795	1217.61	1286.09	1326.11	1079.63	1205.8	1307.71	1038	1062.69	1698.45	1671.93	2025.03	1638.02	1521.62	1816.7	1778.99	1860.07	1605.78	1204.13
Smc4	4.34624e-13	3122.82	3156.9	3411.76	3457.53	2892.47	3324.03	3081.23	3225.49	3476.94	3581.78	3539.14	3609.98	3162.71	3248.33	3120.11	3056.28	3609.66	3691.89	3464.43	2808.97	2437.1	2858.6	2796.22	2641.23	2718.23	2448.39	2704.96	3221.7	2931.86	3048.56	2720.39	2275.79	2654.6	2821.1	2840.7	3048.5	2925.93	2987.8	2675.17	2329.18	2453.23	2680.48	2389.57	2641.83	2429.54	2673.71	2923.53	2960.66
Arpc5l	4.34673e-13	939.666	988.264	967.937	1026.52	1083.88	1082.57	1061.45	943.387	1177	1000.22	968.945	1061.27	937.216	1054.24	1021.29	1054.03	1086.44	1034.38	1074.28	884.523	903.478	1124.2	1065.31	1099.64	997.5	1002.66	968.983	1133.56	929.768	1021.61	1153.52	884.061	1043.76	973.695	1019.85	1003.81	1012.16	965.448	788.532	842.781	861.66	985.735	974.268	818.967	907.564	906.318	1117.26	968.808
Card11	4.40096e-13	1578.07	1931.61	1803.1	1849.28	1752.35	2005.87	1880.79	1899.75	1957.47	2030.02	1854.95	1854.11	1744.18	1913.25	2046.21	1895.03	1969.02	1840.8	1883.85	1736.05	1524.48	1262.31	1797.39	1751.69	1773.14	1667.64	1770.13	1964.51	1746.77	1879.45	1730.28	1526.08	1629.88	1908.11	1792.96	1785.26	1849.17	1767.67	1412.39	1288.28	1483.53	1601.93	1436.9	1548.99	1408.53	1529.5	1677.47	1578.8
Wdfy2	4.44903e-13	546.109	605.001	688.691	544.485	657.586	516.814	594.052	643.899	544.824	605.535	627.424	542.396	602.042	629.242	702.024	625.179	588.385	587.891	615.528	649.289	731.932	601.156	695.9	658.495	620.162	753.295	693.804	634.709	592.541	630.705	629.631	743.554	709.056	768.957	693.011	632.148	654.673	608.904	797.941	701.269	898.551	809.557	748.351	744.116	862.386	846.481	746.743	707.622
Mob1a	4.45693e-13	2879.25	2981.04	3085.4	3098.2	3447.57	3056.09	3122.7	3172.58	3155.83	2843.83	2902.93	2761.79	2970.5	2896.91	3103.78	3018.68	3082.31	2996.02	3046.8	3153.84	3432.07	3483.53	3111.77	3265.91	3215.23	3380.55	3313.86	3158.45	3260.57	3236.77	3576.72	3360.87	3657.9	3237.71	3397.83	3519.7	3254.7	3222.79	3775.17	3741.15	3967.72	3747.86	3510.85	3682.71	3861.16	3602.65	3556.7	3551.46
Csgalnact2	4.64872e-13	458.936	534.274	601.32	581.733	710.193	514.325	548.097	665.862	529.742	455.115	430.317	520.257	546.445	549.648	611.323	456.701	461.431	560.467	440.764	700.38	783.396	748.332	748.071	762.341	702.268	858.682	708.441	733.904	567.01	575.507	736.973	873.805	828.025	658.256	697.302	694.622	653.238	665.627	1028.48	967.521	1056	897.217	846.359	898.222	1043.1	891.724	856.502	802.75
Ccdc117	4.9402e-13	588.413	614.559	592.754	574.065	601.351	632.951	604.14	566.032	571.217	609.391	515.21	499.502	503.555	492.581	515.18	576.446	621.345	542.471	588.542	573.716	655.308	557.003	567.996	549.819	586.97	535.099	574.754	553.483	612.753	630.705	603.997	568.178	561.534	540.412	605.759	553.792	566.379	541.762	550.467	555.564	540.843	564.628	545.69	560.068	540.121	531.24	518.342	646.706
Ttc9c	5.10837e-13	533.289	510.38	535.363	587.211	526.069	531.746	551.46	517.116	542.939	572.108	501.549	554.849	552.799	500.089	553.275	614.04	574.958	480.768	517.866	498.143	494.054	508.322	502.361	536.939	507.485	497.991	529.867	562.828	510.628	532.072	560.74	573.306	516.326	492.799	513.5	567.557	516.13	493.143	525.06	500.008	475.626	591.269	529.078	524.844	525.062	490.375	520.88	526.544
Naip5	5.13313e-13	273.054	426.272	478.829	492.994	542.395	388.232	507.747	487.167	400.92	308.553	435.196	470.445	467.02	412.987	506.11	380.12	354.008	405.353	386.793	604.584	687.33	660.026	702.632	582.824	593.958	728.804	686.973	546.295	529.776	526.643	589.578	793.808	702.711	538.032	607.904	527.32	464.445	488.512	919.326	752.633	911.068	716.742	664.462	776.698	943.706	794.67	625.563	651.713
Grk5	5.1907e-13	923.001	693.887	758.931	726.345	680.262	705.952	720.709	730.751	556.135	788.095	837.215	819.128	902.269	797.44	888.867	946.819	703.133	648.737	831.412	866.428	910.34	789.088	806.974	769.586	843.769	805.989	741.619	713.778	878.706	761.913	829.895	1031.75	935.89	849.9	736.637	795.215	747.275	905.252	1083.05	943.411	940.712	974.563	939.384	974.835	1083.25	995.345	742.936	897.879
Sik1	5.19476e-13	488.421	457.813	518.232	549.963	641.26	509.348	382.211	365.375	432.34	340.694	341.521	401.262	482.905	576.68	371.873	335.564	317.386	551.898	521.721	730.184	790.258	628.327	643.728	478.174	637.631	522.482	701.61	319.87	425.523	394.53	672.087	544.59	540.913	411.856	450.564	454.257	579.3	351.914	784.768	732.716	633.07	659.162	730.078	683.353	466.833	456.078	442.209	610.825
Nav1	5.32742e-13	534.571	445.388	364.047	432.74	353.736	357.539	374.365	434.258	366.986	398.547	395.189	502.27	365.356	304.859	466.202	524.928	383.305	351.363	368.803	564.136	719.352	482.283	643.728	449.998	592.211	608.573	549.383	478.008	586.158	428.915	599.191	684.07	561.534	460.66	568.569	498.73	503.926	534.817	704.785	682.401	733.861	703.851	510.805	649.01	657.582	699.076	511.998	552.412
Ncoa1	5.37604e-13	889.67	883.129	907.119	939.976	897.038	840.341	854.09	948.379	891.701	818.95	861.61	880.009	822.844	862.016	959.614	909.225	917.979	934.112	851.972	1081.44	1124.2	921.546	996.306	1027.99	1052.53	1045.71	1037.29	969.674	996.788	960.987	943.645	963.031	1012.82	973.695	959.058	993.225	1009.29	978.182	1105.64	1101.69	1247.04	1138.71	1052.34	1141.27	1166.58	1091.67	996.08	973.815
Cd247	5.46816e-13	1065.3	934.741	1095.57	1075.82	865.293	1294.94	1129.82	1124.08	1236.69	1266.35	1181.66	1227.31	1032.53	1121.82	1153.71	1125.04	1330.58	1157.78	1031.88	1021.83	921.777	1177.41	996.306	1022.36	1035.06	965.554	1062.66	1045.15	1163.81	1274.98	1177.55	930.212	1150.83	960.601	1142.14	1278.06	1226.79	1188.87	1008.72	942.363	986.825	1031.28	1031.58	907.909	866.402	1003.37	1030.97	1169.91
Pabpn1	5.56667e-13	1448.6	1415.49	1540.13	1551.29	1506.55	1416.88	1329.33	1370.66	1535.81	1394.91	1487.08	1582.91	1445.54	1542.32	1436.7	1346.43	1501.48	1647.98	1484.21	1372.02	1267.16	1527.23	1549.16	1405.54	1487.51	1378.94	1438.35	1650.39	1346.78	1438.77	1397.84	1470.7	1380.83	1496.25	1468.27	1283.36	1472.3	1391.45	1315.47	1218.05	1344.53	1394.81	1352.18	1231.09	1214.77	1328.83	1422.43	1290.08
Uchl3	6.26882e-13	214.085	185.419	155.898	202.675	182.31	217.344	196.149	186.681	244.448	197.988	246.871	207.549	209.682	190.725	174.145	199.111	209.963	213.389	199.179	189.465	163.541	200.385	201.954	169.856	191.289	186.283	184.429	232.175	182.975	196.36	205.872	161.018	178.454	188.073	199.536	219.187	215.353	193.321	159.965	167.718	166.667	172.74	196.016	159.39	140.552	178.053	208.098	191.926
Dnajb14	6.39736e-13	234.596	273.35	261.257	270.599	310.199	238.912	269.005	271.536	255.759	255.842	318.103	239.374	290.696	268.817	263.032	215.819	185.549	289.66	259.575	355.512	380.833	374.732	321.443	333.273	310.081	365.886	281.034	324.902	343.61	298.612	357.271	423.57	383.081	329.723	337.566	317.662	317.287	269.724	417.79	427.68	453.228	405.638	390.372	376.021	427.679	346.619	360.365	364.659
Foxo3	6.4271e-13	1561.41	1467.1	1414.22	1336.56	1518.34	1485.74	1572.56	1598.27	1420.81	1547.91	1515.38	1459.76	1737.82	1733.04	1997.23	1918.7	1552.75	1446.59	1603.71	1466.75	1723.47	1535.16	1542.42	1612.43	1539.92	1591.2	1499.83	1546.16	1454.23	1441.48	1489.97	1764.02	1755.98	1724.8	1556.24	1545.96	1475.17	1779.25	1687.16	1670.89	1789.2	1724.82	1783.25	1770.03	1751.88	1679.1	1513.79	1580.47
Ywhag	6.9855e-13	1376.81	1256.83	1248.9	1353	1509.27	1397.8	1266.56	1423.57	1270.63	1265.07	1188.49	1216.24	1342.28	1205.92	1384.09	1357.57	1179.21	1228.06	1177.08	1412.47	1651.42	1615.54	1432.19	1469.94	1483.15	1623.11	1411.03	1362.86	1364.87	1377.23	1535.63	1751.71	1733.78	1533.15	1502.6	1441.13	1424.2	1362.51	1754.91	1728.54	1988.8	1659.51	1824.78	1819.34	1860.3	1812.64	1578.5	1484.5
Atl3	7.49159e-13	1147.34	1261.61	1183.79	1281.79	1115.63	1099.16	1211.64	1090.14	1165.68	1073.51	1181.66	1059.89	1013.46	1150.36	1095.67	1045.68	1054.7	1130.36	1196.36	1121.89	1093.32	1038.15	1105.7	1044.09	1102.32	1096.92	1165.12	1104.81	1145.72	1171.83	1128.69	1053.28	1131.79	1078.44	1136.42	1175.35	1086.82	1009.44	1130.1	1146.77	1146.25	1148.16	1142.88	1082.27	1190.68	1165.37	1150.25	1171.58
Hmgn1	7.58892e-13	805.062	845.854	798.334	787.696	867.107	915.001	778.993	761.698	903.012	863.947	843.07	748.561	875.265	758.394	770.956	802.012	859.385	901.547	842.977	769.567	685.043	842.297	843.158	882.287	792.235	780.755	688.925	912.169	762.75	884.977	849.922	796.885	832.784	739.199	745.934	891.573	800.396	864.736	636.095	667.726	653.492	715.883	707.652	646.368	673.645	615.888	791.788	831.957
Fmnl3	7.61925e-13	796.088	721.604	757.218	664.995	670.284	846.977	799.168	675.844	765.393	698.1	675.237	740.26	632.224	771.91	780.026	704.545	721.444	713.01	636.088	639.709	615.28	524.172	679.912	658.495	686.545	687.243	666.481	711.621	690.411	770.962	671.286	609.202	669.4	661.827	608.619	682.974	695.591	676.045	529.765	488.477	551.384	580.097	537.384	668.383	613.409	569.915	638.887	722.642
Hspa8	7.6386e-13	6419.98	6237.34	6092.86	6181.05	6672.01	7532.37	6286.87	7520.14	7656.44	7502.97	6173.73	6479.69	6759.08	6005.58	7678.73	7212.54	6473.46	6183.14	6932.72	7009.13	8044.39	7290.85	7282.97	6141.39	6912.62	6648.29	6767.27	6451.32	7303.04	8220.88	7670.92	7778.09	7963	6718.26	7226.91	6948.34	7517.98	7155.2	8296.52	7551.48	7866.93	7841.19	7270.88	7560.92	7037.63	7340.3	6964.94	6859.26
Fam53c	7.9623e-13	546.109	503.689	524.228	529.147	552.372	477.824	558.185	559.044	481.984	471.828	495.694	534.094	492.436	501.591	547.833	494.295	454.107	462.771	489.595	609.906	721.639	644.176	574.727	624.685	678.684	652.361	674.288	574.329	569.137	577.316	613.61	709.71	636.881	771.338	633.651	603.559	585.043	571.86	700.081	686.594	774.045	705.57	707.652	819.848	771.028	746.509	627.467	608.321
Foxp4	8.50342e-13	598.668	626.983	565.343	626.651	553.279	632.122	628.799	616.945	664.22	647.961	710.365	626.799	606.808	644.259	627.649	644.673	644.538	695.014	628.378	592.875	559.242	571.721	680.753	632.735	596.578	614.511	652.82	702.277	653.178	678.663	603.196	550.743	600.397	770.147	662.973	547.438	648.213	606.589	455.429	424.535	503.953	568.065	541.537	502.828	481.892	495.483	551.968	602.48
Stard3nl	8.56034e-13	149.988	160.569	140.479	142.421	196.822	130.24	145.711	129.778	122.538	111.85	133.681	128.681	162.027	162.191	150.563	126.707	112.306	132.832	134.928	156.468	190.988	182.271	156.514	167.441	171.2	198.9	148.324	137.293	172.337	170.118	174.63	163.069	180.04	142.84	167.352	181.068	161.515	149.332	160.906	154.091	194.335	174.459	163.624	171.719	191.753	156.891	180.183	171.899
Itpr3	8.87664e-13	2697.21	2754.52	2731.64	2652.31	2598.6	2833.76	2649.7	2705.37	2881.22	2928.68	2898.05	2608.2	2627.38	2868.38	2987.68	2717.93	2878.45	2594.95	2854.04	2678.05	2427.96	1762.71	2781.92	2744.27	2601.19	2668.07	2843.52	2967.96	2865.9	2949.02	2473.66	2311.69	2648.25	3054.4	2895.05	2657.78	3069.5	2826.89	2042.84	1915.12	2049.41	2299.76	2058.17	2212.97	2277.94	2281.12	2386.78	2496.7
Cers6	8.91661e-13	579.439	696.755	1042.46	751.543	824.477	648.713	690.446	733.745	642.226	537.396	597.175	614.346	617.927	669.789	912.45	614.04	620.124	650.451	606.532	987.77	1268.3	1089.1	947.501	1044.09	1019.34	1201.56	924.096	884.136	869.131	810.777	948.452	1480.96	1257.11	878.468	1023.42	886.278	793.935	898.307	1547.89	1514.7	1971.02	1381.92	1386.23	1759.46	1705.7	1564.53	1201.64	1081.46
Nckap1l	8.93715e-13	4145.81	4509.31	4943.33	4468.72	4737.34	4210	4658.27	4638.07	4447.82	4079.32	4307.07	4260.3	4528.82	4560.88	4560.43	4115.88	4262.74	4440.89	4671.07	4621.66	5090.36	4313.38	4908.32	5165.72	4937.71	5250.8	5028.37	4729.77	4512.67	4676.44	4839.99	5279.75	5231.47	4987.51	5153.6	4890.94	4898.57	4868.91	4944.79	4708.67	5323.45	4756.79	4915.36	5259.88	5462.45	5275.91	4686.65	4607.05
Tbc1d10b	9.26293e-13	810.189	872.616	925.964	800.842	858.037	864.398	1004.28	984.317	862.795	892.231	930.89	878.626	1067.47	1135.34	1106.55	1104.16	893.565	845.843	899.518	979.255	1065.88	998.53	950.025	988.548	994.006	1018.99	934.83	933.734	893.599	903.98	966.876	1130.2	1073.89	1029.64	926.875	921.221	890.126	963.133	1009.66	975.907	1099.47	963.391	944.367	1078.75	1146.5	1052.99	959.916	861.163
Cd27	9.79839e-13	633.281	713.958	722.098	724.154	605.886	748.26	701.654	761.698	735.229	825.378	757.202	837.116	643.343	755.39	721.978	721.254	764.169	773.856	663.073	631.194	519.214	723.425	651.302	574.774	606.186	519.514	605.005	593.018	709.56	751.959	541.515	555.871	590.88	583.265	663.688	605.676	670.466	664.469	512.828	468.561	519.104	507.907	496.686	531.888	487.916	569.915	531.031	595.804
Cpne3	9.92443e-13	601.232	649.922	738.373	595.976	704.751	592.303	587.327	633.916	587.555	595.249	563.998	553.465	632.224	570.673	671.186	612.648	555.426	641.024	601.392	718.475	876.031	743.803	682.436	741.411	752.929	803.02	648.916	666.336	724.453	655.136	655.265	858.421	807.404	653.494	701.593	704.152	697.026	716.562	952.26	955.99	1028.99	867.997	893.702	926.402	1010.97	1044.97	883.148	745.173
Pdk1	9.94543e-13	1289.64	1373.44	1380.81	1293.84	1176.4	1350.52	1319.24	1320.74	1347.92	1500.34	1498.79	1531.71	1165.96	1273.5	1180.92	1432.76	1535.66	1604.27	1367.27	1269.84	1081.89	1196.65	1182.27	1068.24	1173.94	1095.43	1213.91	1215.51	1536.14	1310.27	1277.69	1075.85	1202.38	1185.57	1220.81	1354.3	1442.87	1266.43	1224.2	1014.69	1163.37	1103.47	1007.49	1142.15	1025.02	1195.29	1100.13	1245.85
Naip6	9.96949e-13	226.904	342.165	295.52	327.567	407.25	246.378	349.706	310.469	277.125	260.984	273.217	235.223	379.652	247.792	353.733	279.869	250.247	252.81	273.711	392.766	514.64	453.98	456.079	447.583	449.836	564.044	479.125	437.755	387.226	380.956	379.701	716.889	529.809	435.663	424.818	360.017	340.258	333.392	703.845	603.783	668.643	538.846	547.351	582.083	731.874	589.618	449.188	463.125
Cdc42bpb	1.04753e-12	355.099	281.951	279.245	281.555	306.571	248.867	293.664	268.541	214.913	264.841	227.356	290.569	322.466	207.244	264.846	359.234	235.598	287.09	326.397	527.946	566.104	372.468	451.031	451.608	437.607	481.664	464.487	350.06	417.013	355.62	459.807	572.28	504.429	447.566	405.508	388.607	383.329	383.169	662.442	530.407	585.639	491.578	556.487	545.978	616.42	497.672	428.251	484.821
Alox5ap	1.11688e-12	2407.49	2162.9	2916.66	2438.68	2212.21	1928.72	1924.5	2899.04	1666.52	1988.88	1968.14	2475.37	2530.48	1956.81	2452.55	2197.18	1886.01	2500.68	2038.05	2696.14	3275.4	3823.17	2747.42	2644.45	2799.46	3016.89	2535.16	2140.61	2694.63	2091.19	2823.73	3524.96	3082.89	2688.97	2736.28	2491.53	2493.07	2552.53	3536.16	3807.19	4187.75	3245.11	3588.1	3667.74	3586.08	3514.36	2865.16	2727.02
Tmem170b	1.1561e-12	498.677	487.441	543.929	559.823	502.487	483.631	486.45	499.147	501.464	465.4	456.663	478.747	463.843	465.549	507.924	465.055	430.913	478.197	444.619	440.665	495.198	510.586	476.275	457.244	467.305	480.179	459.608	490.947	430.842	438.869	463.812	490.233	448.91	489.228	474.165	470.14	396.968	450.311	609.748	519.924	611.99	569.784	543.198	592.651	610.397	571.375	499.309	479.814
Synj1	1.15884e-12	789.678	839.164	916.542	831.517	855.316	688.532	828.311	893.472	776.075	709.671	704.51	740.26	811.725	770.408	1012.22	701.76	706.795	713.01	744.03	954.774	1137.93	901.168	976.111	997.403	954.7	1133.28	1005.09	874.072	875.514	894.931	907.598	1272.76	1055.65	976.075	1009.12	905.338	907.354	858.948	1190.33	1121.61	1436.76	1143.87	1117.13	1290.97	1268.98	1401.07	1043.03	996.345
Plekhm3	1.19927e-12	892.234	967.237	943.096	926.83	1004.07	923.296	977.384	775.674	897.985	784.238	911.374	853.72	803.782	816.963	910.636	843.783	863.047	820.133	885.383	1084.63	1124.2	857.015	1066.99	1028.8	1082.23	1206.01	1055.83	1123.5	1047.85	1037.9	1157.53	1183.53	1205.55	1121.3	1044.88	1089.58	940.375	989.758	1220.44	1072.34	1205.53	1144.72	1173.61	1318.27	1354.32	1090.21	1070.94	1162.4
Nt5c3b	1.21219e-12	280.746	304.89	286.098	278.268	289.338	330.993	294.784	284.514	291.578	290.554	288.83	298.871	255.749	315.372	253.962	316.071	334.476	288.804	263.43	249.071	201.281	311.333	261.699	268.872	249.812	259.015	274.204	260.209	275.526	250.653	249.93	253.321	253.008	252.351	273.199	261.542	284.266	250.044	207.013	202.309	196.97	224.304	218.442	206.943	192.757	246.647	247.434	243.662
Ap1s2	1.27249e-12	446.117	448.255	570.483	473.275	543.302	503.541	465.154	612.952	436.11	401.118	468.372	552.081	517.852	423.499	614.951	497.08	452.886	475.626	525.576	493.885	527.22	609.081	515.824	478.979	487.395	533.615	479.125	518.98	464.884	456.967	536.708	625.611	517.912	482.086	539.247	472.258	473.059	503.561	712.313	663.533	669.302	593.847	573.929	605.86	695.732	707.833	589.4	579.95
Snx25	1.30385e-12	380.738	402.378	393.171	394.396	407.25	426.392	421.441	430.264	461.246	426.831	396.165	370.822	347.882	426.503	350.105	362.019	406.499	413.066	476.745	334.224	359.104	324.919	369.408	358.228	382.579	375.534	402.035	350.06	407.439	425.296	401.33	304.601	379.908	365.433	371.894	442.61	465.163	369.278	308.638	288.265	305.007	353.215	320.603	286.198	332.305	332.755	438.402	363.825
Cbl	1.35413e-12	3807.38	4016.14	4302.61	3974.63	3814.91	3650.05	3974.55	4132.93	3580.63	3720.63	3694.29	4023.69	3933.13	3957.16	4257.49	3762.21	3719.52	3416.79	4019.56	3679.66	4035.92	3460.89	4000.37	3930.85	3852.86	3971.31	3818.36	3678.87	3788.22	3640.35	3620.78	4243.9	3931.53	4172.13	4041.49	3767.48	3837.59	3851.37	3905.02	3309.28	4110.02	3766.76	3663.68	4042.88	4369.16	4322.89	3447.58	3564.81
Gm1966	1.36705e-12	4077.87	5834	5558.35	5255.32	5876.55	5095.13	5149.2	5159.18	5265.37	4976.7	5113.06	4925.84	4806.81	5226.16	5579.91	4514.1	4665.58	4541.16	4960.2	5596.66	6951.07	4489.99	5403.11	5751.77	5928.22	6266.82	6361.33	5496.74	5246.7	5610.28	4998.6	6390.47	6488.58	6051.67	5463.99	6039.82	5074.44	5478.98	9261.95	8060.93	9838.61	7806.82	7751.78	9670.86	9202.13	9426.59	7997.82	5981.41
N4bp1	1.39477e-12	1114.01	995.91	1129.83	1062.68	1148.28	963.115	940.396	946.382	948.886	907.659	899.665	759.631	930.862	884.542	1012.22	899.478	926.524	984.674	851.972	1073.99	1304.9	1004.19	1168.81	1190.6	1150.36	1257.22	1145.61	1188.19	1019.13	1112.1	1127.89	1525.06	1371.32	1179.62	1181.48	1135.11	1065.28	1095.1	1623.17	1484.3	1681.82	1387.94	1498.36	1666.11	1612.33	1478.42	1320.92	1244.18
Cbfa2t3	1.40337e-12	535.853	598.31	635.583	635.415	834.454	700.146	643.37	689.821	559.905	566.965	616.69	630.95	779.955	816.963	1128.32	888.339	623.786	492.766	663.073	669.513	999.544	695.122	854.097	901.607	752.929	1041.25	915.314	766.97	690.411	722.098	825.089	1136.36	1036.62	960.601	786.7	787.803	679.08	824.22	1067.06	1010.5	1169.96	1004.64	1014.14	973.955	1137.47	965.426	761.969	794.406
4930523C07Rik	1.41926e-12	1321.69	1338.07	1266.03	1347.52	1247.15	1370.43	1387.62	1229.9	1370.54	1380.77	1372.92	1421.02	1300.98	1330.57	1326.05	1347.83	1389.18	1396.88	1308.16	1252.81	1208.83	1186.46	1227.71	1224.41	1317.19	1255	1258.8	1371.49	1385.08	1308.46	1349.78	1098.41	1231.73	1241.52	1259.43	1367.01	1310.06	1212.02	1247.72	1149.91	1255.6	1237.54	1176.93	1185.3	1143.49	1244.18	1399.59	1326.79
Nrp1	1.48907e-12	287.156	328.784	238.13	239.924	408.157	256.333	284.697	247.577	241.306	167.133	272.241	244.908	257.337	193.728	244.892	265.945	256.351	228.815	201.749	422.57	554.667	429.074	386.237	412.968	382.579	502.444	367.882	349.341	413.821	288.658	443.786	483.054	500.463	328.533	415.52	423.55	357.486	318.343	479.894	469.609	615.942	478.687	484.227	459.678	567.227	512.267	454.898	473.139
Diaph1	1.49119e-12	2960.01	2912.22	3255.86	2835.27	3197.23	2847.04	2799.89	3354.27	2886.25	2830.97	2861.95	3034.37	2992.74	2990.02	3290.62	2723.5	2834.5	3062	3053.22	3408.23	3700.83	3175.6	3328.87	3372.17	3333.15	3760.54	3424.13	3180.01	3147.81	3134.52	3263.51	3780.33	3520.69	3407.93	3453.61	3197.8	3431.29	3339.71	3815.63	3559.81	4355.73	3695.43	3573.15	3981.24	3822.01	3986.49	3524.35	3383.73
Tbc1d9	1.50571e-12	149.988	139.542	102.79	127.083	204.986	110.331	150.194	168.712	116.254	123.421	129.778	95.4727	190.62	94.6115	156.005	139.238	122.072	130.262	167.053	209.688	263.038	225.292	260.016	243.917	218.367	310.966	242.978	193.36	178.72	188.216	226.699	298.447	262.525	240.448	225.282	237.188	156.49	204.897	271.94	291.409	351.779	255.243	306.483	268.586	326.281	273.647	231.573	234.483
Laptm5	1.61275e-12	9558.18	9149.56	9830.12	9953.01	10126.8	9923.15	9484.66	10197.6	9453.67	9421.14	9705.06	10045.4	9432.53	9513.71	11070.9	9934.64	9390.97	9810.75	9965.38	10454.6	11748.7	12139.7	11250.5	10879.7	10974.2	11977.8	11349.7	10560.7	10806.2	10789.8	11220.4	12186.1	12118.2	10996.3	11906.3	10861.9	11322.5	11003.1	12079.2	11300	12461.1	10991.8	11157.2	11840.7	12335.4	11672	10562.9	10607.7
Ahr	1.65716e-12	265.363	259.013	321.218	346.192	398.18	265.458	294.784	401.314	281.524	263.555	218.574	368.054	370.121	276.326	319.267	213.034	283.206	245.954	278.851	268.231	360.248	322.654	398.018	329.248	313.575	345.848	366.906	260.928	258.505	242.509	326.831	419.467	337.872	261.874	367.603	243.541	306.519	254.675	355.686	355.352	348.485	351.496	335.554	338.154	346.36	480.159	329.912	319.598
Arhgef37	1.7409e-12	317.922	490.309	418.012	536.816	702.03	318.55	442.737	505.136	410.974	368.978	334.691	446.923	602.042	361.927	656.673	357.842	421.147	492.766	416.348	988.835	1301.47	1024.57	1029.12	945.882	900.545	1223.08	1026.56	775.595	853.174	675.044	1049.38	1408.14	1161.14	874.897	1050.6	889.455	953.296	826.535	1401.1	1405.68	1667.33	1259.03	1340.55	1386.08	1511.94	1414.21	1121.7	1080.63
Rap2a	1.74319e-12	515.342	399.511	397.454	417.402	379.132	342.607	323.927	461.211	330.539	449.973	469.348	482.898	413.011	319.877	377.315	484.549	356.449	371.931	334.107	487.499	575.253	558.135	464.494	437.118	485.648	460.141	422.527	389.595	484.033	455.157	538.31	599.971	502.843	445.186	441.267	504.024	435.013	442.208	557.994	652.002	629.776	533.689	531.57	540.695	629.472	594.726	439.036	514.027
Rxra	1.7455e-12	328.178	252.323	304.943	304.561	363.713	238.083	326.168	425.273	251.989	237.843	220.525	326.544	355.825	252.297	337.407	271.514	249.026	251.953	303.266	390.638	432.297	309.069	408.957	421.823	367.73	445.298	391.301	270.991	365.95	285.039	395.722	507.668	444.151	392.811	365.458	314.486	316.569	325.289	389.561	363.737	525.033	391.888	421.934	353.125	473.861	396.97	316.588	389.693
Macir	1.75072e-12	621.743	725.428	794.051	698.957	829.012	710.1	929.187	811.612	766.649	771.382	659.624	694.599	984.871	899.56	1073.9	935.68	776.376	652.165	839.122	703.574	951.511	944.188	790.986	819.496	814.072	864.619	809.926	829.506	722.326	743.815	819.481	1003.03	963.65	707.059	739.498	758.154	740.815	875.154	1062.35	1246.35	1198.29	1066.52	1125.43	1134.23	1162.56	1108.45	1079.83	926.251
Actr2	1.75251e-12	4588.08	4432.85	4816.56	4700.98	4954.12	4648	4677.32	4798.8	4663.36	4247.74	4195.84	4355.77	4416.04	4391.18	4350.01	4444.48	4329.88	4721.12	4623.52	5009.1	5582.12	5508.9	4640.73	4908.93	5405.89	5557.31	5086.92	5025.2	4712.67	4871.9	5393.52	5411.02	5735.9	4892.28	4968.37	5642.74	5116.79	4956.89	6026.9	6366.98	6873.52	5782.92	5651.25	6267.3	6463.38	6131.88	5959.35	5182.83
Mocs1	1.8155e-12	292.283	283.863	419.725	380.153	347.387	272.094	347.464	394.326	297.862	320.123	305.418	327.928	352.648	446.026	468.016	434.423	382.084	310.228	370.088	375.736	476.899	418.885	410.64	388.013	395.681	403.736	365.93	331.371	381.907	305.851	416.55	467.67	442.565	374.956	369.749	384.372	330.926	467.675	456.37	530.407	490.778	458.921	459.31	497.545	507.995	421.051	424.444	369.666
Fgd4	1.92565e-12	297.411	396.644	541.359	494.09	571.42	479.484	466.275	705.793	411.603	314.981	347.376	459.376	462.254	462.545	703.838	392.652	399.174	435.348	413.778	549.234	750.23	435.866	610.069	553.844	520.587	811.184	605.005	565.703	527.649	456.967	584.772	840.986	728.091	613.023	547.114	514.613	492.441	501.246	936.264	968.569	1069.83	832.761	818.95	979.238	974.828	1002.64	747.377	640.031
Pxk	1.94758e-12	2160.08	2097.91	2129.46	1994.98	2063.46	2199.98	2248.43	1964.64	2323.2	2053.16	2179.88	2049.2	1936.38	2099.47	2180.45	1986.93	2094.75	2096.18	2116.44	2084.11	1943.05	2034.42	1977.47	2047.94	2141.74	2095.87	2200.46	2331.1	2082.94	2080.33	2143.63	1912.73	2074.82	2166.41	2056.86	2186.58	2128.41	2066.34	1858.41	1687.66	1959.16	1942.25	1951.86	1909.16	2064.1	1961.5	2167.27	1960.98
Lyn	2.00355e-12	3862.5	3507.67	3640.47	3557.23	4096.99	3581.19	3488.1	3697.68	3470.03	3597.21	3428.88	3680.54	3448.64	3296.38	3521	3563.1	3369.18	3495.64	3463.15	3975.56	4669.5	4587.35	4042.45	3970.29	4129.75	4318.64	3997.91	3826.22	3758.43	3686.5	4081.39	4735.16	4168.68	4128.08	4284.65	4048.08	3755.76	3801.6	4973.02	5159.41	5561.27	5205.4	4977.65	5296.87	5493.57	5142.37	4692.99	4545.3
Canx	2.05256e-12	2080.6	1873.3	1958.14	1888.72	2036.25	1995.08	2008.57	2056.48	2059.27	1937.45	1902.76	1992.47	1979.27	1829.16	2218.54	1924.27	1944.6	2086.76	2052.19	2006.41	2218.67	2096.69	2007.76	2006.88	2105.93	2214.61	1938.94	2104.67	2018.04	2014.27	2204.51	2256.3	2302.45	1920.01	2084.75	2129.4	2166.45	2083.7	2332.66	2286.2	2454.55	2276.56	2269.14	2191.84	2480.74	2366.5	2445.15	2097.83
Flna	2.11657e-12	18115.2	18426.2	19617.4	18830.2	18875	17185.9	17492	19890	17160.4	18400	18822.7	17998.7	17626	16882.9	19498.8	19700.8	17846.9	18152.6	18982.4	21281.8	24070.3	17174.3	21801.8	21228.8	22344.2	22187	21098.1	19499.1	21176.2	20388	21077.4	24185.5	22948.4	20602.3	21351.7	20138.7	21558.3	21308.2	25293.2	23863.1	27334.7	23890.5	22159.8	26487.9	25561.4	24761.8	20778.7	22597.2
Tmx3	2.28433e-12	834.546	869.748	845.445	846.855	893.41	909.194	906.77	880.495	853.997	856.234	869.416	846.802	984.871	875.532	809.051	874.415	797.128	867.268	858.397	866.428	847.44	898.904	869.244	772.001	833.288	867.588	852.861	846.039	809.558	881.358	910.001	858.421	960.477	811.809	893.977	991.107	871.462	795.279	899.566	938.17	924.902	953.937	941.045	944.014	1044.1	990.966	985.294	898.713
Vps13c	2.36624e-12	1216.57	1309.4	1313.14	1372.72	1291.59	1206.17	1258.72	1331.72	1269.37	1212.35	1151.42	1230.08	1342.28	1178.89	1436.7	1207.19	1186.54	1230.63	1193.79	1364.57	1413.54	1085.7	1408.63	1385.42	1311.95	1356.67	1402.24	1316.14	1478.69	1283.13	1342.57	1679.92	1521.22	1368.89	1366	1292.89	1383.28	1450.49	1370.05	1292.47	1519.76	1430.05	1323.94	1507.6	1575.19	1571.83	1285.39	1326.79
Abcc5	2.38586e-12	634.563	692.931	614.169	694.574	679.355	555.803	646.732	782.662	593.839	669.816	628.4	661.391	697.352	645.761	845.331	686.444	695.809	579.321	620.668	754.665	760.523	673.612	860.829	736.581	811.451	775.56	842.128	681.431	703.177	650.612	624.023	925.084	804.231	753.483	739.498	658.62	692.001	635.529	1008.72	856.408	943.347	767.447	798.185	995.97	978.844	984.399	776.561	816.936
Cd44	2.53563e-12	4193.24	2706.73	3615.63	2970.02	3478.4	2624.72	2684.44	3911.31	2616.66	2769.26	2701.92	3012.23	3097.58	2907.43	3221.69	3105.01	2664.82	2936.88	3075.07	4167.16	4661.49	4590.75	3620.03	3958.22	4013.58	4463.37	3609.54	3508.51	3303.12	3281.11	3902.75	5131.04	4524	3785.27	3847.68	3674.3	3831.85	3814.33	5373.87	5474.93	5706.19	4708.67	5104.73	5481.8	5307.84	5340.86	4472.21	4114.72
Ltb	2.657e-12	3061.28	3086.17	3091.4	3236.23	3120.13	3747.94	3428.69	3109.68	3776.06	3313.08	3379.11	3232.24	2929.2	3344.44	3306.95	3272.1	3731.73	3601.9	2979.98	3119.78	3125.58	3235.6	3297.74	3420.47	3622.27	3122.28	3296.3	3560.98	3395.68	3818.61	3987.66	2912.68	3499.28	3448.4	3556.6	3720.89	3561.94	3733.3	2623.42	2706.54	2736.5	2875.56	2902.04	2742.22	2596.19	2702.17	3539.57	3258.57
Emilin1	2.68468e-12	147.424	144.321	111.356	158.854	160.542	95.399	138.986	155.734	110.599	111.85	113.19	141.134	165.204	123.145	166.889	185.187	108.644	134.546	132.358	221.397	209.287	225.292	190.173	214.132	189.542	241.203	194.187	153.106	179.784	133.018	231.506	314.857	307.733	236.877	173.789	201.186	178.025	179.43	286.995	314.47	308.301	252.664	299.008	280.915	264.037	269.998	220.153	216.96
Tfap4	2.68917e-12	144.86	155.79	143.906	125.987	118.819	150.15	96.3934	145.751	149.559	165.847	159.051	149.436	152.496	127.65	94.3288	164.301	164.797	127.691	147.778	142.631	110.933	130.194	141.368	140.071	120.538	113.551	111.243	150.95	115.955	142.067	121.761	106.662	126.9	96.4172	122.296	130.242	153.619	128.495	145.85	125.788	146.904	110.004	127.909	114.479	125.493	118.945	128.158	135.183
Clpp	2.69462e-12	119.221	109.913	131.913	96.4078	117.912	121.945	161.403	129.778	123.795	122.135	117.093	116.228	152.496	148.675	132.423	122.53	155.031	160.256	132.358	121.342	142.955	147.176	119.489	129.606	110.057	124.683	140.517	117.166	126.593	131.208	133.777	118.969	126.107	136.889	108.708	128.124	136.39	100.712	105.388	109.016	126.482	138.364	137.876	125.927	105.414	139.377	137.04	146.865
Parp1	2.69779e-12	2322.88	2607.33	2406.99	2555.9	2572.3	2826.3	2649.7	2390.91	2771.88	2519.85	2548.73	2449.08	2362.1	2417.85	2401.76	2541.1	2573.27	2628.37	2672.85	2472.62	2271.28	1977.81	2431.86	2424.68	2448.33	2493.67	2422.95	2706.32	2452.08	2582.54	2576.2	2100.41	2377	2475.9	2391.57	2486.24	2623.72	2355.74	1993.91	1814.49	1908.43	2267.96	2113.82	1991.94	2225.74	2134.45	2379.17	2322.3
Traf3ip3	2.7033e-12	2317.76	2465.88	2317.91	2533.99	2405.41	2645.45	2647.46	2382.93	2792.61	2487.71	2683.38	2522.42	2398.64	2595.06	2526.92	2520.21	2769.81	2654.08	2612.46	2172.46	2057.41	2184.99	2510.12	2384.43	2340.89	2377.89	2303.9	2627.97	2476.55	2602.45	2268.59	2283.99	2317.52	2202.12	2295.02	2208.81	2435.64	2241.14	2151.05	1965.44	2039.53	2241.32	2215.98	2111.7	2157.47	2121.31	2346.18	2422.44
Bach1	2.70377e-12	983.252	948.121	1091.28	1014.47	1144.65	811.306	920.22	901.459	868.45	776.524	782.572	809.443	822.844	862.016	1012.22	950.996	877.695	997.529	911.084	1479.53	1724.61	1372.13	1366.56	1427.28	1373.09	1599.36	1352.48	1170.22	1196.78	1150.11	1365.8	1734.28	1632.26	1302.23	1403.9	1364.89	1178.7	1202.76	1843.36	1819.74	2084.32	1755.76	1692.72	1926.77	1954.68	1901.66	1590.56	1459.47
Fam102b	2.75894e-12	721.735	454.945	432.573	498.472	510.65	451.279	439.374	558.046	395.264	467.971	403.971	459.376	546.445	396.467	546.019	487.333	426.03	506.477	472.89	614.163	580.971	528.7	488.897	446.778	480.407	503.928	420.576	429.848	513.819	481.399	570.353	573.306	489.36	461.85	517.076	512.495	583.607	473.463	460.134	524.117	550.725	555.174	489.21	467.604	506.991	501.321	444.746	522.372
Plekhg3	2.96593e-12	489.703	557.212	619.308	532.434	652.144	505.2	548.097	639.906	518.431	411.403	441.051	455.225	498.79	465.549	620.393	481.764	488.287	519.332	530.716	616.292	674.75	482.283	633.631	692.305	656.847	705.054	635.255	603.081	538.287	527.548	616.814	776.373	706.677	677.301	637.942	508.26	567.097	571.86	760.303	684.497	871.542	628.223	747.52	793.43	801.146	728.995	611.606	665.065
Mfsd7a	2.97977e-12	52.5598	46.8326	41.9725	65.7326	50.7929	61.3872	56.0427	55.9044	51.5289	52.7111	25.3702	44.2772	50.8321	34.5407	56.2345	52.9105	23.1936	38.5643	50.116	123.471	184.127	182.271	148.941	140.071	155.477	151.401	125.88	104.227	127.657	102.252	144.19	229.733	156.246	108.321	132.309	112.241	114.855	109.973	130.795	170.862	233.86	177.037	153.657	164.674	204.804	218.917	172.569	124.335
Dr1	3.13683e-12	837.11	817.181	819.748	818.371	989.554	869.375	947.121	884.488	859.653	911.516	871.368	866.173	900.681	865.019	994.08	882.77	916.758	962.393	911.084	926.035	1030.42	1073.25	909.634	929.782	906.659	1001.92	954.346	922.951	834.026	870.499	1056.59	1105.59	1030.27	905.846	965.495	993.225	1010.01	909.883	1119.75	1152.01	1171.94	1112.93	1116.3	1037.36	1242.88	1126.7	1110.28	1103.99
Cd8b1	3.2251e-12	1265.28	1049.43	1244.61	1231.39	1155.54	1472.46	1275.53	1087.14	1372.43	1412.91	1337.79	1246.68	1197.73	1178.89	1102.92	1225.3	1234.14	1467.16	1084.56	1271.97	1048.72	1416.28	1090.55	1164.84	1243.82	1035.32	1102.67	1145.06	1309.55	1420.67	1223.21	1103.54	1248.38	1072.49	1166.46	1317.24	1363.19	1354.41	1162.1	887.855	1111.99	1041.6	1129.59	1025.91	863.39	985.858	1008.77	1260.87
Swap70	3.23965e-12	2763.87	3382.46	3088.83	2887.85	2885.22	3192.96	3053.2	2687.41	3279	2839.97	3331.3	3023.3	2590.85	2808.31	2866.14	2935.14	3181.19	3295.1	3102.05	2812.17	2680.7	2360.47	2831.56	2814.3	2829.16	2836.55	2966.47	3252.61	2944.62	2981.59	2803.7	2405.01	2557.84	2827.05	2709.11	2973.32	2748.62	2769.01	2473.81	2287.25	2225.3	2543.83	2396.22	2515.02	2584.15	2523.39	3078.33	2816.3
Rpa1	3.28119e-12	1298.61	1318.96	1314	1325.61	1320.61	1478.27	1466.08	1290.79	1543.35	1330.63	1306.56	1367.06	1189.79	1336.58	1246.23	1477.32	1374.53	1357.46	1368.55	1141.05	1204.26	1203.44	1258.01	1278.35	1277.01	1243.12	1256.85	1232.04	1423.38	1379.95	1323.35	1119.95	1295.97	1272.47	1300.92	1419.95	1305.76	1323.15	1032.24	1098.55	1079.71	1137.85	1072.28	1107.81	1102.33	1071.24	1234	1250.02
Gtf2i	3.35467e-12	1475.52	1434.61	1385.09	1376	1415.85	1485.74	1380.89	1463.5	1552.15	1524.76	1431.46	1474.98	1512.25	1422.18	1384.09	1500.99	1406.27	1516	1385.26	1346.48	1219.12	1200.05	1408.63	1366.9	1351.25	1214.18	1348.58	1327.64	1468.06	1510.25	1399.45	1246.09	1299.14	1366.51	1368.14	1383.95	1495.99	1450.49	1112.22	989.534	1217.39	1201.45	1225.1	1202.91	1160.56	1282.13	1242.24	1310.94
LOC115487677	3.4789e-12	55.1236	64.0364	75.3791	69.0192	71.6542	75.4896	73.9763	66.8856	65.3537	66.8531	71.2316	60.8812	71.4826	72.085	48.9784	54.3029	79.3466	69.4157	64.2513	81.9594	52.6076	76.9842	61.4277	74.8656	78.6121	70.5054	92.7023	80.5067	57.4456	76.9152	57.6761	52.3052	51.5533	70.2298	60.0752	70.9446	93.3197	87.9785	65.8678	58.7011	62.5824	61.877	58.971	52.8366	53.2089	74.4319	88.8224	75.1014
Cmtm6	3.61762e-12	2761.31	2492.64	2824.15	2600.82	2659.37	2583.24	2458.03	2610.54	2542.51	2408	2475.54	2537.64	2579.73	2649.12	2503.34	2555.02	2511.01	2770.63	2539.21	2787.68	2758.47	2965.02	2569.02	2690.33	2641.37	2720.03	2524.43	2620.06	2720.16	2453.14	2717.19	2769.1	2712.5	2573.51	2742.72	2649.3	2582.08	2552.53	2932.06	2871.11	3197.63	2854.08	2967.66	3246.81	3047.97	3108.63	2879.75	2762.06
C3	3.70579e-12	1205.03	954.812	932.817	939.976	1186.38	903.387	1055.84	1038.22	757.223	716.099	745.493	693.215	1124.66	890.55	1726.94	1189.09	817.88	834.702	744.03	2365.11	3451.52	2340.09	2105.37	2479.42	2648.35	3482.23	2121.42	2098.2	1876.56	1452.34	2633.88	4021.35	3651.56	2114.04	2192.03	2162.22	2164.3	2356.9	3688.6	3751.63	4479.58	3498.63	3951.89	3534.77	4294.86	3749.33	3282.62	2789.6
Nrros	3.77611e-12	1101.19	1263.52	1361.96	1160.18	1419.48	1244.33	1321.49	1203.94	1212.19	1090.22	1073.35	1144.29	1164.37	1195.41	1346	1191.88	1198.74	1303.47	1254.19	1607.26	1879.01	1976.68	1693.89	1660.73	1677.06	1870.25	1778.91	1405.99	1479.76	1337.42	1666.2	2066.57	1762.33	1617.67	1750.05	1587.25	1717.08	1518.79	1694.68	1920.37	2094.86	1718.81	1836.41	1915.33	2105.27	2075.34	1779.62	1611.34
Cep95	3.98198e-12	216.649	309.669	267.253	225.682	258.499	275.413	263.401	280.52	282.152	269.984	297.612	287.802	258.926	285.336	248.52	252.021	289.31	286.233	257.005	232.041	233.303	192.46	281.053	243.112	244.571	233.039	257.615	259.49	254.25	259.702	222.694	254.347	244.283	246.4	239.586	188.48	282.83	233.838	272.881	256.818	247.694	283.603	267.446	262.422	263.033	259.782	216.98	244.497
Stard8	3.99758e-12	75.6348	76.4614	71.9528	102.981	116.098	83.7852	65.0095	79.8635	78.5501	57.8536	80.9894	58.1138	88.9561	73.5867	88.8867	68.2267	78.1259	92.5542	73.2465	160.726	179.552	159.629	160.722	153.756	172.947	195.931	167.84	147.356	132.976	146.591	169.824	218.451	187.178	139.269	175.219	134.477	134.237	131.968	238.065	201.261	251.647	204.538	185.219	184.048	205.808	221.107	185.258	174.402
Arhgef3	4.00475e-12	2370.32	2717.25	2884.11	2606.3	2751.88	2949.07	2984.83	2842.14	2956.63	3026.39	3159.56	2728.58	2770.35	2955.48	2811.72	2619.07	2786.9	2900.89	2612.46	2591.83	2598.36	2494.06	2663.27	2798.2	2725.22	2958.26	2819.13	2960.06	2722.28	2868.48	2783.67	2448.09	2819.57	2736.58	2568.22	2873.79	2617.26	2619.68	2836.08	2634.21	2701.58	2642.66	2820.64	2740.46	2734.74	2736.47	2895.61	2843
Nxpe4	4.14624e-12	258.953	363.192	352.055	414.115	448.066	311.913	391.178	378.353	334.938	239.128	278.096	309.94	355.825	378.446	395.455	328.602	357.67	316.227	316.116	556.685	653.02	594.363	561.264	504.739	486.521	601.894	605.005	474.414	427.651	469.635	606.4	752.785	672.572	433.282	493.475	550.615	460.138	476.936	803.587	741.102	824.77	641.115	669.446	718.578	858.371	666.969	588.131	588.294
Aff3	4.48293e-12	1419.11	1602.82	1550.41	1764.92	1706.1	1627.59	1480.65	1604.26	1812.94	1709.9	1699.8	1524.8	1515.43	1776.59	1498.38	1634.66	1571.06	1474.01	1747.64	1402.89	1267.16	1159.29	1471.74	1515.83	1381.83	1367.06	1422.74	1612.29	1456.35	1521.11	1408.26	1105.59	1326.9	1635.52	1537.64	1413.6	1487.37	1430.81	1073.65	988.485	1125.82	1246.13	1188.56	1181.78	1246.9	1222.29	1443.36	1396.89
Cnn3	4.63735e-12	1126.83	960.546	917.398	1005.71	1001.35	1026.99	1063.69	950.375	1141.18	1005.37	1009.93	972.715	911.8	1072.26	948.73	956.566	1047.37	947.824	1193.79	830.238	865.738	950.981	899.537	916.097	934.61	884.658	941.661	1013.52	890.407	989.039	1023.75	747.657	885.923	983.217	891.831	1013.34	989.907	930.72	791.355	703.366	792.49	837.058	818.95	772.295	797.13	747.238	1009.4	911.23
Kat2b	4.63776e-12	560.21	628.895	605.603	652.944	560.536	612.213	623.194	655.879	624.002	608.106	630.351	671.076	614.75	632.245	667.558	593.154	578.62	571.608	673.354	717.411	704.484	637.384	652.143	641.59	700.521	746.616	716.248	693.651	667.008	681.378	637.641	690.224	678.917	655.875	713.036	651.208	643.188	670.257	777.24	749.488	850.462	765.728	692.702	814.564	843.311	885.156	775.927	599.977
Hk2	4.64146e-12	407.659	333.563	426.577	414.115	389.11	324.357	297.026	558.046	313.572	239.128	262.484	345.916	381.241	312.368	444.434	382.905	290.531	355.648	353.382	527.946	651.877	423.413	503.202	456.439	449.836	601.152	513.278	422.66	305.313	301.327	390.916	565.101	499.67	422.569	448.419	381.195	393.378	409.795	746.188	654.098	833.334	545.721	543.198	709.772	611.401	711.482	542.451	504.848
Phc1	4.69528e-12	387.147	274.305	304.943	261.835	265.756	253.844	233.137	360.384	296.605	277.697	269.314	307.173	298.638	283.835	263.032	310.501	283.206	299.087	307.121	268.231	236.734	195.857	288.626	283.362	315.322	305.029	277.131	295.431	291.483	257.892	274.763	253.321	239.524	320.2	276.775	277.425	254.835	284.772	213.6	228.515	228.59	250.086	245.851	266.825	225.887	254.674	246.165	287.889
Traf3ip2	4.80068e-12	338.434	418.626	403.45	405.351	375.504	379.937	383.332	396.322	394.636	389.548	386.407	426.168	435.25	415.99	426.294	363.412	426.03	371.074	361.092	397.024	308.784	314.729	384.554	383.183	362.489	353.269	400.084	414.753	386.162	398.149	338.046	316.908	338.665	402.333	371.894	363.194	404.146	356.544	330.28	308.181	328.063	330.87	338.045	346.08	318.25	348.079	357.193	382.183
Tgfbi	4.80232e-12	1706.27	1829.34	2859.27	1824.08	2300.19	1704.74	1883.03	2405.89	1579.17	1477.2	1486.11	1645.17	1825.19	1787.11	2145.98	1712.63	1568.62	1803.09	1676.96	3324.15	4249.78	4189.98	3335.61	3902.67	3506.97	4817.38	3385.1	2645.22	2813.77	2431.42	3563.1	5193.6	4765.9	3467.45	3490.8	3162.86	2984.79	2878.98	5547.01	6095.48	7364.3	5018.05	5903.75	6221.51	6319.82	6214.34	4163.87	3741.72
Prr5	4.8153e-12	299.975	353.634	319.505	340.714	362.806	363.346	349.706	296.493	381.439	326.552	305.418	355.601	341.528	315.372	315.639	316.071	356.449	396.783	386.793	303.356	297.347	281.898	325.651	350.983	345.02	352.527	326.898	364.436	338.291	364.668	362.078	292.294	309.32	314.249	293.94	335.663	361.075	304.452	224.891	286.168	266.14	312.823	312.297	285.318	305.198	265.62	355.29	321.267
Ncf2	4.90464e-12	1816.52	2058.72	2775.32	2233.81	2661.18	2076.38	2236.1	2500.72	2059.27	1664.9	1701.75	2036.75	2211.2	2195.59	2412.64	1950.73	1932.39	2144.17	2089.45	2742.98	3135.87	3146.16	2949.37	3177.36	2889.43	3508.2	2938.18	2574.06	2449.95	2290.26	2854.97	3718.8	3289.1	2847.28	2803.51	2686.37	2549.06	2433.3	3662.25	3575.53	4118.58	3245.96	3568.16	3761.09	3962.56	3627.46	3274.37	2853.02
Trps1	5.02266e-12	321.768	342.165	486.538	325.376	397.273	301.958	326.168	422.278	349.391	336.837	344.449	264.28	384.418	315.372	462.574	302.147	310.062	351.363	397.073	499.207	522.645	450.584	482.165	474.954	423.632	544.005	412.769	397.502	447.863	411.722	464.613	563.05	532.189	430.902	477.741	421.432	403.428	432.947	608.807	623.7	733.202	588.691	541.537	624.353	649.551	634.131	555.774	513.193
Gm32220	5.08744e-12	399.967	454.945	405.163	405.351	475.276	522.62	486.45	406.305	580.014	461.543	474.227	471.829	397.126	444.524	462.574	412.145	468.755	502.192	453.614	399.153	410.568	450.584	449.348	478.979	492.636	546.232	454.729	594.455	460.629	506.735	517.483	424.595	444.151	559.458	450.564	488.141	469.47	547.55	352.863	380.509	349.144	392.747	392.033	339.915	423.664	386.024	496.136	412.223
Cpd	5.25266e-12	862.749	738.808	1452.76	753.734	976.856	627.974	744.247	1184.97	667.99	631.247	676.213	852.336	968.986	922.087	928.776	673.913	660.408	868.981	796.716	917.52	1083.03	1150.23	925.622	1054.56	813.198	1047.19	858.716	764.813	728.709	818.921	740.978	1085.08	1044.55	1002.26	896.838	771.92	725.74	813.801	1300.42	1120.56	1493.41	1046.75	1259.99	1271.6	1109.36	1178.51	939.614	953.788
Ccdc88a	5.26418e-12	299.975	320.182	286.955	326.472	351.015	266.288	329.531	328.438	240.049	276.412	279.072	235.223	277.988	234.276	342.849	295.185	252.688	317.941	305.836	430.021	512.352	405.299	407.274	367.888	384.326	465.336	406.914	364.436	395.737	369.193	390.916	504.591	436.22	401.143	419.096	390.725	367.536	327.604	658.678	591.204	568.511	511.345	468.446	446.469	557.188	514.456	437.767	483.987
D230025D16Rik	5.30337e-12	221.777	216.959	223.568	196.102	253.057	210.707	229.775	228.609	194.176	194.131	219.55	202.015	222.39	199.735	215.868	204.68	195.315	196.249	204.319	220.332	219.58	203.782	249.918	239.087	252.432	238.976	224.437	227.863	221.272	248.843	247.527	255.372	273.629	232.115	259.611	230.835	249.092	222.261	239.006	266.252	254.282	232.039	244.19	264.183	293.151	286.052	225.863	236.152
Gm16464	5.31733e-12	82.0445	99.3998	74.5225	89.8345	91.6086	77.1487	70.6138	85.8532	77.2933	60.4249	76.1105	81.6361	65.1286	106.626	99.7708	73.7962	83.0087	66.8447	64.2513	111.763	134.95	73.5878	107.709	125.581	150.236	145.464	148.324	135.136	82.977	88.6787	71.2941	161.018	154.66	114.272	107.992	99.5342	84.7056	120.392	206.072	203.358	204.875	191.647	161.132	272.109	219.863	232.782	187.796	101.804
Zfp507	5.32999e-12	417.914	433.918	396.597	442.599	427.204	389.062	406.87	435.256	431.083	452.544	485.936	412.331	425.719	479.065	360.989	420.499	484.625	443.918	485.74	410.861	373.971	355.486	367.725	421.018	353.754	397.799	402.035	464.351	417.013	421.676	382.905	306.652	402.909	430.902	424.103	415.079	427.117	417.898	365.096	338.58	345.191	320.557	352.996	341.677	365.435	356.835	426.982	336.287
Cebpg	5.48326e-12	712.761	744.543	687.835	712.103	741.939	593.133	554.822	673.848	628.401	615.82	674.261	677.995	657.64	639.754	680.256	692.014	616.462	701.87	727.325	780.211	781.109	781.163	745.547	628.71	697.027	668.689	679.167	748.281	731.9	663.28	690.511	775.348	638.468	626.117	705.884	688.269	716.408	612.377	777.24	715.944	765.481	789.791	749.181	788.146	712.799	714.401	687.105	769.372
Asap1	5.62498e-12	2176.74	1764.35	1837.37	1957.74	1768.68	1761.15	1710.42	2160.31	1609.34	2089.16	1874.47	2083.8	1968.15	1794.61	2006.3	2149.84	1862.81	1816.81	1838.87	2314.02	2086.01	1785.35	2054.88	1904.64	1877.95	1971.18	1899.91	1817.15	1876.56	1692.13	1935.35	2153.74	1951.89	2031.9	1912.4	1976.92	1811.84	1940.16	2609.31	2296.68	2331.36	2244.76	2207.68	2284.3	2322.12	2285.5	1938.87	2016.06
Ppp3cc	5.62963e-12	762.757	895.554	763.214	888.486	810.872	910.023	910.133	750.716	911.81	870.376	864.537	933.972	776.778	840.991	829.005	772.772	845.957	820.133	836.552	816.401	721.639	773.238	797.718	829.156	771.272	818.605	765.038	866.884	836.153	855.116	701.726	662.533	708.263	776.099	689.435	814.275	794.653	711.931	637.036	599.59	634.388	677.209	674.429	674.547	673.645	713.671	770.851	716.801
Klhl9	5.63759e-12	634.563	581.107	686.978	609.122	720.17	589.815	619.832	585	639.712	538.681	524.967	597.742	563.918	569.171	638.533	590.37	587.165	623.027	597.537	616.292	694.192	756.256	631.106	633.54	634.137	670.173	641.11	600.206	579.775	592.699	722.554	729.196	714.608	642.781	685.144	712.623	620.935	655.208	685.966	699.173	742.425	689.241	641.206	656.055	688.704	742.86	698.525	660.892
Itgal	5.64873e-12	5777.73	6362.54	7626.14	6460.42	8001.69	5967.83	6609.67	7021	6096.75	5838.07	6289.85	6427.11	6068.08	6649.84	7959.9	6385.46	6090.16	5896.05	6259.36	8384.34	10207	7278.4	8269.17	9444.33	8324.14	9868.54	8845.75	7699.89	7800.9	8197.35	8334.2	11122.5	10172.7	8847.77	8714.49	8151.22	8227.93	8460.98	11106.3	9523.21	11053.4	9139.75	9757.63	10794.5	11261.2	9964.39	8646.23	8335.42
Elf4	5.88914e-12	2506.2	2571.01	2823.29	2663.27	2819	2786.48	2551.06	2701.38	2657.51	2497.99	2583.85	2472.61	2457.41	2580.04	2739.16	2371.23	2497.59	2362.7	2545.64	2438.56	2831.66	2438.59	2685.99	2619.49	2706	2899.63	2800.59	2599.93	2557.39	2750.85	2738.01	3012.16	2963.12	2636.59	2764.89	2618.6	2666.79	2654.4	2934.88	2818.7	3160.08	2839.47	2770.81	3075.97	3038.93	3014.49	2593.61	2591
Mtf1	5.89943e-12	347.407	311.58	348.628	349.478	347.387	348.414	323.927	334.428	331.796	325.266	347.376	297.487	351.059	342.404	351.919	362.019	300.296	330.796	344.387	321.451	340.806	292.087	347.529	358.228	380.832	331.747	337.632	343.591	367.014	346.571	349.261	365.111	355.321	314.249	377.616	327.192	340.976	368.121	353.804	346.966	342.556	357.512	352.165	395.394	338.328	353.917	336.891	337.122
Oas3	6.09148e-12	1053.76	2342.59	1620.65	2217.38	1492.04	1508.96	1716.03	2082.44	1444.69	1302.35	1069.45	1228.69	1879.2	2326.24	2855.26	3206.65	1850.61	814.135	1886.42	2084.11	4255.5	2457.83	2330.89	2429.51	3011.72	3153.45	3298.25	2329.66	1520.18	1656.84	1683.02	3616.24	3300.2	2500.9	2147.69	2420.59	1553.41	2949.59	5899.87	5549.35	6793.81	4737.03	4143.75	6963.86	6078.87	6161.07	4545.8	2298.94
Lifr	6.09989e-12	124.349	114.692	136.196	104.077	165.984	121.945	124.415	127.782	104.315	96.4227	83.9167	134.215	139.788	141.166	132.423	101.644	115.968	119.121	89.9518	143.695	189.845	141.515	166.612	142.486	168.579	213.001	138.566	157.419	152.125	94.108	143.389	262.552	202.248	167.837	177.365	136.595	118.444	104.185	232.419	299.795	241.766	251.805	235.884	259.78	276.084	296.998	200.485	148.534
Fbxo5	6.1471e-12	74.3528	77.4172	93.3673	90.9301	124.261	92.0807	82.9431	94.8379	89.233	101.565	112.214	110.693	101.664	76.5903	68.9326	86.3276	86.6709	110.551	98.947	96.8611	82.3423	88.3054	108.55	96.6007	103.069	83.8644	100.509	107.821	79.7856	90.4885	99.3311	90.2521	102.313	94.0365	80.1003	80.4745	125.623	96.0818	88.451	72.3282	87.6153	92.8155	83.0578	87.1804	84.3311	107.999	88.1879	90.1217
Ap2a2	6.23731e-12	684.559	624.116	660.424	651.848	700.216	596.451	579.481	667.858	585.041	579.822	607.908	628.183	745.008	645.761	765.514	719.861	618.903	589.605	722.185	825.98	924.064	818.523	765.742	810.641	797.476	875.01	873.354	720.966	835.089	722.098	865.943	979.441	935.89	774.909	816.737	816.392	860.695	832.323	902.389	884.71	1009.88	904.951	906.991	895.58	879.453	981.48	737.86	793.571
Tlr8	6.27649e-12	182.036	288.642	324.644	280.459	373.69	184.161	294.784	314.462	243.191	233.986	218.574	203.398	317.7	243.287	337.407	285.438	244.143	251.953	262.145	484.306	640.44	560.4	516.666	494.274	537.182	604.863	509.375	478.008	459.565	424.391	508.671	764.066	712.228	470.183	519.937	523.084	459.42	461.887	838.403	848.022	1015.81	816.433	861.309	820.729	973.824	882.237	748.646	631.686
Tppp3	6.30134e-12	221.777	197.844	173.886	279.364	356.457	216.514	246.588	219.625	179.094	210.844	167.833	159.121	219.213	195.23	341.035	224.173	153.81	199.677	154.203	720.604	1064.73	896.639	760.693	662.52	792.235	1022.7	729.909	518.98	647.859	576.411	1003.72	1384.55	1007.27	582.074	676.562	748.624	736.508	576.491	1231.73	1315.53	1456.52	1108.63	847.19	996.851	1004.95	1093.86	1035.42	898.713
Tcn2	6.38483e-12	321.768	332.607	483.968	333.045	409.064	330.993	355.31	424.275	321.741	303.41	312.248	333.463	413.011	458.04	444.434	316.071	319.828	310.228	280.136	452.373	519.214	521.907	468.702	487.834	510.105	598.925	508.399	463.632	426.587	359.239	466.215	671.763	555.982	447.566	435.546	433.08	445.063	465.36	605.984	647.809	708.828	543.143	625.425	614.666	700.752	643.617	624.295	499.007
Cers4	6.5766e-12	301.257	333.563	363.19	358.243	324.712	379.937	376.607	329.437	385.21	350.979	376.649	330.695	359.002	361.927	308.383	360.627	330.814	401.925	368.803	304.421	264.182	296.616	318.919	280.947	296.105	280.537	294.696	312.682	335.1	333.902	309.208	287.166	293.457	308.297	283.212	296.485	331.644	288.245	246.534	211.743	229.908	240.633	254.987	242.168	233.919	260.512	282.963	273.703
Sh3glb2	6.82814e-12	479.447	555.301	525.084	495.186	557.815	522.62	534.647	536.083	553.621	528.396	529.846	538.245	524.206	588.694	511.552	538.852	540.778	581.035	502.445	541.784	458.601	510.586	539.385	450.803	511.852	463.852	535.722	477.289	515.947	551.98	514.279	465.619	503.636	555.887	549.259	506.142	551.304	511.664	413.085	436.066	425.56	457.202	402.83	435.902	418.644	417.403	466.318	510.689
Sh3bp5	6.99948e-12	1893.43	2024.32	2047.23	1943.49	2045.32	2149.38	2005.21	2022.54	2218.88	2023.59	2158.42	2056.12	1990.39	2049.92	2004.49	2083	2136.25	2153.6	1975.09	1870.16	1801.24	1880.45	1942.97	1933.62	1951.33	2000.87	1873.56	2072.33	1990.39	2075.81	2081.95	1777.35	1901.13	2080.71	1857.33	2084.92	2022.17	1911.22	1713.5	1605.9	1665.35	1832.25	1914.48	1685.49	1705.7	1687.12	1973.76	1981.84
Crkl	7.07215e-12	1053.76	907.979	1019.33	1036.38	979.577	956.478	987.472	886.484	913.695	905.088	883.077	909.066	914.977	920.585	936.032	1027.58	910.655	918.687	1028.02	982.448	904.622	948.717	921.415	861.357	925.875	854.229	929.951	923.67	927.641	1012.57	956.462	901.496	970.788	977.266	1061.33	1012.28	984.882	1010.59	926.854	792.465	928.854	914.405	862.971	980.119	895.516	877.129	825.414	907.058
Fcho2	7.24177e-12	1174.26	1100.09	1152.96	1103.21	1180.03	996.297	1172.41	1338.71	1048.8	1049.08	985.533	1016.99	1219.97	1237.46	1371.4	1157.07	1020.52	1060.09	1147.53	1141.05	1086.46	1209.1	1125.89	1073.07	1008.85	1154.06	1166.1	1005.61	920.194	954.653	957.263	1294.3	1074.69	1030.83	1077.78	992.166	970.525	1002.49	1334.29	1201.28	1422.27	1185.12	1205.17	1326.2	1511.94	1395.96	1187.05	1077.29
Crk	7.25485e-12	1324.25	1037.01	1053.59	1120.74	1068.46	1135.66	985.23	965.35	999.786	923.087	953.333	1007.31	1008.7	1003.18	1001.34	1041.5	982.677	1118.36	1099.98	1302.84	1279.74	1311	1166.28	1124.59	1282.25	1144.41	1167.07	1065.28	1028.7	1051.48	1151.92	1265.58	1231.73	1033.21	1104.96	1157.35	1126.3	1018.7	1322.06	1350.13	1345.19	1247.85	1207.66	1382.56	1326.21	1250.75	1179.43	1204.13
Tep1	7.256e-12	602.514	798.066	693.831	666.09	831.733	622.167	691.566	667.858	642.226	628.676	599.126	621.265	660.817	617.227	803.609	698.975	670.173	665.876	646.368	834.496	951.511	700.782	859.146	790.516	921.508	893.564	927.023	704.433	901.045	732.957	843.513	1037.9	906.545	892.752	906.135	748.624	770.964	759.393	885.451	896.241	1011.2	797.526	762.471	907.909	1033.06	863.994	813.994	798.578
Themis2	7.46909e-12	1676.78	1617.16	1758.56	1657.56	1996.34	1811.75	1766.46	1742.02	1675.32	1506.77	1532.94	1531.71	1612.33	1721.03	2080.68	1478.71	1387.95	1513.43	1504.77	2153.3	2381.07	2255.18	2181.1	2443.19	2258.79	2662.14	2287.31	2172.96	1888.26	1902.97	2138.82	2857.3	2614.15	2421.14	2186.31	1994.92	2004.22	2007.3	2966.87	2757.91	3279.98	2619.46	2675.29	3214.23	3155.39	3032.01	2554.28	2178.77
Cmip	7.46987e-12	1999.83	1905.8	2133.74	1887.62	2009.95	1796.82	1813.54	2139.34	1756.38	1785.75	1887.15	1903.92	2085.7	2111.49	2441.66	2241.73	1826.19	1768.81	1978.94	1832.91	2160.34	1951.78	2039.74	2068.06	1912.02	2098.09	1943.82	1951.57	1594.65	1706.61	1755.12	2301.43	2135.1	1989.05	1880.93	1830.79	1995.61	2068.65	2483.22	2142.59	2663.37	2316.95	2382.1	2603.08	2282.96	2551.85	2068.29	1949.3
Frmd4a	7.49711e-12	166.653	269.526	171.316	270.599	241.266	204.9	216.325	212.636	209.886	186.417	166.858	157.738	243.041	204.241	304.755	274.299	225.833	153.4	222.31	372.543	588.976	400.771	382.03	361.448	431.493	526.193	459.608	379.531	313.823	293.183	371.69	581.511	480.635	352.339	381.192	418.256	272.063	372.751	753.716	773.597	928.195	674.631	617.95	700.966	827.248	754.536	610.337	368.831
Lamp1	7.51162e-12	3372.8	2889.29	2576.6	3081.76	3047.57	2858.65	2931.03	2872.09	2657.51	3055.96	2859.02	2954.12	3161.12	2534.99	2916.94	3180.2	2634.31	2858.9	2739.68	3488.06	4064.51	4064.31	3466.88	3354.46	3690.4	4006.19	3225.07	3214.52	3435.04	3355.31	3989.26	4668.5	4206.75	3200.81	3550.16	3798.18	3233.89	3307.3	4511	4854.38	4889.99	4426.78	4562.37	4325.56	4928.35	4310.49	4255.86	3982.88
Arl5a	7.51938e-12	860.185	793.287	819.748	884.103	847.152	790.567	826.069	818.6	786.758	725.099	845.022	820.512	818.079	771.91	816.307	825.682	745.858	775.57	767.161	762.116	823.423	798.145	753.12	763.146	804.463	797.825	813.829	759.782	708.496	769.152	751.392	773.297	817.714	839.187	762.384	912.75	785.321	806.855	889.215	811.334	868.907	862.84	813.966	870.043	894.512	888.075	801.305	756.855
Uhrf1bp1	7.76676e-12	89.7362	114.692	100.22	106.268	118.819	100.376	98.6351	95.8361	93.6318	100.28	97.5776	83.0198	106.43	112.633	116.097	118.352	103.761	95.1252	101.517	125.6	141.812	69.0593	129.587	119.946	114.424	145.464	129.783	99.1957	91.4875	117.635	128.97	156.916	132.452	120.224	111.568	119.653	95.4732	112.288	191.017	159.332	159.42	141.801	153.657	157.629	161.635	133.54	118.007	123.5
Dapl1	7.8865e-12	187.164	201.667	214.145	234.446	204.078	286.197	248.829	225.614	259.53	305.981	221.501	236.606	198.563	211.75	261.218	200.503	264.896	257.095	235.16	269.295	218.436	277.369	255.808	224.597	227.102	224.875	202.969	235.77	280.845	255.177	245.925	218.451	282.353	211.88	220.991	298.603	338.104	292.876	222.069	186.586	212.78	214.851	245.851	202.54	167.658	203.593	187.161	281.213
Amz1	8.37681e-12	87.1723	110.869	119.065	116.128	149.658	81.2965	94.1517	137.764	84.8341	122.135	72.2074	84.4034	88.9561	111.131	163.261	108.606	84.2295	118.264	73.2465	159.661	235.591	247.934	187.649	150.536	185.175	244.914	178.574	145.2	169.145	142.067	192.254	205.118	198.282	195.215	205.257	157.772	198.843	159.75	148.673	204.406	206.192	158.99	169.438	126.808	157.619	196.296	158.611	176.071
Sipa1	8.47902e-12	3356.13	3429.29	3589.93	3321.69	3456.64	3388.74	3391.7	3484.04	3651.64	3284.8	3436.68	3380.29	3405.75	3661.31	3867.48	3518.55	3518.11	3623.33	3524.83	3328.4	3213.64	2815.58	3451.73	3432.55	3388.18	3415.43	3723.71	3501.32	3463.76	3513.67	3517.44	3286	3383.48	3884.07	3645.28	3193.57	3785.19	3346.66	2777.74	2593.33	2972.99	2912.52	2876.29	3016.97	2925.49	2989.68	3090.38	3072.48
Pik3r6	8.55867e-12	125.631	149.1	229.564	181.86	222.219	143.513	202.874	266.544	157.729	116.993	145.391	170.191	204.917	153.181	252.148	132.276	157.472	166.255	129.788	237.363	312.215	283.03	270.955	305.097	239.33	355.496	266.397	213.486	215.953	152.021	266.752	412.288	289.492	266.635	246.738	217.069	260.577	192.164	358.509	341.725	462.451	315.401	357.979	361.05	421.656	368.511	320.395	272.034
Fanca	8.75298e-12	187.164	230.34	285.241	265.121	336.503	241.401	239.863	293.498	245.076	167.133	198.082	247.676	279.576	208.746	293.87	210.25	194.094	164.541	227.45	203.302	271.044	198.121	246.552	299.462	274.269	300.576	265.421	233.613	229.783	230.746	223.495	298.447	257.766	288.061	237.44	236.129	182.332	216.473	267.235	225.37	299.078	256.961	291.533	287.959	326.281	282.404	281.694	254.51
Usp45	8.75385e-12	551.236	529.495	501.956	518.192	596.816	515.984	572.756	544.07	564.933	496.255	514.234	528.559	578.215	591.697	692.954	607.078	595.71	537.329	549.991	442.794	484.905	467.566	472.909	462.074	463.811	497.249	476.197	466.507	488.288	453.347	466.215	495.361	517.912	515.415	469.874	459.552	483.109	494.3	586.223	547.179	542.161	623.926	544.029	570.635	616.42	567.726	535.472	527.379
Btla	8.81912e-12	4881.65	5029.25	4493.62	4361.36	4104.25	4269.73	4662.75	3906.32	5014.64	4708	4786.18	4780.55	4339.79	4400.19	3983.58	4125.63	4659.48	4950.79	4898.52	4087.33	3584.18	4029.22	4035.71	3598.38	3948.95	3785.03	4143.31	4334.42	3980.77	3870.19	4064.56	3208.05	3435.83	3596	3570.19	3988.78	4190.77	3383.7	3747.88	3733.81	3505.27	4490.38	3518.33	3483.69	3903.33	3917.89	4470.94	4047.13
Dtx1	8.89243e-12	967.869	821.004	936.243	884.103	888.875	1158.89	1027.82	976.331	1048.8	1200.78	1031.39	1008.69	921.331	1030.21	1072.08	935.68	942.393	1086.66	916.224	968.611	831.429	980.416	920.574	894.362	927.622	992.271	913.362	1002.74	1161.68	1137.44	978.892	935.34	1004.89	1062.97	975.508	1021.81	1148.55	989.758	899.566	704.414	896.575	840.496	855.495	918.476	795.122	821.67	805.746	929.588
1810013L24Rik	9.02917e-12	699.942	639.408	728.95	646.37	665.749	661.156	595.173	594.983	622.745	646.675	600.102	600.51	586.157	696.821	653.045	584.8	599.372	619.599	686.204	721.668	639.297	647.573	667.29	684.255	693.533	699.117	635.255	650.523	601.052	626.18	622.421	669.712	663.848	680.872	653.676	625.795	610.167	622.795	681.261	702.317	784.585	746.821	754.995	854.192	715.811	740.671	698.525	718.47
Irf9	9.05712e-12	1092.22	1854.19	1447.62	1701.38	1520.16	1582.79	1499.7	1357.68	1675.32	1247.07	1155.32	1400.27	1270.8	1450.71	1482.05	1353.39	1333.02	1354.89	1251.62	1805.24	2058.56	1837.43	1688	1915.11	2035.18	2017.94	2067.75	1961.63	1604.22	1757.29	1715.06	1988.62	1976.47	1867.64	1878.07	1913.39	1674.01	1750.31	2421.11	2266.28	2545.46	2263.67	2188.57	2561.69	2334.17	2411.01	2350.62	1878.37
Mif4gd	9.2166e-12	1112.73	1102	1125.55	1039.67	1089.33	1181.29	1162.32	988.31	1220.98	1110.79	1161.17	1021.14	1015.05	1135.34	1101.11	1074.92	1110.85	1210.92	1132.11	998.415	956.086	1042.68	1103.17	1049.73	1052.53	1057.58	1089.98	1123.5	1138.27	1122.96	1096.65	982.517	1023.13	1099.87	1062.04	962.517	1068.87	1001.33	929.677	884.71	849.144	922.139	937.723	880.61	966.796	911.426	1070.94	1064.77
Hnrnpr	9.21717e-12	870.441	919.448	1063.87	954.218	867.107	1023.67	971.78	948.379	955.798	961.656	1055.79	983.784	929.274	929.596	868.913	985.806	983.898	961.536	875.103	951.581	823.423	804.938	865.036	926.562	883.075	898.017	927.999	1017.12	852.11	938.365	891.577	828.679	874.026	851.09	903.274	1015.46	961.193	919.144	933.441	862.697	906.456	867.137	907.822	862.117	970.812	871.292	941.517	920.409
Gimap5	9.35724e-12	569.184	611.691	604.746	506.141	512.464	637.929	546.976	521.109	583.156	578.536	627.424	485.666	487.67	626.238	549.647	577.838	604.255	625.598	565.412	453.438	506.634	507.19	472.067	539.354	564.26	447.524	524.988	521.137	556.372	588.175	498.258	457.414	496.498	452.328	481.317	546.379	570.686	539.447	387.679	459.127	393.94	447.749	429.409	433.26	460.809	404.997	463.145	499.007
Apba1	9.3599e-12	55.1236	108.002	98.5068	109.554	130.61	87.933	95.2725	88.8481	89.8614	61.7105	65.377	89.9381	130.257	84.0991	141.493	91.8972	75.6844	92.5542	97.662	225.654	261.894	230.953	219.625	198.032	199.151	266.436	190.284	173.952	188.294	150.211	264.349	286.14	245.076	172.599	196.675	183.185	183.05	156.278	287.936	279.879	338.604	263.837	274.091	253.616	306.202	232.782	230.938	224.47
Orai2	9.4711e-12	1242.2	1378.22	1391.94	1489.94	1278.89	1321.48	1281.14	1397.61	1419.56	1226.5	1357.3	1430.71	1227.91	1326.06	1197.25	1335.29	1412.37	1484.3	1363.41	1324.12	1217.98	1238.54	1353.09	1365.29	1360.86	1229.76	1323.2	1208.32	1354.23	1275.89	1307.33	1209.17	1248.38	1226.05	1403.19	1370.18	1373.95	1296.53	1255.25	1146.77	1239.79	1216.06	1126.26	1150.96	1105.34	1247.1	1203.54	1337.64
Ptprcap	9.47468e-12	1703.71	1655.39	1720.87	1827.37	1866.64	2264.69	2136.35	1780.96	2313.77	1898.88	1899.84	1953.73	1787.07	1866.7	1815.83	1850.47	2022.73	1896.5	1730.93	1623.22	1645.7	1764.98	1844.51	1849.9	1825.55	1758.93	1786.72	1925.69	1669.11	2047.75	2126.81	1510.7	1869.4	2009.29	1932.42	1965.27	1918.8	1889.22	1285.36	1384.72	1397.89	1672.4	1679.43	1370.23	1355.32	1414.94	1888.11	1729
Bid	9.52112e-12	508.932	470.238	518.232	486.421	495.23	505.2	438.254	451.229	421.657	449.973	442.026	475.98	484.493	425.001	535.134	458.093	419.927	507.334	456.184	565.201	611.849	588.703	535.178	590.875	547.664	566.27	489.859	519.699	497.862	471.445	583.971	600.997	578.19	535.651	538.532	479.67	544.126	481.566	595.633	666.677	698.288	552.596	646.19	671.905	622.444	589.618	592.572	499.007
Gm4070	9.55364e-12	87.1723	142.409	95.0805	133.656	114.284	87.1034	124.415	92.8413	100.544	110.565	215.646	99.6237	100.076	108.127	165.075	96.0743	86.6709	70.2727	105.372	126.665	203.569	108.684	129.587	147.316	154.604	152.886	154.179	117.166	124.466	149.306	124.164	178.453	149.108	184.502	125.157	109.064	123.469	134.283	248.416	245.287	243.083	214.851	198.508	265.064	270.06	230.593	201.119	138.52
Pten	1.00149e-11	2016.5	1926.83	2197.99	1942.4	2092.48	2080.53	1999.6	1910.73	2058.01	1874.46	1845.19	1924.67	1904.61	2024.39	2118.77	1992.5	1826.19	1935.93	2149.85	1802.04	1816.11	2014.04	1851.24	1938.45	1896.3	1910.33	1918.45	1958.76	1724.43	1857.73	1949.77	1948.63	1985.2	2034.28	1943.15	1999.16	1867.83	1911.22	2135.06	2094.37	2243.74	2136.48	2140.4	2168.94	2251.84	2100.88	2183.76	2017.72
Pcgf5	1.00848e-11	271.772	317.315	309.226	296.892	322.898	299.47	257.796	260.555	282.78	299.553	306.394	264.28	274.811	267.315	281.172	210.25	266.116	285.376	273.711	331.031	331.657	362.278	311.346	297.047	324.93	334.715	337.632	305.494	329.781	298.612	326.03	350.753	386.253	302.345	318.971	369.547	345.283	304.452	399.912	363.737	403.162	332.589	352.996	414.767	383.506	428.349	371.151	332.95
Prr5l	1.00935e-11	257.671	307.757	400.88	268.408	342.852	205.73	242.104	305.478	262.043	219.844	263.459	251.827	279.576	261.308	286.614	286.831	220.95	246.811	222.31	454.502	587.833	547.946	416.53	524.864	427.126	571.465	467.415	388.157	393.609	357.429	391.717	616.381	522.671	477.325	487.039	426.727	337.387	461.887	733.015	752.633	850.462	574.081	705.161	812.803	775.043	779.346	602.089	498.173
Tnk2	1.03377e-11	1024.27	1045.61	1010.77	982.702	930.598	947.353	980.747	1036.23	1034.35	966.798	960.163	976.866	961.044	1054.24	1075.71	1010.87	1041.27	1023.24	1028.02	960.096	904.622	850.222	934.879	942.662	911.9	848.292	1008.99	904.981	980.831	959.178	960.467	838.934	938.27	1041.54	1004.11	1001.7	1006.42	993.231	671.852	671.918	729.908	837.058	767.454	747.638	762.996	836.995	850.157	836.963
Pik3cg	1.05669e-11	1087.09	1277.86	1519.57	1250.01	1340.57	1149.77	1238.54	1264.84	1290.11	1032.37	1113.36	1126.3	1075.42	1097.79	1226.27	1144.54	1193.86	1192.92	1218.2	1343.28	1399.82	1342.69	1346.36	1439.35	1357.37	1424.21	1310.52	1336.27	1139.34	1165.49	1361	1348.65	1476.8	1284.37	1494.73	1444.31	1258.38	1250.22	1468.85	1473.82	1460.47	1408.56	1429.42	1375.51	1561.13	1453.61	1452.88	1390.21
Chpt1	1.06126e-11	102.556	88.8864	114.782	111.745	102.493	102.865	96.3934	114.804	91.1182	77.1382	89.7714	91.3217	122.315	96.1133	101.585	94.6819	69.5809	84.8414	104.087	86.217	125.801	108.684	106.026	97.4057	88.2202	104.645	121.977	99.1957	92.5513	87.7738	85.7131	119.994	83.2784	79.7525	102.271	105.887	96.1911	70.6143	130.795	132.078	166.667	97.1125	112.959	140.898	127.501	126.242	118.007	110.983
Rab11fip1	1.07332e-11	1048.63	594.487	868.573	620.077	726.519	595.621	573.877	821.595	533.513	582.393	559.119	593.591	614.75	630.743	691.14	512.396	548.102	633.311	578.262	785.533	808.556	653.233	724.51	772.806	745.941	716.929	624.521	693.651	620.2	683.188	606.4	900.47	839.129	735.627	660.828	648.031	650.366	740.871	1041.65	815.527	904.48	784.635	970.115	967.79	819.217	851.589	744.205	753.517
Faah	1.09313e-11	525.598	570.593	614.169	556.536	477.09	594.792	548.097	487.167	569.96	628.676	684.994	615.73	514.675	543.641	527.878	508.219	588.385	623.884	526.861	649.289	448.308	543.418	553.691	518.424	587.844	489.085	556.214	519.699	591.477	624.37	499.059	453.312	437.806	577.313	549.975	464.846	594.375	515.137	538.234	390.992	494.73	442.592	423.595	516.038	443.742	464.835	498.674	578.281
Pak2	1.09793e-11	2325.45	1977.48	2357.31	2124.26	2182.28	2253.9	2167.73	2287.09	2146.62	1988.88	2084.26	2121.15	2082.53	2170.06	2002.67	2167.94	2015.4	2074.76	2179.4	2192.68	2323.88	2201.97	2099.48	2102.68	2165.33	2227.23	2197.53	2147.8	2043.58	2209.73	2175.67	2291.17	2273.1	2196.17	2255.68	2262.82	2251.88	2337.22	2303.49	2033.58	2422.93	2120.15	2108.84	2339.78	2309.07	2268.71	2116.51	2228.84
Rassf3	1.11921e-11	1469.11	1470.93	1672.05	1534.86	1649.86	1409.42	1519.88	1615.24	1553.41	1425.77	1468.54	1476.37	1558.32	1552.83	1523.77	1416.05	1413.59	1629.98	1665.39	1736.05	1681.16	1620.06	1725.87	1727.54	1601.07	1729.24	1623.75	1634.57	1551.03	1635.13	1771.94	1927.09	1813.88	1643.85	1687.11	1709.02	1704.88	1655.38	1952.51	1817.64	1990.12	1772.95	1985.91	1817.58	1925.56	1812.64	1765.03	1842.49
9930111J21Rik1	1.13426e-11	369.2	443.476	401.736	417.402	377.318	399.017	388.936	361.382	378.297	349.693	370.795	307.173	359.002	346.909	357.361	382.905	399.174	311.942	391.933	392.766	527.22	215.103	402.225	442.753	499.623	437.134	452.778	388.876	380.843	390.005	417.351	395.879	437.806	396.382	463.438	456.375	386.918	429.474	460.134	392.04	480.237	408.216	417.781	522.202	522.05	465.565	440.305	400.541
Map3k3	1.14273e-11	1766.52	1794.93	2112.33	1771.49	1858.47	1866.5	1742.93	1859.82	1866.35	1826.89	1684.19	1729.58	1769.59	1845.68	1685.22	1701.49	1763.94	1981.35	1818.31	2005.34	2072.28	2067.25	2033	2046.33	1916.39	2186.41	1981.88	2001.17	1912.73	1871.3	2040.29	2198.87	2311.97	1896.2	2096.2	1947.27	2059.49	2010.77	2320.43	2197.1	2236.5	2237.03	2267.48	2238.51	2282.96	2307.39	1987.72	2050.27
Psip1	1.14319e-11	690.968	623.16	695.544	670.472	631.283	684.384	648.974	702.798	691.241	761.096	743.541	697.366	741.831	717.846	682.07	570.876	686.043	678.731	651.508	624.807	627.86	618.138	571.361	538.549	586.097	584.824	642.086	686.463	646.795	709.43	611.207	562.025	649.571	609.452	571.43	602.5	722.151	664.469	625.744	599.59	605.402	575.8	569.777	589.128	551.164	643.617	659.823	592.467
Cybb	1.17915e-11	3513.81	4736.78	4223.8	5002.25	5776.78	4853.73	5106.61	4595.14	4621.26	3931.47	4047.52	4127.47	4786.16	4322.09	5144.55	4461.19	4252.98	4257.5	4370.37	6521.63	8517.86	6408.93	6881.58	6778.96	7251.53	8602.41	7393.74	6804.97	5834.99	5876.32	7163.85	8520.62	8400.01	6105.23	6784.93	7075.4	5887.04	6342.55	10375.1	9967.66	11014.5	9232.56	8847.32	9726.34	10961	9442.64	8969.16	8124.3
Spred1	1.19477e-11	164.089	158.657	114.782	170.905	151.472	148.491	141.228	126.783	130.079	111.85	115.142	109.309	120.726	115.636	134.237	155.947	123.292	109.694	114.367	144.759	240.165	207.178	185.966	181.931	193.91	186.283	161.985	170.358	159.571	166.499	172.227	211.272	203.834	147.602	198.82	194.833	159.361	149.332	259.707	255.769	269.434	240.633	210.967	279.153	277.088	210.891	208.098	186.085
Haao	1.20016e-11	1088.37	1325.65	1255.75	1207.29	1152.82	1177.97	1318.12	1037.23	1220.98	1090.22	1189.47	1252.21	1075.42	1222.44	1133.76	1090.23	1218.28	1197.21	1152.67	1105.92	1015.56	1130.99	1155.35	1192.21	1070	1206.01	1250.02	1194.66	1152.1	1074.1	1108.66	1101.49	1030.27	1142.72	1076.35	893.69	1142.09	1000.18	1070.82	908.82	1094.86	1093.16	971.776	973.955	1161.56	1020.89	1187.05	1055.59
Dock5	1.23136e-11	606.36	618.382	820.605	643.084	746.474	613.872	637.765	694.812	520.316	510.397	652.794	554.849	657.64	614.224	691.14	586.193	511.48	532.187	566.697	806.821	1020.13	623.798	933.196	898.387	828.92	918.797	797.24	770.564	718.07	798.108	761.805	1153.79	970.788	810.619	806.01	794.156	722.869	805.698	1243.02	1114.27	1252.31	1106.91	1048.19	1142.15	1246.9	1111.37	775.927	856.156
Srgap2	1.23265e-11	506.368	539.053	517.375	548.867	475.276	485.29	490.934	472.193	425.428	466.686	498.621	502.27	492.436	348.411	589.555	555.56	465.093	479.911	489.595	595.004	678.181	513.983	607.545	527.279	582.603	586.308	629.4	493.103	647.859	486.828	499.059	647.149	592.466	555.887	557.126	506.142	529.051	579.963	726.428	625.796	745.06	616.192	542.367	698.324	683.685	626.834	571.636	540.73
Notch2	1.23283e-11	4461.17	4747.3	5499.25	4551.98	5190.85	4661.28	4903.73	4639.07	4772.71	4452.16	4527.6	4265.83	4555.82	4623.95	5315.06	4544.73	4586.23	4182.08	4638.94	5058.07	5510.07	4021.29	5128.79	5276.82	5155.2	5904.65	5113.27	4997.88	5137.13	4900.85	4930.51	5821.26	5668.48	5663.62	5225.12	4975.65	4978.96	4955.74	5496.2	4870.1	5939.4	5285.33	5251.74	5997.84	6060.8	5659.75	5234.81	5010.1
Fkbp3	1.24579e-11	303.821	312.536	307.513	344.001	296.594	444.642	337.377	382.346	398.406	377.977	403.971	356.985	338.351	315.372	346.477	339.741	373.539	365.075	384.223	327.838	332.8	373.6	336.59	319.587	355.501	319.13	259.567	409.721	352.12	380.052	336.444	301.524	348.976	328.533	305.383	335.663	365.382	351.914	365.096	345.917	341.897	403.919	359.64	323.184	297.167	365.592	429.52	393.865
Cd300a	1.24608e-11	530.725	664.258	836.88	824.944	1005.88	726.691	728.555	684.829	626.516	520.683	611.811	553.465	616.339	563.164	727.42	705.937	694.588	815.848	692.629	1263.45	1677.73	1368.73	1288.3	1479.6	1356.49	1660.96	1401.27	1160.88	1079.77	1045.14	1564.46	2023.49	1716.33	1089.16	1398.9	1221.94	1152.86	1097.42	1898.87	1855.38	2059.95	1625.99	1777.44	1863.37	2042.02	1662.31	1394.51	1435.27
H13	1.25404e-11	1064.01	1002.6	1146.11	1088.97	1175.49	1078.42	1079.38	1196.95	1102.22	1082.51	1042.13	1030.83	1026.17	1015.2	1164.6	1033.15	1071.79	1128.65	1110.26	1238.97	1317.48	1358.54	1245.38	1374.95	1268.27	1407.14	1302.71	1151.53	1137.21	1113.01	1288.9	1443.01	1442.7	1281.99	1288.04	1211.35	1350.98	1200.44	1501.79	1329.16	1605.4	1339.81	1388.73	1353.5	1383.43	1416.4	1270.79	1274.22
Snx27	1.25595e-11	685.841	723.516	779.489	731.823	779.126	683.554	691.566	768.686	701.296	691.672	772.814	741.643	757.716	771.91	700.21	732.393	710.457	783.283	810.852	777.018	868.025	747.199	773.315	817.886	753.802	792.63	792.361	699.402	744.666	764.627	759.402	845.088	825.646	821.332	787.415	786.744	814.035	746.66	845.931	791.417	862.319	863.7	864.632	849.789	899.532	853.778	721.999	730.152
Mterf2	1.25686e-11	121.785	118.515	102.79	150.089	92.5156	130.24	137.865	99.8293	114.997	131.135	104.408	117.611	136.611	157.686	119.725	167.086	129.396	128.548	119.507	139.437	123.514	118.873	123.697	130.411	117.918	138.784	136.614	150.231	126.593	126.684	132.174	83.073	112.624	136.889	123.011	136.595	132.801	111.131	106.329	97.4858	92.8854	103.128	123.756	88.9416	98.3863	108.729	138.944	103.473
Pcyt2	1.28434e-11	403.813	436.786	446.279	440.408	374.597	449.62	406.87	398.319	388.352	358.692	401.044	424.784	389.183	421.997	431.736	364.804	417.485	432.777	404.783	366.156	371.684	349.825	392.969	363.058	427.999	394.831	398.132	384.563	418.077	387.291	425.361	371.264	348.183	365.433	417.666	384.372	463.009	390.115	379.21	340.676	353.755	332.589	319.773	351.363	328.289	380.187	388.915	386.355
Kif13a	1.28502e-11	171.781	140.498	128.487	152.281	182.31	126.093	145.711	173.703	121.281	118.279	122.948	116.228	157.262	156.184	128.795	196.326	122.072	150.829	138.783	213.946	233.303	131.326	218.783	205.277	200.024	208.548	188.332	176.108	170.209	136.638	219.49	243.065	224.455	183.312	189.523	182.126	195.971	163.223	234.301	224.322	250.329	218.288	229.24	199.018	217.855	229.863	191.603	185.25
Sqor	1.28762e-11	175.626	156.746	288.668	192.816	282.082	186.65	209.6	247.577	157.1	149.134	138.56	192.329	214.448	189.223	219.496	204.68	164.797	209.104	183.759	324.644	364.822	387.185	303.772	294.632	303.967	361.433	298.599	215.643	280.845	237.08	308.407	383.572	409.254	291.632	296.085	281.661	293.598	281.3	455.429	439.21	530.962	372.981	480.905	420.051	446.754	412.295	376.226	347.97
Grn	1.29074e-11	993.507	1123.98	946.522	953.123	1049.42	838.681	940.396	922.423	793.671	635.104	672.309	773.467	907.035	699.825	1092.04	956.566	762.948	856.984	868.678	1793.53	2353.62	2138.58	1598.8	1854.73	1948.71	2273.99	2017.01	1425.4	1409.55	1169.11	1765.53	2552.7	2312.76	1670.04	1779.37	1706.91	1495.99	1458.59	3081.67	2785.16	3828.07	2472.5	2525.79	3046.91	3226.67	2852.49	2323.97	1799.1
Tecpr1	1.29128e-11	1438.34	1540.7	1736.29	1576.49	1475.71	1616.81	1528.84	1537.37	1545.24	1695.75	1562.22	1618.89	1409	1606.89	1570.94	1535.8	1721.21	1711.4	1560.02	1514.65	1282.02	1317.79	1607.22	1443.38	1529.44	1371.52	1567.16	1419.65	1711.67	1521.11	1526.01	1524.03	1454.6	1521.25	1677.1	1553.37	1658.22	1496.79	1253.37	1029.37	1250.33	1247.85	1160.32	1297.14	1239.87	1356.56	1246.05	1523.72
Eif4e3	1.30679e-11	162.807	221.738	197.014	202.675	266.663	199.094	202.874	225.614	211.771	170.99	201.986	221.386	231.921	207.244	208.612	182.402	192.873	230.529	240.3	293.777	307.64	306.805	272.638	264.847	273.395	328.036	297.623	258.053	252.123	240.699	280.37	348.701	326.769	226.164	293.224	264.719	254.835	221.104	321.811	330.194	390.646	317.979	319.773	322.303	408.604	326.187	309.609	297.068
Capn2	1.32456e-11	1012.74	736.897	745.225	741.683	768.242	712.589	673.633	884.488	674.903	713.528	758.178	783.153	773.601	615.726	812.679	874.415	719.002	691.586	719.615	1058.02	1108.19	1004.19	902.903	841.231	918.014	887.627	928.975	706.59	988.278	872.309	1020.55	1012.26	913.683	891.561	868.23	856.63	948.989	852.002	974.843	1047.19	1217.39	1042.46	1048.19	1072.58	1025.02	1022.34	810.822	948.781
Ms4a4b	1.36687e-11	2467.74	2527.05	2884.96	2861.56	2485.22	2906.77	2790.92	2608.54	2890.65	2766.69	3076.62	2920.91	2447.88	2725.71	2461.62	2394.9	2904.09	3059.43	2474.96	2461.98	2439.39	2976.34	2460.47	2565.55	2591.58	2315.55	2672.75	2443.23	2713.77	2984.31	2668.32	2365.02	2585.6	2305.68	2586.1	2870.61	2783.8	2663.66	2825.73	2721.22	2903.16	2811.97	2733.43	2652.4	2420.5	2959.03	2792.2	2591
Cd40lg	1.36756e-11	112.811	107.046	137.053	111.745	58.049	107.013	112.085	111.809	131.964	140.134	123.924	149.436	90.5446	111.131	116.097	115.568	120.851	110.551	123.363	89.4103	98.3533	112.08	101.818	79.6956	87.3467	64.5681	99.533	106.384	105.317	119.445	99.3311	72.8171	103.107	92.8462	100.125	97.4165	110.548	105.343	56.4581	91.1964	78.3927	95.3937	73.0909	61.6427	61.2405	89.0264	74.2301	65.0879
Ddx42	1.36759e-11	1029.4	1033.18	1108.42	1103.21	1032.18	1099.16	1067.05	1108.11	1158.77	1126.22	1117.26	1153.97	1029.35	1076.77	1088.41	1044.29	1068.13	1108.94	1042.16	1073.99	980.103	935.131	1060.26	1076.29	974.79	1098.4	1074.37	1157.28	997.852	1122.96	1030.96	1043.03	1017.58	1035.59	1029.86	965.694	1066	1019.86	1012.48	985.341	1025.69	978	951.842	1036.48	1011.97	1065.4	1010.67	942.105
Smg9	1.40122e-11	399.967	407.157	391.458	419.593	391.831	371.641	409.111	360.384	391.494	394.69	359.085	369.438	365.356	402.474	404.525	394.044	413.823	424.207	367.517	381.058	410.568	350.957	425.786	410.553	380.832	421.548	394.229	415.472	401.056	389.1	416.55	392.802	395.771	359.481	381.907	382.254	406.3	382.012	372.624	367.93	378.788	367.824	377.082	354.886	353.388	346.619	379.398	419.733
Adar	1.40411e-11	1546.03	2534.7	2179.14	2335.7	2027.18	2110.39	1951.41	1939.68	2137.19	1882.17	1677.36	1895.62	1825.19	2025.89	2175	2050.98	1956.81	1957.35	1953.24	2536.48	3259.38	2326.51	2674.21	2860.99	3120.03	2941.19	3260.19	2738.66	2389.31	2511.96	2532.14	2961.91	3076.54	2953.22	2764.18	2851.55	2574.19	2933.39	3576.62	3208.65	3959.16	3288.93	3043.24	4005.9	3816.99	3798.22	3474.22	2485.86
Sirpa	1.42267e-11	1546.03	2022.4	2546.62	2145.07	2478.87	1684.83	2024.26	2618.52	1637.61	1391.06	1584.66	1959.27	2358.93	1848.68	2566.83	1797.56	1822.53	2159.6	1815.74	2936.7	3453.8	2895.96	2967.04	3070.29	2672.81	3345.67	3014.29	2255.62	2352.08	2078.52	2740.42	3725.98	3290.69	2800.86	2864.3	2339.05	2419.13	2481.92	4050.87	3887.9	4537.55	3475.43	3917.84	3815.68	4015.77	3569.81	3019.96	2965.67
Ralb	1.42373e-11	293.565	243.721	306.656	256.357	287.524	257.162	234.258	307.474	190.406	201.845	211.743	211.7	276.399	231.273	272.102	264.552	197.756	245.097	260.86	328.902	402.563	356.618	309.663	363.863	315.322	428.97	359.1	283.211	284.037	314.9	383.706	462.542	452.083	364.243	327.553	346.252	330.926	304.452	491.186	523.069	560.606	470.953	504.991	486.977	507.995	433.457	442.209	403.879
H2-T24	1.43575e-11	2128.03	2813.78	2214.26	2517.56	2275.7	2416.5	1917.78	2402.89	2364.67	2158.58	1955.45	2331.47	2033.28	2052.92	2497.9	2351.73	2160.67	1984.77	2000.79	2723.82	3482.39	2379.72	2567.34	2536.57	3200.38	2781.63	3151.88	2747.29	2454.21	2371.7	2426.4	3113.7	3015.47	2850.85	2628.29	2705.43	2271.98	2880.14	4899.62	4486.44	5494.07	3900.83	3747.57	5410.47	4426.38	4890.62	4095.35	2791.27
Nqo2	1.52647e-11	232.032	196.888	269.823	225.682	269.384	242.23	253.313	314.462	243.191	209.559	230.283	290.569	255.749	226.767	301.126	222.781	214.846	203.962	272.426	229.912	289.342	236.613	245.711	221.377	229.722	274.6	230.292	224.987	234.038	194.55	256.338	308.703	289.492	226.164	214.554	265.778	241.913	260.463	305.815	300.843	361.66	318.838	278.244	278.273	338.328	310.133	256.95	262.855
Ankfy1	1.53111e-11	1642.17	1905.8	1821.09	1768.21	1916.52	1864.84	1702.58	1780.96	1948.04	1825.6	1709.56	1646.56	1701.29	1772.09	1699.73	1700.1	1713.89	1649.69	1856.86	1967.03	2278.14	1682.33	2062.46	1976.29	2103.31	2172.31	2184.85	2146.37	1841.45	1978.08	1998.64	2128.1	2241.38	2034.28	2121.94	2291.41	2096.82	2086.02	2452.16	2401.51	2828.72	2386.56	2233.42	2603.08	2620.29	2656.93	2319.53	1963.48
Pank4	1.54318e-11	540.981	541.92	586.758	585.02	504.301	569.905	566.031	541.075	620.232	533.539	603.029	572.836	522.617	614.224	593.183	538.852	552.985	634.168	576.977	524.753	471.181	484.547	557.898	526.474	562.513	516.545	608.908	579.36	581.903	564.648	513.478	509.719	555.189	602.31	567.854	538.967	660.416	567.23	457.311	439.21	481.555	474.39	465.124	504.59	471.853	491.835	530.397	540.73
Sigirr	1.54772e-11	429.452	518.026	454.845	437.122	419.041	433.858	393.419	405.307	400.292	456.401	438.123	417.866	440.015	450.531	373.687	371.766	360.111	473.912	368.803	412.99	407.137	434.734	419.896	442.753	442.848	367.371	431.31	421.941	459.565	432.535	460.608	392.802	371.977	392.811	441.982	442.61	419.939	388.958	318.047	287.216	313.571	348.918	342.198	302.93	341.34	351.727	399.701	394.7
Rpl5	1.54888e-11	8710.82	8475.75	8472.44	8741.34	8505.99	9393.9	9044.16	8592.31	9784.83	9997.1	9659.2	8690.79	8709.76	8578.11	8034.27	9412.5	9758.41	9650.49	9265.04	8625.96	8679.11	9713.59	8529.19	8616.79	9016.8	8765.68	8742.32	9162.66	8965.77	10006.2	9764.08	8081.67	9458.05	7832.41	8892.57	9955.54	9662.89	9699.63	9275.13	10108.1	8917.66	9580.62	9677.9	8810.5	8666.03	8896.08	9834.54	9969.29
Pot1b	1.56043e-11	774.295	967.237	958.514	1075.82	1134.68	844.488	974.021	956.365	880.39	757.24	880.15	1000.39	978.517	880.037	966.87	797.835	826.425	845.843	912.369	1044.18	1088.75	1006.45	1186.48	1077.9	1035.06	1188.94	1232.45	981.894	889.344	876.833	905.996	1315.83	1056.45	1010.6	1081.35	898.985	866.437	870.524	1465.09	1189.75	1433.47	1117.22	1093.87	1293.62	1351.31	1290.88	1075.39	1058.93
Tespa1	1.57703e-11	375.61	414.803	433.43	356.052	321.99	414.778	429.287	422.278	402.177	442.259	395.189	386.042	336.762	387.457	370.059	323.032	394.291	435.348	361.092	296.97	301.922	263.784	284.419	284.167	303.967	304.287	282.986	281.055	342.546	333.902	295.59	302.55	310.113	292.823	323.977	302.838	351.743	336.865	288.877	297.699	287.22	280.165	249.173	276.512	291.143	283.133	307.072	302.909
Gm10275	1.69954e-11	770.449	712.047	610.742	664.995	619.492	970.581	859.694	786.655	894.215	942.371	900.641	960.262	872.088	717.846	740.118	757.455	935.069	837.273	760.735	723.797	801.694	872.865	806.974	792.126	769.525	785.95	786.506	1020.71	817.005	944.7	815.476	743.554	889.889	764.196	703.739	745.448	802.549	838.111	882.629	845.925	800.396	764.869	851.342	726.503	688.704	779.346	868.556	864.5
Klra2	1.74083e-11	311.513	350.767	587.615	431.644	705.658	326.016	456.187	466.203	338.08	294.411	320.054	307.173	519.44	435.513	645.789	307.716	354.008	386.5	375.228	636.516	827.998	801.541	594.923	857.332	593.084	888.369	679.167	592.299	520.202	457.872	624.023	1074.82	888.303	728.485	599.322	588.734	479.52	589.224	1022.83	1075.49	1262.19	864.559	1108.82	1082.27	1208.75	1048.61	952.937	741
Tmem184b	1.78705e-11	592.259	634.63	620.165	662.804	687.518	541.7	554.822	607.961	629.03	519.397	525.943	556.232	659.228	651.768	622.207	561.13	502.935	559.61	532.001	834.496	1156.22	889.847	859.987	1018.33	961.688	1034.57	1057.78	851.07	717.007	729.337	811.471	1106.61	1127.03	1008.21	885.395	893.69	782.45	871.682	1402.98	1187.65	1671.94	1196.29	1185.23	1358.78	1372.39	1339.77	1175.63	856.156
Rab31	1.81562e-11	471.756	383.263	579.905	364.816	480.718	348.414	421.441	412.295	324.883	314.981	339.57	329.312	432.073	417.492	478.9	403.791	357.67	432.777	406.068	651.418	816.562	801.541	627.74	715.65	724.104	828.996	609.884	572.891	571.265	536.597	761.805	969.185	860.543	672.54	602.898	585.558	585.76	578.806	905.212	1034.61	1245.06	903.232	950.181	1076.11	976.836	974.913	813.994	756.021
Chd3	1.89053e-11	3559.96	3763.81	3727.84	3559.42	3736.9	3857.44	3819.87	4010.14	3954.53	3985.47	3767.47	3990.48	3796.52	4056.28	4689.23	3952.97	4318.9	3886.42	3986.15	3254.96	3078.69	2532.55	3524.94	3523.51	3160.2	3220.99	3245.56	3707.62	3700.99	3540.81	3315.58	3109.6	3355.72	3726.94	3651.72	3323.81	3721.3	3874.53	2825.73	2247.42	2765.48	2830.01	2767.49	2794.18	2656.43	2919.63	3048.51	2956.49
Dmac2	1.96337e-11	755.066	869.748	744.369	854.524	812.686	929.103	840.64	765.691	903.012	808.665	846.973	939.507	843.495	934.101	856.215	820.113	836.191	876.694	810.852	754.665	648.446	823.051	813.706	821.106	801.843	876.494	880.184	869.041	805.303	733.861	721.752	667.661	759.816	826.093	808.155	715.799	830.545	743.187	656.796	579.674	658.103	685.803	696.855	679.831	738.901	755.995	844.447	739.331
Gpr141	1.96353e-11	189.728	363.192	382.035	405.351	614.049	235.594	399.024	443.242	369.5	264.841	287.854	325.161	497.201	375.442	526.064	357.842	307.621	386.5	385.508	797.241	1164.23	1072.12	761.535	897.582	793.982	1145.16	907.507	657.711	606.371	543.836	888.372	1214.3	1108.79	705.869	792.421	822.746	774.553	679.518	1510.25	1619.52	1747.7	1282.23	1461.82	1252.23	1677.59	1475.5	1350.73	970.477
Il21r	1.96911e-11	1808.82	1980.35	1878.48	1899.67	1874.8	2008.36	2161.01	1976.62	2095.72	1973.45	1970.09	2006.31	1707.64	1901.24	1855.74	1778.07	2047.14	1939.35	1814.46	1568.94	1489.02	1392.51	1686.32	1531.93	1608.05	1522.92	1678.4	1676.26	1713.79	1740.09	1620.54	1461.47	1528.36	1587.91	1634.9	1668.79	1643.14	1543.1	1272.19	1256.83	1234.52	1394.81	1305.67	1357.02	1417.57	1609.77	1573.43	1552.93
Mpeg1	1.96912e-11	3283.06	4217.8	4679.5	4530.07	6038	3817.62	4473.33	4202.81	3565.55	2923.54	3162.49	3176.89	4563.77	3724.39	5409.39	3525.51	3503.46	4110.09	3339.78	7632.87	10568.4	8963	7327.56	8752.83	8441.19	10765.8	7928.49	7064.46	6197.75	5632.91	8637.8	12520.4	10999.1	7366.99	7563.04	7871.68	6834.59	6822.96	12170.5	13557.9	15161.4	11259.9	12339.1	12101.3	14912.6	12171.1	10391	8922.05
Atp6v1b2	1.97389e-11	1184.52	1193.75	1293.44	1176.61	1308.82	975.558	1060.33	1247.87	1053.2	916.658	998.218	1025.29	1077	964.136	1075.71	1022.01	1022.96	1210.06	1033.16	1528.49	1825.26	1855.55	1351.41	1577.01	1575.74	1753.73	1493.97	1285.23	1404.23	1284.94	1650.98	1986.57	1769.47	1430.78	1597	1502.54	1450.76	1445.86	1701.27	1802.96	2204.88	1644.9	1809.83	1821.98	1963.71	1816.29	1644.48	1574.63
Samhd1	1.98495e-11	7689.11	10123.5	9824.98	10046.1	11793.9	9071.2	9603.47	10178.6	9586.89	8342.49	8174.07	9049.15	9178.37	9570.78	10715.4	8532.51	8464.45	8616.97	8965.63	10594.1	13380.6	11776.3	12089.5	13424.3	12219.8	14158.2	13528.7	11766.2	10481.7	10044.2	11116.3	14974.7	13342	12396.2	11617.4	11279.1	10629.8	11208	15883.5	14040.1	18130.4	14108	14620.7	16737.8	17109.2	16996.8	14945.6	11697.5
Cfp	1.99059e-11	256.389	306.801	394.884	250.879	347.387	317.72	302.63	313.464	264.557	236.557	212.719	264.28	279.576	331.891	413.595	331.387	258.792	284.519	250.58	415.119	562.673	580.778	416.53	551.429	563.386	656.072	471.318	412.597	395.737	337.522	452.597	758.938	636.881	515.415	504.918	435.198	362.511	430.632	661.501	731.668	921.608	661.74	717.619	857.714	887.485	773.508	598.282	498.173
Xylt2	2.02235e-11	321.768	277.173	302.373	310.039	286.617	348.414	355.31	321.45	333.681	367.692	283.951	341.765	287.519	306.361	304.755	349.488	288.089	363.361	304.551	284.197	290.485	247.934	311.346	328.443	313.575	307.997	339.583	319.151	281.909	346.571	307.606	323.062	346.597	352.339	321.832	322.957	324.465	320.658	264.412	247.383	280.633	284.462	293.194	287.079	262.029	305.025	286.769	305.412
Hnrnpa1	2.05251e-11	2736.95	2973.39	2896.1	3148.59	3123.76	3183.01	3038.63	3003.86	3355.66	2999.39	3303.98	3059.28	3177	2946.47	2570.46	3131.47	3231.24	3164.84	2956.85	2890.93	2638.39	2982	3131.97	3390.69	3085.96	3177.2	3269.95	3521.45	3010.58	3135.43	3015.18	3033.7	3140.78	3138.92	3093.88	3258.16	3085.29	3080.4	3045.92	2876.36	2984.85	3156.59	3172.81	2728.13	2972.67	2913.06	3057.39	3038.27
Nlrp1a	2.05536e-11	48.7139	64.9922	100.22	86.5479	99.7717	57.2394	73.9763	85.8532	54.6709	51.4254	68.3043	45.6609	71.4826	70.5832	137.865	58.48	63.4773	62.5598	69.3914	109.634	186.414	122.269	105.184	151.341	122.285	184.056	138.566	118.604	122.338	96.8227	133.777	214.349	179.247	147.602	135.884	122.829	93.3197	131.968	235.242	209.647	258.893	171.881	214.289	234.242	198.781	202.864	164.321	120.162
Adam15	2.08397e-11	216.649	246.588	312.652	267.313	276.64	256.333	279.092	285.512	201.088	226.272	236.138	250.443	292.284	237.28	386.385	261.768	217.288	305.943	235.16	356.577	510.065	500.397	370.249	400.893	421.885	489.827	439.116	313.401	371.269	304.946	457.404	658.43	528.223	422.569	470.589	343.075	394.814	376.224	516.592	559.757	638.34	500.172	523.264	540.695	560.2	558.969	394.625	428.078
Slfn3	2.08835e-11	43.5861	74.5499	50.5383	54.7772	52.6069	52.262	70.6138	74.872	68.4957	64.2818	64.4012	77.4851	79.4251	81.0956	88.8867	69.6191	86.6709	59.9889	56.5412	136.244	174.977	96.2302	128.746	142.486	145.869	176.635	137.59	124.354	82.977	96.8227	125.766	179.479	165.764	107.13	121.581	123.888	99.7803	125.022	232.419	206.502	252.965	213.132	170.268	232.481	200.788	232.053	176.376	136.851
Atp6v1a	2.15862e-11	675.585	541.92	562.774	583.925	591.374	554.973	555.943	560.042	544.824	435.831	441.051	442.772	633.812	513.605	506.11	587.585	469.976	537.329	523.006	664.19	816.562	700.782	630.265	788.101	783.5	793.372	754.304	706.59	598.924	589.985	741.779	809.192	867.681	638.02	712.321	716.858	641.752	640.159	851.577	918.254	908.433	831.043	900.347	897.342	928.646	909.237	824.779	718.47
F13a1	2.15869e-11	2266.48	1628.63	1863.06	1871.19	1645.33	1488.22	1455.99	2178.28	1136.78	1765.18	1684.19	1652.09	1680.64	1121.82	2461.62	1934.02	1417.25	1783.38	1536.89	2919.67	4058.79	3140.5	1964	2209.74	2671.94	2833.58	2054.09	1503.75	2975.47	1696.66	3046.42	3829.56	3240.72	2402.1	2287.15	2085.98	2506.71	2485.39	3520.16	4656.26	4395.92	3458.24	3598.06	3485.45	3906.34	3544.27	2320.8	2714.5
Gyg	2.17942e-11	316.64	290.553	373.469	338.523	382.761	293.663	314.96	318.456	316.714	276.412	299.563	282.267	309.758	324.382	319.267	265.945	264.896	296.516	330.252	437.472	545.518	520.775	466.177	521.644	458.57	577.403	477.173	397.502	430.842	424.391	517.483	665.609	606.743	453.518	514.216	473.317	412.042	483.882	653.973	754.729	838.604	624.786	725.095	735.309	779.059	734.103	621.757	568.267
Hnrnpll	2.18788e-11	189.728	168.215	253.548	191.72	234.01	185.821	175.974	198.66	163.384	191.56	195.155	167.423	171.558	150.177	181.402	172.655	166.017	220.245	176.049	223.526	289.342	293.219	248.235	258.407	257.673	295.381	247.857	221.393	222.336	238.89	265.951	289.217	292.664	264.255	240.301	202.245	238.324	280.142	289.818	335.435	329.381	300.791	308.975	288.84	313.23	312.322	225.228	262.855
Agrn	2.21528e-11	284.592	331.651	232.133	257.453	254.871	243.89	227.533	297.491	254.502	161.99	191.252	242.141	206.505	294.347	304.755	270.122	205.08	232.243	188.899	314	466.607	255.859	339.114	379.158	367.73	431.196	459.608	312.682	260.633	248.843	285.977	489.208	395.771	365.433	321.117	326.133	278.523	335.707	573.991	457.03	672.596	455.484	432.731	638.442	549.156	653.834	454.263	317.929
Fam214a	2.21995e-11	1296.05	1260.66	1212.06	1313.56	1259.84	1232.72	1420.12	1160.02	1386.88	1302.35	1494.89	1325.55	1245.39	1318.55	1331.49	1232.26	1242.69	1267.48	1340.28	1121.89	1020.13	971.359	1276.52	1285.59	1207.13	1260.19	1374.92	1417.49	1169.13	1258.69	1199.18	1008.16	1061.2	1230.81	1263.73	1170.06	1362.47	1134.46	966.375	808.189	925.56	1041.6	965.962	988.925	1185.66	1095.32	1190.85	1083.96
Hipk3	2.22173e-11	1398.6	1295.06	1386.8	1381.48	1425.83	1357.98	1419	1394.62	1472.34	1329.35	1371.94	1267.43	1461.42	1323.06	1206.32	1428.58	1309.83	1334.32	1495.77	1283.68	1384.95	1164.95	1292.51	1317.8	1322.43	1347.03	1298.81	1316.14	1244.66	1371.81	1347.38	1337.37	1408.59	1276.04	1412.48	1377.6	1333.04	1398.39	1411.45	1264.17	1405.14	1387.94	1370.45	1256.63	1382.43	1420.04	1257.47	1391.04
Iqgap2	2.25976e-11	699.942	730.206	892.557	896.154	881.619	812.136	777.872	861.527	780.474	749.526	748.42	731.958	902.269	782.422	917.892	646.065	772.714	718.152	700.339	1015.45	1189.39	955.51	1140.2	1118.15	1160.84	1335.89	989.475	1164.47	935.087	962.797	1035.77	1564.03	1317.38	1065.35	1044.88	1040.87	1115.53	1029.12	1310.77	1261.03	1484.85	1289.1	1415.3	1231.97	1594.26	1412.02	1444	1157.4
Fcho1	2.26218e-11	1137.09	1246.32	1254.03	1385.86	1268.91	1343.05	1267.68	1216.92	1307.7	1261.21	1249.97	1191.33	1146.9	1255.48	1369.58	1282.38	1247.57	1288.05	1188.65	1136.79	1100.19	1126.46	1352.25	1352.41	1201.89	1271.32	1330.03	1329.08	1299.97	1268.65	1152.72	1135.33	1231.73	1365.32	1328.09	1165.82	1274.89	1135.62	993.663	948.652	965.086	1051.91	1042.38	1062.9	1049.12	1128.88	1088.71	1136.53
Foxn3	2.34476e-11	1676.78	1834.12	1817.66	1852.56	1722.42	1711.37	1807.94	1770.97	1750.1	1825.6	1633.45	1879.01	1629.8	1787.11	1795.87	1744.65	1750.51	1743.1	1913.4	1762.66	1737.19	1498.93	1811.7	1721.1	1760.91	1839.08	1792.57	1820.03	1644.65	1727.42	1719.07	1773.25	1798.02	1736.7	1790.1	1838.21	1699.14	1749.15	1733.26	1574.45	1707.51	1875.22	1657	1728.64	1981.78	1702.45	1633.7	1719.82
Ddit4	2.35894e-11	565.338	487.441	747.795	641.988	742.846	914.171	423.683	452.227	559.277	574.679	367.867	502.27	573.449	584.188	317.453	320.248	296.634	973.533	881.528	910.069	916.059	859.279	846.524	409.748	953.826	812.668	1056.81	317.714	539.351	532.072	1071.81	778.425	682.883	322.581	415.52	574.969	763.068	383.169	863.809	1113.23	853.097	888.623	1076.43	738.832	713.803	839.913	551.968	707.622
Qk	2.36431e-11	1290.92	1300.8	1357.68	1201.81	1397.71	1232.72	1286.74	1324.74	1297.02	1270.21	1248.02	1259.13	1367.7	1228.45	1316.97	1253.14	1231.7	1161.21	1304.3	1350.73	1335.78	1348.36	1262.21	1370.12	1271.77	1345.54	1241.24	1306.8	1135.08	1217.07	1291.3	1380.45	1370.52	1331.99	1403.19	1259	1341.65	1276.85	1591.18	1560.82	1552.04	1503.95	1549.03	1444.2	1628.39	1560.15	1461.76	1432.77
G6pdx	2.40836e-11	747.374	862.102	1000.49	868.766	992.275	792.226	848.486	937.397	806.239	816.379	871.368	817.745	911.8	848.5	1066.64	891.124	841.074	844.129	821.132	1162.33	1489.02	1505.72	1154.5	1332.29	1177.43	1436.08	1163.17	1076.06	1156.36	1056.91	1256.06	1677.87	1498.22	1265.33	1207.23	1180.65	1149.99	1171.5	1687.16	1656.21	1982.21	1557.24	1685.24	1791.16	1747.86	1639.69	1494.12	1294.25
Atp1a3	2.40875e-11	611.488	878.35	1238.62	902.728	1222.66	951.501	831.673	908.447	768.535	575.965	680.116	776.235	860.968	813.959	1238.97	889.732	781.259	884.407	824.987	1455.05	2015.1	1712.9	1737.65	1791.14	1654.35	2147.08	1544.71	1481.47	1318.06	1364.57	1857.65	2729.1	2265.17	1699.8	1647.78	1364.89	1373.95	1487.53	2089.89	2036.72	2437.42	1907.01	2090.56	2257.88	2336.17	1831.61	1591.19	1656.4
Tdrd7	2.41121e-11	855.057	1125.89	761.501	895.059	708.379	797.204	947.121	929.411	844.571	812.522	696.704	838.5	1096.07	1081.27	1358.7	1232.26	1004.65	589.605	873.818	1050.57	1526.76	909.093	880.183	917.707	1101.44	1093.95	1246.11	925.108	960.619	843.352	859.534	1162	1138.14	1080.82	982.659	1111.82	735.072	1147.19	1946.86	1990.6	1758.24	1640.6	1389.56	2145.17	1750.88	1714.12	1497.93	1114.84
Rab37	2.41818e-11	335.87	400.467	460.841	417.402	381.854	446.301	378.848	486.169	372.642	380.548	408.85	431.703	379.652	361.927	397.269	364.804	444.341	424.207	431.769	346.997	325.938	373.6	380.347	376.743	379.958	350.301	379.592	357.248	405.311	345.666	362.078	378.444	348.183	305.916	353.3	373.783	347.436	363.49	286.054	372.123	372.859	339.464	347.182	336.393	307.206	353.187	350.848	327.108
Plac8	2.42338e-11	1921.64	2313.91	1733.72	2817.74	3316.96	1925.4	2378.45	1892.76	2198.15	1401.34	1532.94	1609.2	1858.55	2141.52	2318.31	1791.99	1794.45	1600.85	1745.07	4271.47	6470.74	5479.46	4097.14	5239.79	5050.39	6829.38	5373.81	3808.25	3485.04	3327.26	5124.36	7424.26	6842.31	4451.86	4461.3	5581.33	3466.47	3847.9	6795.68	7781.05	8770.1	6288.25	7159.58	7604.95	9505.32	7279.01	6621.71	4443.5
Itm2b	2.46445e-11	9222.31	9103.69	8603.5	9357.03	9130.02	8747.67	10316.3	10362.3	8033.48	10825.1	9194.73	9819.85	12781.1	11434.5	14209.2	11308.9	10035.5	8644.39	9915.26	9524.32	11245.4	11090.3	9462.39	9536.91	9547.87	9962.79	9294.63	8530.11	9537.04	8606.36	9279.45	11470.2	10623.1	10392.8	8567.87	9086.2	8770.61	10613	12703.1	13108.2	12560	11834.8	12441.2	12630.6	12566.3	10996.2	10210.1	10065.3
Dna2	2.49408e-11	155.115	264.748	216.715	272.79	275.733	175.866	254.434	286.51	203.602	163.276	187.349	174.341	252.572	205.742	348.291	228.351	228.274	269.093	186.329	468.339	624.429	492.472	436.726	496.689	451.583	610.058	515.23	371.625	437.225	330.283	495.053	654.328	586.914	458.279	455.571	394.96	396.25	391.273	690.671	578.626	726.614	592.988	576.421	567.113	650.554	523.213	451.091	440.595
Cxcr4	2.50658e-11	3242.04	3102.42	3384.35	2828.69	2845.31	3582.02	1976.06	2201.24	2977.36	3099.67	1834.46	2638.64	2495.54	2611.58	1309.72	2156.8	1877.46	3735.59	4095.38	3634.95	3706.55	3626.18	3407.13	1627.72	3371.58	2303.67	3257.27	1630.26	2256.34	2624.17	3425.32	2365.02	2267.55	1232	1962.46	1967.39	2925.21	1847.55	3941.72	4096.5	2929.51	3650.74	3250.05	3123.52	2159.48	2964.14	2941.92	3355.36
Csnk1a1	2.56934e-11	2216.48	2220.25	2199.7	2431.01	2247.58	2310.31	2396.38	2328.02	2347.08	2381	2201.35	2222.16	2628.97	2266.17	2387.24	2485.4	2319.36	2200.73	2381.15	2182.04	2337.61	2395.57	2241.69	2274.14	2262.28	2239.1	2261.94	2364.16	2208.47	2214.25	2311.85	2447.06	2493.59	2271.16	2298.59	2377.17	2261.21	2331.43	2380.65	2488.51	2564.56	2482.81	2503.36	2336.26	2452.63	2465.74	2327.78	2270.57
Rnpep	2.58169e-11	521.752	420.538	453.131	419.593	518.813	407.312	457.308	413.293	400.292	363.835	350.303	327.928	441.604	405.478	551.461	414.93	380.864	382.215	336.677	681.221	768.528	749.464	611.752	647.225	704.888	759.975	704.538	571.454	653.178	490.447	697.721	982.517	801.852	689.204	644.379	632.148	588.632	593.855	872.278	898.337	1158.76	817.292	871.276	941.372	989.887	1006.29	780.368	683.423
Dpy19l1	2.58214e-11	396.121	399.511	440.283	419.593	526.069	416.437	457.308	379.351	446.165	371.549	433.244	330.695	452.723	387.457	422.666	349.488	417.485	447.345	364.947	527.946	670.175	606.816	489.738	573.164	612.301	709.507	560.117	526.887	503.181	496.782	665.678	744.58	709.056	517.796	613.626	613.089	499.619	534.817	710.431	694.98	847.168	666.897	754.165	668.383	859.374	739.211	696.621	611.659
Hdgfl2	2.59482e-11	565.338	651.833	603.89	591.593	570.513	661.156	609.744	667.858	693.755	717.385	696.704	626.799	595.688	647.263	562.345	621.002	687.264	730.15	651.508	636.516	568.391	632.855	649.619	611	598.325	632.323	634.279	685.744	672.327	622.561	603.196	587.664	571.845	688.014	662.258	590.852	695.591	539.447	555.171	500.008	604.743	593.847	570.607	559.187	543.133	593.266	586.228	635.858
Ctcf	2.5978e-11	1598.59	1677.37	1546.99	1683.85	1635.35	1788.52	1617.39	1667.15	1795.34	1838.46	1614.91	1699.14	1569.44	1639.93	1394.98	1595.67	1685.81	1678.83	1601.14	1550.84	1582.8	1333.64	1725.02	1695.34	1650.85	1612.72	1623.75	1878.97	1638.26	1711.14	1677.41	1575.31	1656.05	1679.56	1632.76	1632.78	1692.68	1649.6	1544.13	1494.78	1575.1	1610.52	1622.95	1563.96	1611.33	1601.75	1780.25	1594.65
Gna13	2.68975e-11	1833.18	1669.73	1734.58	1784.64	1775.03	1691.47	1675.68	1578.3	1691.03	1598.05	1615.88	1527.56	1521.79	1654.95	1453.03	1608.2	1544.21	1558.85	1692.38	1644.51	1702.89	1461.57	1628.25	1593.11	1644.74	1597.88	1625.71	1566.29	1579.76	1645.99	1639.76	1644.02	1602.91	1479.59	1586.99	1679.38	1531.88	1569.72	1559.18	1615.33	1671.94	1650.91	1608	1718.95	1696.66	1692.96	1474.45	1645.55
Tbc1d10c	2.69733e-11	2585.68	2904.58	2920.08	2973.3	2767.3	2788.97	2833.52	2741.31	2876.19	2715.26	2854.14	2830.97	2590.85	3038.08	2708.32	2642.74	2852.81	3087.71	2937.57	2669.53	2279.28	2533.69	2649.8	2580.04	2794.22	2391.25	2735.21	2620.06	2775.48	2866.67	2672.33	2413.22	2435.69	2738.96	2895.05	2766.84	2834.76	2589.58	2052.25	1901.5	2128.46	2041.08	2046.54	2155.73	2104.26	2268.71	2287.81	2448.31
Gbp3	2.70432e-11	342.279	444.432	362.334	477.657	596.816	494.416	476.363	439.249	520.316	422.974	476.179	395.728	451.135	476.061	473.458	421.892	394.291	346.221	471.605	398.089	559.242	464.169	557.056	655.275	515.346	620.448	576.706	558.515	454.246	485.018	513.478	655.353	609.915	536.841	514.216	604.618	417.785	463.045	548.585	625.796	745.718	646.271	739.214	662.219	791.106	692.509	702.966	510.689
Stx16	2.70576e-11	1162.72	1352.41	1248.9	1231.39	1328.78	1202.03	1310.28	1255.85	1230.41	1248.35	1225.57	1241.15	1280.33	1232.95	1335.12	1307.45	1115.74	1240.91	1150.1	1186.81	1221.41	1316.66	1342.15	1207.51	1245.56	1329.21	1374.92	1223.41	1205.29	1086.77	1082.23	1467.62	1228.55	1317.7	1225.11	1042.99	1174.39	1127.51	1317.36	1185.55	1409.75	1281.37	1191.88	1567.49	1419.57	1532.42	1328.53	1162.4
Rhoh	2.73129e-11	1221.69	1058.99	1114.41	1097.73	1175.49	1130.69	1272.17	1025.25	1239.21	1050.36	1029.44	1068.19	986.46	1216.43	1061.2	1090.23	1163.34	1113.22	1143.67	1018.64	937.788	1057.4	967.696	1069.85	987.018	1010.08	1044.12	986.925	1018.06	970.941	1163.94	865.6	1073.89	1005.83	1084.22	1175.35	1139.22	1054.58	812.056	871.083	783.927	904.951	933.57	806.639	848.331	820.211	975.777	999.683
Ywhab	2.73355e-11	1708.83	1803.53	1753.42	1895.29	1910.17	1732.94	1757.5	1925.71	1831.79	1724.04	1720.29	1728.19	1912.56	1913.25	1944.62	1906.17	1690.69	1864.8	1936.53	1938.29	2094.01	1881.58	1953.06	1826.56	1938.22	2040.95	1939.92	1900.53	1863.79	1878.54	2073.94	2140.41	2192.2	1933.11	2036.12	2070.1	2045.85	1973.73	2198.1	2146.78	2310.28	2205.23	2073.95	2122.27	2239.79	2118.39	2054.97	2081.14
Plekhf2	2.73707e-11	605.078	599.266	555.921	589.402	692.96	584.837	648.974	562.039	571.845	534.825	505.452	524.408	586.157	627.74	622.207	615.433	520.025	548.47	569.267	688.672	739.937	806.07	643.728	662.52	706.635	667.946	706.489	610.988	586.158	648.802	716.145	697.403	717.78	697.537	648.67	750.742	668.313	688.779	644.563	818.671	789.197	762.29	657.818	717.697	778.055	692.509	806.38	651.713
Bambi-ps1	2.81614e-11	134.604	132.852	143.049	170.905	117.005	157.616	154.678	146.749	173.439	164.561	174.664	202.015	104.841	133.658	141.493	153.162	200.198	195.392	134.928	146.888	140.668	183.403	134.636	163.416	140.628	128.394	149.3	135.136	160.635	158.355	130.572	122.045	152.28	123.795	130.878	149.301	171.565	142.386	138.322	106.92	146.245	134.067	132.062	116.241	107.422	109.459	147.191	151.037
Wdfy3	2.82384e-11	292.283	240.853	395.74	244.306	273.012	199.923	228.654	240.589	184.75	149.134	200.034	193.713	212.859	199.735	326.523	271.514	224.612	228.815	195.324	406.604	503.203	294.351	424.945	430.678	378.211	454.946	363.979	335.684	345.738	359.239	346.858	503.566	506.808	384.478	376.901	337.781	337.387	321.816	538.234	541.937	627.141	486.422	519.111	563.59	641.519	561.158	413.024	403.044
Dgkg	2.83679e-11	121.785	128.073	150.758	145.707	152.379	102.865	105.36	132.773	99.9158	105.422	115.142	145.285	108.018	78.092	130.609	105.821	97.6573	103.695	105.372	185.207	256.176	183.403	177.551	176.296	177.314	208.548	161.985	166.764	165.954	148.401	189.851	223.579	226.041	163.076	196.675	150.36	162.233	163.223	260.648	270.445	273.386	250.946	232.562	217.511	250.986	264.16	178.279	217.794
Atrnl1	2.83774e-11	169.217	218.871	254.405	213.631	212.242	186.65	229.775	230.606	170.297	209.559	199.058	197.864	239.864	175.707	284.8	183.794	158.693	201.391	176.049	306.549	339.662	331.711	286.943	313.147	339.779	385.925	289.817	274.585	303.185	283.229	366.884	460.491	410.84	335.675	301.091	280.602	305.801	302.137	370.742	438.162	472.332	406.498	417.781	447.35	420.652	422.511	295.017	382.183
Tmem108	2.83845e-11	75.6348	53.523	60.8173	74.4969	65.3051	75.4896	85.1848	62.8925	74.7797	59.1393	87.8198	53.9628	71.4826	84.0991	63.4905	75.1886	69.5809	76.2715	69.3914	85.1526	75.4805	73.5878	63.1106	80.5006	81.2325	77.1849	66.3554	70.4433	64.8923	67.8663	66.4877	58.4588	85.6578	66.6588	72.9485	84.71	73.2201	76.4024	57.3991	55.5564	59.9473	67.0334	68.1074	51.956	59.2326	48.8916	69.1546	64.2534
Zfp516	2.85336e-11	262.799	360.324	355.481	267.313	311.106	232.276	279.092	276.527	236.279	205.702	200.034	282.267	274.811	255.301	310.197	270.122	255.13	296.516	272.426	399.153	372.828	366.807	364.359	420.213	348.513	395.573	418.624	288.961	299.994	289.563	314.815	503.566	421.944	405.904	360.451	369.547	315.851	343.811	455.429	417.197	518.446	424.545	449.343	443.827	480.888	415.943	385.743	351.308
Atp7a	2.88887e-11	408.94	458.768	408.589	426.166	474.369	377.448	449.462	374.36	377.041	385.691	335.667	323.777	376.475	402.474	451.69	420.499	366.215	392.499	402.213	470.468	552.38	487.944	485.531	526.474	442.848	558.848	510.351	457.882	415.949	440.679	458.205	633.816	576.604	457.089	463.438	461.669	417.785	450.311	701.022	684.497	724.638	632.52	603.83	672.786	749.945	685.212	561.484	532.385
Dtx3l	2.89499e-11	1434.5	1515.85	1371.39	1635.65	1520.16	1368.77	1314.76	1341.71	1491.82	1208.5	1188.49	1383.66	1316.87	1270.5	1478.42	1255.93	1281.75	1146.64	1178.37	1844.62	2127.18	1700.44	1664.44	1894.98	2072.74	2099.58	2131.18	1908.44	1389.33	1562.74	1553.25	2270.66	2184.27	1916.44	1782.95	1915.5	1460.81	1726	3084.5	2903.61	3453.23	2824	2866.32	3293.48	3149.37	3219.55	2825.82	1938.45
Scamp2	2.94023e-11	693.532	702.489	740.086	707.721	754.637	636.27	737.521	718.771	671.132	617.105	635.23	621.265	643.343	638.252	754.63	622.394	678.718	686.444	670.784	808.95	890.898	858.147	778.364	809.031	855.998	838.644	829.442	730.31	807.43	780.011	842.712	852.267	829.611	823.712	855.357	785.685	841.313	794.122	822.407	941.315	995.389	817.292	747.52	922.879	900.536	888.075	850.157	817.771
Ccar2	3.05701e-11	790.96	866.881	866.86	868.766	906.108	930.762	882.111	851.544	963.967	871.661	897.714	845.418	797.428	872.528	890.681	1016.44	885.02	910.974	880.243	923.906	847.44	665.687	951.708	928.172	897.051	900.243	864.571	946.672	875.514	905.789	869.948	799.962	892.268	965.362	921.154	939.222	919.558	876.312	774.417	806.093	834.651	825.886	804.83	856.834	829.256	887.346	850.157	911.23
Trim30a	3.06298e-11	1928.05	3244.83	2729.07	2967.83	2700.19	2824.64	2418.8	2396.9	2851.68	2075.02	2056.94	2483.67	2290.62	2377.3	2668.42	2266.8	2144.8	2123.61	2031.63	3181.51	4894.79	3707.69	3270.81	3750.52	4295.71	4502.7	4381.41	3714.09	2693.56	3172.53	3061.64	4402.87	4471.65	3881.68	3508.68	3995.13	2871.37	3617.54	6658.29	6291.5	7618.58	5644.56	5564.87	7705.34	6988.44	6978.36	6143.97	3513.08
Lrrc8b	3.07052e-11	317.922	281.951	289.524	314.421	265.756	277.072	269.005	250.572	245.076	280.269	311.272	279.5	243.041	252.297	342.849	321.64	278.323	353.934	278.851	368.285	386.552	362.278	351.737	337.298	388.693	365.144	355.196	367.312	369.141	335.712	378.9	427.672	490.946	322.581	348.293	367.43	332.362	338.023	478.012	515.731	501.318	487.281	414.458	540.695	543.133	471.402	344.504	423.071
Tiam1	3.08807e-11	243.57	324.005	326.357	337.427	337.41	223.151	260.038	397.321	246.333	213.416	251.75	237.99	250.983	238.781	360.989	278.476	240.481	317.941	300.696	576.909	794.832	497.001	587.35	524.864	534.562	687.243	581.585	428.41	541.478	413.532	639.244	757.913	616.26	568.98	554.981	453.198	551.304	504.719	700.081	775.694	873.518	684.085	632.9	627.875	708.783	766.941	553.237	546.571
Myo1f	3.10487e-11	1938.3	2381.77	3171.92	2633.69	3277.95	2506.09	2563.39	3059.77	2205.06	1769.04	2288.19	2258.14	2424.05	2206.1	2904.24	2229.2	2281.52	2438.98	2196.11	3386.95	4389.3	3463.16	3768.97	3835.85	3575.98	4334.23	3860.32	3210.2	3025.47	3049.46	3477.39	4918.74	4311.44	3637.67	3704.64	3015.68	3144.87	3280.67	5081.23	4769.47	6071.15	4327.95	4631.3	5125.15	5425.3	5020.51	4018.58	3661.61
Sdcbp	3.1295e-11	4914.98	3840.27	3527.4	3941.76	3622.62	3639.26	3789.6	4073.04	3170.91	3955.9	3724.54	3712.37	5161.04	4299.57	4787.19	5084.98	3790.33	3367.95	4158.34	3572.15	4273.8	3904.68	3160.58	3223.24	3608.29	3405.78	3139.19	3033.38	3619.08	3163.48	3470.98	3994.68	3671.39	3279.38	3239.06	3665.82	3268.34	4117.62	4177.9	4920.41	4320.16	4139.74	4266.68	4702.46	4677.37	4357.92	3821.27	3752.57
Thbd	3.15666e-11	151.27	196.888	200.44	184.051	253.964	204.9	210.72	141.758	160.871	124.707	163.93	127.297	150.908	145.672	177.773	231.135	145.265	179.967	231.305	355.512	499.772	372.468	437.567	297.047	434.987	397.799	372.761	276.742	274.462	288.658	363.68	553.82	448.117	263.064	326.123	338.84	276.37	276.669	654.914	621.603	597.497	528.533	445.19	542.456	556.184	448.051	435.23	448.939
Gvin1	3.17506e-11	157.679	203.578	174.743	237.733	163.263	149.32	224.171	183.686	205.487	179.989	359.085	127.297	184.266	175.707	206.798	182.402	159.914	123.406	163.198	209.688	251.602	190.196	178.393	202.057	267.281	223.391	286.889	207.736	230.846	198.17	140.185	210.246	253.801	214.26	167.352	265.778	203.15	203.74	446.96	287.216	334.651	343.761	330.57	322.303	362.423	407.916	341.332	186.919
Cmpk2	3.21158e-11	362.79	841.075	521.658	704.434	596.816	638.758	581.723	570.025	608.921	456.401	362.989	448.307	595.688	603.711	821.749	751.886	532.232	384.786	494.735	891.974	1532.48	884.186	891.963	969.227	1208.01	1220.86	1214.89	927.983	582.967	747.435	837.906	1286.09	1327.7	1060.59	833.186	1100.17	666.159	1137.93	2119.06	2116.39	2689.72	1760.92	1519.96	2360.92	2092.22	2056.36	1815.15	931.257
Nadk	3.26367e-11	1739.6	1846.54	2338.47	2059.62	2550.53	1809.26	1996.24	2104.4	1857.55	1576.19	1726.15	1697.75	1879.2	1878.71	2116.96	1892.25	1762.71	1952.21	1836.3	2953.73	3641.36	3534.48	3098.31	3270.74	3178.55	3695.97	3109.92	2791.86	2583.99	2550.87	3142.55	4194.67	3835.56	2910.37	3284.11	3011.44	2780.93	2858.14	4578.75	4102.79	4879.45	3614.65	3980.96	4431.23	4686.4	3974.81	3681.69	3323.65
Mthfr	3.31096e-11	225.622	386.13	262.114	327.567	272.105	258.822	240.983	239.59	251.989	226.272	249.799	251.827	292.284	225.265	315.639	282.653	229.495	224.53	222.31	435.343	638.153	373.6	415.689	466.904	608.807	614.511	556.214	426.254	375.524	361.049	457.404	602.023	542.499	457.089	466.298	491.318	380.457	413.267	800.764	812.382	980.238	675.491	641.206	811.042	879.453	895.372	668.706	432.25
Rbbp7	3.32494e-11	738.4	694.843	743.512	708.816	708.379	758.214	775.63	719.769	838.915	754.668	715.244	677.995	659.228	710.337	642.161	696.191	662.849	762.715	729.895	716.346	673.606	735.878	625.216	676.205	676.064	691.696	714.296	739.655	676.582	776.391	750.591	650.226	656.71	677.301	690.15	798.392	775.271	759.393	678.438	639.423	662.056	673.772	703.5	649.01	624.452	678.644	699.159	751.848
Dgka	3.4497e-11	5112.4	5815.85	5858.16	5812.95	4799.02	5696.56	5429.41	5541.53	6118.74	6194.19	6226.42	6505.98	5585.17	5757.79	5191.71	5824.33	6047.43	6439.38	5881.56	5140.03	4555.13	5083.22	5705.2	4730.22	5071.35	4598.44	5250.86	5369.51	5579.67	5662.77	4885.65	4659.27	4627.11	4968.46	5325.24	5048.72	5592	5154.84	4729.31	3828.15	4464.43	4577.18	4248.41	4624.08	4036.85	5018.32	4614.32	5018.44
Trafd1	3.62113e-11	1231.95	1682.15	1158.95	1533.76	1364.15	1314.85	1314.76	1352.69	1292.62	1324.2	1436.34	1268.82	1280.33	1347.09	1746.9	1591.49	1368.42	1113.22	1333.86	2019.18	2764.19	1912.15	1917.72	2100.26	2349.63	2294.02	2479.54	1900.53	1822.3	1640.56	1684.62	2614.23	2289.76	2159.27	1852.32	2117.75	1472.3	2143.9	3851.38	3971.76	4169.3	3241.67	3106.36	4313.23	3652.34	3735.46	2875.94	1966.82
Zfp260	3.62661e-11	626.871	650.878	606.459	671.568	606.793	665.304	632.161	610.955	696.897	662.102	644.988	640.636	573.449	584.188	674.814	595.939	651.863	666.733	740.175	599.262	584.402	571.721	646.253	570.749	641.998	611.542	617.69	692.932	691.475	709.43	620.018	562.025	618.639	593.978	626.499	696.74	696.308	601.958	580.578	552.42	603.426	590.41	564.793	568.874	542.129	589.618	684.567	632.521
Cd300lg	3.6703e-11	42.3042	43.0095	54.8212	59.1593	72.5612	43.1369	67.2512	60.8959	45.8733	30.8553	28.2975	45.6609	47.6551	52.5619	114.283	41.7714	63.4773	70.2727	35.9807	152.21	136.094	153.968	94.2452	114.311	130.147	169.955	107.34	118.604	99.998	95.9178	159.41	193.837	164.971	134.508	128.017	95.2987	109.83	113.446	155.26	200.213	246.377	177.896	163.624	161.152	203.8	167.107	154.805	153.541
Def8	3.71012e-11	167.935	179.684	203.866	197.198	225.847	193.287	201.754	195.665	167.783	164.561	146.366	166.04	185.855	214.753	255.776	192.149	179.445	185.965	151.633	235.234	224.154	213.971	207.003	257.602	240.204	272.374	228.34	199.11	208.506	183.692	228.301	275.884	298.216	211.88	232.434	250.953	195.253	202.582	267.235	257.866	266.799	220.867	279.074	259.78	267.049	238.62	215.077	221.132
Tent5a	3.73175e-11	1165.29	1431.74	1177.8	1334.37	1199.98	1311.53	1172.41	1154.03	1224.75	1164.79	1166.05	1254.98	1143.72	1094.79	1182.74	1237.83	1188.98	1262.34	1374.98	1607.26	1882.44	1409.49	1500.35	1211.53	1539.92	1519.21	1480.31	1406.71	1331.89	1502.11	1466.74	1597.87	1498.22	1271.28	1408.19	1459.13	1355.29	1406.5	2273.38	2103.81	2232.54	2070.3	1645.38	2122.27	1961.7	1878.31	1839.26	1643.05
Tlr7	3.79814e-11	446.117	842.987	642.436	798.651	835.361	749.919	708.379	612.952	823.205	494.97	480.082	576.987	608.396	659.277	707.466	626.572	638.435	612.743	642.513	1243.23	1689.16	1340.43	1231.08	1345.17	1450.83	1539.25	1491.04	1234.2	913.811	1027.04	1332.96	1664.54	1734.57	1183.19	1338.82	1555.49	1078.92	1240.96	2274.32	2149.93	2283.93	1937.09	1854.68	2308.96	2392.39	2097.96	2110.17	1333.47
Pstpip2	3.8021e-11	270.49	284.819	435.143	377.962	409.971	389.891	335.135	617.943	322.37	241.7	268.338	420.633	397.126	273.322	426.294	257.591	355.229	319.655	295.556	368.285	505.49	451.716	504.044	462.074	434.987	506.155	464.487	476.571	321.27	352.905	454.199	596.895	489.36	386.859	403.362	337.781	338.104	375.066	576.814	551.371	689.724	548.299	624.595	593.531	657.582	574.294	456.801	489.828
Slc8a1	3.80606e-11	120.503	164.392	136.196	215.822	204.078	183.332	174.853	183.686	176.581	145.277	128.802	148.052	208.094	150.177	185.03	169.871	145.265	132.832	199.179	336.353	463.176	338.504	421.579	397.673	398.301	542.521	441.068	372.343	288.292	300.422	346.858	560.999	544.085	308.297	377.616	433.08	282.83	309.082	682.202	660.388	709.486	568.925	606.322	570.635	676.657	639.239	491.061	390.527
CYTB	3.83019e-11	35517.6	31609.1	30949.1	31746.7	30261.7	36207.6	32800.6	33731.3	37551.4	42129	37664.9	36685	37776.2	32211.5	31565.7	37878.3	35996.5	35016.4	34655.9	29126.5	29295.6	34394.9	30706.3	28780.6	28288.1	27193.6	27195.9	35608.4	30104.7	33131.4	31177.9	27686.9	30195.9	28590.7	26870.8	32893.9	32654	31356.2	33944.5	34505.8	31147.6	36522.9	34926.6	28147.8	28054.2	30058.8	35607	34816.2
H2-Ab1	3.87608e-11	10381.2	10694.1	9998.01	10094.3	10633.8	11472.8	12704.9	9312.08	11968.5	10693.9	10594	10221.1	9418.23	10435.8	10641	10694.9	11578.5	12583.9	10524.4	10646.2	10070.9	11186.5	10287	10963.4	11553.4	11644.5	10667.6	12531	11089.1	11993.3	12306.6	10013.9	11235.4	10433.3	10566.8	11812.8	11493.4	11040.1	8860.16	9526.36	8520.43	9523.9	9654.64	8184.39	9103.75	8592.51	11523.4	11513
Frrs1	3.93368e-11	244.852	209.313	258.687	232.255	265.756	247.208	253.313	236.595	225.596	187.703	190.276	215.851	231.921	208.746	223.124	250.629	219.729	223.673	205.604	270.36	285.911	269.445	276.004	247.942	269.028	270.889	256.639	247.989	199.996	228.936	274.763	329.215	286.319	269.016	274.63	232.952	250.527	211.843	307.697	338.58	348.485	290.478	296.516	308.214	347.364	272.187	232.842	258.683
Ifi207	3.9352e-11	291.002	611.691	408.589	614.6	591.374	435.517	476.363	461.211	487.011	331.694	292.733	394.344	498.79	384.453	522.436	409.36	429.692	377.073	399.643	1062.28	1816.11	1264.58	1230.24	1088.37	1348.63	1666.9	1376.87	1158	793.601	883.167	1208.8	1835.81	1599.74	1036.78	1083.5	1201.82	855.67	1019.86	2430.52	2380.54	2921.61	2177.73	1960.16	2279.9	2551.02	2469.39	1944.58	1233.33
Map3k5	3.9388e-11	843.52	948.121	1119.55	1015.57	1092.95	837.852	889.957	1004.28	958.312	786.809	961.139	924.287	930.862	971.645	897.937	935.68	834.97	1000.96	909.799	1238.97	1246.57	1075.51	1207.52	1227.63	1132.89	1312.89	1143.65	1072.46	1009.55	1023.42	1068.61	1197.89	1188.9	1179.62	1077.78	1014.4	1063.84	1046.48	1450.03	1384.72	1486.17	1236.68	1315.64	1430.99	1282.03	1347.8	1076.65	1169.91
Slc8b1	3.97398e-11	282.028	303.934	300.66	382.345	348.294	337.629	299.268	268.541	260.786	218.558	241.992	244.908	285.93	276.326	319.267	235.312	212.405	271.664	264.715	400.217	516.927	416.62	439.25	489.444	456.823	549.943	425.455	391.751	446.799	350.19	496.655	727.145	598.018	457.089	487.039	404.49	422.092	382.012	608.807	575.481	644.928	544.002	536.553	589.128	674.649	505.699	440.94	486.49
Mtmr6	4.05445e-11	1046.07	1025.54	1160.67	1027.62	1051.23	982.195	1008.77	1162.01	1009.21	1051.65	954.309	1088.94	1051.59	1055.74	937.846	976.059	966.808	1005.24	1079.42	1135.72	1283.17	1290.62	1155.35	1147.13	1161.71	1176.33	1222.7	1101.93	1088.28	1155.54	1151.12	1236.86	1334.04	1142.72	1192.21	1255.83	1208.85	1071.95	1429.33	1461.24	1587.62	1300.28	1377.93	1363.18	1409.53	1376.26	1320.28	1248.35
Msr1	4.05851e-11	175.626	197.844	153.328	188.433	255.778	152.638	184.941	223.618	131.336	145.277	146.366	150.819	255.749	135.159	243.078	221.389	140.382	179.967	154.203	351.255	522.645	355.486	275.162	355.813	333.665	412.642	307.381	281.055	262.761	199.075	394.921	502.54	448.117	319.01	288.218	309.191	314.416	322.974	469.543	606.928	616.601	491.578	546.52	538.933	555.18	509.348	413.659	405.548
Xdh	4.07696e-11	951.203	1244.41	1774.84	1223.72	1613.58	1072.62	1236.3	1215.92	1018.64	1069.65	996.267	1069.57	1256.51	1296.03	1502	1118.08	1054.7	1019.81	1022.88	2040.47	2785.92	1913.28	2108.74	2452.85	2268.39	2843.23	2355.62	1886.87	1841.45	1565.45	1891.3	3543.42	2830.67	2166.41	2011.81	1912.33	1722.82	1883.43	3845.74	3487.48	4708.17	3166.04	3114.67	4002.37	3852.13	4206.13	2809.33	2318.96
Xaf1	4.15635e-11	326.896	649.922	406.876	564.205	469.834	499.393	468.517	492.159	511.518	390.833	403.971	459.376	484.493	525.619	660.301	598.724	463.872	328.225	481.885	665.255	1052.15	734.746	743.022	705.99	906.659	873.525	989.475	710.903	494.671	618.941	585.573	951.75	855.785	799.906	750.941	759.213	481.673	814.959	1344.64	1244.25	1554.68	1130.97	1002.51	1617.68	1379.42	1447.77	1282.85	603.315
Runx2	4.169e-11	223.058	248.5	333.21	271.695	301.129	179.184	293.664	272.534	188.52	125.992	204.913	190.945	214.448	211.75	264.846	185.187	185.549	233.957	237.73	326.773	389.982	363.411	329.858	368.693	280.383	381.472	336.656	273.866	232.974	237.985	284.375	401.007	369.597	291.632	333.275	256.248	243.349	244.256	437.55	351.159	438.735	354.933	390.372	382.185	397.561	345.16	285.501	267.862
Edem1	4.19416e-11	2765.16	2376.99	2391.57	2435.39	2176.84	2260.54	1950.28	2431.84	2150.39	2390	2232.57	2410.34	2185.78	2025.89	2314.68	2248.7	2157.01	2346.42	2329.75	2402.37	2514.87	2495.19	2195.41	2022.18	2335.65	2111.45	2140.94	1938.63	2557.39	2243.21	2447.23	2287.07	2166.82	2149.75	2336.5	2321.05	2419.85	2211.04	2342.07	2264.19	2575.76	2293.75	2284.09	2588.11	2304.05	2510.98	2044.18	2238.86
St3gal4	4.24096e-11	328.178	281.951	373.469	274.981	373.69	318.55	330.652	375.358	289.065	244.271	277.12	269.814	297.05	309.365	368.245	222.781	266.116	314.513	281.421	439.6	536.369	466.434	443.457	461.269	474.293	559.591	436.189	380.25	396.8	383.671	452.597	615.355	573.431	385.669	460.577	432.021	391.943	342.653	643.623	660.388	748.353	645.412	637.884	686.876	637.503	782.995	550.699	480.649
Nin	4.38517e-11	1858.82	1862.79	2090.06	1991.7	2104.28	2038.22	1990.64	2142.34	1993.29	1986.31	1929.11	1926.06	2009.46	2019.88	2051.65	2056.55	2047.14	2069.62	2094.59	2435.37	2596.07	1604.21	2425.13	2448.02	2429.99	2630.22	2394.65	2339.01	2159.53	2237.78	2291.82	2693.21	2640.32	2369.96	2222.78	2376.12	2242.54	2227.24	2845.49	2612.2	2878.13	2723.45	2593.9	2714.04	2896.37	2780.25	2418.51	2453.31
Tnfrsf1b	4.39326e-11	2616.45	2362.66	2424.98	2562.48	3152.79	2152.7	2403.11	2123.37	2081.26	1626.33	1998.39	1801.53	2123.83	2034.9	2710.14	2354.52	2074	2259.01	2119.01	4027.72	5339.67	4500.18	4046.65	4143.37	4113.16	4957.65	4384.33	3385.59	3319.08	3404.18	4211.96	5595.63	5315.54	3631.71	4290.37	4069.26	3525.33	3706.67	6061.72	5670.95	6193.68	4853.91	5063.2	5834.92	5964.42	5281.75	4394.8	4355.05
Rara	4.4012e-11	947.357	1052.3	1385.09	1102.12	1189.1	1079.25	1015.49	1379.64	1045.66	1061.94	1075.3	1066.8	1064.3	1081.27	1482.05	1084.67	1004.65	1257.2	1038.3	1469.95	1747.49	1537.42	1486.89	1532.73	1421.13	1701.78	1453.96	1334.11	1403.16	1312.99	1366.6	1824.53	1604.5	1591.48	1644.2	1302.42	1434.97	1452.8	1967.57	1800.87	2329.38	1722.24	1750.86	2001.63	1850.27	1860.07	1483.97	1505.37
Ipmk	4.50097e-11	565.338	385.174	447.992	345.096	428.111	399.846	376.607	353.396	356.932	367.692	391.286	326.544	390.772	369.435	444.434	368.981	333.256	440.49	359.807	576.909	547.805	507.19	459.445	478.979	481.28	500.96	492.786	495.26	471.267	469.635	470.221	587.664	564.707	457.089	484.178	430.962	468.034	466.518	571.168	555.564	626.483	522.517	598.847	623.472	579.275	599.834	520.88	557.419
Ugcg	4.53928e-11	1969.07	2179.15	2353.03	2219.57	2137.84	2188.37	2009.69	2159.31	2299.32	2261.43	2323.32	2414.49	1966.57	2085.96	2089.75	2000.85	2147.24	2263.29	2126.72	2057.5	2108.88	2309.53	2070.87	1981.93	1961.81	1976.38	1959.43	2186.62	2019.11	2458.57	2030.68	1903.5	1987.58	1896.2	1966.75	2063.75	2058.06	2048.97	2054.13	2257.9	2085.64	2070.3	1986.74	1990.18	2055.07	2107.45	2416.6	2050.27
Met	4.69259e-11	206.393	111.825	53.9646	85.4524	89.7945	56.4098	101.998	99.8293	59.6981	53.9967	35.1279	63.6485	100.076	76.5903	88.8867	97.4667	74.4637	77.1285	52.6861	221.397	308.784	245.67	177.551	173.076	205.265	255.304	180.526	146.637	124.466	68.7712	177.034	251.27	228.421	164.266	184.517	167.302	156.49	167.854	313.343	259.962	395.257	256.102	261.632	309.094	347.364	333.484	270.908	191.926
Csf1r	4.71426e-11	1846	2513.67	2560.32	2833.07	3523.76	2246.44	2734.88	2561.62	2358.39	1780.61	2095.97	2152.98	2692.51	2212.11	3060.24	2522.99	2263.21	2404.7	2482.67	4724.91	5917.21	4791.13	5063.15	4911.34	4619.77	6125.07	5244.02	4112.31	3880.77	3777.89	4990.59	6951.46	6154.67	4153.08	5207.95	4659.05	4054.38	4084.05	7270.86	6659.44	7089.59	5943.63	5941.96	6413.48	7228.38	5933.39	5422.61	5332.2
Celsr3	4.75923e-11	51.2778	58.3018	150.758	70.1148	91.6086	48.1143	65.0095	87.8498	47.7585	52.7111	51.7161	53.9628	63.5401	72.085	72.5606	57.0876	46.3872	70.2727	64.2513	123.471	149.817	107.551	106.867	122.361	105.69	136.558	119.049	84.1007	88.2961	72.3908	79.3047	159.992	120.555	117.843	107.992	79.4156	86.8591	104.185	205.131	170.862	217.391	159.849	144.521	203.421	190.749	194.107	118.641	111.818
Thoc1	4.77646e-11	342.279	418.626	387.175	395.491	415.413	395.698	424.803	400.316	469.416	417.832	450.808	415.099	482.905	425.001	437.178	399.613	413.823	500.478	408.638	399.153	423.148	435.866	414.006	432.288	448.089	424.517	407.89	471.539	424.459	412.627	397.324	375.367	406.874	407.095	338.281	455.316	478.084	447.996	454.488	413.004	403.821	411.654	426.917	375.14	394.549	445.132	451.725	421.402
Ssr3	4.77731e-11	1519.1	1256.83	1212.92	1378.19	1480.25	1289.96	1295.71	1371.65	1318.39	1334.49	1270.46	1271.59	1281.92	1186.4	1262.55	1336.69	1328.14	1324.04	1301.73	1573.19	1637.7	1714.03	1454.91	1531.12	1553.9	1727.01	1621.8	1485.06	1502.1	1379.04	1640.56	1742.48	1734.57	1437.93	1594.85	1680.43	1526.14	1421.55	1947.8	1926.66	2009.88	1875.22	1912.82	1844	1936.6	1902.39	1809.44	1754.03
Igsf6	4.78829e-11	635.845	737.853	1100.71	792.078	1003.16	646.224	832.794	849.548	667.362	578.536	620.593	737.492	746.596	660.779	943.288	675.305	701.912	762.715	661.788	1228.33	1447.85	1474.02	1237.81	1362.07	1222.85	1562.99	1153.41	1119.19	945.725	912.124	1310.53	1872.73	1587.84	1229.62	1336.67	1178.53	1025.8	1054.58	2066.37	2044.06	2243.74	1618.26	1902.02	1914.45	2098.24	1886.34	1671.76	1353.49
Ciita	4.79856e-11	2738.23	3137.78	2945.78	2826.5	2587.72	2762.42	2925.43	2449.81	2963.54	2811.69	3061.01	2817.14	2536.84	2745.24	2766.37	2730.46	2885.77	2936.03	2878.46	2758.95	2458.83	2050.27	2648.96	2605.81	2792.48	2501.83	2745.94	2875.24	2818.03	2958.97	2798.09	2286.05	2378.59	2658.02	2518.87	2740.37	2688.32	2392.78	2041.9	2007.37	1918.97	2304.06	1977.61	2028.93	2121.33	2225.66	2484.49	2657.75
Gm12250	4.8006e-11	315.359	492.22	337.493	463.415	464.392	438.835	330.652	350.401	387.095	282.84	315.176	334.846	287.519	283.835	344.663	303.539	303.958	280.234	337.962	516.238	818.849	432.47	545.276	573.164	724.104	644.197	674.288	546.295	474.458	561.028	515.881	723.043	689.228	535.651	558.557	651.208	407.735	524.398	1101.87	1128.95	1289.2	986.594	931.078	1231.09	1037.07	1088.75	947.862	557.419
Tnfrsf21	4.87017e-11	388.429	349.811	324.644	311.134	393.645	252.185	275.73	305.478	242.563	228.843	247.847	275.349	285.93	276.326	390.013	291.008	251.468	319.655	278.851	664.19	781.109	764.181	559.581	607.78	613.174	713.218	568.9	467.226	560.627	410.818	657.668	807.141	686.055	646.352	572.145	530.496	528.333	520.925	632.331	742.15	863.637	631.661	811.475	659.577	751.953	686.671	586.228	582.453
Norad	4.89083e-11	669.175	747.41	734.09	740.587	709.286	678.577	680.358	675.844	647.882	678.816	696.704	643.403	716.415	668.288	671.186	740.747	697.029	746.433	750.455	649.289	656.451	667.951	660.558	632.735	661.215	674.626	660.626	595.174	662.752	687.712	646.453	611.253	677.331	564.219	696.587	733.8	655.391	630.898	710.431	614.266	687.747	685.803	691.041	683.353	731.874	673.536	598.917	646.706
Zfyve9	4.90697e-11	161.525	231.296	240.699	230.064	292.966	180.014	201.754	221.621	201.717	140.134	179.543	177.109	247.806	207.244	246.706	213.034	194.094	190.25	192.754	474.726	542.087	467.566	424.103	405.723	412.277	529.904	428.382	359.405	325.525	323.044	434.173	614.33	570.259	383.288	404.078	436.256	323.03	393.588	684.084	656.195	712.78	540.564	580.574	651.651	687.7	510.078	465.049	423.071
Dnajb5	5.03684e-11	160.243	172.038	140.479	117.223	120.633	126.093	116.569	141.758	147.046	147.848	133.681	146.668	133.434	120.142	105.213	132.276	130.617	107.123	105.372	144.759	148.674	120.005	146.417	145.706	144.122	145.464	148.324	139.449	143.614	146.591	148.196	133.327	137.211	132.127	139.46	140.83	150.747	129.653	127.031	131.029	105.402	131.489	112.128	122.405	124.489	131.35	135.137	110.983
Gm30603	5.18871e-11	170.499	230.34	172.173	220.204	190.473	209.048	223.05	164.718	228.11	176.132	201.986	192.329	189.032	195.23	166.889	183.794	220.95	223.673	163.198	169.241	188.701	174.347	192.698	210.107	157.224	189.994	174.671	195.516	213.825	218.077	217.888	197.939	182.419	188.073	173.074	186.362	173.718	201.424	147.732	171.91	161.397	165.005	169.438	168.197	169.666	157.621	194.14	206.112
Emilin2	5.33088e-11	1301.17	1260.66	2014.68	1285.07	1609.05	1064.32	1273.29	1478.47	1134.26	1200.78	995.291	1155.36	1299.39	1225.44	1786.8	1357.57	1104.75	1498.86	1150.1	2733.4	3887.24	3073.71	2601.84	2972.89	2866.72	3395.39	2631.77	2351.23	2554.2	2035.99	2932.67	4122.88	3749.11	2675.87	2774.19	2422.71	2551.22	2581.47	4009.47	4399.44	5506.59	4011.69	4176.15	4675.16	4313.94	4344.78	3311.17	3110.03
Slc12a9	5.34484e-11	239.724	314.448	345.202	326.472	358.271	241.401	302.63	357.389	297.862	268.698	274.193	287.802	320.877	342.404	302.941	257.591	278.323	257.952	301.981	418.312	483.761	425.677	449.348	487.029	430.619	524.709	460.584	373.062	372.333	370.098	390.115	603.048	499.67	442.805	493.475	400.255	411.324	406.322	531.647	542.986	628.459	467.515	509.975	552.143	651.558	585.239	452.36	403.879
Adgre5	5.37879e-11	4879.08	4655.54	5285.96	5185.21	5803.99	5779.52	5090.92	5806.07	5249.66	5443.38	5194.05	5267.6	5002.19	5011.41	5623.45	4828.78	4665.58	4883.09	5005.18	5583.88	6851.57	6432.71	7099.52	6476.27	6412.12	7436.47	6162.27	6496.6	5990.3	6494.36	6869.06	8050.9	7368.95	6230.22	6426.62	5889.46	6640.77	5950.12	7787.46	6646.86	8392.63	7617.75	6755.09	7479.9	7530.57	7424.95	6229.62	7082.9
Lims1	5.43157e-11	2707.47	2491.69	2251.95	2475.93	2197.7	2196.67	2112.81	2422.86	2076.87	2350.14	2299.9	2561.16	2246.14	2040.91	2430.78	2698.44	2283.96	2403.84	2449.26	2343.83	2463.41	2422.74	2157.54	1836.22	2244.81	1930.36	2201.44	1923.53	2294.63	2064.04	2327.87	2121.95	2073.24	2015.24	2220.64	2306.23	2116.2	2287.44	2831.37	2611.15	2599.47	2487.11	2234.25	2774.8	2624.3	2608.04	2193.91	2273.9
Cd93	5.43709e-11	605.078	422.449	364.904	387.822	460.764	382.425	387.815	385.341	378.297	335.551	338.594	384.658	543.268	400.973	364.617	531.89	324.711	325.654	319.972	390.638	479.187	458.509	491.421	552.234	432.366	620.448	443.995	450.694	446.799	364.668	541.515	667.661	596.432	518.986	449.849	435.198	442.192	358.86	430.023	609.024	575.758	626.505	735.892	501.948	766.008	493.294	516.439	453.946
Pqlc3	5.47894e-11	257.671	307.757	412.872	357.147	370.969	342.607	358.673	351.399	296.605	276.412	274.193	321.01	312.935	334.895	313.825	350.88	297.855	379.644	309.691	450.244	502.06	554.739	400.542	461.269	455.076	493.538	449.85	417.628	393.609	384.576	534.305	542.538	515.533	395.191	446.273	382.254	412.76	428.316	559.876	572.336	685.112	515.642	531.57	575.919	512.01	550.942	491.695	463.125
Kcnn4	5.53108e-11	376.892	475.016	491.678	460.128	437.181	569.076	541.372	550.06	530.371	547.681	479.106	552.081	495.613	492.581	594.997	597.332	513.922	532.187	499.875	392.766	381.977	472.094	456.921	445.168	454.203	408.932	429.358	437.755	545.734	542.931	519.085	455.363	475.876	473.754	500.627	483.906	525.462	590.382	397.089	382.606	380.106	383.294	390.372	382.185	310.218	377.998	383.84	461.456
Abr	5.62035e-11	1157.6	1194.71	1485.31	1170.04	1323.34	1115.75	1203.8	1351.69	1121.07	1032.37	1132.88	1119.38	1113.54	1184.9	1396.79	1106.94	1116.96	1117.51	1103.84	1391.18	1737.19	1475.15	1482.68	1746.86	1507.6	1880.64	1567.16	1379.4	1260.61	1336.51	1397.04	1945.55	1874.95	1623.62	1579.12	1299.24	1372.52	1420.39	2056.96	1859.57	2182.48	1678.41	2034.09	2072.96	2081.17	1976.82	1691.43	1542.08
Nfam1	5.63128e-11	1376.81	1669.73	2661.4	1738.63	2310.17	1633.4	1824.75	2287.09	1549.64	1326.78	1486.11	1577.38	1750.53	1690.99	2176.82	1514.91	1532	1864.8	1718.08	2720.63	3371.46	2629.92	2652.33	2901.24	2690.28	3158.64	2625.92	2292.28	2239.32	2169.01	2648.29	3741.36	3446.93	2716.35	2691.23	2557.18	2532.55	2389.31	4248.47	3851.21	4575.76	3450.5	3880.46	4229.57	3925.41	3925.92	3198.24	2865.54
Cyfip1	5.63811e-11	624.307	531.407	519.945	524.765	580.49	598.94	509.988	600.973	505.234	433.259	506.428	524.408	560.741	482.068	611.323	552.775	485.845	532.187	532.001	709.96	815.418	738.142	648.777	656.08	766.904	875.752	744.546	654.835	652.114	655.136	722.554	863.549	796.3	642.781	720.188	660.738	636.727	650.578	937.205	904.627	1067.19	850.809	814.797	926.402	960.773	969.075	853.329	751.848
Parp14	5.72646e-11	2158.8	3174.1	2524.34	2818.83	2897.91	2759.93	2503.99	2622.52	2841	2301.29	2158.42	2397.89	2441.53	2521.47	2759.12	2490.97	2414.58	2277.01	2354.17	3346.5	4795.3	2732.94	3450.05	3899.45	4358.6	4587.31	4529.73	3975.02	2718.03	3540.81	3290.74	4465.43	4351.1	3845.97	3694.63	4013.14	2976.18	3678.89	6502.09	5821.9	7341.9	5552.6	5093.94	6902.22	6801.71	6654.36	5664.97	3706.67
Gpr65	5.72811e-11	324.332	369.882	402.593	361.529	449.88	443.813	390.057	503.14	433.597	371.549	348.352	419.25	481.316	417.492	388.199	318.855	383.305	389.071	478.03	424.699	514.64	532.097	498.995	427.458	476.04	507.639	530.843	424.098	432.97	460.586	559.939	510.745	472.704	357.101	426.963	461.669	526.179	409.795	557.053	621.603	614.625	574.081	620.442	545.978	528.074	538.537	512.632	479.814
Cd79a	5.73095e-11	5098.3	5504.27	5206.3	5338.58	6086.98	6361.87	6174.78	5195.12	6912.41	5727.51	5952.23	5811.38	5146.75	5907.96	6349.05	5679.52	6079.17	6370.82	5886.7	5167.7	5219.59	5785.13	5850.78	6092.29	6144.84	6068.66	6082.25	6631.74	5689.25	6310.67	6572.67	4746.44	5659.76	6244.5	5890.95	6039.82	6144.74	5838.99	4649.33	4625.86	4484.19	5394.47	5433.64	4748.25	5231.54	4743.21	6844.4	5546.66
Diaph2	5.94305e-11	320.486	324.961	386.318	402.064	342.852	374.959	353.069	309.471	358.817	303.41	329.812	314.091	298.638	336.396	344.663	355.057	341.801	328.225	276.281	445.987	490.623	431.338	464.494	402.503	412.277	509.866	427.407	427.692	363.822	399.959	407.738	530.231	479.049	377.336	391.204	415.079	404.864	428.316	600.338	546.13	561.265	531.111	473.429	534.53	623.448	544.375	487.889	481.483
Stk17b	6.02809e-11	4366.31	4718.62	5418.73	4855.45	4973.17	4631.41	4854.42	4677	4782.76	4821.13	4358.79	4542.56	4690.85	4981.37	4841.61	4555.87	4515.43	5211.32	5138.82	4925.01	5218.45	5974.2	4570.89	4411.43	5210.23	4456.69	4771.73	4679.45	4541.4	4600.43	4651.74	4789.52	4737.35	4310.21	4577.16	5039.19	4799.5	4858.5	5269.42	5521.05	5318.18	5182.2	5264.2	5830.52	5144.2	5407.99	5618.65	5220.38
Mgst1	6.09995e-11	203.829	252.323	402.593	258.548	468.927	215.685	325.047	262.551	231.252	174.846	217.598	190.945	324.054	357.421	409.967	249.236	255.13	286.233	248.01	551.363	686.186	740.407	504.885	691.5	538.056	771.849	497.665	496.697	411.694	364.668	592.782	1059.44	903.372	557.077	519.937	537.908	472.341	515.137	828.993	900.434	1120.55	783.775	1028.26	889.416	1097.31	886.616	854.598	654.217
Tns3	6.14183e-11	353.817	363.192	274.963	354.956	375.504	263.799	344.102	355.392	245.705	259.698	290.781	243.525	309.758	291.343	282.986	331.387	270.999	290.517	273.711	484.306	491.767	371.335	417.372	415.383	352.881	479.437	448.874	276.742	419.14	295.897	449.393	471.772	416.392	435.663	433.4	356.841	353.179	393.588	440.373	465.416	471.015	419.389	487.549	381.304	480.888	410.105	343.87	419.733
Mtus1	6.14675e-11	287.156	304.89	794.907	351.669	490.695	287.856	362.036	459.215	301.633	296.982	310.297	345.916	408.245	390.46	516.994	310.501	288.089	418.208	304.551	593.94	767.385	940.792	607.545	714.845	537.182	758.49	625.497	526.169	611.69	531.167	598.39	966.108	781.231	735.627	597.177	534.732	549.15	554.496	981.43	993.727	1331.36	899.795	1014.14	1148.32	1094.3	1019.43	916.774	642.534
Ddx27	6.15276e-11	594.823	567.726	605.603	581.733	620.399	645.395	615.348	650.887	695.012	701.957	611.811	619.881	643.343	552.651	611.323	704.545	618.903	590.462	614.243	563.072	545.518	585.306	593.24	636.76	619.288	628.612	601.101	653.398	663.816	656.041	629.631	595.869	602.777	591.597	631.505	627.913	710.665	606.589	613.512	549.275	582.345	599.004	607.983	582.083	550.16	610.05	617.95	663.396
Gm2a	6.15644e-11	1871.64	2046.3	2390.72	2248.05	2547.81	2156.02	2265.24	2206.23	2059.27	1798.6	1940.82	1888.7	1926.85	2010.87	2430.78	2102.5	2000.75	2237.58	2039.34	2671.66	3115.29	3151.82	2753.31	2940.69	2750.55	3425.08	2728.38	2650.25	2358.46	2514.67	2987.94	3531.11	3307.34	2810.38	2809.23	2664.13	2650.28	2525.91	3444.89	3454.98	3636.37	3139.4	3261.68	3216.87	3671.42	3080.9	3007.91	3074.15
Itgam	6.2541e-11	4964.97	3243.87	4505.62	3361.13	3918.31	3477.5	3371.53	4529.26	3117.5	2595.7	2987.83	3175.51	3432.75	3233.31	3834.83	3142.6	2943.15	3018.3	3018.53	5236.89	5256.19	4497.91	4877.19	5284.06	4907.14	5846.76	4552.17	4678.01	3895.67	3845.76	4468.3	6598.66	5642.31	4705.4	4748.81	4521.4	4174.26	4309.79	6887.89	6202.4	7248.36	6164.5	6756.75	7144.39	6977.4	6927.28	6167.45	5521.62
Camkk2	6.42631e-11	760.193	1000.69	919.111	956.409	1005.88	852.784	857.453	873.507	804.982	707.1	779.645	819.128	832.375	794.436	966.87	868.846	839.853	881.836	939.354	1285.8	1510.75	963.434	1169.65	1005.45	1222.85	1213.44	1225.62	922.233	1012.75	932.936	1264.07	1333.27	1229.35	1126.06	1207.94	1106.52	1175.83	1041.85	1403.93	1426.65	1673.91	1262.46	1131.25	1460.93	1592.25	1362.4	1138.2	1192.44
Zfp971	6.57055e-11	539.699	590.664	621.878	512.714	634.004	603.917	594.052	654.88	579.386	491.113	535.701	523.024	567.095	606.715	689.326	513.789	491.949	525.331	540.996	570.523	703.341	455.112	722.827	683.45	592.211	840.128	616.714	685.744	610.626	574.602	564.745	914.828	808.197	696.346	658.682	571.792	531.204	540.605	931.559	1032.51	1044.8	953.937	877.09	935.208	1020.01	1020.16	762.604	746.007
Tor1aip1	6.7392e-11	1008.89	1241.54	1178.66	1279.59	1194.54	1125.71	1076.02	1122.08	1178.88	1056.79	1013.83	1171.96	1097.66	1192.41	1186.37	1040.11	1101.09	1099.51	1080.71	1307.09	1789.8	1406.09	1480.15	1538.37	1641.25	1759.67	1612.04	1529.63	1259.55	1352.8	1471.54	1675.82	1687.78	1501.01	1446.81	1461.25	1354.57	1416.92	2066.37	2089.13	2380.11	1938.81	1872.95	2271.97	2358.26	2209.61	1964.88	1437.77
Cetn3	6.86323e-11	424.324	396.644	371.756	394.396	401.808	407.312	403.507	419.283	388.352	401.118	381.528	395.728	384.418	352.916	368.245	388.474	418.706	401.925	393.218	338.482	328.226	417.752	354.261	385.598	390.44	397.799	374.713	411.878	340.419	371.908	420.555	351.778	380.701	308.297	334.705	364.253	370.407	408.637	399.912	453.886	414.361	409.935	374.591	331.99	377.482	372.16	437.133	430.581
Pla2g7	6.91536e-11	999.917	1134.5	1808.24	1305.89	1669.82	1294.94	1333.82	2100.41	1280.05	978.369	1021.64	1321.4	1513.84	1389.14	1320.6	1104.16	1185.32	1314.61	1228.49	1417.79	1777.22	1868	1709.88	2069.67	1670.07	2079.54	1656.93	1686.33	1095.72	1196.26	1421.08	2186.56	1995.51	1643.85	1500.45	1326.77	1277.76	1345.14	2457.81	2601.72	2656.13	1986.08	2599.71	2349.47	2548.01	2543.09	2240.23	1753.2
Mib1	7.05612e-11	661.484	611.691	651.002	634.32	679.355	617.19	557.064	665.862	518.431	635.104	613.763	593.591	644.932	674.295	643.975	605.686	596.93	503.906	584.687	584.36	563.816	637.384	610.911	580.409	576.488	615.995	537.674	509.636	587.222	551.98	574.358	637.918	581.362	595.168	609.335	585.558	612.321	544.077	676.556	564.999	655.468	614.473	674.429	615.546	741.913	661.861	564.657	596.639
Nop56	7.17842e-11	766.603	842.031	862.577	778.931	784.568	825.409	778.993	857.534	944.487	870.376	786.475	834.349	865.734	806.45	745.56	829.859	841.074	867.268	844.262	805.757	744.512	815.127	817.072	770.391	827.174	766.654	822.611	842.445	880.833	882.262	773.02	726.119	745.54	777.289	831.041	783.567	907.354	795.279	806.41	653.05	741.107	748.54	671.107	759.086	682.681	765.481	774.658	785.227
Zscan25	7.38035e-11	243.57	237.986	209.006	207.058	212.242	215.685	219.687	251.57	238.792	259.698	245.895	253.21	233.51	252.297	246.706	233.92	251.468	247.668	233.875	252.265	235.591	206.046	230.564	243.917	245.444	236.008	240.05	235.77	228.719	232.555	236.312	234.861	236.352	240.448	211.694	239.306	253.399	265.093	212.659	221.178	228.59	210.554	208.475	203.421	194.765	234.242	243.627	238.656
Ptprj	7.38971e-11	3045.9	2493.6	2367.59	2490.17	2685.67	2440.55	2373.97	2472.77	2370.33	2500.56	2423.83	2534.87	2346.22	2416.35	2690.18	2671.98	2153.34	2303.57	2454.4	2862.19	3102.71	2188.39	2759.2	2627.54	2650.1	2687.37	2570.29	2425.98	2658.46	2466.72	2748.43	2786.53	2700.6	2762.77	2558.92	2774.25	2575.62	2633.57	3244.46	2960.21	3177.87	3022.52	2870.48	3243.29	3206.59	2756.9	2672.29	2715.33
Ogfr	7.39822e-11	828.137	1082.88	904.55	1051.72	1145.56	1085.89	989.713	1007.28	1027.44	923.087	806.966	928.438	959.455	1046.73	1155.53	1166.82	1000.99	955.537	895.663	1184.69	1606.82	1313.26	1284.09	1359.66	1470.92	1537.76	1566.18	1293.86	1064.87	1141.06	1303.32	1538.39	1552.94	1358.17	1281.61	1443.25	1207.41	1281.48	1936.51	1917.22	2151.52	1766.93	1756.67	1983.13	1989.81	1919.18	1869.08	1390.21
6530402F18Rik	7.40712e-11	133.322	139.542	191.018	159.949	211.335	131.07	175.974	204.65	139.505	149.134	149.294	166.04	211.271	169.7	179.587	135.061	131.837	137.974	150.348	190.529	251.602	156.233	218.783	226.207	192.163	261.983	183.453	179.702	163.826	193.645	197.861	293.319	298.216	232.115	180.226	188.48	231.864	222.261	251.239	265.203	301.054	260.399	259.14	265.944	304.194	256.863	210.002	202.774
Arhgap30	7.44402e-11	4534.24	5365.68	5530.09	5461.28	5719.64	5306.67	5492.18	5827.04	5468.97	5065.41	4890.59	5404.59	5486.69	5283.23	5510.98	5051.56	5101.38	5251.6	5232.63	5307.14	5678.19	4958.69	5833.1	5986.83	5612.03	6116.9	5921.24	5810.86	5175.43	5430.21	5411.14	6054.07	5804.11	5845.74	5782.24	5487.09	5431.92	5336.59	6178.4	5947.68	6740.45	6190.28	6248.44	6343.92	6417.2	6443.47	5885.75	5391.45
Kcnk6	7.47386e-11	171.781	114.692	80.5186	76.688	117.912	97.8876	94.1517	126.783	99.2874	100.28	91.7229	102.391	93.7216	94.6115	88.8867	89.1124	74.4637	91.6973	97.662	156.468	202.425	126.797	147.258	123.166	138.008	158.081	130.759	109.259	145.742	101.347	150.599	206.144	154.66	126.176	135.884	126.006	152.901	136.598	210.777	218.033	223.32	183.912	188.541	191.092	204.804	183.891	148.46	175.237
Znfx1	7.49268e-11	1125.55	1393.51	1142.68	1363.95	1310.64	1299.91	1097.32	1352.69	1201.5	1159.64	1058.72	1129.07	1221.56	1217.94	1329.67	1205.8	1102.31	1104.65	1173.23	1573.19	2361.62	1266.84	1680.43	1881.3	2033.43	2161.18	2011.15	1795.59	1368.06	1562.74	1463.53	1988.62	2096.24	1577.19	1710.71	1719.61	1489.53	1721.37	2837.96	2670.9	3620.56	2417.5	2313.16	2944.76	3117.24	2993.33	2504.16	1679.77
Map4k1	7.49405e-11	1792.16	1939.25	1815.1	1848.18	2009.95	2170.95	1974.94	1839.85	2111.43	1883.46	1816.89	1950.96	1772.77	2100.98	1931.93	1893.64	1914.08	1930.78	2008.5	1630.67	1680.01	1562.33	1979.15	1996.42	1960.93	2120.36	2027.74	2062.98	1991.45	1954.55	2012.26	1706.59	1915.4	2084.28	2038.98	1922.92	1946.79	1882.28	1618.47	1566.06	1617.92	1797.87	1722.62	1580.7	1802.08	1706.1	1995.33	1835.81
Itgav	7.52927e-11	942.23	745.499	693.831	681.428	769.149	666.963	678.116	673.848	644.74	617.105	586.441	683.529	611.573	572.174	622.207	641.888	567.633	609.315	637.373	823.852	786.827	568.324	690.851	704.38	664.709	781.497	808.95	664.18	637.221	637.039	732.166	762.015	742.367	673.73	738.783	744.389	636.01	639.002	924.972	839.636	857.049	823.308	763.301	865.64	859.374	932.588	801.305	846.977
Sec61a1	7.66382e-11	1251.18	1214.78	1224.05	1145.94	1255.31	1181.29	1179.14	1160.02	1202.76	1127.5	1168.98	1094.48	1089.71	1229.95	1119.25	1255.93	1103.53	1255.48	1125.68	1396.5	1495.89	1438.92	1345.52	1399.91	1424.63	1419.76	1438.35	1257.92	1286.14	1305.75	1495.57	1385.58	1451.42	1351.03	1417.49	1499.37	1414.87	1354.41	1494.26	1394.15	1640.98	1317.46	1502.52	1461.81	1423.59	1525.13	1424.33	1297.59
Serpinb10	7.7476e-11	147.424	249.455	207.293	292.51	386.389	142.684	254.434	245.58	240.678	158.133	172.712	218.619	198.563	270.319	243.078	222.781	247.805	245.954	219.739	599.262	721.639	706.443	608.386	619.05	594.831	903.212	603.053	537.669	456.374	409.913	748.988	947.647	882.751	499.941	602.898	630.031	615.192	442.208	872.278	922.447	944.006	785.494	813.136	683.353	936.678	685.941	815.897	721.808
Fn1	7.82183e-11	3839.43	6106.4	3006.6	2973.3	4494.26	4546.8	4060.85	4200.82	2712.81	2892.68	3003.44	3078.65	5839.33	3309.9	6808	6863.05	3072.54	3596.76	2911.87	8680.25	9486.52	7975.79	8071.43	9028.14	9117.25	11161.4	6142.75	6765.43	7422.19	4614.91	9323.5	14688.5	11007.8	8362.11	7282.69	6253.71	9450.41	6967.66	8268.29	8102.85	10784.6	9592.65	11009.3	7435.87	11437.9	7986.11	7269.48	8903.69
Ppfia4	7.83613e-11	57.6875	124.25	128.487	156.663	234.917	98.7172	150.194	128.78	121.281	104.137	114.166	113.46	135.023	130.654	177.773	122.53	137.941	119.978	107.942	232.041	261.894	270.577	257.491	300.267	222.734	354.012	257.615	205.58	176.592	137.542	281.972	388.699	367.218	266.635	258.896	227.658	201.714	193.321	287.936	352.207	362.978	282.744	410.306	311.736	414.628	337.863	305.803	253.676
Bdh1	8.07044e-11	110.247	112.781	119.921	100.79	117.005	144.343	128.898	112.807	116.883	114.422	139.536	121.762	122.315	115.636	99.7708	109.998	101.319	124.263	88.6668	108.57	93.7788	92.8339	106.026	86.1357	89.0937	80.1536	105.388	122.916	130.848	103.157	109.745	95.3801	101.52	98.7979	133.024	119.653	101.934	116.919	88.451	88.0517	96.838	101.41	89.7024	106.554	70.2759	110.918	101.511	78.4392
Mob3b	8.17738e-11	103.838	119.471	143.049	134.752	146.029	104.524	133.382	125.785	106.2	78.4238	89.7714	139.75	88.9561	103.622	154.191	119.745	108.644	122.549	115.652	170.305	219.58	172.082	165.771	173.881	160.718	206.321	175.647	161.732	167.018	137.542	186.646	211.272	225.248	139.269	165.922	167.302	132.801	157.435	280.409	222.226	260.87	199.381	227.578	210.466	219.863	185.35	183.355	171.899
Zscan2	8.19176e-11	80.7625	108.002	103.646	93.1212	95.2366	107.842	97.5142	106.817	116.254	131.135	111.238	88.5544	101.664	103.622	87.0727	103.036	93.9952	96.8392	98.947	104.312	90.3478	74.7199	111.075	99.8208	102.196	73.4741	107.34	112.134	98.9342	108.586	97.729	79.9962	95.9684	122.605	93.6888	110.123	108.394	113.446	78.1004	102.727	93.5442	73.0492	98.8388	80.1355	60.2365	76.6211	95.1668	96.7974
Slk	8.272e-11	1907.53	1788.24	1876.77	1882.14	2002.69	1673.22	1764.22	2077.45	1662.75	1603.19	1767.13	1833.35	1944.33	1707.51	1890.2	1688.96	1694.35	1785.95	1858.15	2217.16	2379.92	1998.19	2168.48	2146.15	2004.61	2294.77	2056.04	2050.76	1987.19	1809.77	1918.53	2291.17	2286.59	2046.19	2021.82	1992.8	1915.92	1862.6	2655.41	2613.25	2779.97	2422.66	2541.57	2454.26	2598.2	2562.79	2084.15	2260.55
B3gnt8	8.42409e-11	335.87	354.59	331.497	300.179	370.062	342.607	386.694	275.529	339.965	305.981	292.733	327.928	306.581	328.888	333.779	357.842	368.656	332.51	298.126	307.614	285.911	304.54	302.09	348.568	338.905	340.653	337.632	326.34	367.014	314.9	398.125	326.138	406.874	446.376	376.185	376.959	335.951	296.349	245.593	263.107	297.102	304.229	325.587	254.496	314.234	301.376	341.966	332.95
Naga	8.52121e-11	455.091	467.37	449.705	478.752	572.327	433.028	479.725	573.02	428.57	358.692	482.033	437.237	459.077	503.093	495.226	407.968	467.535	515.904	416.348	680.157	726.214	655.498	716.937	729.336	686.545	774.818	723.078	570.735	567.01	514.879	661.673	819.448	745.54	648.733	662.973	627.913	614.474	556.811	912.74	816.575	845.85	736.508	791.541	803.997	854.355	804.887	694.084	633.355
2510002D24Rik	8.61386e-11	196.138	194.977	191.874	181.86	167.798	191.628	175.974	153.737	203.602	156.848	208.816	171.574	192.209	166.696	154.191	168.478	218.508	245.954	182.474	199.044	164.685	155.1	193.539	190.786	193.91	172.924	195.163	204.861	192.549	218.077	205.872	161.018	166.557	197.596	193.814	151.419	175.154	179.43	134.559	146.753	135.705	162.427	154.488	162.913	149.587	131.35	168.128	157.713
Pid1	8.64319e-11	166.653	184.463	184.165	148.994	227.661	168.4	196.149	202.654	131.964	128.564	150.269	178.492	206.505	151.679	235.822	162.909	178.225	167.969	178.619	307.614	354.53	390.581	307.138	284.972	296.979	340.653	279.083	227.144	257.442	202.694	311.611	380.495	366.425	267.826	261.756	272.131	256.27	241.941	328.398	330.194	382.082	317.12	362.963	304.691	380.494	268.539	269.639	270.365
Hdac7	8.6446e-11	1640.89	1850.37	1821.95	1792.31	1794.98	1743.73	1720.51	1692.11	1737.53	1585.19	1653.94	1719.89	1679.05	1763.08	1892.02	1876.93	1750.51	1804.81	1814.46	1598.74	1494.74	1298.54	1688.84	1599.55	1460.44	1455.38	1698.89	1574.91	1615.92	1579.02	1482.76	1453.26	1470.46	1672.42	1741.47	1426.3	1654.63	1529.21	1232.67	1030.41	1200.26	1228.95	1169.45	1255.75	1275.01	1321.53	1289.83	1399.39
Tmed5	8.64766e-11	771.731	698.666	636.44	662.804	766.428	705.952	749.851	589.991	675.531	638.961	637.181	567.302	629.047	623.234	616.765	683.659	698.25	631.597	717.045	650.353	690.761	635.119	555.373	606.17	651.607	689.469	686.973	674.962	569.137	667.805	637.641	671.763	670.193	577.313	677.277	754.978	635.292	583.436	770.653	770.453	806.324	708.148	745.028	727.384	801.146	797.589	768.314	696.774
Rpl30	8.65522e-11	5340.58	5337.96	5345.92	5594.94	5444.81	6338.64	5780.24	5822.05	6332.4	6703.31	6603.07	5524.96	5548.64	5564.06	5282.41	5990.02	6532.06	6339.11	5853.29	6182.08	5912.64	7062.17	6083.02	5928.07	6359.72	6042.69	5887.09	6531.82	6416.89	6856.31	6579.08	5693.06	6607.54	5630.29	5742.91	6761.97	6576.17	6739.62	6696.87	6943.51	6628.46	6722.25	6551.6	6062.12	5753.59	6347.15	6777.15	6988.6
Naip2	8.70111e-11	340.997	352.678	364.047	341.809	528.79	342.607	401.265	372.363	310.43	304.696	322.982	283.651	349.471	271.82	420.851	366.196	299.076	296.516	328.967	524.753	734.219	546.814	598.289	590.875	585.223	762.201	648.916	546.295	446.799	426.201	591.18	806.116	805.024	446.376	575.006	584.499	492.441	513.98	929.677	871.083	1017.13	789.791	832.239	867.401	1033.06	836.265	742.936	672.575
Zfp146	8.80249e-11	538.417	614.559	592.754	594.88	531.511	584.837	543.614	530.094	658.564	668.531	698.655	608.812	640.166	525.619	555.089	604.293	622.566	645.309	598.822	625.872	602.7	528.7	601.655	573.164	608.807	586.308	569.875	626.083	631.902	600.843	538.31	512.796	574.224	591.597	560.702	649.09	626.678	582.279	616.334	662.484	617.919	635.958	594.694	546.859	529.077	587.429	605.896	628.348
Ubap2	8.81904e-11	701.224	647.055	597.894	631.033	649.423	657.009	662.424	704.795	746.541	741.812	687.922	761.014	745.008	650.266	705.652	717.076	676.277	628.169	657.933	586.489	639.297	568.324	706.839	612.61	627.15	636.033	707.465	695.808	592.541	657.851	659.27	607.151	633.709	682.062	665.119	638.502	686.259	654.051	588.105	485.333	620.554	599.004	612.136	599.695	607.385	653.834	600.82	675.078
Camk2d	8.8191e-11	1006.33	1126.85	1121.26	1241.25	1243.52	1035.29	1191.47	1051.2	1184.54	1022.08	1072.38	1058.5	1086.54	1213.43	1039.43	1159.85	982.677	1208.35	1115.4	1266.65	1436.42	1365.34	1271.47	1340.34	1315.44	1475.42	1395.41	1416.05	1176.57	1156.44	1259.26	1416.34	1445.08	1227.24	1288.76	1424.19	1193.06	1173.82	1598.71	1606.94	1705.53	1550.36	1474.28	1571.01	1826.17	1576.21	1590.56	1338.47
Cd244a	8.83863e-11	325.614	403.334	573.909	391.109	508.836	322.697	467.396	480.179	421.029	304.696	415.68	336.23	382.829	406.98	420.851	424.676	314.945	329.082	382.938	587.553	722.783	534.361	676.546	743.021	677.811	831.222	685.021	503.885	479.777	550.17	570.353	797.911	826.439	639.21	748.08	553.792	516.847	562.599	945.673	972.762	1059.29	841.355	971.776	1033.84	1038.08	1131.8	823.51	636.693
Ticam2	8.89616e-11	119.221	141.454	107.929	139.134	202.264	136.047	160.282	158.729	142.647	106.708	117.093	101.007	165.204	108.127	161.447	174.048	93.9952	122.549	122.077	237.363	285.911	258.123	249.918	264.847	261.167	297.607	266.397	219.956	211.698	222.602	281.171	334.343	354.528	234.496	263.902	239.306	195.971	219.946	316.165	298.747	392.622	330.011	351.335	354.005	426.675	344.43	310.878	289.558
Acer3	8.92195e-11	197.42	183.507	179.882	256.357	253.057	180.014	184.941	200.657	175.324	129.849	162.955	167.423	211.271	198.234	185.03	179.617	178.225	179.967	182.474	298.034	450.596	382.657	289.467	320.392	345.893	427.486	355.196	264.522	270.207	274.18	331.638	403.058	413.219	303.536	344.718	321.898	277.806	261.62	554.23	590.156	610.013	479.547	463.463	508.993	563.212	504.24	404.776	372.169
P2rx7	8.93431e-11	234.596	188.286	191.018	222.395	216.777	272.094	255.555	226.613	204.859	152.991	174.664	236.606	181.089	241.785	275.73	210.25	173.342	167.112	195.324	224.59	251.602	252.463	273.479	280.947	270.775	312.45	251.76	287.524	228.719	239.794	333.24	372.29	318.837	270.206	276.775	277.425	278.523	263.935	281.35	294.554	312.253	289.619	281.566	316.139	356.399	290.431	226.497	300.406
Rfx5	8.93784e-11	540.981	691.976	599.607	636.511	612.235	707.612	728.555	622.935	708.836	577.251	717.195	660.007	675.113	611.22	673	615.433	694.588	618.742	585.972	573.716	582.115	501.529	602.496	622.27	593.084	618.964	625.497	691.495	585.094	641.563	596.788	549.717	564.707	703.488	583.588	640.619	598.682	557.969	512.828	511.539	550.066	519.939	522.434	573.277	605.377	543.645	636.983	569.102
S100a4	8.98195e-11	616.616	766.526	679.269	794.269	910.644	712.589	887.716	806.621	704.438	597.821	614.739	635.101	614.75	504.595	930.59	689.229	600.593	791.853	687.489	1767.98	2450.83	2181.6	1695.57	1648.65	2005.48	2404.61	1772.08	1344.89	1569.12	1379.04	2433.61	2528.08	2387.31	1376.03	1703.56	1713.26	1793.89	1430.81	2442.75	2886.84	3125.82	2478.52	2215.15	2139.88	2351.23	2314.69	2153.94	2049.43
Sptlc2	9.11676e-11	725.581	626.028	804.33	668.281	819.942	774.806	740.884	803.626	729.574	671.102	637.181	686.297	735.477	743.376	682.07	731	693.367	749.861	798.001	861.106	888.611	895.507	861.67	843.646	820.186	896.532	865.547	784.94	740.41	790.869	914.006	926.11	982.685	752.292	841.769	891.573	801.831	857.79	954.142	961.231	1090.91	949.64	1008.32	1003.01	950.733	984.399	912.333	874.514
Slfn8	9.14913e-11	1430.65	2339.72	1765.41	2008.13	1783.19	1999.23	1748.53	1624.22	2046.07	1646.9	1509.52	1690.84	1559.91	1782.6	1677.96	1551.11	1743.18	1586.28	1597.29	2339.57	3268.53	2081.97	2293.86	2497.13	3042.29	2946.39	3094.31	2753.76	2022.3	2348.18	2205.31	2634.75	2918.71	2565.17	2421.6	2807.08	2073.13	2583.79	4567.46	4078.68	5164.03	3743.56	3559.03	4937.58	4475.57	4609.67	4018.58	2447.47
Mettl7a1	9.15448e-11	158.961	187.33	232.99	202.675	242.173	219.003	221.929	295.495	226.853	208.273	175.64	179.876	206.505	264.311	292.056	282.653	257.571	192.821	232.59	244.814	259.607	256.991	279.37	265.652	257.673	287.959	290.793	225.706	223.4	207.219	257.139	341.522	299.009	274.968	277.49	219.187	256.27	258.147	345.335	365.834	326.746	365.246	309.806	319.661	356.399	311.593	305.803	292.895
Elf2	9.15541e-11	957.613	1012.16	1005.63	970.651	944.203	1003.76	959.45	1015.26	1096.56	1005.37	1075.3	1032.21	970.575	959.631	1023.1	1013.65	968.028	982.96	985.615	938.808	981.246	992.869	971.904	966.812	900.545	968.522	983.621	994.832	940.406	969.131	930.828	994.825	971.581	937.985	949.046	988.989	1024.36	935.35	996.486	903.578	1001.98	959.094	936.061	942.253	1007.96	971.994	999.886	997.18
Man2b1	9.15658e-11	2986.93	3460.83	4091.89	3847.55	4119.66	3388.74	3472.4	4968.51	3395.88	2823.26	2934.16	3694.38	3656.73	3644.8	3903.76	2926.79	3123.81	3397.08	3337.21	3697.75	4318.4	3892.23	4427.84	4087.02	3830.15	4400.28	4466.3	3614.89	3580.78	3329.07	3920.37	4617.22	4187.71	3950.72	4168.08	3398.99	3724.17	3534.19	4097.92	3930.88	4868.25	3900.83	3859.7	4219.88	4199.49	4448.4	3648.7	3663.28
Atp6ap1	9.15709e-11	2067.78	1817.87	2121.75	1932.54	2198.61	2076.38	2193.51	2258.14	2034.13	2000.45	1936.91	2010.46	2077.76	2186.58	2260.26	2202.75	2069.11	2054.19	2101.02	1910.61	2285	2402.36	2121.36	2133.27	2140.87	2277.7	2181.92	2052.92	2209.53	2006.13	2311.05	2409.12	2399.21	2152.13	2116.22	2037.28	2169.32	2135.79	2132.23	2465.45	2303.69	2304.06	2150.37	2203.29	2292	2203.04	2314.46	2135.38
Hsd3b7	9.16755e-11	83.3264	77.4172	98.5068	96.4078	97.0507	69.6827	105.36	120.793	72.8945	51.4254	86.844	84.4034	84.1906	78.092	103.399	93.2895	67.1394	69.4157	74.5315	110.698	158.966	138.119	123.697	107.871	130.147	135.074	126.856	82.6631	121.274	93.2031	119.358	147.685	128.487	94.0365	115.144	75.1801	99.7803	101.87	144.909	160.38	142.951	125.473	134.554	128.569	142.56	150.323	114.2	143.527
Slc29a3	9.16776e-11	361.509	405.245	401.736	432.74	392.738	384.914	437.133	351.399	412.231	367.692	338.594	330.695	336.762	337.898	390.013	396.829	399.174	352.22	282.706	448.116	520.358	494.737	447.665	452.413	493.509	512.092	442.044	437.036	379.78	418.057	454.199	493.31	521.085	514.225	468.444	411.902	455.113	395.903	556.112	463.32	606.72	501.891	533.231	540.695	568.231	503.51	483.448	410.554
Samd8	9.16834e-11	352.535	309.669	328.071	293.606	263.034	270.435	266.763	287.508	252.617	260.984	243.944	289.185	239.864	234.276	239.45	233.92	249.026	281.091	308.406	298.034	346.524	348.693	284.419	309.122	281.256	280.537	273.228	283.93	284.037	266.941	330.036	310.754	320.423	248.78	274.63	299.662	263.449	250.044	376.387	298.747	358.366	324.854	332.231	328.468	322.265	325.457	299.458	340.46
Lamp2	9.27833e-11	1730.63	1516.8	1517.86	1494.32	1439.43	1269.22	1288.98	1363.67	1227.9	1258.64	1228.5	1477.75	1504.31	1187.9	1387.72	1478.71	1259.78	1404.6	1276.03	1853.13	2244.97	2089.89	1528.12	1572.98	1851.75	1994.93	1659.86	1529.63	1718.05	1453.24	1854.45	2237.84	2044.68	1602.19	1726.45	1891.15	1448.61	1670.43	2770.21	3315.57	3229.91	2563.6	2731.77	2939.48	2821.08	2837.17	2359.5	2031.08
Aplp2	9.38896e-11	1001.2	714.914	800.047	828.231	853.502	809.647	772.268	967.346	818.807	860.09	778.669	752.712	949.924	848.5	1048.5	956.566	842.295	701.87	837.837	947.323	1063.59	961.17	938.245	904.022	909.279	1131.06	885.063	876.948	985.086	852.401	1061.4	1191.74	1072.31	920.13	970.501	911.691	923.865	1022.17	1043.53	1208.61	1188.41	1066.52	1142.04	1038.24	1125.42	1147.86	988.466	1015.54
Rbm47	9.4273e-11	141.014	92.7094	131.057	75.5925	117.912	87.933	65.0095	88.8481	75.4081	74.5669	77.0863	55.3465	58.7746	97.615	121.539	87.72	68.3601	60.8458	77.1016	145.824	149.817	124.533	104.343	152.146	115.298	144.722	119.049	115.01	109.572	90.4885	100.933	189.735	153.867	120.224	118.72	100.593	107.677	114.604	211.718	171.91	214.098	160.708	203.492	238.645	188.741	209.431	152.901	162.72
Ddb2	9.43677e-11	323.05	296.288	322.931	303.465	279.361	301.958	316.081	286.51	320.485	358.692	359.085	312.708	281.165	319.877	237.636	233.92	336.918	330.796	327.682	265.038	267.613	333.975	290.309	257.602	289.991	292.412	298.599	300.462	277.654	283.229	269.155	263.577	249.042	240.448	267.478	281.661	310.826	256.99	239.006	189.73	237.813	253.524	205.983	238.645	242.954	266.35	269.005	268.696
Smim13	9.75191e-11	166.653	128.073	137.91	155.567	161.449	157.616	133.382	161.723	133.221	141.42	149.294	154.97	115.961	111.131	123.353	160.124	122.072	167.969	146.493	128.793	140.668	136.987	137.16	101.431	138.881	138.042	117.098	124.354	155.316	142.972	157.808	121.02	136.418	116.653	159.485	141.889	145.004	126.18	155.26	148.849	143.61	141.801	135.384	124.166	166.654	132.08	136.406	161.051
Fam3c	9.85961e-11	596.104	746.454	702.396	667.186	609.514	739.135	664.666	664.863	727.06	609.391	696.704	751.329	557.564	561.662	625.835	715.684	675.056	726.722	728.61	585.424	626.717	663.422	644.57	589.265	619.288	584.082	621.594	674.243	635.093	660.566	616.013	499.463	613.088	560.648	605.044	659.679	634.574	621.637	544.821	544.034	554.677	578.378	563.962	502.828	527.07	561.158	685.201	594.97
Bcl11b	9.87654e-11	1135.8	1338.07	1567.54	1395.72	1063.93	1281.66	1202.68	1370.66	1342.89	1585.19	1441.22	1441.78	1296.22	1450.71	1558.24	1423.01	1645.53	1584.56	1498.34	1440.14	1253.43	1295.15	1300.08	1219.58	1166.95	1119.92	1296.86	1341.3	1508.48	1480.39	1346.58	1181.48	1290.42	1318.89	1288.04	1395.6	1542.65	1403.03	1003.07	953.894	1054.68	1185.98	975.099	1084.03	894.512	1198.94	1121.7	1263.37
Eif2ak2	9.97413e-11	493.549	791.376	585.901	721.963	635.818	613.872	523.438	583.003	670.504	465.4	485.936	576.987	501.967	590.196	640.347	505.434	507.818	426.778	456.184	767.438	1344.92	725.689	907.951	975.667	1133.76	1206.01	1153.41	984.05	673.391	789.964	825.89	1222.51	1134.17	985.598	788.13	992.166	737.226	898.307	1936.51	1805.06	2251.65	1662.09	1519.96	1919.73	1898.45	1949.1	1649.56	971.311
Snx10	1.00367e-10	582.003	407.157	411.159	519.287	445.345	379.107	392.299	470.196	348.763	372.834	437.147	462.143	355.825	354.418	468.016	448.347	437.017	401.925	433.054	540.719	650.733	648.705	492.263	526.474	537.182	592.246	487.907	450.694	504.245	428.915	537.509	675.865	566.293	457.089	511.355	576.028	475.213	446.838	700.081	824.961	861.66	667.756	695.194	759.086	749.945	674.266	574.173	573.274
Scarb2	1.02535e-10	853.775	899.377	905.406	910.396	964.157	939.058	935.912	872.508	886.674	804.808	814.773	842.651	835.552	797.44	856.215	937.073	867.93	932.398	841.692	972.869	1203.11	1130.99	1070.36	1129.42	1179.18	1226.79	1057.78	1065.99	970.193	1032.47	1116.67	1384.55	1258.69	1023.69	1031.29	1072.64	958.321	1021.01	1428.39	1443.42	1541.5	1297.7	1382.91	1379.92	1342.27	1285.05	1187.05	1174.09
Tnks	1.02626e-10	583.285	606.912	622.734	612.409	623.12	591.474	635.524	561.041	607.035	640.247	626.448	538.245	538.502	617.227	524.25	584.8	565.192	561.324	636.088	721.668	712.49	508.322	717.778	725.311	724.104	714.703	704.538	646.929	664.88	618.036	694.517	770.22	734.436	653.494	700.878	789.921	611.603	657.523	693.494	691.835	781.95	702.992	661.971	810.161	789.099	883.697	673.147	647.541
Rrp1	1.05449e-10	1237.08	1266.39	1238.62	1191.95	1273.45	1345.54	1244.15	1367.66	1369.91	1290.78	1319.25	1257.75	1302.57	1229.95	1278.88	1243.4	1326.92	1277.76	1295.31	1233.65	1266.01	1167.22	1331.21	1325.04	1323.3	1413.08	1327.11	1334.11	1252.1	1379.04	1328.15	1222.51	1311.83	1274.85	1350.26	1313	1381.85	1279.16	1251.49	1200.23	1307.64	1301.14	1314.81	1221.41	1262.96	1276.29	1326.63	1221.65
Gas7	1.0558e-10	291.002	288.642	330.64	256.357	413.599	389.891	307.114	437.252	303.518	199.274	319.079	305.789	393.949	232.774	417.223	249.236	236.819	209.104	241.585	386.38	472.325	360.014	418.213	374.328	463.811	551.427	382.519	397.502	367.014	339.332	495.053	594.844	482.221	372.575	365.458	345.193	406.3	388.958	399.912	447.596	554.019	483.844	452.665	402.439	467.837	468.483	414.293	371.335
Itga5	1.05776e-10	301.257	241.809	201.297	201.58	218.591	180.843	167.007	244.582	147.046	174.846	177.591	139.75	222.39	147.173	234.008	238.097	155.031	193.678	129.788	310.807	375.115	335.108	269.272	303.487	340.652	391.12	321.043	237.926	276.59	228.031	301.999	483.054	389.426	298.774	319.686	250.953	320.158	258.147	465.779	398.329	484.849	383.294	374.591	463.201	404.589	413.754	309.609	318.764
Ilf3	1.06292e-10	926.846	1022.67	925.108	991.467	885.247	1012.06	969.538	1010.27	1107.87	946.228	1001.15	884.16	961.044	974.649	825.377	896.694	1015.64	941.825	944.494	888.781	850.871	879.657	966.855	921.732	854.251	840.128	940.685	990.519	925.513	919.363	879.561	808.167	812.956	927.272	935.457	853.453	989.907	860.105	850.636	688.69	735.837	826.746	826.425	833.938	791.106	842.103	864.749	852.818
Cds2	1.0633e-10	3642.01	3350.92	3822.92	3366.6	3253.46	3153.97	3011.73	3711.65	3128.81	3324.65	3419.12	3489.6	3339.03	3422.53	3472.02	3241.46	3203.16	3245.4	3573.66	3487	3382.9	2868.79	3381.05	3247.39	3398.66	3178.68	3216.28	2847.92	3600.99	3189.72	3189.81	3520.86	3263.72	3223.43	3469.35	3092.97	3280.55	3430	3319.74	3097.53	3517.79	3288.08	3298.23	3762.85	3524.84	3579.3	3087.85	3201.82
Etv6	1.06417e-10	429.452	440.609	497.674	480.943	503.394	397.357	433.77	519.112	431.083	362.549	464.469	397.111	425.719	452.033	478.9	417.714	451.665	453.344	418.919	669.513	807.412	578.513	677.387	717.261	628.896	827.511	671.36	585.111	505.309	567.363	613.61	798.936	717.78	659.446	649.385	560.145	582.171	544.077	982.371	917.205	1073.78	840.496	858.818	902.625	938.686	958.129	735.322	685.926
Plod3	1.07102e-10	343.561	455.901	446.279	469.988	583.211	419.755	418.078	471.194	411.603	416.546	346.4	377.74	454.312	423.499	564.159	462.271	367.436	467.913	412.493	732.313	1031.57	885.318	813.706	848.477	767.778	1028.64	798.216	646.929	727.645	624.37	885.969	1173.28	1035.03	784.431	776.687	731.683	750.865	710.774	1140.45	1158.3	1353.1	967.688	1006.66	1104.29	1146.5	1136.18	894.568	841.97
Oas1b	1.08317e-10	216.649	347.899	263.827	313.325	272.105	235.594	232.017	207.645	248.218	226.272	206.864	244.908	254.16	258.304	230.38	218.604	207.522	233.1	227.45	276.746	300.778	294.351	293.675	264.847	317.942	307.255	326.898	281.055	221.272	275.085	245.123	379.469	295.837	309.487	309.674	253.071	251.963	335.707	487.422	429.776	567.853	372.121	340.537	601.457	444.746	497.672	426.982	277.041
Tent4a	1.08395e-10	133.322	219.827	155.898	253.07	227.661	198.264	199.512	231.604	236.907	179.989	184.422	190.945	214.448	183.216	157.819	194.933	173.342	179.11	179.904	281.004	426.579	319.258	294.516	309.122	357.248	304.287	386.422	301.9	215.953	256.082	298.794	325.113	342.631	311.868	296.085	327.192	265.602	295.191	452.606	439.21	563.9	366.106	362.132	453.514	423.664	491.105	420.637	278.71
Btbd8	1.09146e-10	116.657	131.896	130.2	134.752	144.215	107.842	151.315	155.734	154.587	169.704	155.148	150.819	108.018	129.152	139.679	130.884	133.058	129.405	109.227	121.342	100.641	86.0411	143.892	105.456	135.387	98.7076	113.194	152.388	120.21	127.589	108.944	91.2777	115.797	113.082	95.8343	129.183	130.648	119.234	113.857	109.016	90.2504	103.128	106.314	87.1804	89.3508	99.2426	125.62	107.645
Idh1	1.09686e-10	326.896	318.271	350.342	371.389	494.323	415.608	396.782	353.396	350.648	268.698	280.048	355.601	314.523	331.891	391.827	414.93	285.648	360.79	379.083	532.204	754.805	657.762	605.02	638.37	635.011	879.463	541.577	538.388	585.094	498.591	823.487	1003.03	885.923	634.449	567.854	633.207	584.325	584.594	823.348	968.569	969.039	908.389	860.479	791.668	1042.09	814.373	702.966	761.027
Trim30d	1.13835e-10	570.466	1012.16	734.09	836.995	821.756	769.828	706.138	637.909	763.507	532.253	526.919	633.717	514.675	608.217	752.816	666.951	606.696	599.889	551.276	1017.57	1557.64	1032.49	1034.17	1168.87	1392.31	1495.46	1365.16	1199.69	751.049	971.846	949.253	1430.7	1443.49	1295.09	1084.22	1196.53	766.657	1044.17	2223.51	2200.24	2673.26	1837.4	1892.89	2603.08	2496.8	2372.34	1975.66	1087.3
Plod1	1.14687e-10	119.221	86.9748	113.069	135.847	109.749	107.842	110.964	158.729	96.7738	96.4227	85.8683	95.4727	131.846	117.138	123.353	146.2	73.243	113.979	104.087	152.21	154.392	164.157	118.648	148.121	132.767	184.798	147.348	117.166	139.359	120.35	147.395	201.016	162.591	148.792	128.733	132.359	138.544	143.544	170.315	182.393	206.192	182.193	181.066	198.137	174.686	204.323	162.418	132.679
Arl4c	1.14983e-10	1934.46	1720.38	2053.22	1969.79	1805.87	1950.29	1821.39	2134.35	1932.33	2138.01	2026.69	2057.51	1961.8	1785.6	1944.62	1723.77	1877.46	2148.46	1760.49	2113.91	2010.53	2300.47	2011.13	1933.62	2030.81	1817.56	1979.93	1960.91	2102.08	2202.49	1986.62	1950.68	1992.34	1935.49	2077.6	2023.51	2149.22	2238.82	1777.49	1659.36	1950.59	1741.15	1759.99	1673.16	1687.63	2111.82	1768.2	1919.26
6430548M08Rik	1.16852e-10	871.723	830.562	1104.99	805.224	983.205	770.658	798.047	789.65	679.302	705.814	711.34	812.21	740.242	738.871	936.032	761.633	782.479	920.4	741.46	1097.4	1379.23	945.32	1083.82	1246.15	1123.28	1338.86	1101.69	1002.74	1072.32	969.131	1172.75	1582.49	1476.01	1154.63	1115.68	1065.23	1021.49	1045.32	1858.41	1746.36	1886.04	1471.3	1590.56	1725.12	1661.52	1573.29	1183.88	1247.52
Map3k15	1.23476e-10	126.913	176.817	193.587	175.287	185.031	152.638	225.291	158.729	164.013	137.563	149.294	139.75	154.085	177.209	159.633	128.099	144.045	159.399	158.058	204.366	233.303	208.31	247.394	276.922	249.812	260.499	200.042	257.334	182.975	229.841	192.254	342.548	237.145	227.354	225.282	225.54	223.967	185.218	288.877	206.502	308.301	238.914	259.971	306.452	347.364	334.944	331.181	267.027
Gsr	1.23572e-10	1684.48	1722.29	3019.45	1890.91	2231.26	1824.19	1786.64	2319.04	1647.67	1491.34	1610.03	1931.59	1887.14	1860.69	2057.09	1665.29	1640.64	2123.61	1628.13	2607.8	3470.96	3477.87	2852.6	3309.38	2929.61	3554.22	2605.42	2802.64	2334	2134.62	2666.72	4303.39	3822.87	2698.49	2692.66	2510.59	2548.35	2615.04	4834.7	5031.53	5715.42	4376.94	4928.65	5081.12	4793.82	4832.97	3930.39	3427.96
Zfp39	1.24097e-10	183.318	170.127	161.037	140.23	173.24	161.763	159.161	179.693	185.378	194.131	180.518	196.48	195.386	156.184	183.216	118.352	158.693	141.402	170.908	150.081	126.944	95.0981	148.1	137.656	123.159	149.175	141.493	148.075	147.869	148.401	160.211	133.327	139.59	140.46	121.581	151.419	145.004	133.125	179.725	141.512	154.809	145.239	153.657	125.047	165.65	157.621	170.666	148.534
Copz1	1.24493e-10	837.11	1007.38	907.119	984.893	1007.69	827.897	1030.06	1096.13	859.024	934.657	812.821	839.883	1043.65	1168.38	1277.07	1290.74	982.677	786.711	1073	869.621	1123.06	1101.55	969.379	941.052	1002.74	1037.54	968.983	860.415	944.662	856.021	1044.58	1160.97	1075.48	1004.64	934.742	978.4	953.296	1062.69	973.902	991.63	1110.67	1117.22	1036.56	1091.96	1098.31	1008.48	1039.22	917.071
Fyb	1.2529e-10	3281.78	3384.37	3871.75	3717.18	3663.44	3445.15	3327.81	3890.35	3351.89	3505.93	3735.27	3767.71	3583.66	3276.86	3843.9	3604.88	3361.85	3531.63	3540.25	3775.45	4143.42	3708.83	4071.9	3860.81	3712.24	4112.32	3733.46	3861.44	3669.07	3635.83	3421.31	4384.41	3943.43	3675.76	3877	3551.47	3594.96	3837.48	5034.18	4240.11	5021.08	4299.59	4333.96	4735.92	4544.85	4824.94	3713.41	3896.93
Sema4d	1.25348e-10	2944.63	2685.71	2866.98	3069.71	3337.82	3370.49	2980.35	2564.62	2791.99	2467.14	2698.02	2583.3	2589.26	2857.87	2965.91	2712.36	2648.96	2728.64	2680.56	3349.69	4040.49	3157.48	3618.34	3641.04	3518.33	4101.93	3625.15	3522.17	3255.25	3489.23	3740.94	4292.1	4148.06	3443.64	3625.97	3692.3	3214.5	3416.11	4224.01	4066.1	4459.16	3949.82	3940.26	4220.76	4617.13	3951.46	3585.25	3382.9
Gzf1	1.2545e-10	202.547	188.286	232.133	226.777	204.078	204.071	212.962	208.643	194.804	158.133	199.058	196.48	201.74	168.198	186.844	222.781	207.522	225.387	192.754	234.17	240.165	240.01	219.625	239.087	247.191	260.499	206.873	245.114	210.634	209.933	220.291	314.857	269.663	166.647	226.713	252.012	188.793	226.892	260.648	264.155	291.173	244.07	284.888	280.034	315.238	266.35	242.358	257.014
Blk	1.2573e-10	1775.49	2013.8	1899.9	1966.5	2194.98	2058.13	2111.69	1688.11	2161.7	1850.03	2128.17	1804.3	1680.64	2055.92	1980.9	1961.87	1856.71	1738.82	2035.48	1589.16	1503.89	1434.4	1783.93	1881.3	1793.23	1821.27	1850.14	1907	1949.96	1861.35	1932.15	1342.5	1636.22	1921.2	1838.73	1787.38	1786	1609.08	1170.56	1188.7	1146.9	1422.31	1474.28	1238.14	1349.3	1349.99	1730.77	1593.82
Phactr2	1.2714e-10	197.42	162.48	228.707	172	210.428	144.343	180.457	215.631	109.97	160.704	176.615	143.901	204.917	157.686	192.286	182.402	161.135	173.111	176.049	232.041	251.602	199.253	211.21	219.767	188.669	274.6	204.921	202.704	181.911	184.596	243.521	285.115	249.835	185.692	226.713	206.481	210.328	236.153	271.94	267.3	273.386	262.118	253.326	257.138	243.958	272.917	212.539	264.524
Pcyt1a	1.27219e-10	571.748	431.051	482.255	385.631	474.369	410.63	450.583	550.06	368.243	426.831	389.334	438.621	436.838	432.51	475.272	509.612	411.382	429.349	460.039	494.95	593.551	542.286	477.958	501.519	503.117	587.793	486.931	475.133	509.564	411.722	534.305	624.586	532.982	542.793	490.615	526.261	404.146	487.355	697.258	691.835	776.68	635.958	690.21	789.027	704.767	667.698	590.034	583.287
Ist1	1.2748e-10	820.445	874.527	835.166	864.384	784.568	834.534	785.718	765.691	830.746	816.379	805.991	808.059	826.021	789.931	765.514	818.72	799.569	800.423	864.823	866.428	903.478	835.505	847.365	912.877	883.075	867.588	896.773	850.352	770.197	801.728	828.293	965.082	886.717	868.945	906.85	818.51	889.408	855.475	930.618	827.057	1029.64	901.514	922.772	961.626	953.745	982.21	866.653	891.203
Rnf213	1.29831e-10	5591.84	9800.44	7544.77	8618.64	7435.71	8083.2	6875.31	7406.34	8008.34	6325.33	5293.58	7399.83	7162.56	7807.7	9015.65	6889.5	7155.84	6106.87	6461.11	11282.7	16171.1	6570.83	10864.3	12039.7	14041.9	14310.4	15841.4	10959.7	9017.9	9936.54	9369.16	12883.5	13765.5	13488.9	11349.2	12111.4	9993.82	11918.8	19517.6	14985.6	22427.5	15173.6	13884.8	22863.3	20853.9	21619.6	16545.7	9650.53
Cask	1.30915e-10	126.913	110.869	166.177	130.37	136.959	92.0807	127.777	127.782	109.342	113.136	114.166	125.913	108.018	121.643	139.679	125.314	90.333	137.974	98.947	188.4	239.022	190.196	168.295	185.956	191.289	199.642	178.574	162.451	149.997	137.542	186.646	256.398	210.972	154.744	143.751	144.007	154.336	148.174	291.7	300.843	333.333	266.415	238.376	262.422	299.175	290.431	224.594	165.223
Adprhl2	1.32846e-10	225.622	166.304	204.723	192.816	219.498	219.003	193.908	195.665	196.69	192.845	199.058	179.876	155.673	216.255	168.703	182.402	179.445	235.671	219.739	242.685	219.58	166.422	212.893	249.552	213.999	227.844	199.066	209.174	274.462	243.414	232.307	215.374	205.42	260.684	237.44	214.952	225.403	196.794	200.426	169.814	182.477	173.599	216.781	202.54	216.851	200.674	197.313	188.588
Zap70	1.37379e-10	489.703	429.14	516.518	540.103	405.436	588.985	542.493	507.133	515.289	502.684	518.137	597.742	494.024	545.142	558.717	522.143	539.557	545.899	457.469	486.434	459.745	510.586	512.458	480.589	545.917	423.775	495.714	460.038	502.117	599.034	522.289	381.52	489.36	483.276	562.848	528.379	572.839	517.452	350.981	406.715	408.432	384.153	402	433.26	339.332	456.808	390.819	478.98
Tiam2	1.37523e-10	91.0181	158.657	131.057	164.331	173.24	144.343	155.799	149.744	153.33	95.1371	102.456	117.611	131.846	127.65	161.447	137.846	118.41	128.548	146.493	221.397	313.358	246.802	275.162	269.677	276.889	361.433	267.373	251.583	207.443	227.126	272.359	390.751	365.632	235.686	252.459	262.601	218.942	213.001	449.783	380.509	460.475	358.371	348.012	429.738	416.636	346.619	305.168	293.73
Alpk1	1.37685e-10	116.657	120.427	106.216	128.179	194.101	112.82	127.777	112.807	109.342	93.8514	103.432	99.6237	158.85	115.636	139.679	121.137	96.4366	87.4123	110.512	175.627	225.298	184.536	212.052	219.767	183.428	257.53	160.034	169.639	169.145	132.113	169.824	305.626	240.318	213.07	178.08	158.831	164.386	165.538	238.065	259.962	274.704	238.055	245.021	261.541	285.12	260.512	187.161	230.311
Etnk1	1.37844e-10	3791.99	4153.77	3812.64	4222.22	4021.71	4178.48	4149.4	3701.67	4312.72	4020.18	3955.79	3972.5	3845.76	4053.28	4068.84	3869.43	3828.17	3925.84	4061.97	3533.83	3826.63	3723.54	3715.11	3681.29	4058.13	3748.66	4081.83	4167.66	3585.03	3931.72	3809.03	3637.78	4065.57	3792.41	3910.61	4193.14	3917.99	4038.91	4224.01	3750.58	4112.65	4239.43	3838.93	4339.65	4636.2	4257.22	4397.98	3629.9
Shc1	1.37844e-10	683.277	710.135	729.807	686.906	780.033	690.191	737.521	697.807	712.607	605.535	699.631	658.623	646.52	762.899	712.908	682.267	686.043	707.869	696.484	814.272	755.948	767.578	754.803	815.471	837.655	787.435	789.434	712.34	758.495	730.242	809.869	880.984	861.336	749.912	755.947	850.276	779.578	708.458	788.532	820.768	852.438	779.478	816.458	812.803	852.347	855.238	786.078	792.737
Adamts10	1.38428e-10	1066.58	1153.61	1221.48	1161.28	1148.28	1132.34	1071.54	1222.91	1128.61	1119.79	1162.15	1230.08	1197.73	1079.77	1253.48	1154.28	1146.25	1198.92	1151.38	1099.53	1055.58	1106.08	1216.77	1077.9	1071.74	1065	1106.57	1013.52	1077.64	1125.68	1085.43	1071.74	1031.07	1043.92	1187.2	996.401	1233.26	1065	990.84	830.202	1072.46	949.64	919.45	955.462	944.71	1070.51	1020.19	998.849
Cbx3	1.38663e-10	337.152	357.457	329.784	420.689	372.783	446.301	412.474	399.317	485.126	380.548	373.722	416.482	408.245	357.421	379.129	410.752	404.057	393.356	363.662	351.255	356.817	322.654	383.713	361.448	364.236	342.137	386.422	411.159	330.844	380.956	389.314	336.394	334.7	322.581	324.692	389.666	415.632	419.055	382.033	374.22	366.272	352.355	374.591	355.766	338.328	371.43	403.507	396.368
Eif4g2	1.4065e-10	9263.34	8771.08	8567.52	9034.94	8754.51	8732.74	8772.92	8823.91	8874.91	8960.88	8660.98	8676.95	9121.18	8773.34	8741.74	9576.8	8938.09	8632.4	9166.09	8437.56	8585.33	8444.49	8047.03	7827.08	8474.38	7910.71	8162.68	8126.86	8472.17	8552.06	8725.11	8078.59	8315.94	8071.67	8469.18	9183.62	8672.27	8741.13	8667.26	8066.17	8391.31	8723.8	8229.37	8408.95	8639.93	8367.03	8009.88	8700.08
Naaa	1.41554e-10	346.125	394.732	441.139	394.396	565.071	389.062	428.166	418.285	324.255	362.549	312.248	340.381	371.71	345.407	576.857	388.474	351.566	377.073	359.807	728.055	1110.48	799.277	646.253	794.541	768.651	1034.57	752.353	541.982	681.901	575.507	895.582	1070.72	1024.72	791.573	790.276	705.211	649.649	634.371	1063.29	1114.27	1372.86	1054.49	1047.36	1013.58	1168.59	1176.32	824.779	756.855
F10	1.43978e-10	225.622	176.817	123.348	164.331	176.868	183.332	172.611	175.7	145.161	143.991	148.318	121.762	163.616	124.647	197.728	304.932	140.382	129.405	102.802	364.027	513.496	403.035	350.054	408.943	395.681	590.019	340.559	304.056	353.184	252.463	435.775	674.84	610.708	316.629	359.736	338.84	294.316	309.082	699.14	963.328	905.139	735.649	835.561	737.951	865.398	787.373	538.01	536.558
Ubtf	1.45085e-10	1787.03	1868.53	1937.59	1993.89	2050.76	2069.74	1992.88	2219.21	2213.23	1949.02	2009.12	1999.39	1896.67	1883.22	1881.13	1879.71	1923.85	2026.77	1846.58	1820.14	1830.97	1703.84	1931.19	1995.61	1902.41	1914.04	1885.27	1987.51	1942.51	2063.14	2033.08	1904.52	1988.37	2059.28	2008.23	1899.62	2080.31	2057.08	1779.37	1718.06	1770.09	1773.81	1887.07	1767.38	1780.99	1860.07	1887.48	1863.35
Pcyox1	1.4735e-10	305.103	323.049	308.369	345.096	375.504	305.277	321.685	338.421	330.539	276.412	330.788	321.01	335.174	285.336	308.383	349.488	328.373	323.94	308.406	419.377	455.17	405.299	413.164	451.608	474.293	535.099	438.141	401.815	361.695	330.283	442.184	523.052	457.635	379.717	443.413	422.491	407.735	361.175	561.758	529.359	592.886	467.515	597.186	539.814	636.499	500.591	489.792	463.125
Tlr13	1.4752e-10	746.092	703.445	1008.2	807.415	1025.83	792.226	798.047	690.819	667.362	570.822	595.223	624.032	776.778	710.337	941.474	707.33	567.633	673.589	652.793	1187.88	1841.27	1418.55	1304.29	1477.19	1436.85	1827.95	1405.17	1257.92	1071.25	1056.91	1485.96	2290.15	2067.68	1246.28	1212.95	1370.18	1171.52	1269.9	2373.12	2546.16	2905.14	2231.01	2322.3	2629.5	2765.86	2428.52	1899.53	1616.35
Rhog	1.52099e-10	1185.8	1005.47	1296.01	1074.73	1247.15	1120.73	1008.77	1196.95	1058.86	944.942	1020.66	1173.35	1046.82	1147.35	1258.93	1093.02	1131.6	1168.07	1153.95	1251.74	1471.87	1637.05	1331.21	1430.5	1335.53	1539.99	1375.9	1207.6	1221.25	1237.88	1385.03	1556.85	1591.01	1405.79	1417.49	1346.89	1307.19	1306.94	1637.29	1525.18	1911.73	1516.85	1664.48	1821.1	1664.54	1603.21	1477.62	1435.27
Anxa5	1.57496e-10	947.357	769.393	716.102	728.536	797.267	781.442	648.974	892.474	671.132	797.094	745.493	795.606	868.911	573.676	736.49	818.72	651.863	807.279	715.76	1095.28	1223.7	1288.35	1019.03	974.862	1051.65	1202.3	1035.34	919.357	1053.17	895.836	1188.77	1291.22	1220.62	926.081	962.634	994.283	1090.4	995.546	1422.74	1370.04	1590.25	1369.03	1148.69	1196.75	1334.24	1298.91	1180.07	1172.42
Cd8a	1.59883e-10	1262.72	1207.13	1491.31	1280.69	1255.31	1527.21	1240.78	1263.84	1310.84	1423.2	1455.86	1324.17	1372.47	1366.61	1258.93	1175.17	1267.1	1478.3	1225.91	1280.48	1072.74	1335.9	1088.03	1143.91	1078.73	1000.44	1079.25	1083.25	1410.61	1451.43	1089.44	1095.33	1163.52	1061.78	1107.1	1229.35	1367.49	1237.49	1111.28	830.202	1147.56	898.076	961.809	981	859.374	969.075	964.992	1166.57
Tnfrsf13b	1.60162e-10	1172.98	1423.14	1285.73	1257.68	1409.5	1362.96	1524.36	1246.87	1463.55	1204.64	1277.29	1368.44	1132.6	1297.53	1295.21	1300.48	1380.63	1434.59	1306.87	1229.39	1263.73	1346.09	1260.53	1416.01	1284.87	1334.41	1403.22	1456.31	1277.63	1317.51	1574.08	1237.89	1426.04	1360.55	1288.76	1466.54	1239.72	1252.54	1063.29	1210.71	1115.28	1283.09	1338.89	1177.38	1279.02	1112.1	1445.9	1302.59
Trim12c	1.60203e-10	1583.2	2446.76	1909.32	2113.3	2018.11	2007.53	2111.69	1827.87	2100.74	1682.9	1653.94	1877.63	1828.37	2204.6	2441.66	2053.76	1860.37	1538.29	1778.48	2211.84	2896.85	2295.94	2160.91	2140.51	2599.44	2596.08	2725.45	2420.23	1927.62	2008.84	1940.16	2621.41	2544.35	2443.76	2197.04	2498.94	1668.99	2463.4	3830.68	4012.64	3498.03	3091.27	3206.03	4502.56	3738.68	3404.9	3476.76	2191.29
Pigp	1.61317e-10	111.529	93.6652	87.3713	116.128	89.7945	121.945	91.91	78.8652	107.457	91.2801	99.5291	85.7871	103.253	112.633	59.8625	93.2895	76.9052	95.9822	98.947	106.441	92.6351	97.3623	100.977	88.5507	103.943	89.0595	109.291	105.665	102.126	95.0129	100.933	83.073	76.9334	72.6105	92.2584	86.8277	100.498	93.7665	85.6281	74.4247	67.1937	74.768	86.3801	80.1355	80.3154	82.4589	102.78	94.294
Oas1a	1.63768e-10	207.675	410.024	246.695	342.905	255.778	291.174	301.51	294.496	301.633	174.846	202.961	161.889	196.974	196.732	335.593	260.375	242.923	156.828	226.165	615.228	990.395	647.573	642.045	573.969	799.223	840.128	783.579	569.297	372.333	460.586	535.907	842.011	753.471	660.636	673.701	640.619	366.1	573.018	1442.5	1322.87	1662.06	1036.44	980.913	1484.71	1375.4	1395.96	1148.98	592.467
Lrp1	1.6517e-10	1654.99	1984.17	1794.54	2085.91	2564.13	1777.74	1927.87	1854.83	1569.75	1461.77	1575.88	1448.69	1764.83	1635.43	2530.55	2261.23	1640.64	1740.53	1836.3	3904.25	5204.72	2687.65	4517.88	4348.64	3900.03	5385.87	4059.39	3292.15	3904.18	3171.62	4292.06	6126.89	5327.44	4114.99	4320.41	3842.66	3713.41	3651.11	4964.55	4994.84	6012.52	5053.29	4688.61	5248.44	6159.18	5571.45	3681.69	4279.94
Ms4a4a	1.68655e-10	142.296	188.286	197.87	214.726	245.801	111.99	154.678	220.623	174.696	132.42	133.681	174.341	209.682	132.156	215.868	226.958	170.9	209.104	170.908	352.319	550.093	473.226	371.932	324.417	314.448	413.385	403.011	256.615	339.355	237.08	398.125	490.233	408.461	267.826	370.464	355.782	274.216	294.033	729.251	882.614	832.675	679.788	597.186	653.413	782.071	739.941	537.375	392.196
Ly6a2	1.70734e-10	75.6348	182.552	115.638	202.675	235.824	110.331	186.062	125.785	117.511	98.994	105.384	101.007	235.098	144.17	272.102	121.137	96.4366	138.831	91.2369	596.068	1047.58	760.785	480.482	729.336	786.994	1047.19	668.433	369.468	345.738	316.71	597.589	1221.48	1062	566.6	529.234	556.968	426.399	454.941	1269.37	1478.01	1725.96	1045.03	1398.69	1336.77	1741.84	1347.07	1015.11	674.244
Tbkbp1	1.72888e-10	174.345	169.171	255.261	180.765	253.964	167.57	195.028	169.71	137.62	119.564	178.567	141.134	189.032	150.177	277.544	160.124	172.121	182.538	168.338	277.81	387.695	293.219	266.748	305.902	302.22	340.653	247.857	217.799	263.824	244.319	287.579	442.03	340.252	326.152	295.37	211.775	246.22	258.147	374.505	350.11	423.584	327.432	400.339	383.065	413.624	359.025	236.014	304.578
Hexa	1.75002e-10	1093.5	1098.18	1040.75	936.689	957.808	1058.51	1009.89	1141.05	919.979	952.656	1084.09	1100.01	1119.89	834.984	1162.78	1095.8	1014.42	1087.51	929.074	1253.87	1484.45	1421.94	1165.44	1155.99	1350.38	1321.79	1126.09	1092.59	1247.85	1115.72	1459.53	1507.62	1344.35	1210.57	1250.85	1242.06	1232.54	1212.02	1407.69	1669.84	1569.83	1490.2	1563.98	1457.41	1514.95	1378.45	1322.18	1214.97
Fam234a	1.75518e-10	317.922	282.907	361.477	324.281	463.485	335.97	372.123	295.495	320.485	276.412	281.023	282.267	351.059	393.464	397.269	309.109	292.972	320.512	309.691	411.926	473.468	550.21	493.104	480.589	429.746	598.925	467.415	486.634	419.14	419.866	542.316	702.531	618.639	403.524	521.367	500.848	460.138	437.577	475.189	513.635	525.692	530.252	519.111	475.529	569.235	498.402	509.46	499.841
Zadh2	1.77402e-10	510.214	517.07	553.351	553.249	511.557	530.916	464.033	515.119	512.147	446.116	506.428	535.477	501.967	545.142	473.458	456.701	489.507	544.185	478.03	439.6	423.148	434.734	498.153	458.854	489.142	452.719	458.633	484.478	461.693	539.311	475.828	468.696	453.669	468.992	464.868	505.083	476.648	474.621	387.679	403.57	423.584	404.779	415.289	446.469	407.6	404.997	466.952	514.862
Fam117b	1.77428e-10	849.93	847.766	904.55	912.587	996.81	817.942	839.519	819.599	905.526	767.525	790.378	835.732	835.552	895.055	821.749	832.644	815.439	898.976	923.934	942.001	938.931	970.227	891.122	919.317	896.177	890.595	856.765	906.419	903.173	944.7	1019.75	1021.49	962.064	804.667	931.166	980.518	966.218	917.986	922.149	850.118	963.769	959.953	895.363	908.79	960.773	895.372	950.4	939.602
Numa1	1.77596e-10	3885.58	3865.12	3876.03	3584.62	3745.97	3856.61	3796.33	4118.96	3933.16	4222.03	4041.66	3526.96	3834.64	4038.26	4005.35	3798.42	3907.51	3717.6	3987.44	3648.79	3344.01	2138.58	3708.38	3579.06	3392.55	3520.82	3720.78	3613.46	3893.54	3759.8	3297.95	3183.44	3336.69	3943.58	3721.09	3288.87	3874.92	3734.46	3322.56	2728.55	3169.96	3166.04	3195.23	3234.48	3269.84	3548.65	3237.58	3372.05
Anxa1	1.80467e-10	1606.28	852.545	1444.2	761.403	895.224	688.532	727.434	918.43	542.939	683.958	523.016	651.705	741.831	764.401	848.959	717.076	601.813	867.268	677.209	1579.58	1856.13	1880.45	1132.63	1351.61	1571.37	1567.45	1278.32	1077.5	1205.29	1091.29	1416.27	1966.06	1856.71	1333.18	1290.9	1332.06	1330.16	1323.15	2412.64	2685.58	3271.41	2219.84	2178.61	3018.73	2259.87	2387.66	2098.75	1704.8
Glud1	1.82715e-10	1678.07	1762.44	1898.18	1901.86	1990.9	1844.93	1862.86	1970.63	1881.43	1694.47	1742.74	1714.36	1831.54	1686.49	2028.07	1744.65	1759.05	1804.81	1760.49	2317.22	2739.03	2565.38	2308.17	2503.57	2429.99	2805.37	2480.52	2194.53	2323.36	2355.41	2751.63	3098.31	2969.47	2396.15	2385.85	2497.89	2366.73	2215.67	3131.54	2946.59	3252.97	2804.23	2774.96	2718.44	3014.84	2697.06	2625.34	2512.56
Gstm1	1.829e-10	125.631	132.852	125.917	138.038	183.217	107.013	124.415	120.793	121.91	86.1376	141.487	112.077	142.965	166.696	163.261	148.985	106.202	133.689	122.077	223.526	242.452	278.502	222.149	236.672	232.342	263.468	256.639	198.391	191.485	158.355	262.747	328.19	262.525	158.315	244.592	196.951	243.349	185.218	256.884	236.901	287.879	247.508	307.314	237.765	280.1	228.404	217.615	208.615
P4ha1	1.83282e-10	346.125	259.969	251.835	285.937	360.992	328.504	273.488	361.382	339.337	308.553	299.563	276.733	285.93	292.845	306.569	388.474	267.337	295.659	274.996	367.221	403.706	298.88	376.139	330.053	319.689	345.106	338.607	345.747	381.907	342.046	359.675	353.829	411.633	289.252	350.439	336.722	366.818	351.914	476.13	428.728	457.839	407.357	374.591	389.23	459.805	455.348	360.365	402.21
Plxnb2	1.84268e-10	1824.21	925.183	893.414	947.645	1275.26	811.306	898.924	1035.23	838.287	739.241	752.323	666.925	1075.42	976.15	1139.2	1015.05	859.385	916.116	876.388	2169.26	2471.41	1549.87	1834.42	1875.66	1786.24	2262.11	1974.07	1436.18	1666.99	1358.23	1959.39	2631.67	2320.69	1849.78	1946.01	1754.56	1744.36	1603.29	2567.9	2424.57	2792.49	2289.45	2457.68	2440.17	2690.56	2335.12	1745.36	1929.27
Dgkz	1.84333e-10	2789.51	2728.72	2749.63	2760.77	2491.57	2752.47	2618.31	2931.99	2646.2	2721.69	2935.13	2753.49	2727.46	2659.63	2643.02	2876.66	2679.47	2676.36	2677.99	2681.24	2567.48	2332.17	2874.48	2582.46	2581.97	2502.57	2617.13	2665.35	2844.62	2686.6	2805.3	2617.31	2584.01	2706.82	2782.77	2556.12	2797.44	2654.4	2415.47	2200.24	2349.8	2537.82	2380.44	2484.2	2331.15	2537.98	2301.13	2504.21
2810001G20Rik	1.85446e-10	58.9695	98.4441	90.7976	96.4078	74.3753	93.7399	84.064	79.8635	100.544	88.7089	88.7956	101.007	79.4251	96.1133	81.6307	101.644	114.747	108.837	79.6716	97.9255	58.3258	84.909	100.136	76.4756	99.5753	57.8887	73.1861	109.259	109.572	116.73	93.7237	74.8682	109.452	77.3718	94.404	69.8857	72.5022	97.2394	60.222	78.6176	78.3927	66.174	92.1942	57.2397	62.2444	80.9995	94.5324	118.493
Ifitm3	1.86059e-10	1129.39	1787.29	1279.73	1620.31	1564.6	1257.61	1445.9	1240.88	1187.68	1058.08	1043.1	1088.94	1491.6	1515.29	2220.35	1606.81	1444.11	1048.95	1272.18	2740.85	4320.69	3673.73	2471.41	2754.73	3053.64	3488.16	3456.33	2482.77	2308.46	1979.89	2754.03	4291.08	3871.26	2729.44	2667.63	3065.44	2142.05	2964.64	5763.43	6093.39	6434.79	4537.65	4413.69	6155.46	5706.41	5269.34	4522.33	3084.16
Aoah	1.87669e-10	56.4056	87.9306	72.8094	95.3123	107.028	80.467	106.481	119.795	98.0306	46.2829	69.2801	105.158	85.7791	76.5903	96.1428	69.6191	85.4502	67.7017	77.1016	96.8611	194.419	155.1	135.477	147.316	156.351	192.22	162.961	126.51	85.1046	104.967	148.196	208.195	161.005	128.556	127.302	119.653	101.934	134.283	222.069	244.239	270.751	208.835	255.818	220.153	310.218	240.809	205.56	135.183
Fcgr3	1.90483e-10	1089.65	804.756	1233.48	839.186	1145.56	870.205	919.1	1147.04	774.19	646.675	733.783	878.626	905.446	815.461	941.474	793.657	787.362	924.685	673.354	1154.88	1533.63	1703.84	1281.57	1471.55	1337.28	1558.54	1175.86	1205.44	1009.55	1031.57	1361.8	1846.07	1614.81	1215.33	1207.23	1190.18	1093.99	1177.29	1865	2048.25	2246.38	1737.71	2089.73	2150.45	1860.3	2056.36	1719.35	1492.01
Mospd2	1.90962e-10	253.825	259.969	219.285	295.797	310.199	275.413	273.488	255.563	251.989	205.702	241.017	242.141	290.696	258.304	232.194	250.629	222.17	250.239	268.57	326.773	364.822	311.333	328.175	287.387	317.942	354.754	306.406	314.839	271.271	294.087	310.81	393.827	360.873	283.3	284.642	350.488	300.059	265.093	401.794	442.355	440.053	422.826	371.268	391.871	492.936	377.998	374.323	346.301
Nat8l	1.91107e-10	49.9959	77.4172	130.2	93.1212	148.751	73.8305	132.261	124.787	84.2057	89.9945	73.1832	98.24	87.3676	99.1168	137.865	93.2895	63.4773	119.978	89.9518	187.336	200.138	178.875	164.088	155.366	152.857	208.548	158.082	128.667	168.082	130.303	217.086	261.526	208.593	197.596	194.529	142.948	152.183	191.006	203.249	165.621	202.24	165.865	180.235	164.674	226.891	159.81	138.944	174.402
Pag1	1.91133e-10	1980.61	2053.94	2552.61	1913.91	1958.25	1962.73	2052.28	2200.24	2148.5	2098.16	1891.05	2058.89	1993.57	2224.12	2187.7	2006.42	1973.9	2014.77	2090.74	2178.84	2296.44	2209.9	2022.91	2282.19	2065.75	2246.53	1931.14	2095.33	2026.55	1970.84	1888.09	2413.22	2308	2179.5	2038.27	2182.34	2033.65	2216.83	2681.76	2526.25	2933.47	2233.59	2400.37	2874.31	2760.84	2915.98	2122.86	2207.15
Nipa2	1.95739e-10	239.724	237.03	232.133	233.351	242.173	222.321	208.479	197.662	204.23	219.844	198.082	226.921	200.151	213.251	235.822	154.554	186.77	208.247	191.469	253.329	220.723	226.424	245.711	222.987	219.24	283.506	236.147	254.459	236.165	268.751	253.935	290.243	255.387	226.164	236.725	267.895	224.685	214.158	264.412	352.207	319.499	310.244	309.806	280.034	327.285	305.755	261.392	252.841
Mfap3	1.97084e-10	670.457	676.683	675.842	671.568	698.402	658.668	633.282	611.954	653.537	608.106	619.618	633.717	644.932	635.249	616.765	657.204	683.601	643.595	629.663	716.346	746.799	615.873	713.571	745.436	763.41	802.278	770.893	724.56	712.751	650.612	823.487	835.858	769.334	597.549	680.138	696.74	641.034	701.513	805.469	752.633	839.263	833.621	806.491	789.027	860.378	772.779	789.25	779.386
Rap1gap2	1.97147e-10	557.646	826.739	1002.2	891.772	1229.01	1024.5	931.429	881.493	857.768	528.396	763.057	726.423	768.835	773.411	946.916	842.391	722.664	707.012	763.306	1045.25	1420.41	977.02	1414.52	1362.07	1318.94	1482.1	1347.6	1265.82	993.597	1222.5	1373.81	2004.01	1610.05	1151.05	1280.89	1280.18	1020.06	1180.76	1800.07	1634.2	1858.37	1635.44	1555.67	2002.51	2038	1657.21	1339.31	1376.86
Sppl2a	1.97631e-10	1375.53	1365.79	1322.56	1412.16	1568.23	1328.12	1322.61	1232.89	1349.81	1153.22	1236.31	1246.68	1229.5	1341.08	1373.21	1236.43	1254.9	1223.77	1269.61	1756.27	2086.01	1887.24	1556.73	1792.75	1927.74	2085.48	1840.39	1675.54	1438.27	1562.74	1720.67	2081.95	2057.37	1658.14	1674.24	1994.92	1567.05	1639.18	2788.09	2745.33	3170.62	2387.42	2429.44	2802.1	2947.57	2743.77	2506.69	1916.75
Puf60	1.98548e-10	1037.09	997.821	997.917	993.658	1069.37	1031.14	1007.65	923.421	992.245	1018.22	966.994	938.123	1013.46	994.172	994.08	889.732	1003.43	1064.37	912.369	1028.22	1072.74	1087.97	1027.44	1071.46	1079.61	1093.95	1065.59	1055.93	1095.72	1139.25	1168.74	1077.9	1037.41	1059.4	1092.8	1063.11	1116.96	1061.53	1007.78	981.148	1024.37	1002.06	1039.88	983.641	970.812	1027.45	1074.12	1004.69
Skap1	1.99162e-10	676.867	707.268	773.493	752.638	613.142	754.067	661.303	745.725	801.211	834.378	784.524	712.586	684.644	719.348	600.439	693.406	783.7	775.57	648.938	635.451	543.231	664.555	631.106	656.08	655.1	618.964	640.134	644.772	708.496	800.823	712.941	511.771	730.47	630.878	713.751	745.448	715.69	729.295	601.279	591.204	619.895	642.833	663.632	577.68	511.007	665.509	621.757	710.96
Gm38457	1.99324e-10	84.6084	108.957	111.356	87.6435	86.1665	92.9103	89.6683	113.805	83.5773	131.135	94.6502	135.599	100.076	78.092	96.1428	96.0743	93.9952	119.978	100.232	119.214	76.6241	83.7769	97.6111	79.6956	98.7018	80.1536	88.7991	88.4136	92.5513	83.2494	72.8962	94.3545	74.554	99.9882	90.8281	62.4736	116.291	64.8263	66.8088	72.3282	83.004	60.1582	70.5991	79.2549	72.2838	72.9725	65.9823	94.294
Tpd52	2.01637e-10	1425.52	1222.43	1734.58	1198.52	1619.93	1066.81	1265.44	1283.81	1116.04	1087.65	1080.18	1119.38	1197.73	1264.49	1264.37	1218.33	1085.22	1274.33	1087.13	1795.66	2123.75	2171.41	1681.27	1989.98	1760.04	2118.87	1718.41	1659.01	1496.78	1383.57	1879.28	2377.32	2257.24	1835.5	1943.86	1692.08	1646.73	1680.85	2327.96	2697.11	3064.56	2327.26	2647.05	2836.45	2886.33	2699.98	2271.32	1907.58
Tmx4	2.02675e-10	375.61	362.236	401.736	376.867	390.924	374.959	386.694	418.285	373.899	422.974	408.85	374.973	374.887	319.877	375.501	381.512	372.319	421.636	390.648	388.509	409.424	382.657	376.981	361.448	328.424	402.994	370.809	360.842	326.589	390.005	379.701	421.518	421.944	324.962	360.451	409.785	366.818	398.218	437.55	392.04	408.432	464.937	385.388	397.155	414.628	443.673	367.344	413.892
Tnfrsf1a	2.05302e-10	679.431	690.064	950.805	634.32	858.037	591.474	659.062	666.86	576.872	497.541	561.071	611.579	663.994	654.772	669.372	625.179	587.165	745.576	552.561	1070.79	1436.42	1301.94	973.587	1139.89	1077.86	1169.65	1054.85	954.579	869.131	813.491	1048.58	1487.11	1338.01	985.598	1054.18	999.578	971.243	964.291	1596.82	1660.4	1924.9	1369.03	1554.84	1689.89	1547.07	1586.42	1292.37	1254.19
Pdlim5	2.05519e-10	857.621	702.489	695.544	655.135	686.611	629.633	676.995	687.824	652.28	653.103	654.745	684.913	673.525	677.298	658.487	665.558	627.448	663.305	719.615	785.533	873.744	795.881	701.79	708.405	745.941	833.449	724.054	692.214	763.814	757.388	809.869	812.269	872.44	723.724	728.77	820.628	775.271	721.192	887.333	931.881	986.825	904.092	892.041	901.745	940.694	885.886	792.423	812.764
Lyst	2.05939e-10	2934.37	2702.91	3804.93	2665.46	3014.01	3110.84	3044.24	2937.98	2709.67	2788.54	2700.95	2865.57	2824.36	2911.93	3285.18	2645.52	2783.23	2588.09	2612.46	2927.12	3313.14	2324.24	2999.02	3371.37	3182.91	3364.97	2673.73	3420.1	2973.34	3013.27	2724.4	3986.48	3682.49	3297.23	2917.23	2921.44	2918.03	3178.8	3702.71	3305.08	4309.62	3417.85	3900.39	4368.71	4230.61	3979.92	3432.35	3260.23
Tsc22d3	2.07154e-10	6105.9	6555.61	7088.21	7072.83	6464.3	7296.78	4363.48	5564.49	6886.02	7274.13	4558.82	5927.61	5842.51	5604.61	3321.46	4830.17	4570.36	9653.92	9694.24	8364.12	7323.89	7716.53	7609.46	3277.18	7492.6	5113.5	7625.01	3412.19	5720.1	5325.25	8145.95	4723.88	4402.65	2717.54	4390.5	5120.72	7617.04	4166.24	7179.59	7066.15	6154.81	7412.35	6537.48	6091.18	4564.92	6588.69	5919.38	7153.82
Abcd2	2.07283e-10	151.27	227.473	331.497	214.726	297.501	165.911	258.917	293.498	206.116	179.989	181.494	229.688	314.523	210.248	317.453	178.225	194.094	221.959	223.595	327.838	447.165	417.752	399.701	405.723	321.436	447.524	360.075	334.965	288.292	239.794	423.759	527.154	456.048	279.729	344.002	352.605	335.951	276.669	494.009	575.481	652.174	495.875	542.367	532.769	581.282	539.267	473.296	400.541
Slfn9	2.08237e-10	165.371	281.951	159.324	254.166	256.685	201.582	199.512	206.647	218.684	131.135	201.01	167.423	187.443	183.216	192.286	160.124	180.666	187.679	167.053	266.102	490.623	235.481	307.98	362.253	366.856	428.228	378.616	315.557	212.762	267.846	277.166	424.595	413.219	285.681	294.655	361.076	227.556	267.408	684.084	686.594	819.5	562.909	557.318	671.025	809.177	668.428	586.862	337.122
Notch1	2.11301e-10	1087.09	1023.63	1284.01	1165.66	1092.05	1212.81	963.934	1131.07	1052.57	1094.08	985.533	1026.68	1013.46	1219.44	1220.83	1122.26	1092.54	1056.66	1008.75	1252.81	1287.74	895.507	1323.64	1314.58	1337.28	1380.42	1161.22	1195.38	1292.53	1323.85	1225.62	1504.54	1441.91	1341.51	1397.46	1163.7	1307.19	1404.18	1291.95	1128.95	1444.66	1159.33	1255	1540.19	1298.1	1495.94	1062.7	1209.13
Polr3g	2.12463e-10	96.1459	87.9306	89.941	98.5989	104.307	107.013	89.6683	97.8327	99.9158	113.136	115.142	102.391	98.4871	102.12	81.6307	128.099	112.306	111.408	92.5219	93.6679	66.3313	84.909	88.3549	99.0158	91.7141	88.3174	92.7023	87.6948	106.381	92.2982	78.5036	82.0474	95.9684	95.2269	95.1191	81.5334	94.0375	89.1361	95.9788	78.6176	89.5916	80.7839	86.3801	84.5386	79.3114	86.1075	93.898	114.321
Grk3	2.14475e-10	399.967	664.258	553.351	682.523	911.551	523.45	653.457	548.063	551.108	398.547	562.047	462.143	587.746	492.581	654.859	579.231	510.26	604.174	582.117	959.031	1260.3	901.168	1303.44	1144.72	1048.16	1318.08	1316.37	920.795	874.45	941.985	926.823	1508.65	1277.73	817.761	1080.64	1026.05	804.703	850.845	2010.85	1482.2	1832.02	1430.05	1284.9	1570.13	1679.6	1410.56	1138.83	1255.86
Ogfrl1	2.1501e-10	1465.26	1614.29	1447.62	1516.23	1366.87	898.409	1505.31	1472.48	1189.56	1568.48	1574.9	1852.72	1655.22	1766.08	2002.67	1665.29	1700.46	1234.06	1725.79	1814.82	2266.7	2010.65	1692.21	1629.33	1183.55	1639.44	1686.21	1636.01	1682.94	1554.59	1399.45	1754.79	1759.16	1812.88	1453.96	1801.15	1310.78	1907.74	2495.45	2683.48	2370.88	2112.41	2144.55	2057.11	2216.7	2149.77	1951.55	1551.26
Slc16a7	2.16326e-10	123.067	172.994	145.619	159.949	139.68	128.581	141.228	120.793	148.931	124.707	111.238	139.75	128.669	133.658	154.191	143.415	141.603	126.834	137.498	128.793	144.099	147.176	143.892	182.736	154.604	158.081	158.082	212.768	135.104	146.591	163.416	170.248	177.661	148.792	140.891	170.479	143.569	172.484	170.315	172.959	179.842	177.037	152.826	186.689	197.777	196.296	201.119	173.568
Thap3	2.16354e-10	191.01	243.721	216.715	222.395	205.893	213.196	201.754	186.681	199.832	218.558	238.089	232.455	190.62	205.742	190.472	196.326	213.625	209.961	176.049	245.878	217.292	223.028	238.979	232.647	247.191	217.454	242.002	214.205	243.612	211.743	201.065	183.581	205.42	221.402	250.314	201.186	220.378	173.642	195.721	184.489	208.828	202.819	197.678	208.705	211.832	189.728	183.989	209.449
Ptp4a1	2.16625e-10	219.213	116.604	155.898	120.51	145.122	131.899	124.415	121.792	108.085	125.992	128.802	117.611	136.611	121.643	79.8167	115.568	101.319	148.258	147.778	161.79	156.679	207.178	166.612	139.266	173.82	144.722	149.3	119.322	128.721	118.54	153.803	153.839	156.246	134.508	143.751	142.948	180.897	138.913	185.371	204.406	186.43	182.193	160.302	185.809	165.65	186.08	161.784	181.912
LOC102634078	2.1663e-10	71.7889	72.6383	99.3634	106.268	93.4226	91.2512	77.3389	76.8686	94.2602	78.4238	88.7956	112.077	81.0136	106.626	79.8167	69.6191	97.6573	95.9822	78.3866	87.2814	82.3423	93.966	114.441	95.7957	82.1059	79.4114	84.8958	109.259	88.2961	90.4885	88.1163	89.2265	78.5196	98.7979	92.2584	64.5914	88.2948	79.8752	62.1039	70.2317	77.7339	77.3463	73.9214	65.1651	62.2444	67.8644	86.9191	88.4528
Irgm2	2.16883e-10	508.932	865.925	766.64	821.657	826.291	710.93	670.27	678.839	746.541	620.962	632.303	624.032	616.339	657.775	694.768	648.85	601.813	580.178	588.542	994.157	1370.09	967.963	884.39	1079.51	1146.86	1120.67	1046.07	961.048	789.346	949.224	865.943	1330.19	1206.35	955.84	974.077	1002.75	796.089	1002.49	1844.3	1735.88	2106.06	1527.16	1522.45	1947.91	1802.08	1723.61	1481.43	1119.01
Nod2	2.21345e-10	124.349	91.7537	114.782	99.6944	123.354	107.842	96.3934	98.831	86.091	60.4249	59.5223	78.8688	79.4251	79.5938	123.353	72.4038	93.9952	85.6984	71.9615	143.695	160.11	130.194	161.563	170.661	158.098	221.907	161.985	137.293	130.848	150.211	156.206	241.014	218.903	149.982	158.77	154.596	128.494	125.022	223.01	256.818	295.125	190.787	230.901	259.78	227.895	259.782	206.829	208.615
Pold1	2.21573e-10	848.648	756.968	787.198	672.664	752.823	739.135	730.796	740.734	752.196	807.379	755.25	729.19	702.118	753.888	859.843	795.05	811.777	791.853	849.402	819.594	699.91	729.085	785.096	742.216	746.815	757.748	781.627	713.059	863.812	872.309	805.062	638.944	686.848	871.326	856.072	746.507	948.989	750.132	598.456	542.986	561.924	616.192	570.607	582.964	630.476	630.482	712.482	795.24
Oas2	2.21965e-10	571.748	1414.54	1063.02	1168.94	807.244	854.443	740.884	838.566	860.91	527.111	470.324	661.391	651.286	723.853	821.749	662.774	584.723	544.185	524.291	1676.44	2527.45	1712.9	1897.53	1708.22	2233.46	2393.47	2480.52	1651.82	1052.11	1217.97	1117.47	2573.21	2030.41	1817.64	1773.65	1432.66	1030.11	1440.07	4279.53	3442.4	5221.35	3056.04	2769.15	5260.76	4132.23	4758.54	3149.39	1482.84
Dcp2	2.22708e-10	840.956	1068.55	964.51	1149.22	1008.6	953.16	895.562	963.353	947	937.229	904.544	914.601	897.504	1051.24	1003.15	910.617	898.448	969.249	1004.89	835.56	977.815	763.049	893.646	833.986	875.214	896.532	966.056	842.445	818.068	902.17	859.534	894.316	1009.65	915.368	925.445	932.869	834.852	912.198	1025.66	973.81	1010.54	1009.8	971.776	1057.61	1192.68	1045.7	941.517	888.7
Acap1	2.24848e-10	2979.24	3107.2	3276.42	3081.76	2889.75	3198.77	3184.34	3076.74	3211.13	2947.96	3176.15	3513.12	2818	3213.79	3470.21	2971.34	3077.43	3247.97	3335.93	2764.27	2425.67	2379.72	2833.25	2638.01	2770.64	2696.28	2901.1	2854.39	2991.43	2940.87	2757.24	2514.75	2551.49	3011.55	2976.59	2705.43	3082.42	2885.93	2184.93	1949.72	2270.09	2281.71	2089.73	2356.51	2217.71	2473.04	2493.37	2465.83
Rnh1	2.27459e-10	805.062	699.622	745.225	761.403	858.037	668.622	829.431	849.548	633.428	619.677	549.362	655.856	663.994	759.896	736.49	694.798	681.16	705.298	675.924	841.947	926.351	905.696	785.938	863.772	883.949	929.188	919.217	714.497	762.75	684.998	947.651	1032.77	970.788	753.483	831.756	815.334	776.707	733.926	882.629	1009.45	1083	945.343	856.326	1012.7	1008.96	1018.7	840.64	832.791
Marcks	2.31632e-10	989.662	795.199	1122.98	830.422	1060.3	747.43	682.6	756.706	764.764	604.249	636.206	644.787	768.835	755.39	858.029	665.558	656.746	749.004	714.475	1071.86	1247.72	1409.49	1094.76	1311.36	1121.53	1245.35	1005.09	1276.61	887.216	1017.09	1074.22	1595.82	1346.73	1284.37	1152.16	1048.29	972.678	1084.68	1570.48	1547.19	1959.16	1369.89	1611.32	1853.68	1739.83	1642.61	1532.19	1238.34
Stat1	2.36977e-10	3259.99	5003.44	3920.57	4878.45	5148.22	4448.08	4227.86	4328.6	4658.34	3863.34	3664.04	3874.26	4427.16	4602.92	5233.43	4585.11	3941.69	3650.75	3869.21	4918.63	7087.16	5007.37	5186.01	5906.33	6011.2	6418.96	6580.89	5543.46	4558.42	5091.79	4884.05	6579.17	6362.47	5757.65	5077.79	5960.41	4488.68	6138.81	8298.4	7890.06	9076.42	7406.33	7291.64	8519.9	8506.4	8468.46	8172.93	5338.04
Xpr1	2.37127e-10	751.22	720.649	834.31	725.25	846.245	709.271	731.917	739.735	757.852	762.382	811.845	751.329	803.782	771.91	745.56	721.254	714.119	660.734	781.296	781.275	840.578	684.933	827.17	850.892	783.5	918.797	755.28	760.5	746.793	774.581	813.874	915.854	885.923	840.377	788.13	761.331	750.865	786.018	965.434	944.459	1007.91	869.716	949.351	903.506	966.796	948.642	827.952	901.217
Itga4	2.38081e-10	7668.6	8766.3	9024.94	9050.28	9741.35	8910.26	9447.67	9503.75	9517.13	9104.87	9401.6	9428.28	8633.51	9238.89	9414.74	8148.22	8593.85	7909.1	9002.89	8638.73	9773.58	8441.09	10094.3	10065	9538.26	11161.4	9770.83	10624	8214.73	9597.21	8904.55	10481.6	10584.3	9415.56	9431.81	9202.68	8919.21	8981.91	10888.9	9995.97	10826.8	10855.1	10578.2	10479.3	12238.1	10907.2	10283.1	9523.69
Stard5	2.3944e-10	233.314	236.075	215.002	241.02	271.198	261.31	219.687	201.655	204.859	218.558	191.252	206.166	196.974	196.732	214.054	207.465	238.04	218.531	209.459	225.654	268.756	292.087	250.76	255.187	303.093	337.684	292.744	282.492	240.421	255.177	298.794	347.676	338.665	227.354	263.187	274.249	277.088	244.256	316.165	330.194	332.016	294.775	308.975	320.542	338.328	299.917	269.639	295.399
Erlin1	2.41735e-10	255.107	283.863	295.52	313.325	359.178	294.492	302.63	273.532	272.098	278.983	289.805	260.129	249.395	288.34	230.38	270.122	251.468	286.233	321.257	421.505	491.767	475.491	429.152	396.063	409.656	523.225	436.189	352.217	373.397	345.666	479.032	488.182	447.324	354.72	423.387	468.023	405.582	385.485	531.647	574.433	622.53	513.923	539.045	505.47	564.215	548.023	474.565	463.96
Cd302	2.45686e-10	43.5861	73.5941	68.5265	74.4969	81.6314	67.1941	66.1303	66.8856	51.5289	35.9978	49.7646	56.7302	34.9471	66.0779	56.2345	62.6572	39.0629	62.5598	69.3914	111.763	182.983	173.214	153.148	137.656	130.147	172.182	103.436	111.415	132.976	114.92	153.002	193.837	184.006	151.173	112.999	121.771	117.009	93.7665	203.249	291.409	236.495	191.647	241.698	189.331	206.812	197.026	139.578	144.362
Zdhhc21	2.46836e-10	405.095	409.068	441.139	441.504	419.948	410.63	440.495	377.355	422.286	374.12	410.802	380.507	357.413	421.997	404.525	382.905	364.994	402.782	424.059	395.96	427.723	284.162	402.225	363.058	392.187	388.151	390.326	407.565	345.738	402.674	345.256	434.851	419.564	373.765	376.185	370.606	342.411	390.115	444.137	419.294	426.878	425.404	402.83	471.126	472.857	461.916	360.365	395.534
Trip6	2.48286e-10	78.1987	88.8864	76.2357	81.0702	94.3296	84.6147	85.1848	89.8464	88.6046	75.8525	85.8683	78.8688	87.3676	100.619	116.097	98.8591	69.5809	89.9833	80.9566	111.763	132.663	126.797	143.892	119.141	99.5753	97.9655	129.783	90.57	77.658	78.725	93.7237	161.018	104.693	115.463	119.435	74.1212	80.3985	82.1904	113.857	109.016	148.88	118.598	113.789	136.495	146.576	156.891	114.2	111.818
Satb1	2.48559e-10	2943.35	3026.92	3297.84	3269.1	2783.63	3227.8	3092.43	3191.54	3348.12	3379.94	3322.52	3318.02	3186.54	3218.29	2955.03	3084.12	3580.36	3465.64	3320.51	3029.3	2674.98	3000.12	3109.25	2834.43	2917.38	2666.59	3066.01	3052.07	3014.83	3107.37	2919.85	2545.52	2768.81	2792.53	3117.48	3189.33	3374.58	3195.01	2590.49	2228.55	2540.84	2718.29	2389.57	2561.69	2293	2923.28	2759.2	2698.64
Mier1	2.53533e-10	1793.44	1918.23	1921.31	1922.68	1899.29	1968.54	2020.9	1801.92	2107.03	1850.03	1922.28	1909.45	1777.53	1836.66	1933.74	1895.03	1903.1	1888.79	1962.23	1885.07	1882.44	1932.53	1916.88	1943.28	1847.38	1950.4	1857.95	2026.32	1853.15	1822.44	1799.98	1859.4	1956.65	1808.12	1911.68	1991.74	1846.29	1742.21	2068.25	2011.56	2003.29	2037.64	2039.9	2137.24	2113.3	1997.99	2172.34	1941.79
Mocos	2.55566e-10	107.683	90.7979	126.774	70.1148	100.679	102.035	88.5474	111.809	67.8673	75.8525	69.2801	58.1138	65.1286	82.5973	94.3288	93.2895	78.1259	86.5554	66.8214	130.922	196.707	178.875	136.319	192.396	181.681	207.063	159.058	137.293	147.869	131.208	150.599	236.912	230.8	142.84	135.169	124.947	119.88	167.854	235.242	226.419	289.196	210.554	244.19	260.661	267.049	232.782	194.14	166.058
Olfm1	2.59901e-10	67.9431	122.338	94.2239	93.1212	154.193	83.7852	126.656	106.817	101.173	98.994	78.0621	80.2524	135.023	73.5867	156.005	104.429	78.1259	111.408	62.9663	202.237	301.922	292.087	209.527	247.942	179.061	296.865	236.147	126.51	214.889	141.162	217.086	330.241	282.353	251.161	238.871	171.538	169.411	162.066	294.523	336.483	395.916	262.118	377.082	250.974	342.344	329.106	202.388	250.338
Irgm1	2.6004e-10	865.313	1390.64	980.785	1254.4	1300.66	1125.71	1063.69	1011.27	1131.75	858.805	797.209	910.45	964.221	961.133	1199.06	978.844	914.317	868.124	911.084	1555.1	2262.13	1524.97	1417.89	1700.98	1977.53	1906.62	1989.68	1636.01	1261.68	1412.52	1457.92	1984.52	2005.82	1571.24	1531.92	1739.73	1277.04	1610.24	3057.21	3091.24	3330.7	2465.63	2424.46	3245.93	3112.22	2988.95	2766.18	1652.23
Snord35b	2.62095e-10	51.2778	66.9037	83.0884	59.1593	70.7472	84.6147	59.4052	56.9027	79.1785	82.2807	77.0863	62.2648	54.0091	48.0566	50.7924	71.0114	87.8916	81.4135	66.8214	64.9289	54.8949	82.6448	80.7816	50.7154	67.257	66.0525	67.3312	101.352	75.5304	88.6787	73.6973	69.7403	66.6227	72.6105	90.1129	65.6502	73.2201	74.0871	51.7533	46.1223	64.5587	63.5958	63.9545	48.4336	39.1537	72.9725	56.4657	85.9494
Ctnnd1	2.62574e-10	299.975	192.109	140.479	148.994	144.215	128.581	177.095	165.717	103.058	123.421	122.948	127.297	169.97	145.672	156.005	192.149	130.617	142.259	125.933	291.648	274.474	235.481	229.723	222.987	235.836	263.468	232.244	169.639	224.464	178.262	269.956	281.012	268.077	180.931	254.605	228.717	228.274	175.957	346.276	361.641	333.333	271.571	316.45	339.915	348.368	291.89	309.609	303.743
Dclre1c	2.65778e-10	355.099	433.918	471.976	460.128	415.413	382.425	379.969	403.31	375.784	375.406	347.376	412.331	417.776	372.439	455.318	357.842	336.918	374.502	372.658	468.339	507.778	472.094	457.762	476.564	430.619	523.967	432.286	497.416	384.035	376.432	375.696	574.332	474.29	482.086	437.691	374.842	419.221	380.854	624.803	540.889	746.377	511.345	574.76	700.966	649.551	618.077	546.892	447.271
Clec4a1	2.69744e-10	198.701	344.076	346.059	417.402	482.532	314.402	374.365	375.358	345.621	235.271	329.812	229.688	333.585	310.866	484.342	321.64	303.958	398.497	332.822	671.641	938.931	928.339	711.046	672.18	651.607	921.024	777.724	571.454	592.541	494.067	745.784	1078.92	856.578	641.591	689.435	752.86	611.603	615.849	1200.68	1255.79	1351.12	1035.58	947.69	1043.52	1180.64	1133.99	876.169	877.852
Niban1	2.72475e-10	699.942	763.658	1302	919.161	1091.14	700.975	846.244	949.377	714.492	672.388	800.136	752.712	962.632	848.5	1124.69	799.227	709.236	875.837	710.619	1482.72	1726.9	1498.93	1440.61	1700.98	1300.59	1834.63	1376.87	1143.63	1189.34	1144.68	1429.89	1918.88	1812.3	1345.08	1411.05	1237.82	1279.2	1261.8	2162.35	2039.86	2581.03	1801.31	2083.92	2090.57	2191.61	1970.26	1669.23	1581.3
Lonrf1	2.75568e-10	76.9167	64.9922	101.077	77.7836	85.2595	52.262	88.5474	71.8771	35.8189	66.8531	54.6434	80.2524	84.1906	66.0779	43.5364	64.0495	51.2701	65.1308	57.8262	92.6035	108.646	103.023	74.8913	75.6706	73.3713	80.1536	80.9926	59.6612	90.4237	77.8201	68.0899	108.713	83.2784	71.4201	67.2271	68.8269	58.8632	54.4077	111.975	95.3894	112.648	79.9245	95.5165	124.166	96.3784	85.3778	77.4024	100.97
Cyp4f18	2.78567e-10	1734.47	1511.07	1976.99	1655.37	1848.5	1623.44	1796.73	2060.48	1635.73	1275.35	1317.3	1681.15	1779.12	2006.36	1873.88	1317.19	1523.45	1665.98	1606.28	1678.57	1945.34	1813.66	1919.4	1976.29	1936.48	2224.26	1892.1	1740.96	1465.93	1444.2	1723.07	2340.4	2038.34	1895.01	1858.76	1571.37	1672.58	1533.84	2226.33	1978.02	2353.76	1820.22	2010	2161.02	2498.81	2239.53	1934.42	1860.01
Mtss1	2.78699e-10	1660.12	1582.75	1511.01	1599.49	1665.28	1630.08	1487.37	1664.15	1735.64	1546.62	1572.95	1638.26	1601.21	1659.46	1628.99	1640.23	1584.49	1538.29	1619.13	1458.24	1379.23	1155.89	1553.36	1525.49	1397.55	1393.04	1474.46	1630.26	1480.82	1448.72	1488.36	1190.71	1320.56	1579.58	1491.87	1449.6	1579.26	1517.63	1087.76	1035.66	1083	1353.56	1175.27	1157.12	1152.53	1308.4	1414.18	1276.72
ND5	2.7943e-10	22137.9	20877.8	19515.5	20789	20486.8	22421.2	21483.4	21073	24042.6	27152.6	23859.7	23354.8	24585.2	22086.5	20400.4	22913	23175.3	21515.4	22079.3	19038	19037.1	21357.4	19901.7	20171.8	18701.8	19342.2	17802.8	24680.3	19686.8	21432.2	20910.8	18818.6	20981.4	18508.5	17923.9	22555.1	20676.8	20665.7	22819.4	23282.3	20733.2	24206.8	24926.5	18662.8	20456.3	20243.3	23903.4	23296.5
Pqbp1	2.79446e-10	634.563	666.17	604.746	616.791	673.913	757.385	728.555	702.798	759.737	793.237	677.188	664.158	714.826	671.291	754.63	751.886	766.61	693.3	790.291	569.458	604.987	709.839	691.692	672.18	660.341	712.476	653.795	723.841	678.71	722.098	714.543	613.304	664.641	615.404	640.087	693.563	709.947	703.828	686.907	648.857	626.483	681.506	683.566	601.457	603.369	675.725	713.751	636.693
Abcb7	2.80791e-10	564.056	620.293	554.208	613.504	617.678	600.599	603.019	637.909	623.374	614.534	603.029	567.302	660.817	590.196	662.115	605.686	592.048	609.315	594.967	567.329	539.8	594.363	513.3	549.014	599.199	581.856	527.915	572.891	598.924	504.926	596.788	609.202	567.879	526.128	592.17	601.441	514.694	590.382	621.039	574.433	636.364	611.035	603	619.949	682.681	575.753	649.672	572.44
Slc40a1	2.80844e-10	398.685	444.432	998.773	490.803	693.867	505.2	538.01	494.155	424.171	390.833	443.002	412.331	563.918	597.704	486.156	438.6	473.638	575.036	388.078	593.94	739.937	820.787	569.679	1027.99	753.802	863.135	531.819	736.78	501.054	630.705	592.782	1047.13	855.785	849.9	710.89	550.615	541.254	722.35	970.139	1034.61	1061.27	758.853	1177.76	1210.84	1044.1	1090.94	952.303	759.359
Sh3kbp1	2.82748e-10	2320.32	2376.04	2510.64	2414.58	2455.29	2623.06	2491.66	2779.25	2688.93	2707.55	2556.53	2728.58	2497.13	2556.01	2487.01	2332.24	2539.09	2600.09	2640.73	2418.33	2481.71	2352.55	2425.97	2568.77	2291.98	2435.04	2465.88	2622.22	2330.8	2540.01	2594.62	2200.92	2623.67	2453.28	2548.91	2650.36	2555.52	2552.53	2422.05	2312.41	2471.02	2314.37	2262.49	2222.66	2293	2468.66	2380.44	2445.8
Dgkh	2.83392e-10	239.724	227.473	322.931	232.255	253.964	213.196	193.908	179.693	194.804	195.417	231.259	185.411	208.094	193.728	212.24	203.288	218.508	205.676	248.01	320.387	340.806	237.745	323.968	295.437	262.914	283.506	262.494	247.989	241.484	236.175	253.935	304.601	308.527	264.255	291.079	279.543	254.835	248.887	441.314	371.075	434.124	339.464	320.603	415.648	371.459	355.376	283.597	270.365
AW011738	2.8473e-10	112.811	234.163	150.758	247.593	171.426	149.32	191.666	183.686	165.269	129.849	129.778	138.366	220.802	208.746	272.102	210.25	136.72	109.694	172.194	195.851	324.795	183.403	163.246	197.227	202.644	218.196	236.147	188.328	135.104	156.545	125.766	281.012	226.834	222.593	179.511	170.479	130.648	268.566	361.332	381.557	355.731	277.587	275.752	437.663	363.427	381.646	288.673	145.196
Gm11478	2.86017e-10	283.31	266.659	253.548	276.077	281.175	340.948	378.848	306.476	309.173	348.407	336.643	327.928	282.753	306.361	306.569	271.514	396.733	338.509	307.121	288.455	280.193	309.069	281.053	292.217	293.485	282.022	268.349	332.09	310.632	334.807	327.632	247.168	286.319	272.587	268.193	338.84	351.026	261.62	262.53	281.975	241.107	286.181	264.124	214.869	242.954	248.836	255.047	274.537
Prkcd	2.86048e-10	2797.2	3033.61	3046	2945.92	3519.22	3066.87	2972.5	3290.37	2987.42	2555.84	2804.38	3080.03	3010.21	3017.06	3580.87	2698.44	2728.3	2888.89	2964.56	3286.89	4067.94	3440.51	3868.26	3922.8	3730.58	4249.62	3947.17	3479.04	3213.76	3230.44	3712.9	4447.99	4068.74	3856.69	3572.33	3319.57	3508.1	3236.68	4322.81	3769.45	4772.07	3884.5	4066.51	4161.76	4563.92	3943.43	3675.34	3584.01
Zfp777	2.8617e-10	348.689	370.838	411.159	394.396	336.503	322.697	298.147	376.357	370.128	406.261	368.843	388.809	327.231	357.421	337.407	371.766	394.291	433.634	390.648	430.021	340.806	371.335	436.726	434.703	434.987	413.385	349.341	424.816	420.204	444.298	356.47	396.904	398.943	408.285	408.369	446.845	446.499	401.691	366.978	364.786	356.39	372.121	369.607	330.229	307.206	348.079	376.861	404.713
Hip1r	2.86391e-10	2204.95	2378.91	2167.15	2210.81	2224.91	2357.6	2232.74	2294.08	2483.44	2144.44	2207.2	2281.66	2066.64	2419.35	2427.15	2223.63	2235.13	2215.3	2316.9	2013.86	1789.8	1575.91	2218.97	2265.29	2154.84	2178.99	2351.71	2346.19	2062.72	2150.91	2063.52	1738.38	1965.37	2488.99	2165.57	2045.75	2175.78	1877.65	1599.65	1473.82	1687.09	1833.11	1738.4	1798.21	1854.28	1812.64	2159.65	1910.91
Ciao2a	2.86532e-10	326.896	338.342	310.939	377.962	374.597	345.095	403.507	339.42	326.14	312.41	312.248	332.079	287.519	348.411	364.617	359.234	327.152	347.078	339.247	394.895	529.507	473.226	405.591	413.773	481.28	493.538	419.6	387.438	408.502	379.147	500.661	541.513	538.534	403.524	467.014	493.436	422.092	414.425	499.654	618.458	606.061	580.097	524.925	552.143	627.464	504.24	494.868	472.304
Degs1	2.86561e-10	640.973	608.824	666.42	686.906	699.309	626.315	663.545	724.761	674.903	543.824	613.763	607.428	532.148	632.245	662.115	576.446	587.165	658.163	574.407	897.296	1014.41	1022.3	806.974	760.731	828.92	918.797	869.45	774.158	772.325	767.342	921.216	1008.16	936.684	773.718	856.072	789.921	837.724	757.078	1147.98	1004.21	1168.64	892.06	993.371	973.074	1047.11	899.751	837.468	890.369
Fes	2.86671e-10	933.256	1044.65	1511.87	1069.25	1307.01	1024.5	1116.37	1405.6	925.635	836.949	882.101	1028.06	1116.72	952.122	1255.3	1002.51	988.781	1168.93	979.19	1599.8	1962.49	1691.39	1714.93	1866	1646.49	2011.26	1688.16	1515.25	1396.78	1255.07	1678.21	2354.76	1945.54	1766.46	1701.42	1363.83	1460.81	1499.11	2407	2157.27	2881.42	1983.5	2268.31	2410.23	2416.49	2361.39	1814.51	1747.36
Trim14	2.87147e-10	603.796	788.508	625.304	730.727	710.193	720.884	719.588	703.797	715.12	569.537	605.957	636.485	621.104	606.715	647.603	614.04	695.809	587.891	677.209	792.984	978.959	835.505	805.292	855.722	904.039	895.048	1011.92	810.817	759.559	846.972	835.503	918.931	894.648	887.99	840.338	926.515	707.076	803.382	1044.48	998.968	1267.46	1063.08	988.388	1178.26	1106.34	1143.48	1079.83	820.274
Cln8	2.87582e-10	233.314	302.023	240.699	311.134	297.501	260.481	327.289	292.5	255.759	365.121	295.66	225.537	395.537	327.386	502.482	476.194	281.986	260.523	359.807	377.865	505.49	408.695	395.493	355.008	363.362	508.381	348.366	340.716	345.738	319.424	438.979	625.611	504.429	378.527	356.876	357.9	306.519	395.903	503.418	663.533	584.981	562.049	509.144	502.828	632.484	436.376	423.81	428.912
Zfp467	2.88007e-10	92.3001	127.117	119.921	82.1657	104.307	83.7852	87.4266	99.8293	98.659	87.4232	69.2801	110.693	85.7791	96.1133	99.7708	101.644	98.8781	104.552	101.517	143.695	140.668	118.873	138.002	109.481	120.538	120.23	126.856	104.946	123.402	85.964	132.975	156.916	126.9	115.463	127.302	115.417	105.523	128.495	151.496	116.354	160.079	132.348	140.368	174.361	160.631	117.486	103.415	125.169
Nek9	2.89257e-10	1476.8	1546.43	1654.91	1380.38	1567.32	1479.1	1496.34	1430.55	1506.91	1452.77	1518.31	1498.51	1423.3	1431.19	1467.54	1519.09	1434.34	1546	1476.5	1620.03	1664	1475.15	1516.34	1614.04	1674.44	1678.03	1573.99	1610.13	1542.52	1599.84	1623.74	1699.41	1585.46	1585.53	1639.2	1587.25	1580.69	1638.02	1610	1490.59	1696.97	1610.52	1639.56	1683.73	1653.49	1691.5	1539.8	1539.58
Anks1	2.9057e-10	456.372	453.034	500.243	380.153	483.439	457.086	447.22	522.107	449.935	426.831	408.85	373.589	452.723	440.019	489.784	405.183	469.976	464.485	469.035	547.106	591.264	536.625	565.471	565.919	573.868	633.807	596.222	541.982	517.011	484.113	571.955	702.531	647.985	641.591	567.854	600.382	610.167	527.871	604.102	583.867	726.614	565.487	604.661	636.681	677.661	654.563	552.602	501.51
Plin2	2.90606e-10	352.535	409.068	330.64	432.74	495.23	387.403	328.41	318.456	245.076	239.128	266.387	211.7	336.762	193.728	263.032	483.156	305.179	298.23	249.295	597.133	852.014	729.085	548.642	869.407	752.929	851.261	697.707	603.081	501.054	493.162	814.675	1169.18	923.993	522.557	622.923	671.327	427.835	576.491	1107.52	1083.87	1218.71	952.218	1169.45	1054.97	1202.72	971.264	703.6	694.271
Ess2	2.95795e-10	291.002	281.951	291.238	273.886	254.871	269.606	252.192	286.51	304.775	289.268	303.466	273.965	252.572	261.308	255.776	267.337	339.359	367.646	244.155	286.326	260.751	285.294	271.796	296.242	290.865	324.325	324.946	284.649	279.782	286.848	290.784	276.91	282.353	296.394	280.351	248.836	325.901	261.62	273.822	283.023	292.49	276.728	279.905	286.198	300.179	267.079	310.878	269.531
Scarb1	2.99513e-10	282.028	396.644	336.636	375.771	526.976	318.55	347.464	370.367	372.013	249.413	339.57	297.487	339.939	349.912	419.037	352.272	357.67	363.361	377.798	721.668	1094.47	852.487	789.304	730.141	769.525	974.46	836.273	597.331	738.283	610.797	820.282	1045.08	1021.55	658.256	826.75	670.268	704.923	689.937	1091.52	1144.67	1243.08	954.797	959.318	979.238	1091.29	1058.1	860.308	824.446
Zfp710	3.00838e-10	778.141	885.041	993.634	819.466	1026.74	885.137	849.607	926.416	864.052	757.24	785.499	799.757	876.853	837.988	955.986	946.819	860.605	904.118	853.257	1217.68	1410.11	1068.72	1268.1	1150.35	1172.19	1269.84	1282.22	1099.78	1141.47	1093.1	1268.87	1509.67	1398.28	1180.81	1357.41	1154.17	1234.69	1188.87	1621.29	1464.38	1629.78	1327.78	1419.46	1443.32	1490.85	1449.23	1260.01	1294.25
Ptpro	3.01309e-10	216.649	342.165	278.389	327.567	426.297	238.083	292.543	357.389	304.775	214.701	228.331	251.827	324.054	259.806	397.269	252.021	249.026	294.802	282.706	641.838	849.727	773.238	611.752	548.209	585.223	824.543	648.916	503.167	513.819	430.725	710.538	840.986	690.021	558.267	582.873	585.558	545.561	436.42	880.747	958.087	1057.31	872.294	803.169	708.891	843.311	831.157	816.532	662.561
Grap	3.02596e-10	1220.41	1408.8	1374.81	1299.31	1277.98	1394.48	1519.88	1177.99	1437.78	1348.63	1377.8	1400.27	1289.86	1431.19	1375.02	1267.07	1533.22	1376.32	1377.55	1243.23	1176.81	1234.01	1249.59	1244.54	1339.03	1240.15	1413.95	1321.89	1395.72	1411.62	1405.86	1145.59	1250.76	1361.74	1389.6	1542.78	1398.36	1240.96	1015.31	944.459	967.721	1054.49	1092.21	1019.75	1157.55	1051.53	1262.55	1221.65
Ptpre	3.0521e-10	751.22	784.685	949.948	782.218	882.526	764.851	794.685	1039.22	693.755	627.39	667.431	799.757	813.313	753.888	845.331	701.76	834.97	733.578	738.89	840.882	1103.62	686.065	1013.98	919.317	871.72	985.592	972.887	812.974	798.92	777.296	833.099	1180.46	1019.17	848.709	954.767	813.216	808.292	860.105	1299.48	1229.58	1272.07	1036.44	1143.71	1231.09	1188.67	1245.64	932.001	946.278
Banp	3.12147e-10	337.152	255.19	329.784	266.217	310.199	329.334	321.685	396.322	366.358	437.116	317.127	343.148	362.179	372.439	322.895	318.855	295.413	311.942	352.097	321.451	282.48	300.012	293.675	285.777	246.318	272.374	316.164	275.304	248.931	304.041	311.611	241.014	270.456	332.104	307.528	273.19	330.926	311.398	273.822	242.142	252.306	289.619	277.413	247.451	246.97	269.998	260.123	293.73
Zrsr1	3.13167e-10	252.543	274.305	263.827	215.822	199.543	234.764	286.938	218.626	248.218	294.411	275.169	271.198	228.744	276.326	266.66	284.046	239.26	272.521	230.02	265.038	260.751	182.271	224.674	209.302	220.114	252.335	222.486	307.65	219.144	266.036	173.829	255.372	254.594	249.971	225.282	254.13	235.453	262.778	291.7	240.046	254.282	238.914	243.359	232.481	247.974	245.917	249.337	266.193
Psap	3.14081e-10	10176.1	12569.3	11585.3	12758.7	15996.1	11363.3	12935.8	11971.5	10953.7	9544.56	10011.5	9460.1	12544.4	11703.3	14982	12802.9	11217.2	11583	11125.8	18668.6	23818.7	18416.2	19905.1	22912.9	21277.7	28287.5	20688.2	18421.6	17161.4	16265.3	22039.5	30669.3	27381.9	20272.6	21072.8	19715.2	18723.5	18319.2	23724.6	24413.4	28714.1	23220.2	26218.9	24874.6	31224.6	24680.8	23340	21746
Myadm	3.21411e-10	1971.63	2177.24	2905.52	2215.19	2826.26	2297.87	2098.24	3940.26	2395.47	2192.01	1912.52	2491.98	2652.8	2240.64	2866.14	1924.27	1992.21	2394.41	2356.74	2418.33	2955.18	2899.36	2674.21	2444	2462.3	2646.55	2409.28	2302.35	2086.13	2064.04	2538.55	2756.79	2510.25	2454.47	2490.98	1929.27	2652.43	2525.91	2757.98	2531.49	3402.5	2466.49	2593.06	2780.97	2489.78	2945.9	2296.06	2436.62
Ace	3.21598e-10	1021.71	1713.69	1538.42	1982.93	2877.05	1463.34	1892	1594.27	1700.45	1181.5	1529.04	1369.83	1737.82	1594.88	1915.6	2087.18	1652.85	1697.68	1805.46	3589.18	5462.04	2609.54	4453.09	4566.8	3872.08	5470.48	4784.42	3581.83	2879.73	3364.36	3805.82	6624.3	5792.21	3635.29	3897.74	4057.61	3327.92	3507.56	7730.06	5970.75	7092.23	5493.3	5750.92	6094.7	7350.86	5409.45	4704.41	4557.82
Pld4	3.21795e-10	1346.04	1635.32	1542.7	1791.21	2242.14	1617.63	1869.58	1485.46	1623.16	1306.21	1347.55	1425.17	1591.68	1612.9	1977.28	1659.72	1499.04	1624.84	1598.57	2375.76	3015.79	2932.19	2701.98	2767.61	2685.91	3232.86	2780.09	2369.91	2338.25	2083.95	2896.62	3503.42	3286.72	2547.32	2669.06	2486.24	2343.76	2095.28	3167.3	3317.66	3422.27	3089.55	3006.69	3118.24	3604.15	2934.22	2774.43	2775.41
Fgl2	3.22331e-10	1335.79	1498.64	2241.67	1299.31	1769.59	1342.22	1239.66	1815.9	1323.41	1207.21	1328.03	1075.11	1194.55	1326.06	1472.98	1189.09	1186.54	1543.43	1256.76	2140.52	3124.43	2211.03	1827.68	2619.49	2532.18	2594.6	1843.31	2281.5	1518.05	1731.95	1840.03	2926.01	2772.77	2322.35	2227.79	1695.26	1867.11	2347.64	4139.32	4015.79	4851.78	3141.98	3780.79	4598.55	4034.84	4688.48	3568.76	2608.52
Gpr174	3.32144e-10	956.331	1158.39	1056.16	970.651	962.343	1089.21	1154.48	902.457	1085.88	1045.22	1043.1	965.797	864.145	1049.74	888.867	920.364	1058.36	1108.94	1115.4	1025.02	826.854	1004.19	845.682	816.276	935.483	833.449	906.531	977.581	986.15	1078.62	860.335	740.478	851.026	753.483	935.457	1041.93	931.043	878.627	889.215	875.276	756.259	831.043	804	790.788	886.481	834.805	1107.11	982.159
Arhgap45	3.34685e-10	14974.4	15999.5	16699.9	16119.8	15695	15685.3	15247	16152.4	15369.4	15392.9	15400.7	15860.9	15160.7	16300.2	16986.4	15462.4	16153.7	16927.1	15669.6	14981.5	13968.5	11977.8	15641.3	15264.5	15037.6	14970.2	16026.8	14577.5	15560.3	14529.7	14141.1	14764.4	14322.3	16121.9	16349	13630.9	16058.2	14344	14281.1	12528.5	15210.8	13850.1	13297.6	15304.1	13987.9	15759.9	14613.8	14868.4
Cep85l	3.38283e-10	180.754	195.932	215.002	221.3	199.543	229.787	201.754	169.71	193.548	151.705	178.567	189.562	201.74	192.227	172.331	192.149	156.252	196.249	197.894	250.136	260.751	195.857	262.54	241.502	271.648	292.412	228.34	258.053	215.953	230.746	220.291	298.447	292.664	229.735	251.029	239.306	237.606	230.365	314.284	353.255	339.262	346.339	308.975	337.274	400.573	315.241	294.383	280.379
Hck	3.38346e-10	1097.35	1485.26	1659.2	1583.06	1999.97	1489.05	1519.88	1733.04	1422.07	951.371	1152.39	1510.96	1366.11	1497.26	1841.23	1278.21	1342.79	1302.62	1369.84	1764.79	2664.69	2123.86	2081.81	2419.04	2101.56	2600.54	2433.68	2014.1	1638.26	1686.7	2214.12	2651.16	2533.25	2121.18	2068.31	2077.51	1649.6	1874.17	2828.55	2704.45	3223.32	2535.24	2482.6	2913.06	2915.45	2801.41	2549.2	1986.85
Ilf2	3.41636e-10	362.79	390.909	363.19	402.064	373.69	391.551	403.507	409.3	409.718	356.121	389.334	413.715	359.002	369.435	279.358	391.259	400.395	420.779	395.788	400.217	353.386	451.716	388.761	390.428	438.481	402.994	379.592	402.533	374.46	409.913	423.759	342.548	410.047	388.049	388.344	421.432	438.603	426.001	359.45	358.496	359.684	413.373	369.607	342.557	387.522	367.781	416.831	424.74
Gm5431	3.47086e-10	144.86	81.2402	54.8212	97.5033	112.47	97.0581	75.0972	68.8822	81.6921	50.1398	53.6677	58.1138	93.7216	103.622	97.9568	55.6953	65.9187	80.5565	92.5219	229.912	219.58	191.328	170.819	188.371	208.759	257.53	236.147	219.956	126.593	138.447	184.243	309.729	249.042	170.218	175.219	221.305	129.212	166.696	359.45	392.04	421.608	340.324	348.843	403.319	434.707	412.295	350.848	229.476
Stard3	3.47282e-10	385.865	423.405	459.984	452.459	434.46	454.597	447.22	441.246	477.585	383.12	351.279	405.413	405.068	397.969	449.876	426.069	402.837	409.638	377.798	579.038	683.899	636.252	567.996	625.49	712.749	728.804	657.699	548.452	492.543	525.738	590.379	756.887	652.744	605.881	596.461	588.734	494.594	555.654	749.952	861.649	942.029	733.071	763.301	814.564	858.371	803.427	733.419	587.46
Prag1	3.48966e-10	258.953	230.34	244.126	225.682	185.938	206.56	207.358	227.611	254.502	227.558	247.847	242.141	255.749	216.255	195.914	222.781	245.364	219.388	218.454	240.556	194.419	218.499	244.869	242.307	221.861	221.907	225.413	249.427	260.633	251.558	250.731	197.939	228.421	238.067	241.016	260.483	262.731	210.685	186.312	190.779	200.264	221.726	209.306	178.764	211.832	196.296	182.086	203.608
Tbc1d15	3.52025e-10	879.414	858.279	909.689	788.791	853.502	803.01	837.277	859.53	826.976	826.664	802.088	844.034	791.074	804.949	870.727	843.783	740.975	884.407	896.948	885.587	912.628	1069.85	843.158	990.158	884.822	895.79	847.982	861.134	810.622	820.73	817.078	969.185	950.167	852.28	883.964	942.399	877.205	886.731	1021.89	966.472	1088.27	961.672	1077.26	1084.03	1014.99	1132.53	1013.21	932.092
Gpr35	3.594e-10	442.271	360.324	281.815	265.121	476.183	340.948	281.334	311.467	254.502	161.99	243.944	229.688	238.275	265.813	301.126	302.147	250.247	275.949	242.87	580.102	841.722	525.304	568.837	663.325	632.39	776.302	588.416	494.541	492.543	475.064	622.421	856.37	879.578	492.799	593.601	526.261	472.341	489.67	1020.01	1078.63	1075.1	866.278	965.962	926.402	1045.1	951.561	748.646	716.801
Ifi211	3.59923e-10	75.6348	181.596	94.2239	195.007	192.287	125.263	164.765	155.734	164.013	91.2801	75.1347	139.75	147.731	108.127	264.846	107.213	107.423	137.974	110.512	393.831	733.076	442.659	455.238	454.828	541.55	664.978	528.891	436.317	252.123	299.517	402.131	664.584	608.329	418.998	354.73	393.901	301.494	456.099	1114.11	1199.18	1345.19	880.888	875.429	982.761	998.922	1096.05	886.321	468.966
Slc25a22	3.60111e-10	317.922	327.828	305.799	357.147	336.503	315.231	282.455	329.437	295.349	251.985	264.435	355.601	366.944	319.877	273.916	321.64	285.648	325.654	316.116	398.089	503.203	470.962	439.25	382.378	472.546	406.705	520.109	437.755	326.589	347.476	390.115	521.001	455.255	439.234	439.837	388.607	393.378	368.121	571.168	530.407	739.79	540.564	438.545	681.592	605.377	639.239	545.623	403.044
Rbm6	3.60282e-10	1094.78	1090.53	1054.45	1035.29	1100.21	1166.36	1170.17	1152.03	1179.51	1166.07	1211.91	1155.36	1197.73	1091.79	1088.41	1001.12	1146.25	1079.8	1120.54	1000.54	950.368	801.541	1014.82	1094.81	1049.91	1100.63	1051.93	1116.31	973.384	1085.86	1010.13	1015.34	1074.69	1078.44	981.944	999.578	999.956	1073.11	1102.82	1018.88	1081.03	1049.33	999.185	1030.31	1045.1	1156.61	1060.79	1025.55
Ctsc	3.63778e-10	1621.66	1765.3	1821.09	1805.46	2077.07	1844.1	1819.14	1836.86	1829.9	1634.04	1685.16	1672.85	1578.97	1627.92	1989.97	1791.99	1724.87	1721.68	1612.71	2237.39	3047.81	2667.28	2146.6	2370.74	2451.82	2823.93	2506.87	2176.56	2327.61	1944.6	2582.61	2873.71	2935.36	2325.92	2468.09	2395.17	2148.51	2271.23	3210.58	3708.65	4169.96	3490.89	3459.36	3355.12	3724.63	3670.52	3203.32	2545.1
Sdc3	3.65377e-10	299.975	725.428	411.159	660.613	579.583	593.133	495.417	420.281	495.808	287.982	330.788	363.903	509.909	366.432	600.439	480.372	423.589	409.638	357.237	950.516	1884.72	1083.44	1115.8	1121.37	1486.64	1721.08	1569.11	1162.31	830.834	862.355	1187.17	1892.22	1694.12	1111.77	1176.47	1442.19	732.201	1039.54	2494.51	2371.11	3021.74	2040.22	1719.3	2589.87	2583.14	2435.82	1962.34	1101.49
Glipr2	3.65783e-10	1088.37	929.962	1223.2	984.893	1079.35	1042.75	1042.39	1353.69	936.318	1047.79	935.769	1101.4	1070.65	913.076	1151.9	1024.79	924.083	1067.8	1015.17	1227.26	1317.48	1360.81	1161.24	1183.36	1322.43	1323.28	1076.32	1016.4	1120.19	1199.88	1236.03	1381.47	1323.73	1115.34	1145.72	1066.29	1239	1201.6	1424.63	1589.12	1900.53	1402.55	1578.93	1725.12	1426.6	1593.72	1353.91	1317.61
Hnrnpdl	3.75645e-10	2199.82	2475.44	2369.3	2655.6	2419.92	2509.41	2585.81	2341	2683.9	2469.71	2608.25	2615.12	2540.02	2644.62	2488.83	2361.48	2468.29	2808.34	2513.51	2349.15	2240.4	2595.95	2463.84	2677.45	2602.06	2380.12	2545.9	2843.61	2280.8	2388.9	2272.6	2432.7	2370.66	2444.95	2351.52	2370.82	2420.57	2268.92	2400.41	2337.56	2353.76	2246.48	2349.71	2316	2337.18	2411.01	2743.98	2470
Nfe2	3.84533e-10	1202.46	1131.63	1012.48	1170.04	881.619	1038.6	1073.78	1305.77	912.438	1263.78	996.267	1155.36	1350.23	1223.94	1703.36	1622.12	1141.37	946.967	1102.55	1132.53	1635.41	1275.9	1122.53	1003.04	1178.31	1208.98	1041.19	1045.15	1292.53	982.705	1151.92	1466.6	1282.49	1157.01	1024.14	1076.88	947.554	1528.05	1773.73	2126.87	1764.16	1644.04	1696.87	1955.83	1700.68	1533.15	1270.16	1224.99
Ldlrad3	3.90024e-10	184.6	231.296	201.297	270.599	333.782	233.105	229.775	248.575	214.913	132.42	191.252	202.015	214.448	169.7	288.428	240.882	246.585	259.666	223.595	491.756	536.369	494.737	477.116	407.333	448.962	513.577	427.407	410.44	380.843	363.764	467.016	671.763	550.43	341.626	416.951	385.43	367.536	372.751	676.556	554.516	601.45	575.8	570.607	496.664	712.799	444.402	478.372	483.987
Slc7a7	3.90608e-10	67.9431	77.4172	62.5304	66.8281	90.7015	77.9783	75.0972	59.8976	62.8401	61.7105	53.6677	59.4975	68.3056	58.569	78.0026	77.9734	57.3737	67.7017	48.831	113.892	144.099	130.194	94.2452	121.556	113.551	138.042	96.6056	93.4452	79.7856	112.206	119.358	155.89	115.797	71.4201	107.277	110.123	90.4483	96.0818	133.618	136.271	152.174	130.629	127.078	116.241	144.568	129.891	107.856	93.4595
Dcaf15	3.93411e-10	628.153	627.939	637.296	593.784	600.444	620.508	620.953	519.112	612.063	545.11	595.223	619.881	511.498	600.708	575.043	484.549	555.426	709.583	614.243	630.129	550.093	620.402	610.911	579.604	635.011	581.856	639.158	538.388	629.774	597.224	576.761	552.794	565.5	561.838	637.227	622.618	653.956	520.925	515.651	471.706	485.507	490.719	473.429	537.172	550.16	537.078	544.989	559.923
H6pd	3.94217e-10	588.413	494.132	496.817	528.052	539.674	435.517	459.55	494.155	444.28	408.832	425.438	467.678	422.542	476.061	480.714	481.764	446.782	436.205	429.199	633.323	552.38	477.755	584.825	582.824	531.942	595.214	512.302	454.288	525.521	447.013	539.111	588.69	591.673	546.364	576.436	542.144	498.184	488.512	576.814	612.169	600.791	580.097	600.508	557.426	641.519	571.375	479.641	496.504
Tirap	3.94668e-10	361.509	276.217	300.66	218.013	275.733	235.594	229.775	231.604	225.596	246.842	219.55	229.688	231.921	247.792	230.38	232.528	222.17	245.097	217.169	296.97	323.651	339.636	240.662	321.197	309.207	332.489	242.002	273.148	278.718	259.702	258.741	333.317	321.217	317.82	301.091	267.895	272.781	274.354	350.04	315.519	427.536	356.652	359.64	420.932	369.451	434.186	340.697	327.108
Hip1	3.96617e-10	525.598	561.036	746.082	576.256	747.381	506.029	618.711	600.973	496.437	381.834	525.943	495.351	606.808	555.655	723.792	612.648	477.3	522.76	523.006	860.042	1217.98	806.07	928.147	993.378	832.414	1042.74	905.555	805.785	751.049	747.435	874.754	1269.68	1123.86	909.417	866.8	794.156	751.582	816.116	1359.7	1181.36	1379.45	1118.08	1073.94	1320.92	1349.3	1221.56	904.085	934.595
Mknk1	3.9784e-10	667.893	746.454	841.163	750.447	902.48	691.85	699.412	826.587	686.842	668.531	685.97	737.492	762.481	738.871	883.425	643.28	700.691	739.577	638.658	830.238	900.047	818.523	905.427	854.112	827.174	865.362	888.967	791.409	747.857	737.481	797.052	1023.54	915.269	845.138	866.085	834.393	770.246	775.6	912.74	939.218	1021.74	871.434	906.161	956.343	939.69	1054.45	853.964	864.5
Adgre4	4.01307e-10	596.104	793.287	901.98	1025.43	1318.8	830.386	1049.12	1092.13	960.197	566.965	757.202	838.5	900.681	831.981	955.986	856.315	916.758	897.262	998.465	1469.95	1854.99	1583.84	1710.72	1566.54	1477.91	1767.83	1836.48	1531.06	1169.13	1342.85	1368.21	2027.6	1905.09	1222.47	1526.2	1659.26	1136.35	1385.66	2782.44	2623.73	2474.31	2129.6	2108.01	2211.21	2466.69	2091.39	1917.29	1860.85
Evi5	4.01546e-10	165.371	221.738	196.157	192.816	221.312	223.98	227.533	248.575	222.454	217.272	172.712	204.782	252.572	223.764	293.87	218.604	187.99	166.255	221.024	245.878	234.447	218.499	254.125	255.992	205.265	262.726	226.389	222.831	208.506	177.357	269.155	290.243	255.387	195.215	211.694	231.894	214.635	203.74	305.815	292.457	285.903	300.791	270.768	288.84	293.151	263.431	248.068	230.311
Atg4c	4.018e-10	148.706	162.48	149.902	159.949	161.449	125.263	133.382	128.78	148.303	109.279	134.657	120.379	115.961	123.145	157.819	146.2	113.527	140.545	133.643	176.692	216.149	199.253	215.418	188.371	204.391	242.687	207.848	178.265	172.337	153.83	189.049	249.219	233.179	204.738	216.7	217.069	175.872	186.375	298.287	305.036	295.784	283.603	263.293	282.676	295.159	273.647	236.648	231.145
Gab2	4.0268e-10	361.509	292.465	357.194	324.281	289.338	248.037	240.983	322.449	231.88	280.269	263.459	278.116	282.753	249.294	295.684	314.678	233.157	296.516	273.711	393.831	455.17	330.579	353.419	432.288	386.073	436.392	361.051	347.904	315.951	327.568	328.433	546.641	433.048	347.578	334.705	370.606	319.44	342.653	653.032	560.806	600.132	487.281	583.066	521.321	624.452	626.834	421.272	443.098
Cacna2d4	4.07033e-10	96.1459	95.5768	113.925	128.179	105.214	121.945	105.36	108.814	108.085	114.422	140.512	143.901	119.138	132.156	105.213	114.175	153.81	131.119	120.792	107.505	104.072	105.287	114.441	101.431	97.8283	80.1536	93.6781	123.635	112.764	122.159	110.546	81.0218	103.9	92.8462	110.853	109.064	113.419	131.968	96.9198	77.5694	65.2174	92.8155	73.9214	90.7028	89.3508	106.54	88.8224	103.473
Plekhg1	4.15265e-10	97.4278	70.7268	77.0923	75.5925	100.679	81.2965	72.8555	91.843	56.5561	55.2823	63.4254	52.5792	74.6596	58.569	87.0727	112.783	65.9187	68.5587	68.1064	144.759	171.547	113.212	125.38	122.361	130.147	149.917	155.154	92.7264	105.317	104.062	138.583	194.863	145.935	111.892	137.315	118.594	144.287	99.5546	263.471	218.033	262.846	211.413	186.049	219.272	211.832	185.35	126.889	172.733
Ep300	4.17613e-10	2903.61	2919.87	3116.24	2864.85	3108.34	3012.95	2916.46	3167.58	3043.35	3016.1	2781.94	2848.96	2840.24	2812.81	3071.13	2887.8	2987.09	2637.8	3235.7	3074.01	3078.69	2599.35	3168.99	3005.09	3028.31	3123.02	3265.07	3286.4	3083.98	3135.43	2936.68	3323.94	3296.24	3271.04	3296.27	2993.44	3298.49	3188.06	3376.2	2975.94	3589.59	3231.35	3095.56	3486.34	3467.62	3546.46	3116.4	2976.52
Megf9	4.17636e-10	128.195	119.471	222.711	118.319	161.449	113.649	133.382	175.7	136.991	89.9945	125.875	123.146	135.023	127.65	134.237	142.023	134.279	161.97	140.068	229.912	237.878	192.46	195.222	187.566	174.693	257.53	201.994	167.483	177.656	161.974	182.641	198.965	256.18	190.454	187.378	181.068	201.714	211.843	318.988	227.467	281.291	206.257	201.83	279.153	251.989	219.647	229.669	193.595
Resf1	4.21776e-10	2167.77	1656.35	1793.68	1586.35	1637.16	1574.5	1498.58	1679.13	1564.09	1655.9	1493.91	1592.6	1512.25	1497.26	1411.3	1601.24	1435.56	1531.43	1624.27	1729.66	1629.69	1629.12	1610.58	1612.43	1732.96	1573.38	1694.99	1637.45	1559.54	1718.38	1543.64	1714.79	1660.02	1548.63	1619.17	1619.02	1609.41	1546.57	2204.69	2202.34	2349.8	2092.65	2105.52	2400.54	1979.77	2246.82	2044.18	1836.65
Kctd12	4.22221e-10	2171.62	2074.97	2468.67	2012.51	2455.29	1855.72	2013.05	1957.65	1882.06	1596.76	1782.74	1809.83	1763.24	1923.77	2075.23	1901.99	1831.08	1903.36	1918.54	2086.24	2215.24	2487.27	2007.76	2303.12	2119.91	2210.9	2062.87	2010.51	1892.51	1832.39	2231.75	2253.23	2181.1	2186.65	2208.48	1998.1	2051.6	2069.81	2273.38	2308.21	2554.02	2208.67	2465.16	2469.23	2366.29	2293.53	2205.33	2258.88
Lbr	4.22455e-10	2089.57	1976.53	2514.07	2154.93	2284.77	2365.06	2013.05	1953.66	2145.36	1952.88	2006.19	2075.49	1863.31	2009.37	2218.54	1928.45	1960.47	2157.03	2157.56	1965.96	2268.99	2423.87	2063.3	2223.43	2284.99	2238.36	2178.02	2175.12	2201.02	2278.5	2275.8	2496.29	2517.39	2239.02	2292.16	2375.06	2240.39	2300.17	2222.57	2226.45	2550.73	2458.75	2399.54	2676.17	2521.9	2518.28	2285.27	2277.24
Gm36161	4.28833e-10	61.5334	119.471	65.9567	120.51	117.912	86.2739	132.261	124.787	118.139	69.4243	88.7956	95.4727	79.4251	79.5938	219.496	82.1505	93.9952	95.9822	93.8069	201.173	272.187	254.727	215.418	196.422	191.289	266.436	213.703	218.518	159.571	161.069	221.893	301.524	256.18	184.502	198.82	216.01	153.619	174.799	462.016	435.017	435.442	372.981	412.797	302.049	484.904	359.025	350.848	272.034
H2-Ke6	4.30762e-10	532.007	599.266	651.858	655.135	616.771	643.736	582.844	708.788	728.317	620.962	684.994	689.064	657.64	708.835	567.787	559.737	642.097	711.296	684.919	603.519	570.678	725.689	700.949	620.66	659.468	639.002	645.989	654.835	677.646	642.468	640.846	569.204	638.468	609.452	619.347	630.031	689.13	600.8	499.654	482.188	540.185	537.127	546.52	534.53	493.94	480.889	582.421	600.811
Ly6c2	4.33289e-10	588.413	1180.37	828.314	1201.81	1308.82	1047.73	1033.43	902.457	954.541	655.674	952.357	687.68	854.614	801.945	1320.6	749.101	756.844	732.721	665.644	2060.69	3709.98	2948.04	1986.72	2538.18	2995.12	3259.58	2948.91	1956.6	1676.56	1823.34	2190.09	3820.33	3515.14	2442.57	2168.43	2291.41	1801.79	2059.39	5391.75	5004.27	6218.71	3768.48	4333.96	5463.3	5774.68	5453.23	4160.06	2211.32
Gad1-ps	4.3474e-10	232.032	296.288	456.558	302.37	375.504	254.674	318.322	292.5	272.726	209.559	235.162	260.129	282.753	309.365	377.315	183.794	256.351	327.368	218.454	367.221	490.623	393.978	348.371	487.029	384.326	503.928	317.14	401.096	295.739	266.941	390.916	715.863	552.017	514.225	427.679	318.721	343.847	385.485	675.615	562.902	698.946	452.905	690.21	661.338	797.13	677.914	602.723	455.615
Gsap	4.54241e-10	430.734	472.149	460.841	422.88	541.488	427.221	521.197	447.235	424.171	371.549	473.251	405.413	424.13	411.485	437.178	389.867	338.139	363.361	357.237	602.455	638.153	611.345	593.24	661.715	628.896	668.689	635.255	551.327	538.287	542.931	536.708	792.783	655.123	527.319	584.303	439.433	427.835	592.697	892.979	789.321	978.92	697.835	731.739	867.401	820.221	843.562	663.63	623.342
Entpd7	4.54682e-10	107.683	100.356	131.913	116.128	131.517	129.411	97.5142	115.802	130.079	105.422	97.5776	101.007	117.549	124.647	128.795	121.137	120.851	109.694	106.657	81.9594	117.795	99.6266	98.4526	111.091	101.322	126.91	128.807	99.1957	101.062	95.0129	93.7237	107.687	116.59	95.2269	110.138	103.77	110.548	85.6633	143.968	121.595	146.245	117.738	107.975	130.33	136.536	143.026	114.2	113.487
Zc3h14	4.55228e-10	565.338	580.151	589.328	528.052	575.955	631.292	597.415	626.928	647.253	597.821	606.932	568.685	570.272	570.673	542.391	566.699	609.138	606.744	592.397	553.492	513.496	583.042	548.642	611.805	633.264	576.66	602.077	658.429	570.201	621.656	608.002	612.279	632.916	548.745	563.563	614.147	642.47	615.849	511.887	509.442	555.336	547.44	557.318	505.47	549.156	588.888	572.904	554.916
Mx2	4.57223e-10	51.2778	185.419	81.3752	109.554	83.4454	89.5921	75.0972	79.8635	92.375	55.2823	49.7646	89.9381	96.8986	81.0956	63.4905	87.72	80.5673	67.7017	59.1112	151.146	292.773	142.647	153.99	161.806	243.697	253.077	271.276	183.296	114.891	133.923	160.211	247.168	228.421	203.547	175.219	207.539	109.83	147.017	424.377	401.474	501.977	305.088	294.025	453.514	428.683	410.835	369.882	158.547
Lgals3bp	4.57667e-10	835.828	1373.44	844.589	1309.17	960.529	1128.2	934.792	996.297	1095.3	804.808	837.215	996.237	899.092	940.108	1130.13	950.996	850.84	755.86	783.866	1836.1	2624.66	1972.15	1754.48	1708.22	2293.73	2270.28	2370.25	1729.46	1541.46	1452.34	1731.89	2286.05	2173.96	1916.44	1926.7	1919.74	1350.98	1723.68	3784.58	3565.05	4142.95	2904.78	2809.01	3765.49	3676.44	3569.81	2974.92	1713.15
Ptbp2	4.57816e-10	337.152	352.678	366.617	295.797	313.827	299.47	358.673	327.44	369.5	323.98	403.971	408.18	365.356	318.375	342.849	317.463	340.58	346.221	348.242	296.97	291.629	324.919	282.736	283.362	284.75	292.412	273.228	332.09	257.442	285.944	302.8	246.142	252.215	302.345	278.206	298.603	295.034	300.979	306.756	297.699	317.523	289.619	294.025	272.109	302.187	318.16	343.235	333.784
Tmem106a	4.58792e-10	64.0973	149.1	71.9528	102.981	126.075	77.9783	118.81	121.792	94.8886	70.71	69.2801	77.4851	106.43	54.0637	99.7708	72.4038	72.0223	59.9889	75.8165	204.366	297.347	263.784	217.101	226.207	186.922	302.802	265.421	171.795	202.124	128.494	210.678	356.906	254.594	195.215	208.833	243.541	175.872	185.218	357.568	341.725	444.005	312.823	345.52	332.871	338.328	433.457	259.488	246.166
Slc25a23	4.62506e-10	202.547	170.127	220.998	249.784	218.591	237.253	225.291	206.647	248.218	196.702	247.847	285.035	266.868	307.863	250.334	211.642	233.157	252.81	232.59	199.044	162.397	192.46	208.686	201.252	200.897	178.119	191.26	209.892	197.868	228.936	203.469	187.683	219.696	226.164	195.245	207.539	258.424	197.952	153.378	125.788	134.387	140.083	199.339	165.555	120.473	159.81	174.473	177.74
Setd1a	4.79144e-10	939.666	901.289	1032.18	888.486	852.595	883.477	885.474	898.464	1021.78	955.227	1027.49	873.091	984.871	904.065	847.145	877.2	947.276	861.269	914.939	942.001	860.02	770.974	997.148	1010.28	982.651	967.78	1033.39	1018.55	938.279	996.278	892.378	873.805	946.201	974.885	1011.98	934.986	1047.33	921.459	926.854	808.189	907.774	874.013	820.611	837.46	941.698	899.751	911.698	918.74
Smpdl3a	4.79313e-10	1011.45	1015.03	1131.54	1255.49	1480.25	1233.55	1482.89	1293.79	1302.05	1042.65	1077.26	1191.33	1320.05	1281.01	1570.94	1155.68	1182.87	1136.36	1133.39	1614.71	2044.83	2293.68	1910.15	2031.84	1930.36	2404.61	1820.87	1962.35	1539.33	1584.45	2210.12	2788.59	2676.81	1727.18	1727.16	1973.74	1686.21	1684.32	2521.8	2945.54	2914.36	2616.02	2720.14	2513.26	3004.8	2543.09	2678	2238.86
Bag3	4.79686e-10	142.296	107.046	77.0923	88.739	110.656	86.2739	87.4266	108.814	73.5229	98.994	80.9894	62.2648	115.961	96.1133	148.749	151.77	118.41	101.981	86.0968	141.566	147.53	155.1	163.246	129.606	144.122	170.697	150.275	111.415	142.55	125.779	128.97	211.272	166.557	135.698	160.201	115.417	124.187	125.022	212.659	170.862	228.59	178.756	194.355	177.883	195.769	178.053	164.321	158.547
Parp12	4.80956e-10	283.31	324.005	216.715	307.848	225.847	249.696	245.467	252.568	236.907	176.132	158.076	175.725	243.041	222.262	270.288	215.819	168.459	209.104	174.764	577.973	922.92	536.625	518.349	539.354	650.733	784.466	653.795	455.725	313.823	404.483	492.65	832.781	759.816	522.557	539.247	581.322	415.632	502.403	1233.61	1287.23	1628.46	993.47	977.59	1370.23	1251.92	1336.86	916.774	594.135
Nod1	4.81709e-10	673.021	847.766	805.186	858.906	897.945	818.772	798.047	713.78	804.982	691.672	844.046	751.329	768.835	806.45	867.099	707.33	710.457	777.284	751.74	1058.02	1322.05	961.17	1107.38	1223.61	1080.48	1279.49	1106.57	1073.9	886.152	1047.86	1001.32	1359.94	1228.55	1087.97	1155.02	991.107	939.657	1002.49	1412.39	1312.39	1637.02	1259.88	1391.22	1492.63	1570.17	1475.5	1164.21	1132.36
Svil	4.87105e-10	1101.19	1211.91	1741.43	1110.88	1418.57	1125.71	1152.24	1320.74	1053.83	1064.51	1084.09	1180.26	1154.84	1279.51	1436.7	1049.86	1114.51	1234.06	1169.37	1405.02	1828.69	1229.48	1459.96	1614.04	1411.52	1642.41	1486.16	1424.68	1437.2	1232.45	1280.09	1887.09	1798.81	1574.81	1519.76	1231.47	1378.98	1401.87	2097.42	1740.07	2389.33	1715.37	1884.58	2148.69	1893.43	2149.77	1582.31	1572.96
Tbc1d8	4.92293e-10	235.878	321.138	395.74	393.3	483.439	518.473	386.694	615.947	375.155	277.697	279.072	362.52	433.661	397.969	350.105	281.261	307.621	314.513	415.063	316.129	507.778	412.092	625.216	531.304	528.448	748.842	568.9	582.954	365.95	425.296	481.435	831.755	647.192	422.569	521.367	507.201	422.092	415.583	653.973	599.59	770.093	617.911	660.31	698.324	904.552	634.131	539.279	514.862
I830077J02Rik	4.9585e-10	807.625	772.26	728.95	781.122	691.146	620.508	706.138	931.408	598.238	799.666	793.306	835.732	832.375	609.719	772.77	867.454	655.525	793.567	726.04	841.947	972.097	926.074	831.377	765.561	800.97	885.4	779.675	684.307	878.706	667.805	785.837	895.342	816.921	717.772	753.086	801.568	735.79	706.143	1293.83	1350.13	1287.88	1103.47	1196.86	1183.54	1219.79	1279.21	1074.12	867.004
Nsg2	5.03038e-10	812.753	727.339	861.721	865.479	704.751	937.399	821.585	921.425	953.284	939.8	802.088	1052.97	876.853	872.528	805.423	853.53	974.132	1046.38	813.422	825.98	714.777	896.639	827.17	765.561	779.133	698.375	710.393	819.443	901.045	884.072	827.492	748.682	868.475	739.199	822.459	932.869	969.807	892.519	827.111	737.957	758.894	766.587	763.301	748.519	686.696	775.698	735.322	857.825
Cyb5d1	5.08362e-10	303.821	272.394	287.811	293.606	298.408	331.823	284.697	322.449	331.167	329.123	334.691	287.802	281.165	306.361	337.407	272.907	308.841	339.366	244.155	281.004	244.74	266.048	274.321	248.747	303.967	254.562	264.446	309.088	285.101	315.805	253.134	272.808	256.973	271.397	265.332	250.953	262.731	237.31	324.634	255.769	280.633	296.494	304.822	265.944	288.131	299.917	326.105	269.531
Cndp2	5.09856e-10	502.522	498.911	449.705	488.612	547.837	454.597	475.242	445.239	469.416	461.543	463.493	437.237	500.378	406.98	460.76	499.865	465.093	467.913	429.199	635.451	717.065	703.047	570.52	689.085	665.582	753.295	612.811	606.675	628.711	541.121	705.731	812.269	735.229	607.071	623.638	576.028	554.175	618.165	761.244	854.311	911.068	748.54	790.71	811.922	833.272	822.4	692.815	645.872
Dusp16	5.14395e-10	621.743	422.449	399.167	468.892	537.86	424.733	399.024	376.357	383.953	375.406	397.141	341.765	368.533	428.004	487.97	505.434	362.553	385.643	449.759	490.692	616.424	448.32	536.02	533.719	525.827	606.347	593.295	452.85	505.309	494.067	509.472	732.273	721.746	508.273	582.873	633.207	447.217	544.077	1060.47	943.411	861.66	830.183	874.599	955.462	906.56	777.157	669.34	595.804
Ifi30	5.17688e-10	889.67	942.387	924.251	957.505	1141.03	1028.65	1064.81	1051.2	1105.36	874.232	768.911	859.254	910.212	929.596	1295.21	1017.83	1015.64	905.832	917.509	1059.09	1457	1432.13	1259.69	1381.39	1341.65	1686.94	1320.28	1337.7	1246.78	1118.44	1443.5	1752.74	1577.53	1387.93	1372.43	1227.24	1176.55	1242.12	1494.26	1700.24	1881.42	1689.59	1747.54	1578.05	1691.64	1734.56	1652.1	1323.45
Scpep1	5.21895e-10	501.241	451.122	466.837	521.479	571.42	474.506	444.979	380.35	454.334	407.547	420.559	463.527	411.422	504.595	440.806	439.993	422.368	402.782	479.315	506.658	569.535	632.855	555.373	677.815	579.109	624.159	600.126	560.671	524.457	485.018	725.758	693.3	645.606	545.174	572.86	587.676	582.171	497.773	567.404	559.757	658.762	614.473	644.529	526.605	651.558	618.807	600.186	579.115
Cxxc5	5.22953e-10	458.936	430.095	388.888	390.013	403.622	420.585	420.32	445.239	461.875	424.26	385.431	392.96	378.064	459.542	415.409	405.183	391.85	432.777	451.044	395.96	354.53	404.167	421.579	445.168	415.77	403.736	421.552	454.288	408.502	434.345	426.162	294.345	427.496	436.853	446.273	447.904	429.271	378.539	290.759	300.843	292.49	328.292	333.892	354.005	318.25	356.835	427.616	385.52
Pdk3	5.26747e-10	133.322	184.463	181.595	156.663	179.589	136.877	141.228	153.737	167.783	205.702	142.463	138.366	190.62	183.216	192.286	203.288	152.59	167.112	174.764	179.885	220.723	208.31	191.015	148.121	179.934	178.119	202.969	161.013	164.89	170.118	193.055	206.144	199.075	147.602	148.758	227.658	161.515	175.957	222.069	228.515	243.742	218.288	187.711	222.794	220.867	230.593	202.388	170.23
Sorl1	5.28184e-10	6635.35	6455.25	9173.98	6189.82	6642.07	6405	6375.41	7234.63	6355.02	6005.21	6416.7	5811.38	6469.97	7001.25	7324.99	6269.89	6247.63	6525.93	6294.06	7206.04	8135.88	6446.29	7281.28	8293.17	7374.68	8330.78	6854.12	7699.89	6743.48	7030.05	7251.17	8960.6	8461.88	8340.68	7411.43	6831.86	7319.13	7563.83	8193.01	7977.07	9046.12	7960.65	8152.95	8933.79	8776.46	9195.26	7646.97	7051.19
Cd83	5.43578e-10	589.695	573.461	663.85	555.44	661.214	822.09	718.467	565.034	763.507	659.531	645.963	683.529	617.927	576.68	736.49	598.724	606.696	644.452	514.01	559.879	665.601	645.309	651.302	608.585	713.623	586.308	593.295	696.526	605.307	689.522	677.694	483.054	634.502	621.355	597.177	651.208	611.603	559.126	510.005	522.021	465.745	536.267	511.636	527.485	464.825	491.105	589.4	616.666
Csnk1d	5.5498e-10	1558.85	1441.3	1501.59	1562.24	1502.02	1501.5	1571.44	1621.23	1503.76	1558.19	1437.32	1423.79	1671.1	1700	1721.5	1729.34	1497.82	1537.43	1578.01	1531.68	1650.28	1581.57	1566.83	1515.02	1546.04	1531.82	1624.73	1391.62	1539.33	1469.53	1536.43	1566.08	1585.46	1617.67	1614.16	1566.08	1627.35	1721.37	1475.44	1472.77	1551.38	1556.38	1449.36	1604.47	1575.19	1534.61	1464.93	1509.54
Ifi47	5.62159e-10	1115.29	1128.76	961.94	1140.46	1201.8	1186.27	989.713	1003.28	1127.35	962.941	936.745	913.217	976.929	1036.22	1055.76	1037.32	983.898	1005.24	833.982	1524.23	1816.11	1530.63	1267.26	1463.5	1821.18	1639.44	1673.52	1301.76	1263.8	1402.57	1573.28	1586.59	1721.88	1366.51	1423.93	1783.15	1249.77	1463.22	2096.48	2338.61	2599.47	2016.16	1952.69	2501.81	2260.88	2427.79	2178.69	1497.02
Fcrla	5.66301e-10	1893.43	2132.32	1837.37	2090.3	2412.66	2262.2	2358.28	1767.98	2368.44	2096.87	2008.15	1980.02	1810.89	2206.1	2095.19	2000.85	2180.2	2015.63	2252.65	1752.02	1804.67	1889.51	2000.19	2248.38	2034.31	2055.05	1961.39	2332.54	1926.56	2050.47	2266.19	1564.03	1970.92	2256.88	2167	2317.88	1983.4	1903.11	1337.12	1461.24	1230.57	1803.03	1727.6	1387.84	1711.72	1507.61	2153.31	1907.58
Lcp2	5.66922e-10	1319.12	1412.62	1646.35	1452.69	1536.48	1477.44	1374.17	1819.89	1494.97	1356.35	1427.56	1635.49	1504.31	1350.09	1643.5	1299.09	1491.72	1512.58	1437.94	1659.41	1893.87	1889.51	1906.78	1897.4	1711.12	2091.41	1834.53	1930.72	1502.1	1652.32	1751.91	2142.46	2075.61	1543.87	1756.49	1679.38	1618.74	1675.06	2295.96	2072.36	2482.87	2093.51	2189.4	2365.32	2281.96	2282.58	1897.63	1832.47
Tm9sf4	5.67721e-10	508.932	558.168	573.909	574.065	576.862	604.747	589.569	570.025	585.041	471.828	490.815	528.559	548.033	543.641	520.622	594.547	528.57	527.045	526.861	637.58	771.959	698.518	711.888	661.715	703.141	742.905	743.57	674.962	614.881	611.702	705.731	860.472	776.472	648.733	755.232	671.327	674.773	672.572	820.525	744.247	845.85	742.524	759.148	833.057	820.221	749.428	719.461	660.892
Tmem33	5.73497e-10	405.095	366.059	388.888	410.829	399.087	354.221	395.661	377.355	360.702	376.691	342.497	369.438	387.595	434.011	419.037	445.562	336.918	353.077	367.517	326.773	376.259	406.431	350.054	375.938	368.603	364.402	395.205	348.623	335.1	363.764	370.889	393.827	385.46	352.339	374.04	402.372	388.353	368.121	415.908	443.403	434.124	377.278	365.454	391.871	393.545	393.322	395.26	426.409
Tfe3	5.74186e-10	405.095	415.759	411.159	409.733	395.459	378.278	401.265	415.29	373.899	365.121	390.31	417.866	436.838	426.503	475.272	434.423	404.057	375.359	386.793	456.631	518.071	534.361	504.885	495.884	488.268	569.239	466.439	467.226	491.479	454.252	486.242	591.767	544.085	498.751	475.596	426.727	457.984	449.153	613.512	558.709	679.842	602.441	576.421	600.576	556.184	552.402	535.472	517.365
Tspan32	5.75679e-10	897.362	964.369	1009.05	914.779	904.294	962.285	969.538	941.39	975.279	1011.8	985.533	996.237	927.685	982.157	1006.78	999.73	1041.27	1072.94	1006.18	909.004	782.252	883.054	844.841	829.961	858.618	784.466	875.305	832.381	925.513	925.697	924.42	800.988	783.61	773.718	827.465	869.336	931.043	865.894	706.667	649.906	659.421	643.693	599.677	680.712	650.554	721.698	708.041	831.122
Tifab	5.76984e-10	339.715	548.611	561.061	528.052	785.475	421.415	588.448	574.019	454.334	443.544	462.518	473.213	619.516	450.531	781.84	467.84	458.989	618.742	553.846	986.706	1390.67	1174.01	1016.5	1063.41	1009.73	1506.59	1146.58	862.571	870.195	799.918	1170.34	1659.41	1389.56	1022.5	1070.63	1057.82	997.803	955.03	1420.86	1457.05	1824.11	1362.15	1416.97	1329.72	1720.76	1505.42	1305.69	1179.93
Cyria	5.83584e-10	858.903	915.625	967.937	1012.28	1257.12	980.536	999.801	970.341	1016.75	934.657	1153.37	927.054	1102.42	890.55	970.498	969.097	964.366	1016.38	1064	1312.41	1594.24	1189.86	1425.46	1364.49	1319.81	1604.56	1305.64	1270.14	1240.4	1331.09	1377.02	1728.12	1633.05	1108.2	1384.59	1397.71	1238.28	1265.27	2032.49	1795.63	1920.29	1762.64	1673.61	1758.58	1900.46	1587.88	1476.36	1547.92
Ndufb1	5.97546e-10	388.429	305.846	304.086	352.765	365.527	326.016	390.057	309.471	350.019	277.697	290.781	336.23	384.418	366.432	313.825	286.831	364.994	317.084	325.112	282.068	377.402	412.092	307.138	315.562	379.085	355.496	331.777	309.088	332.972	284.134	385.308	363.06	387.046	311.868	298.231	372.724	328.772	314.87	310.52	428.728	360.343	360.09	367.115	369.856	411.616	395.511	385.109	365.493
Sirpb1b	6.11426e-10	126.913	178.729	284.385	138.038	201.357	112.82	152.436	119.795	124.423	123.421	76.1105	120.379	125.492	132.156	186.844	130.884	128.175	171.397	118.222	238.427	336.231	312.465	191.015	270.482	223.608	297.607	199.066	195.516	194.677	208.123	233.909	378.444	326.769	295.203	275.345	203.304	189.511	251.202	390.502	417.197	432.807	314.541	426.917	418.29	400.573	342.971	292.479	290.392
Nampt	6.28409e-10	528.161	799.977	702.396	678.141	754.637	683.554	608.623	690.819	697.525	570.822	595.223	618.497	608.396	612.722	616.765	593.154	562.75	600.746	571.837	806.821	1225.99	1056.27	938.245	1103.66	1139	1298.04	1104.62	1032.21	767.006	872.309	872.351	1208.15	1281.69	983.217	931.882	1052.52	781.732	883.258	1681.51	1690.8	2102.77	1508.25	1712.65	1852.8	1670.56	1730.91	1773.28	1048.92
Galnt12	6.41694e-10	226.904	188.286	176.456	156.663	151.472	220.662	184.941	165.717	186.635	179.989	199.058	193.713	157.262	177.209	192.286	185.187	167.238	198.82	172.194	190.529	131.519	173.214	158.197	184.346	150.236	154.37	164.913	164.607	172.337	170.118	166.62	153.839	164.971	170.218	181.656	165.184	155.772	164.381	135.499	110.065	131.752	152.974	149.504	130.33	126.497	156.161	151.633	156.878
Ezr	6.41845e-10	4317.59	4041.94	4257.21	4273.71	4360.93	4796.49	4346.67	4677	4746.94	4818.56	4417.34	4322.56	4118.99	4194.44	4961.33	4345.62	4520.31	4253.21	4505.3	4283.18	3958.15	3754.11	4336.12	4436.39	4470.41	4575.43	4237.96	4896.53	4766.92	4961.48	4678.97	4307.49	4435.17	4591.13	4454.15	4669.64	4888.52	4791.35	4213.66	3821.86	4625.83	4476.63	4132.13	4475.26	4127.21	4517.73	4586.41	4763.1
Gm36430	6.55425e-10	91.0181	142.409	157.611	119.414	121.54	111.161	106.481	120.793	104.315	74.5669	99.5291	105.158	117.549	117.138	128.795	61.2648	80.5673	82.2704	88.6668	114.956	125.801	105.287	108.55	145.706	137.134	141.753	174.671	137.293	79.7856	105.871	81.7078	159.992	140.384	176.17	134.454	96.3576	106.241	109.973	207.954	180.296	266.799	174.459	181.066	269.467	232.915	241.539	180.183	116.824
Slc37a3	6.5571e-10	321.768	259.013	235.56	289.223	280.268	255.503	285.818	257.56	290.95	242.985	285.902	257.361	255.749	262.81	257.59	275.692	263.675	260.523	240.3	295.905	352.242	297.748	317.236	268.067	347.64	274.6	291.768	276.742	297.866	303.136	333.24	306.652	306.94	280.919	327.553	266.836	274.934	277.827	391.443	334.387	382.082	346.339	342.198	369.856	366.439	363.403	311.513	307.916
Limk2	6.59659e-10	766.603	678.595	741.799	672.664	670.284	680.236	697.171	673.848	742.77	609.391	670.358	693.215	668.759	773.411	703.838	646.065	664.07	708.726	672.069	720.604	582.115	600.024	625.216	633.54	633.264	661.267	743.57	633.99	629.774	658.756	644.05	634.842	605.949	677.301	650.1	635.325	695.591	619.322	551.408	503.153	562.583	596.426	549.012	568.874	563.212	614.428	605.896	620.004
Dyrk3	6.63013e-10	38.4584	62.1249	63.387	62.446	52.6069	58.0689	81.8223	65.8874	57.1845	80.9951	56.595	44.2772	85.7791	82.5973	108.841	109.998	69.5809	50.562	78.3866	68.1221	115.508	63.3987	75.7327	59.5705	67.257	79.4114	83.92	62.5364	69.1475	51.5784	87.3152	75.8938	95.9684	76.1815	57.2145	84.71	64.6059	121.549	81.8643	147.801	89.5916	98.8313	82.2272	98.6283	96.3784	80.9995	65.9823	68.4257
Frat1	6.68945e-10	197.42	170.127	185.878	187.338	164.17	185.821	202.874	189.676	205.487	164.561	164.906	213.084	155.673	151.679	186.844	140.631	197.756	186.822	143.923	171.37	212.718	158.497	198.588	197.227	193.91	195.931	189.308	196.235	195.741	176.452	205.872	218.451	220.489	228.544	225.997	189.539	183.768	181.745	205.131	223.274	199.605	177.896	212.628	170.838	171.674	180.972	240.455	201.105
Vps26b	6.69274e-10	519.188	504.645	565.343	581.733	514.278	452.108	499.901	560.042	505.234	403.69	485.936	529.943	444.781	498.588	527.878	508.219	495.611	565.609	463.894	534.333	571.822	552.475	551.166	516.009	502.244	558.106	564.996	486.634	543.606	565.553	548.724	592.792	620.226	554.696	590.74	555.909	506.08	523.24	551.408	598.542	642.952	545.721	566.454	595.292	573.251	629.753	514.535	546.571
Zmynd11	6.69612e-10	1455.01	1476.66	1540.99	1515.14	1404.97	1489.05	1424.6	1535.37	1574.77	1472.05	1552.46	1540.02	1402.65	1525.8	1378.65	1421.62	1478.29	1472.3	1448.22	1292.19	1217.98	1299.67	1472.58	1513.41	1412.4	1430.15	1461.77	1576.35	1355.29	1494.87	1289.7	1356.86	1365.77	1504.58	1415.34	1347.95	1471.58	1376.4	1389.81	1243.21	1354.41	1346.68	1404.51	1312.99	1341.27	1415.67	1424.96	1321.78
Ccdc107	6.70976e-10	142.296	140.498	145.619	153.376	127.889	157.616	177.095	124.787	145.161	150.419	172.712	161.889	163.616	165.195	121.539	139.238	152.59	161.97	133.643	138.373	126.944	163.025	135.477	156.976	149.363	138.784	143.445	148.794	146.806	152.021	165.819	134.353	141.97	153.553	147.327	148.242	159.361	142.386	124.208	113.209	119.236	132.348	126.248	113.599	104.41	126.242	128.158	129.341
Mef2a	6.77021e-10	1183.24	1195.67	1167.52	1118.55	1232.63	1169.67	1235.18	1175.99	1144.32	1087.65	1129.95	1158.13	1185.02	1109.81	1197.25	1204.41	1152.36	1254.62	1144.96	1353.93	1548.49	1477.42	1411.15	1465.92	1344.27	1593.42	1386.63	1357.83	1246.78	1299.41	1438.7	1756.84	1614.81	1323.65	1355.98	1425.25	1310.06	1306.94	1846.18	1873.2	1856.39	1667.24	1617.14	1657.31	1777.98	1688.58	1541.7	1417.75
Lrp5	6.81024e-10	121.785	94.621	119.921	101.886	114.284	111.99	115.448	95.8361	96.1454	93.8514	102.456	92.7054	112.784	84.0991	146.935	140.631	120.851	105.409	107.942	208.624	215.005	203.782	207.003	251.162	185.175	288.701	195.163	204.861	151.061	175.548	222.694	334.343	292.664	196.405	212.409	226.599	203.15	191.006	284.173	277.782	318.182	277.587	284.058	258.899	327.285	265.62	205.56	200.27
Carmil2	6.81845e-10	1605	1886.69	1788.54	1670.7	1740.56	1733.77	1793.37	1834.86	1869.49	1757.46	1722.24	1941.28	1733.06	1931.28	1765.04	1790.6	1896.99	1901.65	1941.67	1653.03	1388.38	1392.51	1819.27	1652.68	1668.32	1620.14	1783.79	1654.7	1655.29	1579.93	1614.13	1347.63	1403.84	1899.78	1780.8	1554.43	1823.32	1585.93	1166.8	1002.11	1117.26	1311.45	1142.88	1241.66	1183.65	1319.34	1369.13	1363.51
Trim30b	6.86652e-10	115.375	136.675	168.746	155.567	138.773	121.945	138.986	115.802	111.227	80.9951	104.408	123.146	88.9561	118.64	130.609	93.2895	107.423	133.689	92.5219	151.146	164.685	186.8	108.55	186.761	182.555	167.729	181.501	135.136	119.147	135.733	105.74	161.018	138.004	197.596	154.479	127.065	147.158	133.125	250.298	186.586	259.552	161.568	195.186	323.184	275.08	253.944	236.648	129.341
Tcf12	6.95965e-10	948.639	925.183	961.94	907.11	916.086	1041.92	1083.87	955.367	1125.47	939.8	981.63	974.098	946.747	991.168	939.66	994.16	992.443	1026.67	1020.31	868.557	853.158	943.056	885.232	941.857	938.104	943.289	968.983	976.143	936.151	1020.71	950.054	817.397	930.339	967.743	935.457	1045.11	1042.31	904.095	833.698	813.43	804.348	886.044	858.818	818.087	845.319	857.427	899.009	907.058
Tor3a	7.00686e-10	365.354	567.726	446.279	599.262	465.299	496.075	468.517	443.242	476.328	367.692	383.48	438.621	435.25	403.976	533.32	439.993	434.575	413.066	447.189	766.374	1078.46	781.163	759.01	819.496	1019.34	1006.37	1093.89	823.756	553.18	656.946	818.68	945.596	1012.03	793.954	755.232	961.458	656.109	745.502	1468.85	1604.85	1855.07	1374.19	1232.58	1630.01	1620.36	1490.83	1483.97	771.875
Bbs9	7.03573e-10	192.292	180.64	164.464	180.765	192.287	179.184	142.348	180.691	185.378	178.703	194.179	185.411	163.616	153.181	157.819	148.985	213.625	197.106	190.184	186.271	158.966	173.214	182.6	164.221	171.2	161.791	151.251	193.36	188.294	183.692	210.678	173.325	187.971	135.698	174.504	193.774	193.818	191.006	153.378	180.296	154.15	174.459	168.607	125.047	168.662	135.729	178.279	194.429
BC147527	7.04887e-10	220.495	354.59	251.835	345.096	296.594	326.845	367.64	269.539	326.769	218.558	198.082	267.047	250.983	282.333	308.383	281.261	306.4	237.384	268.57	409.797	594.695	451.716	380.347	455.633	554.652	605.605	567.924	426.254	363.822	358.334	438.979	543.564	557.569	461.85	431.254	558.027	341.694	444.523	701.022	727.475	810.277	690.1	564.793	805.758	804.158	634.131	732.15	421.402
Lfng	7.05855e-10	2022.91	1879.04	2018.96	1925.96	1825.82	2190.03	2006.33	2087.43	2057.39	2041.59	2107.68	2064.42	1783.89	1922.27	1926.48	1964.65	1983.66	2070.47	1883.85	2017.05	2129.46	2213.3	2075.08	2183.18	2066.62	2082.51	1936.02	1993.98	2078.68	2367.18	2234.95	2187.59	2424.59	2024.76	2171.29	2091.28	2111.9	2255.03	2112.47	2277.81	2291.83	1916.47	2109.67	1990.18	1949.66	2138.09	1943.94	2137.05
Elmo2	7.06371e-10	614.052	881.218	831.74	852.333	1007.69	780.612	815.981	831.578	715.749	671.102	691.825	738.876	783.132	666.786	932.404	804.796	711.678	803.851	765.876	1244.29	1587.38	1368.73	1202.47	1365.29	1255.17	1497.68	1380.78	1135.72	1132.96	1129.3	1333.76	1699.41	1495.05	1197.48	1350.26	1148.88	1117.68	1203.92	1414.28	1422.45	1689.07	1387.08	1379.59	1320.03	1546.07	1428.8	1125.51	1202.46
Hpse	7.06529e-10	1787.03	1580.84	1241.19	1641.12	1417.67	1407.76	1306.91	1510.42	1276.28	1780.61	1750.54	1862.41	1580.56	1326.06	1580.01	1878.32	1436.78	1464.59	1489.35	1712.63	1848.13	1616.67	1491.94	1445.79	1590.58	1580.06	1442.25	1260.07	1949.96	1456.86	1775.94	1557.87	1367.35	1479.59	1504.03	1671.96	1466.55	1485.22	2022.14	2083.89	2069.83	1854.59	1907.01	2038.61	2089.2	1820.66	1595	1677.26
Furin	7.07257e-10	1325.53	1031.27	1402.22	969.556	1063.93	911.682	933.671	1386.63	962.082	988.654	879.174	997.621	922.92	997.175	937.846	1038.72	980.236	1124.36	1031.88	1269.84	1320.91	1252.13	1293.35	1451.43	1208.01	1340.35	1242.21	1145.06	1279.76	1155.54	1191.97	1507.62	1452.22	1384.36	1395.32	1183.82	1254.07	1288.42	1530.96	1569.21	1851.78	1454.11	1557.33	1666.11	1504.91	1626.56	1202.27	1393.55
Impdh1	7.07473e-10	430.734	449.211	501.1	476.561	435.367	483.631	396.782	444.24	418.515	494.97	432.269	471.829	409.834	483.57	422.666	463.663	504.156	459.343	430.484	450.244	403.706	384.921	435.884	425.043	444.595	347.332	427.407	411.878	475.522	474.16	481.435	420.493	406.874	361.862	489.899	439.433	506.798	474.621	370.742	322.856	378.129	398.763	348.012	352.244	295.159	383.106	363.537	435.588
Spice1	7.11929e-10	274.336	302.023	286.098	324.281	325.619	290.345	311.597	287.508	300.376	312.41	350.303	343.148	297.05	265.813	321.081	307.716	306.4	310.228	343.102	315.065	272.187	332.843	281.894	284.972	305.714	255.304	307.381	296.868	342.546	295.897	300.396	284.089	256.18	272.587	278.206	268.954	311.544	338.023	270.058	235.853	237.154	258.68	220.103	246.571	283.112	259.052	255.682	296.233
Cgas	7.12009e-10	57.6875	80.2845	71.0962	92.0256	76.1893	81.2965	86.3057	68.8822	82.9489	55.2823	74.1589	65.0321	84.1906	82.5973	85.2587	89.1124	90.333	85.6984	56.5412	102.183	180.696	147.176	137.16	140.071	159.845	166.987	158.082	127.948	109.572	138.447	119.358	189.735	171.316	103.559	109.423	116.476	119.162	121.549	222.069	236.901	269.434	190.787	172.76	238.645	211.832	242.269	178.279	129.341
U2surp	7.12902e-10	925.564	1034.14	926.821	909.301	1059.39	1063.49	1006.53	978.327	1065.77	1054.22	977.727	992.086	1002.34	976.15	988.638	1026.19	971.691	1035.24	1010.03	872.814	951.511	917.017	932.354	957.957	914.52	1037.54	930.927	1024.3	915.939	996.278	973.284	918.931	971.581	962.982	986.235	1011.23	949.707	941.138	992.722	945.508	1014.49	972.844	974.268	934.327	1068.19	1039.13	1092.52	991.338
Slc31a1	7.21037e-10	228.186	191.154	147.332	210.344	235.824	175.036	215.204	188.677	173.439	154.276	177.591	181.26	150.908	175.707	183.216	207.465	177.004	209.104	138.783	221.397	272.187	255.859	225.515	252.772	245.444	261.241	250.784	218.518	198.932	197.265	231.506	271.782	251.421	224.973	233.864	226.599	203.15	233.838	286.995	303.988	321.476	280.165	316.45	322.303	324.273	330.565	293.114	289.558
Vcan	7.21609e-10	183.318	142.409	188.448	124.892	160.542	66.3645	125.536	224.616	76.6649	147.848	102.456	99.6237	158.85	76.5903	331.965	161.516	90.333	189.393	109.227	718.475	1015.56	520.775	399.701	533.719	575.615	792.63	403.011	176.108	635.093	229.841	487.844	1207.12	794.714	583.265	381.192	309.191	477.366	391.273	1348.41	2007.37	1828.06	1440.36	1473.45	1458.29	1506.92	1629.48	640.156	626.679
Mx1	7.21862e-10	174.345	527.584	261.257	361.529	300.222	296.981	291.422	280.52	317.343	131.135	173.688	243.525	260.514	285.336	293.87	231.135	207.522	203.962	178.619	606.712	1080.74	677.008	658.033	728.531	940.724	1059.81	1043.15	718.809	388.29	517.594	551.928	936.366	939.856	726.105	624.353	714.741	423.528	633.214	1659.87	1668.79	2192.36	1353.56	1192.71	1816.7	1831.19	1755.72	1569.62	604.149
Tubgcp6	7.22083e-10	599.95	593.532	639.866	606.931	565.071	574.883	589.569	554.053	607.664	611.963	577.659	556.232	559.153	596.203	607.695	563.914	671.394	557.039	571.837	522.624	516.927	414.356	585.667	553.844	563.386	567.754	619.642	633.271	568.074	611.702	567.148	510.745	589.294	616.594	604.328	598.264	592.221	585.752	513.769	418.246	467.062	504.469	467.615	543.336	519.038	510.078	533.569	514.027
Larp1	7.22091e-10	1529.36	1641.05	1475.03	1481.17	1597.25	1600.21	1523.24	1632.21	1636.36	1527.34	1605.15	1589.83	1491.6	1567.85	1576.38	1524.66	1571.06	1494.58	1494.49	1494.43	1728.05	1397.04	1561.78	1667.17	1747.81	1645.37	1613.02	1596.48	1497.84	1582.64	1490.77	1683	1689.36	1711.7	1710.71	1724.91	1600.07	1747.99	1764.32	1535.66	1847.17	1753.18	1706.01	1790.28	1811.11	1893.64	1645.12	1511.21
Abcd1	7.22769e-10	628.153	775.127	854.868	831.517	929.691	804.67	795.806	810.614	827.604	714.814	755.25	802.524	678.29	818.465	885.239	892.516	817.88	805.565	764.591	942.001	1049.86	1018.91	1060.26	1047.31	1115.42	1098.4	1111.45	940.203	957.427	896.741	994.112	1090.2	1085.79	974.885	1093.51	896.867	971.96	906.41	1083.05	1098.55	1187.75	1024.41	1073.11	1097.24	1215.77	1091.67	1038.59	992.173
Sowahc	7.2383e-10	206.393	158.657	153.328	166.523	223.126	186.65	180.457	157.73	139.505	125.992	148.318	143.901	201.74	174.205	270.288	158.731	123.292	139.688	160.628	211.817	338.519	259.256	271.796	251.162	217.493	290.186	219.558	179.702	223.4	213.553	307.606	372.29	329.941	214.26	245.307	189.539	182.332	228.049	348.158	362.689	395.257	298.213	312.297	353.125	435.711	313.052	248.068	305.412
Grk6	7.28342e-10	4388.1	4598.2	4843.97	4857.64	4888.81	4827.19	4633.61	4599.14	4925.41	4601.29	4566.63	4766.72	4169.82	4964.85	4680.16	4429.17	4758.35	4997.07	4821.42	4480.09	4310.39	4256.77	4780.42	4713.31	4704.49	4568.01	4783.44	4777.21	4869.05	4775.98	4924.9	4618.24	4811.11	4629.22	4814.6	4816.82	5052.9	4630.45	3898.43	3753.73	4084.32	4236	4063.19	4306.18	4234.63	4379.08	4233.66	4527.78
Ifi209	7.34293e-10	3622.78	4719.58	3743.26	4605.66	4257.53	4537.67	4278.3	4078.03	4799.1	4112.75	3934.33	4120.55	3888.65	4150.89	4028.93	4035.12	3981.98	3987.55	4220.03	4212.93	5729.65	4371.12	4472.44	4359.91	5395.41	4908.66	5121.07	5064.01	3982.9	4487.32	4488.32	5102.32	5299.68	4676.83	4339.72	5223.43	3852.67	4515.84	7923.9	8140.59	8177.21	7495.71	6957.75	7883.22	8305.61	7832.14	7902.65	4801.48
Dennd2d	7.48373e-10	1334.5	1459.46	1380.81	1443.93	1283.43	1473.29	1573.68	1405.6	1489.31	1587.76	1478.3	1486.05	1475.72	1552.83	1483.86	1303.27	1490.5	1475.73	1407.1	1243.23	1085.32	1094.76	1284.09	1266.27	1321.56	1278.75	1317.35	1452.71	1370.18	1251.46	1174.35	1244.04	1219.83	1259.38	1289.47	1154.17	1312.22	1296.53	1140.45	997.919	1105.4	1149.02	1074.77	1076.99	1221.8	1252.94	1239.07	1273.39
Nlrp1b	7.48737e-10	71.7889	107.046	113.925	95.3123	114.284	91.2512	85.1848	113.805	87.3478	71.9956	93.6745	94.0891	81.0136	84.0991	85.2587	79.3657	109.865	59.1319	68.1064	93.6679	130.375	90.5696	139.685	146.511	112.677	141.011	123.928	113.572	106.381	82.3445	75.2994	140.506	128.487	121.414	102.271	97.4165	89.7305	79.8752	136.44	123.692	154.15	118.598	129.57	142.659	180.71	146.675	103.415	104.307
Npc2	7.52445e-10	1838.31	2117.98	1981.27	2296.26	2293.84	2070.57	2005.21	2131.36	2054.87	1790.89	1837.39	1816.75	1982.45	1877.21	2233.05	1966.04	1917.75	2049.91	2004.64	2721.69	3394.33	3364.66	2677.57	2798.2	2943.58	3539.37	2989.89	2512.24	2628.67	2403.37	3224.25	3647.01	3586.52	2668.73	2960.14	2942.61	2747.91	2852.36	3693.3	3832.35	4617.26	3459.96	3607.2	3692.4	4115.16	3720.14	3403.8	2923.95
Bin1	7.61543e-10	2439.54	2181.06	2018.1	2136.31	1808.59	2174.27	2016.41	2119.38	2011.51	2473.56	2348.69	2404.81	2068.23	1917.76	2133.28	2287.68	2292.51	2365.28	2232.09	2077.72	1836.69	2021.97	1871.44	1692.93	1941.72	1601.59	1815.99	1917.06	2311.66	2160.86	2157.25	1636.85	1620.36	1968.82	1920.98	2022.45	2084.62	1966.78	1646.7	1638.39	1578.39	1705.91	1615.47	1644.98	1434.63	1644.07	1581.04	1933.44
Xbp1	7.6308e-10	1010.17	767.481	810.326	743.874	997.717	730.01	840.64	751.715	671.761	696.815	682.067	690.448	837.141	750.885	885.239	829.859	727.547	781.569	677.209	976.062	1247.72	1187.59	944.976	1041.68	1017.59	1258.71	926.048	865.447	907.428	914.838	1067.01	1499.42	1306.28	940.365	979.799	987.93	971.243	978.182	1363.46	1493.73	1536.23	1317.46	1349.69	1512.01	1511.94	1367.5	1135.66	1161.57
Oasl2	7.63836e-10	1401.17	2916.05	1797.96	2727.9	1759.61	1893.05	2137.47	2172.29	2078.12	1733.04	3450.34	1613.35	1640.92	2117.5	3785.85	2939.32	2094.75	913.545	1770.77	2981.41	6033.86	3355.6	4046.65	3571.01	3907.02	4652.62	4378.48	3371.94	2444.63	2233.26	2372.73	4773.11	4528.76	3751.94	3456.47	3199.92	1822.61	4261.17	10178.5	11536.9	10239.1	8650.75	7886.34	12373.5	9370.8	9471.1	7822.71	3951.17
Bicdl1	7.64246e-10	493.549	397.599	388.888	381.249	307.478	381.596	345.223	357.389	406.576	476.971	360.061	449.69	346.293	465.549	446.248	420.499	446.782	395.069	386.793	412.99	300.778	347.561	382.871	331.663	349.387	286.475	316.164	345.747	379.78	409.008	373.293	307.678	406.874	369.004	376.901	380.136	444.345	382.012	308.638	238.998	310.277	314.541	296.516	288.84	264.037	296.998	296.921	360.487
Adam17	7.65771e-10	1014.02	1100.09	1139.25	1134.98	1162.79	1189.58	1120.85	1112.1	1256.17	1108.22	1132.88	1076.49	1105.6	1055.74	1102.92	1127.83	1138.93	1042.09	1123.11	1091.02	1290.03	1098.16	1229.39	1230.85	1212.37	1335.89	1226.6	1224.13	1119.13	1146.49	1277.69	1352.76	1341.18	1145.1	1266.59	1192.29	1138.5	1213.18	1358.76	1330.21	1349.8	1363.87	1382.91	1276	1486.84	1374.8	1397.68	1209.13
Hsf2	7.66108e-10	84.6084	103.223	76.2357	87.6435	106.121	76.3192	93.0308	85.8532	96.7738	102.851	82.9409	83.0198	101.664	111.131	96.1428	98.8591	63.4773	87.4123	95.0919	86.217	109.79	123.401	116.124	107.871	126.653	100.934	119.049	109.259	93.6151	84.1543	101.734	123.071	110.245	89.2752	104.417	93.181	109.83	91.4513	115.739	89.1	117.26	131.489	100.5	132.972	128.505	116.026	111.662	112.652
Gm19585	7.6781e-10	130.758	148.144	131.057	129.274	141.494	155.957	177.095	110.811	146.417	137.563	181.494	134.215	128.669	138.163	130.609	103.036	140.382	141.402	122.077	103.248	124.657	156.233	121.172	152.146	142.375	141.753	118.074	138.73	131.912	142.067	118.556	144.609	133.245	114.272	123.726	150.36	137.108	134.283	112.916	151.994	120.553	123.754	142.029	133.853	121.477	130.621	147.191	148.534
Ipo7	7.7175e-10	925.564	965.325	946.522	967.365	1051.23	949.842	946	901.459	970.88	948.799	954.309	878.626	886.384	916.08	923.334	905.048	944.835	947.824	967.625	963.289	1059.01	1033.63	1019.03	988.548	1038.55	1145.9	1039.24	1035.09	1015.94	1041.52	1079.82	1132.25	1115.14	1079.63	1109.25	1112.88	1045.18	1085.84	1149.86	1159.35	1252.31	1216.91	1245.87	1180.02	1192.68	1109.91	1111.55	1044.74
Hpcal1	7.75149e-10	634.563	494.132	586.758	506.141	585.932	553.314	480.846	553.054	483.24	528.396	485.936	523.024	519.44	506.096	449.876	540.244	532.232	545.042	549.991	607.777	727.357	767.578	613.435	643.2	676.064	716.187	599.15	572.172	669.135	646.088	732.967	857.395	846.267	634.449	717.327	689.328	640.317	659.839	807.351	800.851	882.082	828.464	894.533	886.774	816.205	843.562	697.89	667.568
Slfn5	7.80472e-10	1534.49	3068.97	2212.55	2748.72	2325.59	2536.78	2182.3	2217.21	2329.48	1628.9	1488.06	2040.9	1868.08	1916.26	2463.43	1879.71	1813.99	1869.08	1583.15	4600.37	7768.77	4730	4040.76	4662.6	6150.96	6776.69	6051.02	4866.34	3142.49	3812.28	4163.89	6565.84	6636.89	4919.66	4390.5	5172.6	3554.04	4724.21	12367.2	11596.6	15106.7	9269.52	8966.92	12933.5	12166.8	12695.8	10005.2	4990.9
Nlrx1	7.80876e-10	448.681	272.394	297.234	336.332	244.894	260.481	239.863	327.44	237.536	300.839	340.546	356.985	336.762	259.806	360.989	394.044	307.621	284.519	313.546	497.078	516.927	417.752	419.896	330.858	423.632	391.862	384.471	315.557	462.757	316.71	374.895	410.237	360.873	389.24	426.963	365.312	414.914	466.518	509.064	477.995	530.962	465.796	439.376	523.963	520.042	606.401	386.377	378.845
Gm5150	7.86766e-10	148.706	186.375	294.664	172	237.638	175.866	226.412	214.633	149.559	127.278	164.906	131.448	192.209	184.718	203.17	136.453	157.472	210.818	151.633	284.197	359.104	381.525	252.442	350.178	289.118	373.308	257.615	270.272	247.867	211.743	289.182	417.416	391.805	324.962	269.623	275.307	197.407	261.62	400.853	508.394	502.635	385.872	496.686	480.813	373.466	431.267	384.474	292.895
Gbp9	7.91064e-10	1669.09	2475.44	2006.11	2440.87	2081.6	2191.69	2033.23	1892.76	2254.7	1796.03	1830.56	2148.83	1853.78	2084.46	1975.46	1992.5	2026.39	1818.52	1987.94	2237.39	2664.69	2151.03	2362.02	2530.94	2762.78	2665.85	3113.82	2632.28	2030.81	2358.13	2041.89	2415.27	2498.35	2543.75	2506	2540.24	1996.32	2337.22	3638.73	3100.68	3578.39	2975.25	2890.41	4043.76	3561.99	3677.08	3554.16	2307.28
Sgk3	7.95373e-10	552.518	650.878	674.986	673.759	695.681	633.781	635.524	632.918	671.132	572.108	547.41	629.566	641.755	683.305	667.558	626.572	657.966	613.6	625.808	818.53	1076.17	1044.95	807.816	809.031	891.81	958.132	832.369	806.504	747.857	761.913	901.99	944.57	981.099	810.619	847.49	893.69	761.632	788.334	1168.68	1255.79	1278.66	1051.05	1005	1084.91	1170.6	1151.51	1069.04	959.629
Tmpo	8.02731e-10	1497.31	1564.59	1738.86	1518.42	1761.42	1516.43	1667.83	1750.01	1643.9	1527.34	1555.39	1593.98	1677.46	1638.43	1962.76	1346.43	1588.15	1522	1725.79	1975.54	2080.29	2077.44	1901.73	2006.08	1822.05	2225.75	2059.94	1834.4	1725.5	1782.62	1979.41	2185.54	2273.1	1991.43	1936	1826.56	1885.06	1889.22	2199.98	2190.81	2560.61	2017.02	2197.71	2055.34	2351.23	2284.04	2072.1	1814.95
Tcp11l1	8.16512e-10	96.1459	66.9037	65.1002	71.2103	77.0963	58.8985	75.0972	67.8839	57.1845	62.9962	60.4981	83.0198	79.4251	61.5726	105.213	87.72	61.0358	65.9877	62.9663	73.4441	122.37	98.4945	95.0867	55.5454	75.9917	84.6065	70.2586	60.38	98.9342	76.0103	73.6973	107.687	77.7265	55.9458	78.67	60.3559	62.4524	63.6686	92.2149	103.775	101.449	92.8155	115.45	110.076	137.54	114.567	79.9402	60.9156
Rab21	8.17839e-10	1102.47	1105.82	1015.05	1182.09	1087.51	1062.66	1153.36	1097.12	1004.18	1151.93	1172.88	1105.55	1277.16	1284.01	1353.26	1194.66	1176.77	1114.08	1220.77	1050.57	1025.85	1069.85	950.025	1054.56	1017.59	984.85	1011.92	1019.99	990.405	1045.14	950.054	1014.31	1020.76	1120.11	970.501	1074.76	903.765	1033.75	1051.06	1096.45	1118.58	1193.71	1058.99	1137.75	1071.21	1089.48	1078.56	1061.43
Htatsf1	8.18204e-10	514.06	508.468	501.956	490.803	552.372	544.189	571.635	545.068	598.866	520.683	591.32	517.49	517.852	497.086	531.506	516.573	554.205	547.613	543.566	514.109	459.745	500.397	482.165	445.168	490.015	461.625	524.012	555.64	489.352	524.833	478.231	482.028	486.98	488.038	490.615	519.908	490.287	460.729	478.953	421.39	447.958	459.781	470.107	479.932	503.979	453.159	495.502	487.325
Cpt1a	8.18525e-10	969.151	1411.67	1499.02	1774.78	1959.15	1081.74	1708.18	1066.18	1344.78	1190.5	1179.71	953.344	1019.82	878.535	1128.32	1730.73	1534.44	1528	1044.73	1868.04	1975.07	1587.23	1895	2309.56	2102.44	1937.04	1977	2062.98	1832.94	1655.03	2234.15	2435.78	2276.28	1216.52	1935.28	1944.09	1358.16	1796.61	2014.61	1981.16	2256.26	1989.52	2371.3	2094.09	2504.84	2020.61	1683.18	1958.48
Gbp7	8.29751e-10	855.057	1196.62	1110.13	1165.66	1088.42	1061.83	1069.29	1140.05	1085.88	975.798	1108.48	1028.06	1032.53	1054.24	1275.25	1119.47	1010.75	780.712	963.77	970.74	1615.97	990.605	1059.42	1285.59	1376.58	1240.15	1458.84	1196.82	967.002	1101.24	933.232	1340.45	1388.77	1130.82	1126.41	1263.24	882.23	1221.28	2375.95	2250.56	2779.97	1831.39	1843.88	2785.37	2291	2494.93	1867.17	1174.09
Egr3	8.30615e-10	257.671	343.121	269.823	270.599	294.78	287.026	254.434	274.531	275.868	210.844	293.708	307.173	250.983	274.824	315.639	254.806	223.391	275.949	230.02	186.271	235.591	204.914	238.137	311.537	207.885	230.813	216.631	279.617	231.91	249.748	231.506	174.351	190.351	317.82	265.332	249.894	209.61	215.316	119.503	179.248	138.34	204.538	188.541	164.674	154.607	180.972	229.035	197.767
Usp18	8.37475e-10	170.499	520.893	264.684	415.211	271.198	347.584	327.289	267.543	311.687	219.844	185.397	272.582	297.05	375.442	435.364	374.551	327.152	178.253	278.851	574.78	1037.28	551.343	509.092	528.084	745.068	808.215	845.055	578.642	424.459	441.584	481.435	851.242	848.646	630.878	570.715	617.324	333.079	680.676	1466.03	1628.96	1688.41	1152.46	1004.17	1738.32	1477.8	1427.34	1338.68	525.71
Lman2	8.3801e-10	1240.92	1232.94	1334.55	1365.05	1427.64	1341.39	1333.82	1322.74	1304.56	1277.92	1280.22	1159.51	1323.22	1365.11	1316.97	1358.96	1225.6	1351.46	1344.14	1538.07	1690.31	1521.57	1597.96	1609.21	1725.1	1699.55	1508.61	1492.25	1471.25	1479.49	1779.95	1836.84	1726.64	1487.92	1636.34	1667.73	1467.27	1562.78	1615.64	1598.56	1873.52	1654.35	1793.22	1690.77	1705.7	1725.07	1651.46	1537.91
Isoc1	8.38501e-10	328.178	397.599	332.353	399.873	413.599	371.641	375.486	403.31	362.587	366.406	360.061	334.846	416.188	358.923	404.525	350.88	416.264	389.071	337.962	477.919	537.512	473.226	449.348	478.979	491.762	561.817	462.536	467.226	441.48	406.293	483.037	546.641	517.912	434.473	467.014	513.554	467.316	468.833	564.581	610.073	628.459	548.299	526.586	504.59	592.326	523.213	559.581	453.946
Ifnar2	8.45595e-10	687.123	761.747	743.512	752.638	817.221	690.191	910.133	807.619	689.984	817.664	736.711	803.908	1007.11	898.058	1139.2	867.454	692.146	706.155	737.605	820.658	1072.74	912.489	849.048	946.687	783.5	1011.57	847.007	844.601	853.174	783.63	867.545	1107.64	1039	904.655	791.706	806.863	740.815	929.562	969.198	1186.6	1127.14	1001.2	1137.06	1099	1115.38	941.345	913.602	899.548
Srsf1	8.56864e-10	2901.04	3125.36	2830.14	3112.44	3162.76	2974.79	3158.56	2984.9	3241.92	3115.1	3222.01	3302.8	3094.4	3176.24	3069.31	2960.2	3012.73	3406.51	3089.2	2868.58	2708.15	3211.83	2919.08	2848.11	2867.59	2794.98	2936.22	3315.87	2953.13	3120.95	2995.95	2884.99	2906.02	2943.7	2891.48	2797.55	2907.99	2784.06	2872.78	2794.59	2778.66	2713.99	2698.55	2815.31	2790.96	2867.09	3210.93	2979.86
Nr3c1	8.5953e-10	1503.72	1593.26	1844.22	1689.33	1753.26	1713.03	1638.69	1671.14	1678.46	1500.34	1574.9	1551.09	1578.97	1521.29	1567.31	1570.61	1491.72	1566.57	1741.21	1501.88	1647.99	1500.06	1528.96	1558.49	1669.2	1602.33	1617.9	1706.45	1630.82	1752.76	1760.72	1640.95	1724.26	1620.05	1677.82	1821.26	1668.99	1708.63	1854.65	1732.73	1803.03	1705.91	1692.72	1904.76	1784.01	1771.77	1737.11	1698.96
Atf3	8.72998e-10	152.551	165.348	96.7937	104.077	109.749	98.7172	72.8555	112.807	54.0425	48.8542	72.2074	48.4282	101.664	46.5549	96.1428	126.707	69.5809	74.5576	55.2561	171.37	226.441	144.911	149.783	123.166	182.555	172.924	124.904	112.853	111.7	129.398	155.405	146.66	157.039	91.6559	135.169	119.653	132.083	104.185	198.544	225.37	210.804	169.302	181.066	190.212	185.729	202.134	159.88	167.726
Stxbp6	8.83782e-10	84.6084	50.6557	53.108	67.9237	80.7244	67.1941	88.5474	68.8822	59.0697	55.2823	53.6677	66.4158	71.4826	45.0531	96.1428	68.2267	48.8287	91.6973	66.8214	162.854	178.408	196.989	155.673	138.461	143.249	141.011	141.493	99.1957	146.806	90.4885	233.909	177.427	145.142	124.985	135.884	124.947	155.772	118.076	135.499	141.512	166.667	122.035	144.521	100.39	134.528	102.161	133.868	131.01
Psen2	8.89183e-10	451.245	467.37	457.414	486.421	459.857	518.473	503.263	544.07	485.126	498.827	509.355	514.723	468.608	555.655	502.482	438.6	480.962	473.055	534.571	461.953	487.192	470.962	516.666	520.839	498.75	535.099	491.81	497.416	507.436	490.447	519.886	527.154	511.567	530.89	557.126	490.259	522.59	488.512	437.55	431.873	465.086	462.359	444.359	453.514	459.805	496.213	489.792	515.696
Pold2	9.0346e-10	158.961	160.569	167.033	150.089	156.914	164.252	152.436	153.737	173.439	174.846	154.173	145.285	162.027	138.163	130.609	178.225	167.238	194.535	138.783	175.627	174.977	170.95	134.636	170.661	166.832	162.534	181.501	165.326	172.337	182.787	192.254	194.863	200.661	167.837	176.65	165.184	181.614	208.37	171.256	157.235	153.492	163.287	179.405	135.614	133.524	178.783	185.893	186.919
Rab32	9.12327e-10	224.34	203.578	326.357	243.211	319.269	180.843	233.137	213.635	184.75	160.704	182.47	200.631	184.266	178.711	252.148	185.187	196.535	245.097	197.894	326.773	432.297	451.716	339.114	372.718	291.738	413.385	322.994	268.116	298.93	261.512	345.256	452.286	454.462	341.626	346.148	303.897	313.698	312.555	514.71	491.622	598.815	488.141	528.248	464.082	526.066	524.672	400.97	365.493
Rasa4	9.13826e-10	166.653	332.607	246.695	266.217	309.292	277.901	263.401	198.66	250.104	176.132	186.373	196.48	196.974	199.735	250.334	201.895	217.288	238.241	282.706	504.529	675.893	497.001	538.544	490.249	594.831	762.201	622.569	447.818	373.397	423.486	479.833	684.07	644.813	407.095	535.671	542.144	426.399	391.273	972.962	863.745	1133.07	711.586	696.024	906.148	947.721	808.535	726.44	493.166
Rnf114	9.30428e-10	2354.93	3354.74	2209.12	3266.91	2702.91	2798.92	3583.37	3147.62	2705.9	2811.69	3020.03	2558.39	4107.87	4237.99	5224.36	4498.78	3276.4	1905.93	3045.51	2899.45	4103.39	3206.16	2993.13	3155.62	3088.58	3396.88	3606.61	3021.16	2716.97	2615.12	2575.4	3976.22	3979.12	3654.33	2803.51	3242.27	2295.66	4309.79	5000.31	5822.94	4355.73	4864.22	4620.51	5449.22	5226.52	4159.43	4173.38	2987.37
Atp6v0d1	9.31532e-10	893.516	895.554	894.271	865.479	897.945	803.84	978.505	999.291	804.353	869.09	794.281	806.675	1131.01	1213.43	1251.67	1244.79	878.916	758.431	992.04	824.916	1077.31	886.45	950.025	884.702	846.39	941.062	917.265	805.067	886.152	763.723	873.953	1054.31	969.995	896.323	853.212	874.631	900.894	1040.69	1020.01	1074.44	1010.54	1019.25	993.371	1048.81	1048.12	934.048	942.152	867.004
Ctns	9.35662e-10	180.754	220.782	192.731	187.338	221.312	209.878	207.358	176.698	209.258	210.844	210.768	207.549	198.563	190.725	203.17	193.541	209.963	191.107	203.034	232.041	248.171	262.652	240.662	257.602	236.71	284.99	228.34	212.768	236.165	215.363	229.102	255.372	282.353	203.547	248.883	198.01	211.046	210.685	238.065	240.046	295.125	271.571	269.938	273.87	258.013	298.457	252.509	257.014
Gm38525	9.38221e-10	440.989	589.709	747.795	551.058	637.632	567.416	502.142	459.215	553.621	438.402	473.251	487.049	467.02	576.68	605.881	453.916	457.769	447.345	505.015	707.831	845.153	627.195	663.082	844.451	837.655	936.609	829.442	775.595	582.967	617.131	569.552	849.19	835.163	961.791	688.72	606.735	550.586	696.882	1195.03	1095.41	1418.97	955.656	1132.91	1493.51	1385.44	1282.86	1157.23	731.821
Atp1b1	9.3929e-10	440.989	494.132	554.208	518.192	517.906	551.655	469.637	490.162	547.966	485.97	546.434	535.477	447.958	458.04	511.552	462.271	501.715	530.473	528.146	436.407	428.866	518.511	484.69	468.514	469.925	431.939	540.601	541.982	434.034	497.687	488.645	443.056	436.22	434.473	497.051	461.669	472.341	530.186	346.276	381.557	426.878	480.406	443.529	399.797	371.459	427.619	472.662	415.561
N4bp3	9.45684e-10	171.781	142.409	137.91	134.752	145.122	131.899	130.019	126.783	131.964	155.562	131.73	128.681	104.841	159.188	123.353	147.592	150.148	146.544	132.358	152.21	137.237	116.608	144.734	139.266	155.477	126.168	133.687	132.98	138.295	135.733	135.379	92.3033	135.625	153.553	138.745	133.418	111.266	111.131	96.9198	111.113	111.331	122.035	131.231	111.837	114.449	114.567	109.125	135.183
Vav3	9.53229e-10	258.953	248.5	351.198	307.848	298.408	284.538	313.839	295.495	275.24	218.558	252.726	304.406	279.576	271.82	261.218	271.514	236.819	274.235	236.445	326.773	409.424	388.317	390.444	384.793	422.758	446.782	372.761	419.785	294.675	339.332	382.905	475.875	441.772	328.533	351.869	404.49	336.669	353.072	529.765	494.767	536.891	461.499	485.058	483.455	494.943	529.051	492.964	397.203
Cntrob	9.54669e-10	175.626	208.357	244.126	187.338	207.707	209.878	211.841	195.665	189.149	217.272	228.331	214.468	223.979	205.742	219.496	236.705	216.067	212.532	190.184	233.105	194.419	175.479	201.954	191.591	236.71	206.321	209.8	216.362	236.165	225.316	189.049	212.298	203.041	204.738	228.143	165.184	215.353	182.903	162.788	175.055	187.088	175.318	176.083	190.212	182.717	189.728	192.871	171.899
Gm15708	9.68005e-10	64.0973	59.2576	65.9567	74.4969	60.77	59.7281	58.2844	69.8805	77.9217	87.4232	80.0136	78.8688	61.9516	73.5867	56.2345	76.581	64.698	90.8403	70.6764	74.5085	67.475	84.909	62.2691	70.0355	61.1427	58.6308	68.307	55.3483	53.1904	58.8175	58.4772	56.4076	74.554	58.3265	71.5182	72.0035	63.8881	70.6143	54.5762	71.28	59.9473	57.58	44.8512	60.7621	50.1971	73.7022	57.7346	51.7365
Ifi35	9.70506e-10	443.553	585.885	471.976	609.122	507.022	559.95	554.822	492.159	564.304	444.83	432.269	466.294	447.958	516.609	607.695	476.194	495.611	468.77	472.89	640.773	831.429	698.518	686.644	688.28	755.549	770.365	798.216	671.368	585.094	620.751	613.61	747.657	738.402	766.576	660.828	712.623	612.321	702.67	950.378	970.665	1187.09	851.668	862.971	1017.1	985.871	1105.53	989.735	658.389
Coq8a	9.7312e-10	302.539	304.89	295.52	346.192	280.268	318.55	314.96	313.464	369.5	285.411	320.054	401.262	319.289	333.393	353.733	335.564	356.449	373.645	340.532	358.705	319.077	347.561	342.48	355.813	346.767	326.552	344.462	337.122	331.908	396.339	336.444	299.473	331.527	326.152	338.281	328.251	328.055	295.191	246.534	280.927	281.291	246.649	303.992	266.825	275.08	293.349	350.848	352.977
Gls	9.73158e-10	1492.18	1622.89	1603.52	1621.4	1787.73	1584.45	1671.19	1625.22	1571.63	1447.63	1528.06	1422.41	1480.48	1554.33	1511.07	1626.3	1593.04	1640.27	1513.76	1393.31	1486.74	1684.59	1473.42	1597.13	1635.13	1562.99	1559.35	1610.85	1509.54	1522.02	1573.28	1536.34	1509.32	1486.73	1526.2	1580.9	1509.63	1514.16	1431.21	1439.23	1446.64	1467.86	1377.93	1476.78	1599.28	1601.02	1630.53	1431.93
Ly6i	9.73404e-10	23.075	77.4172	28.2672	87.6435	75.2823	36.5005	41.4716	35.9386	51.5289	20.5702	31.2248	35.9752	31.77	31.5372	45.3504	30.6324	47.608	49.7051	30.8406	146.888	242.452	130.194	104.343	189.981	165.085	212.259	221.51	95.6017	79.7856	110.396	137.782	263.577	245.076	120.224	151.618	180.009	84.7056	142.386	382.033	363.737	415.02	256.102	294.855	412.126	366.439	309.403	264.564	174.402
Heatr5a	9.7556e-10	611.488	585.885	693.831	693.479	752.823	611.383	650.095	856.536	604.522	578.536	529.846	718.121	683.056	621.733	678.442	582.015	618.903	603.317	665.644	688.672	766.241	626.063	750.596	689.89	659.468	778.529	744.546	607.394	578.712	562.838	632.034	829.704	700.332	665.398	732.346	636.384	696.308	637.844	809.233	705.462	858.367	722.758	738.384	741.474	825.24	794.67	670.609	692.602
Ifih1	9.76155e-10	253.825	442.52	307.513	431.644	312.92	359.198	321.685	352.397	350.019	254.556	214.671	300.255	298.638	298.852	411.781	310.501	279.544	233.1	282.706	582.231	1015.56	619.27	579.776	660.105	765.157	898.017	845.055	677.837	419.14	477.779	499.059	884.061	843.888	672.54	563.563	700.975	401.992	577.648	1737.97	1622.67	2047.43	1286.53	1168.62	1789.4	1640.44	1674.72	1421.16	643.369
Ubl3	9.87234e-10	1429.37	1231.03	1363.68	1270.83	1385.92	1364.62	1355.11	1287.8	1411.39	1151.93	1132.88	1187.18	1242.21	1241.96	1264.37	1325.55	1208.51	1420.02	1416.1	1385.86	1434.13	1539.68	1368.24	1366.1	1367.85	1475.42	1420.79	1390.18	1408.48	1360.95	1558.06	1556.85	1443.49	1306.99	1453.25	1483.48	1458.66	1313.89	1434.04	1524.13	1484.19	1474.74	1475.11	1420.42	1484.83	1421.5	1409.1	1471.15
Klf13	9.88592e-10	2642.09	2856.79	3163.35	3051.09	3120.13	2609.78	2738.24	2969.92	2873.05	2744.83	2777.06	2768.71	2927.61	2955.48	2916.94	2975.52	2829.62	2954.88	2910.58	3308.18	3389.76	3297.87	3335.61	3480.85	3282.49	3462.19	3336.31	2947.12	3400.99	3157.14	3444.55	3577.27	3642.83	3266.28	3486.51	3383.11	3604.29	3237.84	2992.28	3111.16	3567.2	3392.92	3073.97	3418.53	3487.69	3629.65	2983.16	3237.7
Bcr	9.89282e-10	601.232	550.522	585.045	530.243	529.697	515.984	480.846	572.022	466.274	613.248	561.071	597.742	573.449	540.637	604.067	575.053	527.35	544.185	607.817	648.224	681.612	563.796	650.46	608.585	579.109	613.768	526.94	507.479	585.094	523.928	586.374	600.997	594.052	685.633	547.114	608.853	651.084	573.018	654.914	557.661	675.89	608.457	627.086	606.74	741.913	607.131	529.762	566.598
Trim30c	9.9037e-10	120.503	222.694	122.491	193.911	133.331	178.355	132.261	105.819	182.236	70.71	89.7714	105.158	120.726	136.661	175.959	107.213	111.085	89.9833	114.367	186.271	285.911	166.422	191.856	235.867	301.346	321.356	306.406	241.52	139.359	157.45	184.243	264.603	330.734	289.252	223.852	241.423	157.926	186.375	495.89	435.017	548.749	421.107	424.425	564.471	603.369	569.185	528.493	183.581
Reep3	9.94001e-10	755.066	629.851	690.404	595.976	643.981	580.689	555.943	686.826	602.008	568.251	607.908	574.22	570.272	525.619	614.951	556.953	606.696	624.741	654.078	741.892	706.772	740.407	700.107	719.676	596.578	763.685	641.11	604.519	663.816	579.126	661.673	758.938	755.057	636.83	670.84	678.739	667.595	618.165	874.16	750.536	943.347	772.603	864.632	820.729	869.414	828.238	787.981	754.352
Tnfaip2	1.02143e-09	1375.53	812.402	1416.79	834.804	1062.12	891.773	744.247	908.447	693.126	709.671	644.988	635.101	781.543	892.051	1008.59	790.873	687.264	975.247	655.363	1540.2	1929.33	1445.72	1293.35	1738.01	1578.36	1785.64	1157.32	1372.21	1187.21	1034.28	1312.93	2226.56	1809.12	1566.48	1461.83	1091.7	1290.68	1355.56	2259.27	2225.4	2676.55	1743.73	2184.42	2631.26	2111.29	2261.42	1759.95	1645.55
Zfp106	1.03062e-09	2415.18	2552.86	2704.23	2627.11	2671.16	2637.16	2620.55	2677.42	2655.62	2568.7	2598.49	2472.61	2543.19	2706.19	2751.86	2564.77	2540.31	2473.25	2584.19	2339.57	2792.78	2087.63	2714.6	2761.98	2690.28	2875.14	2674.71	2840.02	2568.03	2590.68	2621.06	2776.28	2929.81	2812.76	2790.64	2723.43	2674.69	2682.19	2957.46	2859.58	2987.48	3091.27	2909.51	3047.79	3154.39	3053.17	2851.2	2582.65
Vill	1.03294e-09	130.758	155.79	197.014	136.943	197.729	148.491	169.249	172.705	133.849	123.421	129.778	112.077	158.85	109.629	195.914	107.213	126.955	109.694	98.947	194.787	259.607	278.502	212.893	268.872	241.95	280.537	177.598	182.578	204.251	176.452	222.694	345.625	274.422	247.59	210.263	162.008	170.129	157.435	270.999	348.014	391.963	235.476	330.57	312.617	329.293	290.431	258.219	261.186
Cd177	1.03419e-09	162.807	197.844	376.039	207.058	279.361	223.151	294.784	245.58	189.777	178.703	151.245	228.304	338.351	261.308	364.617	189.364	220.95	270.807	161.913	546.041	579.827	724.557	450.189	500.714	467.305	628.612	401.06	377.375	445.736	294.992	616.814	722.017	576.604	430.902	401.932	390.725	449.37	332.235	592.81	569.191	924.243	574.941	699.347	677.189	684.689	589.618	513.901	592.467
Cfh	1.04607e-09	115.375	91.7537	106.216	115.032	248.522	128.581	191.666	121.792	131.964	127.278	103.432	117.611	163.616	118.64	179.587	150.377	103.761	141.402	119.507	240.556	309.927	298.88	267.589	328.443	260.293	515.803	242.978	242.958	326.589	226.221	290.784	503.566	506.808	353.53	328.984	263.66	193.818	248.887	393.325	624.748	517.128	514.782	684.396	436.783	682.681	570.645	476.469	383.017
Tnpo1	1.04655e-09	2161.36	2262.3	2080.64	2412.39	2275.7	2152.7	2269.73	2162.3	2181.18	2220.29	2095.97	2158.51	2165.13	2213.61	2185.89	2457.55	2226.59	2103.04	2376.01	1990.44	2072.28	1889.51	2082.65	1970.66	2073.61	2046.14	2082.39	2165.05	2001.02	2079.42	2033.88	2131.18	2116.86	1960.48	2011.09	2151.63	2012.83	2170.52	2162.35	2120.58	2084.32	2309.22	2077.28	2122.27	2302.04	2232.23	2046.09	2182.11
Plbd1	1.04684e-09	930.692	1014.07	1295.15	985.989	1398.62	1012.89	1136.55	1032.24	981.563	771.382	938.696	823.279	1119.89	976.15	1251.67	817.328	1002.21	1189.49	1071.71	1666.86	2153.48	2161.22	1725.87	1986.76	1773.14	2380.86	1751.59	1727.3	1448.91	1530.16	2063.52	2633.72	2407.93	1777.17	1758.63	1716.44	1593.61	1599.82	2359.95	2546.16	2774.05	2200.93	2548.21	2206.81	2638.36	2217.63	2032.76	2097.83
Psme2	1.04762e-09	929.41	855.412	785.485	898.345	937.854	891.773	865.299	807.619	873.478	770.096	712.316	792.839	851.437	961.133	870.727	888.339	802.011	869.838	837.837	919.648	1107.05	1020.04	849.89	977.278	1037.68	994.498	990.451	837.413	889.344	842.448	935.635	1053.28	1103.24	932.033	939.749	1029.23	887.973	968.921	1045.42	1009.45	1175.89	1008.08	1042.38	1099.88	1246.9	1084.37	1115.36	987.166
Atp11a	1.04964e-09	494.831	422.449	717.815	482.039	432.646	348.414	359.794	523.106	352.533	392.119	443.978	464.911	544.856	437.015	486.156	335.564	408.94	363.361	393.218	472.597	574.109	491.34	495.629	554.649	441.101	490.569	521.085	361.561	491.479	418.057	380.502	709.71	562.327	567.79	445.558	383.313	411.324	482.724	771.594	762.067	1084.32	690.96	830.578	986.283	737.897	996.075	478.372	461.456
Arel1	1.06174e-09	987.098	1017.89	1038.18	1090.07	1157.35	960.626	1016.61	1013.27	1082.74	925.658	918.205	882.777	961.044	1061.75	1044.87	1172.39	1035.17	965.821	1079.42	1054.83	1067.02	960.038	1063.62	1008.67	1054.28	1054.61	1083.15	1069.59	984.023	971.846	970.881	1141.48	1099.27	1060.59	1056.32	1051.46	954.732	1087	1087.76	1088.07	1133.73	1132.69	1174.44	1217.88	1227.82	1118.67	1138.83	1002.19
Ehd4	1.06254e-09	2321.6	1941.16	1499.87	1901.86	1617.21	1488.22	1477.28	1802.92	1564.72	1910.45	1789.57	1988.32	1653.63	1503.27	1710.62	2233.38	1700.46	1653.12	1840.16	2177.78	2410.8	2067.25	2017.86	1678.44	2165.33	1885.84	2002.37	1714.36	2096.77	1743.71	2105.98	1849.14	1864.64	1900.97	1956.74	2023.51	1932.44	2059.39	2424.88	2478.03	2585.64	2368.51	2235.92	2533.52	2311.07	2415.39	2036.57	1991.86
Slc25a24	1.06533e-09	308.949	268.571	285.241	244.306	240.359	253.015	212.962	307.474	218.684	255.842	240.041	244.908	282.753	211.75	290.242	247.844	192.873	227.958	246.725	316.129	330.513	337.372	284.419	247.137	319.689	307.997	319.091	240.082	262.761	256.082	300.396	291.268	278.388	247.59	242.447	252.012	269.909	269.724	385.797	368.979	443.347	331.73	339.706	375.14	354.392	391.133	282.328	330.446
5031439G07Rik	1.0761e-09	1758.83	1661.12	1951.29	1697	1989.08	1833.32	1769.83	1908.74	1804.77	1518.34	1578.8	1635.49	1682.22	1713.52	1986.35	1787.82	1668.72	1784.24	1844.01	2015.99	2402.8	2086.5	2038.05	2255.63	2233.46	2481.79	2152.65	2021.29	2042.51	2005.22	2377.54	2483.98	2461.07	2292.59	2203.47	2151.63	2068.11	2021.19	2437.11	2581.8	2743.74	2408.05	2545.72	2510.62	2553.02	2435.09	2263.7	2271.4
Ttc3	1.0879e-09	781.987	784.685	814.609	752.638	713.821	868.545	720.709	789.65	867.822	865.233	836.24	755.48	797.428	720.85	721.978	840.998	817.88	785.854	893.093	704.638	601.557	585.306	695.9	674.595	674.317	624.159	675.263	746.124	776.58	827.065	688.108	577.408	647.192	705.869	723.049	786.744	792.499	750.132	609.748	547.179	552.042	650.568	564.793	581.203	582.286	627.563	612.874	676.747
Arhgef10l	1.14224e-09	292.283	292.465	254.405	303.465	360.992	233.105	300.389	265.546	236.907	140.134	236.138	188.178	204.917	261.308	330.151	288.223	247.805	294.802	223.595	660.997	808.556	607.949	663.924	620.66	666.456	767.396	719.175	472.258	504.245	461.491	664.877	914.828	817.714	551.125	650.1	642.737	575.711	468.833	1103.76	1098.55	1094.2	798.385	877.921	981.88	1005.95	877.129	731.516	763.531
Ranbp3	1.14441e-09	666.611	718.737	719.528	685.81	814.5	702.634	673.633	695.81	745.912	696.815	737.686	723.656	733.888	747.881	747.374	736.57	782.479	719.866	749.17	698.252	729.645	713.236	749.754	776.831	711.876	777.044	818.708	720.966	765.942	817.111	762.606	750.734	728.091	757.054	793.136	740.154	793.935	742.029	718.9	704.414	730.567	702.132	705.991	734.429	703.763	753.806	751.184	698.443
Gm6545	1.14749e-09	234.596	543.832	311.795	474.37	288.431	418.096	292.543	303.481	400.92	262.27	268.338	345.916	262.103	319.877	317.453	282.653	323.49	225.387	232.59	520.495	726.214	421.149	448.506	471.734	765.157	692.438	805.047	628.239	391.481	516.689	372.492	549.717	676.538	553.506	514.931	685.092	359.64	505.876	1331.47	1078.63	1397.89	912.686	806.491	1364.95	1230.83	1328.83	1192.76	454.781
Ndrg3	1.16643e-09	669.175	736.897	745.225	813.989	795.453	790.567	803.652	783.66	835.773	728.956	818.676	773.467	781.543	797.44	769.142	781.126	772.714	705.298	800.571	749.343	694.192	795.881	727.034	707.6	649.86	676.11	685.021	713.778	705.305	754.674	756.999	655.353	712.228	760.625	758.092	808.98	849.927	794.122	650.209	632.086	666.008	693.538	637.884	592.651	675.653	839.184	708.676	699.277
Man1c1	1.16871e-09	83.3264	173.95	164.464	168.714	189.566	148.491	153.557	148.746	131.336	102.851	132.705	112.077	127.08	109.629	146.935	129.491	144.045	145.687	145.208	192.658	289.342	207.178	228.881	200.447	218.367	267.921	189.308	171.795	185.103	175.548	201.065	291.268	254.594	178.55	229.573	239.306	170.129	210.685	253.121	248.432	290.514	302.51	263.293	242.168	303.191	245.188	168.763	221.966
Ephx1	1.17419e-09	953.767	911.802	950.805	1010.09	1199.07	1130.69	1067.05	1002.29	1249.89	977.083	1064.57	1021.14	1000.76	1091.79	937.846	995.553	987.56	998.386	1002.32	775.953	822.28	890.979	980.318	1015.92	922.381	943.289	951.419	1054.49	977.64	993.563	1075.82	802.013	856.578	978.456	924.73	982.636	1001.39	924.932	607.866	615.314	584.322	764.009	764.132	627.875	657.582	758.184	915.505	806.923
Ifi203	1.17472e-09	4035.56	5597.93	4588.7	5154.53	4674.76	5068.59	4965.38	4740.89	5228.3	4836.56	4685.67	4975.65	4721.03	4709.55	5507.35	4433.34	4592.34	4156.37	4682.64	5029.33	6035.01	5622.11	5397.22	5300.97	5920.36	6015.97	6671.64	6092.63	4521.18	5251.05	4599.67	5542.3	5411.51	5558.87	5242.28	5189.55	4859.08	5080.76	7506.11	6255.86	7967.72	6755.77	6036.64	7426.18	7696.22	7999.97	7824.62	4989.24
Rpl13a	1.23004e-09	11209.3	10138.8	9812.99	10799.9	10528.6	12081.7	12552.4	9837.18	11547.5	11187.6	10498.4	10448	10044.1	11378.9	10222	10547.3	12157.1	11912.9	10645.2	10678.1	10468.9	10921.6	10361.9	10564.9	10727.1	10693.1	10586.6	10481	11013.6	11865.8	12024.7	9718.51	11521	10064.3	11010.9	12711.8	11573.8	11584.2	10863.5	12093.5	10471.7	11448.1	11504.3	10334.8	10170.9	10780.2	12168.7	12087.2
Vipr1	1.23091e-09	501.241	536.186	579.049	595.976	464.392	602.258	501.021	572.022	574.359	568.251	545.459	599.126	498.79	563.164	547.833	579.231	661.628	617.028	562.841	551.363	492.91	448.32	529.288	470.124	542.423	453.461	550.359	522.574	591.477	612.607	555.934	465.619	551.224	454.708	614.341	635.325	587.914	579.963	368.86	354.303	410.409	431.42	385.388	434.141	338.328	507.159	414.293	559.923
Serpinb1a	1.23961e-09	1503.72	1390.64	1246.33	1399.01	1439.43	1542.15	1524.36	1480.47	1860.7	1454.05	1351.45	1400.27	1191.38	1497.26	1108.36	1282.38	1462.42	1497.15	1524.04	1180.43	1201.97	1332.51	1200.78	1153.57	1277.01	1272.81	1324.18	1397.37	1275.51	1328.37	1556.45	935.34	1217.45	1051.07	1273.02	1506.78	1581.41	1232.86	944.732	1117.42	967.062	1316.61	1186.07	987.164	1150.52	1099.7	1391.97	1274.22
Psen1	1.24259e-09	983.252	853.5	937.1	948.74	918.807	973.899	923.583	932.406	926.263	902.516	867.465	871.707	889.561	877.034	934.218	970.49	927.745	911.831	957.344	1091.02	1063.59	991.737	1021.55	1112.52	1016.72	1160	1064.61	1032.21	947.853	980.895	1014.14	1178.41	1211.11	1045.11	1072.06	1001.7	1015.03	948.084	1317.36	1201.28	1382.74	1240.12	1255.83	1326.2	1245.89	1325.18	1178.17	1147.38
Havcr2	1.25032e-09	120.503	127.117	142.192	134.752	172.333	113.649	126.656	107.816	105.571	104.137	104.408	106.542	77.8366	99.1168	141.493	133.669	104.982	109.694	128.503	200.109	321.364	184.536	284.419	224.597	219.24	276.084	256.639	195.516	188.294	175.548	237.113	305.626	283.147	209.499	205.257	228.717	183.768	187.533	432.846	481.14	411.067	349.777	352.165	344.319	392.541	318.89	288.673	280.379
Tmem191c	1.25849e-09	47.432	74.5499	66.8133	83.2613	57.142	77.9783	58.2844	64.8891	76.0365	82.2807	74.1589	94.0891	73.0711	87.1027	56.2345	65.4419	69.5809	84.8414	73.2465	70.2509	68.6186	63.3987	90.0378	66.8155	61.1427	59.373	70.2586	70.4433	63.8285	85.964	49.6655	70.7659	60.2777	73.8008	81.5307	62.4736	76.8093	63.6686	60.222	44.0259	60.6061	64.4552	57.3099	63.4039	63.2484	59.8374	66.6168	67.5913
Hp	1.26281e-09	923.001	874.527	2217.69	922.447	1347.83	1003.76	1156.72	1120.08	814.408	899.945	838.191	874.475	1032.53	1241.96	1540.1	829.859	816.659	1312.9	744.03	2176.71	3182.76	3121.26	1859.66	2386.84	2364.48	2988.69	1904.79	1864.59	1949.96	1588.98	2223.73	3718.8	3414.41	2147.37	2134.82	1937.74	1956.84	2117.27	3938.89	4721.25	5274.05	3331.05	3931.13	4556.28	4068.98	4203.22	3303.56	2569.3
Mlh1	1.28511e-09	216.649	275.261	268.11	248.688	236.731	243.89	225.291	225.614	268.956	233.986	275.169	235.223	244.629	280.831	243.078	263.16	253.909	257.095	255.72	281.004	187.558	244.538	257.491	259.212	237.583	245.656	286.889	281.773	240.421	275.085	221.092	244.091	226.834	252.351	234.58	241.423	282.113	236.153	218.305	208.599	233.86	221.726	225.087	252.735	241.95	247.377	256.95	246.166
Igtp	1.2875e-09	1448.6	1647.74	1226.62	1636.74	1402.25	1526.38	1403.31	1410.59	1446.58	1447.63	1523.19	1544.17	1354.99	1386.13	1721.5	1566.43	1375.75	1282.9	1218.2	1723.28	2115.74	1108.35	1577.77	1566.54	1927.74	1678.77	1677.42	1474.28	1599.97	1550.97	1568.47	1757.87	1788.5	1596.24	1577.69	1631.73	1386.87	1835.97	2454.05	2728.55	2594.86	2265.39	2397.88	2794.18	2565.07	2563.52	2117.15	1691.45
Slc35e1	1.28888e-09	858.903	894.598	1001.34	965.174	935.133	929.103	878.749	927.414	935.689	838.235	876.247	845.418	757.716	868.023	926.962	892.516	902.11	928.113	860.968	910.069	958.373	937.396	960.964	976.472	924.128	958.874	907.507	922.951	993.597	1000.8	955.661	983.543	962.857	916.559	946.9	964.635	993.496	971.236	1009.66	987.437	1090.25	1004.64	1011.64	1035.6	998.922	1000.45	946.593	1002.19
Socs6	1.29568e-09	199.983	193.065	190.161	176.382	224.033	196.605	178.216	188.677	180.98	183.846	162.955	157.738	154.085	163.693	186.844	187.971	192.873	171.397	212.029	272.488	259.607	232.085	217.101	202.862	229.722	236.75	246.881	212.049	240.421	206.314	217.086	251.27	270.456	182.121	271.769	229.776	224.685	203.74	260.648	264.155	258.235	250.946	260.802	252.735	240.946	240.809	260.757	240.324
Cd37	1.32682e-09	4853.44	5466.99	5553.21	5524.82	5512.84	5560.52	5382.34	5065.34	5558.21	5101.4	5142.34	5399.05	4763.92	5577.57	5311.44	5097.51	5452.94	5916.62	5600.14	4748.32	4483.08	5292.66	5277.73	5148.82	5171.8	5051.9	5460.66	5370.94	5015.86	5118.03	5032.24	4607.99	4564.45	5335.08	5388.89	4764.94	5287.64	4698.75	4100.74	3643.66	4083.01	4309.91	3991.76	4296.5	4340.04	4343.32	4736.14	4768.94
Mefv	1.35461e-09	403.813	225.561	294.664	155.567	234.917	171.718	203.995	177.696	142.647	156.848	167.833	164.656	174.735	186.219	308.383	221.389	175.783	148.258	118.222	343.804	499.772	492.472	398.859	469.319	400.048	591.504	377.64	413.315	348.929	269.656	369.287	565.101	570.259	386.859	421.242	346.252	294.316	355.387	619.157	793.514	834.651	609.317	756.657	866.52	744.925	728.995	597.013	554.916
Rnf149	1.37461e-09	796.088	746.454	990.208	701.148	847.152	626.315	663.545	744.727	610.806	545.11	619.618	625.416	698.941	722.351	725.606	619.61	604.255	704.441	607.817	966.482	1124.2	1209.1	960.964	1128.62	964.308	1286.91	963.128	928.702	793.601	730.242	913.205	1419.42	1263.45	1026.07	1003.4	868.277	831.263	843.899	1606.23	1727.49	1722.66	1265.04	1662.82	1665.23	1715.74	1623.64	1455.42	1130.69
Prkcq	1.37514e-09	1599.87	1595.18	1690.03	1667.42	1346.01	1711.37	1479.53	1838.86	1761.41	1886.03	1849.09	1863.79	1706.05	1576.86	1581.82	1684.78	1859.15	1727.68	1806.75	1644.51	1532.48	1641.57	1627.41	1446.6	1610.67	1286.17	1458.84	1533.94	1713.79	1713.85	1510.79	1367.11	1446.66	1326.03	1502.6	1607.37	1647.45	1680.85	1446.27	1349.08	1440.05	1510.83	1342.21	1459.17	1271.99	1573.29	1371.04	1454.46
Rap2c	1.38113e-09	992.226	993.998	1003.06	999.135	979.577	1026.99	934.792	936.399	950.142	813.808	939.672	877.242	897.504	970.143	945.102	957.958	871.592	964.964	894.378	988.835	1065.88	1123.06	908.793	941.052	1092.71	1101.37	992.403	989.801	1007.43	1070.48	1017.34	996.876	1050.1	898.703	1019.13	1119.23	938.94	1040.69	1182.8	1286.18	1324.77	1148.16	1152.01	1391.36	1343.27	1307.67	1230.19	1018.04
Milr1	1.38157e-09	224.34	274.305	303.23	292.51	251.243	272.094	269.005	232.602	240.049	179.989	202.961	254.594	217.625	274.824	324.709	214.427	246.585	293.945	223.595	367.221	373.971	413.224	334.066	345.348	365.109	406.705	324.946	299.744	287.228	240.699	326.03	413.314	402.116	328.533	302.522	319.78	317.287	267.408	489.304	468.561	560.606	428.842	413.628	450.872	461.813	477.97	412.39	331.281
Abhd15	1.38433e-09	78.1987	105.134	162.75	100.79	118.819	87.1034	105.36	120.793	82.9489	79.7094	81.9652	94.0891	74.6596	79.5938	108.841	108.606	102.54	120.835	131.073	154.339	149.817	141.515	135.477	152.951	171.2	173.666	139.541	99.1957	122.338	108.586	152.201	156.916	140.384	132.127	133.739	136.595	124.905	120.392	174.079	197.068	194.335	144.38	173.591	163.793	161.635	172.945	153.536	139.355
Tmcc1	1.3919e-09	565.338	528.539	839.449	575.16	784.568	531.746	622.074	787.653	620.232	556.68	525.943	677.995	794.251	651.768	718.35	551.383	572.516	681.302	632.233	790.855	916.059	870.6	785.096	895.167	774.766	895.79	745.522	746.843	704.241	738.386	817.879	1156.87	914.476	837.996	820.313	735.918	745.84	757.078	1147.04	930.832	1180.5	1018.39	1115.47	1089.31	1124.42	989.507	967.53	897.879
Gcnt2	1.40877e-09	584.567	503.689	1008.2	475.466	646.702	447.96	531.284	686.826	426.684	421.689	519.113	455.225	474.962	549.648	604.067	444.17	484.625	533.901	460.039	716.346	1089.89	854.751	777.523	979.693	843.769	965.554	693.804	780.627	678.71	646.088	660.071	1196.87	1146.86	845.138	858.218	640.619	608.731	845.057	1457.56	1598.56	1635.05	1205.74	1527.43	1711.03	1461.74	1591.53	1133.12	982.994
Arhgap4	1.43812e-09	4266.31	4660.32	4881.66	4501.59	4666.59	4843.78	4939.6	4840.72	4723.69	4431.59	4809.6	4896.78	4582.83	4975.36	5699.64	4397.14	4755.91	4701.41	4772.59	4142.68	3886.1	4187.71	4559.95	4371.18	4087.83	4223.65	4621.46	4560.85	4305.23	4255.67	3931.59	4182.37	3967.22	4670.88	4436.27	3901.95	4533.18	4133.83	3777.99	3186.63	3907.12	3783.09	3622.15	4034.07	3933.45	4153.59	4210.18	4028.77
Ofd1	1.43958e-09	202.547	249.455	240.699	235.542	186.845	256.333	237.621	196.664	253.246	208.273	250.774	208.933	217.625	238.781	212.24	206.072	202.639	255.381	197.894	211.817	179.552	204.914	222.991	224.597	207.012	235.266	221.51	240.801	211.698	238.89	209.076	201.016	199.868	177.36	217.415	226.599	208.893	197.952	198.544	165.621	189.723	193.366	202.661	204.302	217.855	199.945	222.69	219.463
Actb	1.4442e-09	29551.4	28124.4	32964.7	30254.5	33091.6	29893.9	29517.7	33187.3	28648.8	25071.2	26170.3	28940.7	27261.9	28377.4	33154.8	28712.3	27978.8	30121.3	27533	28805	31211.2	32966.2	28377.1	29776.4	28736.2	31612.4	30237.6	27659.1	28503.7	28489.4	29877.8	31762.6	30774.1	30429.7	31108.3	27089.2	29858	29233.2	32755.1	32666.1	37929.5	29988.9	30945.7	35316.9	33168.2	34279.6	33182.8	30061.4
Pde7b	1.45521e-09	166.653	99.3998	89.0844	104.077	61.6771	48.9438	57.1635	78.8652	63.4685	53.9967	70.2558	83.0198	76.2481	70.5832	112.469	77.9734	63.4773	68.5587	83.5267	123.471	203.569	150.572	131.27	122.361	182.555	161.791	125.88	96.3205	117.019	98.6324	132.975	174.351	157.832	119.034	112.284	145.066	118.444	89.1361	275.704	278.83	339.921	232.898	223.425	315.258	353.388	294.809	236.014	129.341
Klhl5	1.46427e-09	370.482	390.909	364.904	416.306	432.646	398.187	358.673	379.351	394.636	317.552	345.425	351.45	357.413	361.927	373.687	356.45	368.656	398.497	348.242	582.231	543.231	557.003	560.422	556.259	492.636	618.964	615.739	554.921	448.927	487.733	559.138	625.611	615.467	493.989	542.823	553.792	459.42	471.148	736.778	674.015	728.591	686.663	664.462	699.204	725.85	716.59	610.971	594.135
Cd4	1.47162e-09	1148.62	1269.26	1441.63	1532.66	1061.21	1514.77	1396.58	1588.28	1567.23	1473.34	1509.52	1674.23	1393.12	1423.68	1491.12	1491.24	1709	1560.57	1448.22	1203.85	1116.2	1224.95	1239.49	1197.85	1227.22	1157.03	1227.57	1335.55	1314.87	1362.76	1261.66	1069.69	1214.28	1166.53	1305.92	1399.83	1431.38	1347.46	1084.94	967.521	1002.64	1159.33	1003.34	1114.85	1039.08	1244.91	1121.7	1129.86
Npm1	1.47299e-09	3106.15	3133.01	3083.69	3327.16	3191.79	3575.39	3569.92	3309.34	3842.67	3732.2	3645.5	3572.62	3467.7	3186.76	2973.17	3464.24	3585.24	3609.62	3342.35	3096.36	3067.25	3318.24	3232.95	3306.97	3130.51	3283.33	3260.19	3753.62	3182.91	3652.11	3465.37	3160.88	3381.1	3103.21	3166.11	3717.71	3513.85	3634.9	3501.34	3666.73	3538.87	3704.89	3823.15	3105.03	3288.91	3536.25	4023.65	3548.12
Klf10	1.48348e-09	321.768	285.774	330.64	307.848	412.692	304.447	270.126	350.401	245.076	244.271	283.951	222.77	343.116	222.262	279.358	329.994	273.441	280.234	242.87	468.339	603.844	644.176	534.337	560.284	498.75	613.768	517.181	473.695	428.715	429.82	577.562	810.218	605.949	415.427	536.386	453.198	391.225	474.621	827.111	801.9	844.533	664.318	702.669	691.279	739.905	677.185	576.711	599.142
Ern1	1.5206e-09	278.182	254.234	284.385	265.121	346.48	260.481	291.422	260.555	271.469	262.27	259.556	240.757	249.395	255.301	317.453	228.351	231.936	223.673	201.749	324.644	384.264	208.31	466.177	437.923	357.248	523.225	353.245	429.129	380.843	361.049	428.566	604.074	505.222	358.291	395.495	332.487	361.075	348.441	439.432	493.719	571.805	507.907	426.917	515.157	621.44	482.348	359.731	438.926
Pea15a	1.52242e-09	475.602	422.449	351.198	434.931	370.969	441.324	383.332	409.3	375.784	410.118	463.493	462.143	490.847	387.457	422.666	473.41	441.899	425.064	433.054	443.858	389.982	422.281	369.408	383.988	368.603	348.816	390.326	336.403	468.076	444.298	442.184	387.674	391.012	361.862	431.254	414.02	417.785	414.425	373.565	403.57	355.731	373.84	402.83	360.17	351.38	397.7	333.718	422.237
Dazap1	1.527e-09	655.074	675.728	639.866	683.619	636.725	664.475	700.533	668.856	724.546	638.961	653.77	672.46	651.286	656.273	687.512	658.596	661.628	728.436	669.499	626.936	694.192	701.915	741.339	742.216	639.378	696.891	723.078	750.437	686.156	683.188	719.349	709.71	752.678	730.866	733.061	675.562	752.3	700.355	629.508	577.577	668.643	634.239	686.888	660.458	631.48	654.563	652.845	697.608
Uba7	1.54849e-09	1812.67	2392.29	2168.86	2300.64	2093.39	2137.77	2173.33	1957.65	1975.69	1823.03	2010.1	2083.8	1957.03	2278.18	2249.38	2401.86	2087.43	2078.19	2027.77	2307.64	2863.68	2095.55	2332.57	2408.58	2662.33	2479.57	2899.14	2190.93	2190.38	2169.91	2158.85	2431.68	2392.87	2375.91	2478.1	2341.17	2143.48	2477.29	3036.51	2827.09	3329.38	2567.04	2424.46	3587.61	3035.92	3170.65	2895.61	2052.77
A530064D06Rik	1.57047e-09	84.6084	141.454	273.249	115.032	155.1	123.604	133.382	110.811	125.052	96.4227	88.7956	142.517	149.319	129.152	137.865	82.1505	85.4502	112.265	75.8165	185.207	357.96	326.051	226.357	310.732	309.207	397.057	283.962	269.554	185.103	161.069	233.108	401.007	425.909	255.922	200.966	241.423	157.926	237.31	571.168	655.147	801.054	455.484	570.607	680.712	672.641	489.645	518.977	261.186
B3gnt5	1.57475e-09	2025.47	2085.48	1881.05	2068.39	2222.19	2066.42	2242.83	1963.64	2391.07	1972.17	2048.15	2089.33	1804.54	2131.01	1919.23	2023.13	2221.7	1977.92	2246.23	1594.48	1531.34	1625.72	1746.9	1638.99	1727.72	1741.86	1804.28	2177.27	1590.39	1879.45	1755.92	1403.01	1557.7	1841.45	1786.52	2019.27	1806.09	1737.58	1448.15	1509.46	1362.98	1716.23	1527.43	1441.56	1680.6	1610.5	2010.56	1618.02
Napsa	1.59633e-09	1481.93	1506.29	1740.57	1750.68	1926.5	1578.65	1696.97	1673.14	1635.1	1240.64	1332.91	1403.03	1434.42	1537.81	1726.94	1531.62	1552.75	1707.11	1548.46	2061.76	2665.83	2463.49	2061.61	2278.97	2386.31	2613.15	2403.43	2001.88	2165.91	1970.84	2568.19	2804.99	2691.87	2108.08	2292.87	2414.23	2230.34	2068.65	2725.05	2805.08	3232.54	2576.49	2496.72	2770.4	3081.1	2742.31	2531.44	2276.41
Stard9	1.59889e-09	157.679	214.092	200.44	207.058	218.591	150.15	179.337	194.667	138.248	177.418	164.906	123.146	216.036	159.188	214.054	168.478	148.927	191.107	172.194	283.132	346.524	165.29	305.455	278.532	259.42	371.081	295.672	220.675	265.952	196.36	297.993	339.471	329.148	273.777	308.958	227.658	295.752	241.941	281.35	311.326	383.399	281.884	318.111	271.228	361.419	285.322	233.476	311.254
Atg7	1.60622e-09	375.61	393.776	439.426	433.835	409.064	392.38	368.761	382.346	357.56	362.549	359.085	424.784	397.126	394.965	395.455	414.93	362.553	370.217	391.933	494.95	524.932	533.229	492.263	484.614	441.101	483.89	457.657	417.628	505.309	396.339	464.613	616.381	543.292	485.657	464.868	508.26	445.781	467.675	540.116	594.349	604.085	520.798	560.64	580.322	580.279	561.888	482.813	514.027
Smim14	1.60739e-09	2194.69	2437.21	1984.7	2226.14	2122.42	1933.7	2078.06	1809.91	2071.84	2126.44	2293.07	2325.94	2026.93	1958.31	2133.28	2077.43	2032.49	2284.72	2108.73	2005.34	2045.98	2308.39	2047.31	1942.48	2001.11	1933.33	1973.1	2083.83	2216.98	2041.42	2192.49	1889.14	1802.78	1939.06	2028.97	2214.11	1954.69	2061.71	1792.55	1874.24	1697.63	1854.59	1859.66	1885.39	1892.43	1741.12	2044.82	2100.34
Morc3	1.61698e-09	1219.13	1533.05	1400.51	1469.12	1497.48	1521.41	1489.61	1431.55	1524.5	1379.49	1356.33	1450.08	1402.65	1462.72	1398.61	1304.66	1458.76	1401.17	1404.53	1554.04	1777.22	1498.93	1615.63	1762.16	1814.19	1959.31	1881.37	1799.9	1451.03	1695.75	1714.26	1886.06	1874.16	1685.52	1639.2	1758.79	1684.78	1576.67	2151.05	2137.35	2449.28	2005.85	2064.82	2220.9	2256.86	2264.34	2186.3	1678.93
Slamf6	1.62584e-09	1119.14	1175.59	1266.03	1221.53	1205.42	1245.99	1223.97	952.372	1252.4	1154.5	1280.22	1246.68	1080.18	1159.37	1115.62	1070.74	1125.5	1247.77	1097.41	1079.31	881.749	1146.84	1084.66	1119.76	1047.29	1047.93	1082.18	1162.31	1108.49	1113.01	979.693	985.594	951.753	1114.15	1006.26	1016.52	1095.43	1005.96	972.962	823.912	876.153	943.624	985.896	943.133	901.54	910.697	1034.78	981.325
Myd88	1.64901e-09	655.074	694.843	955.088	797.555	897.038	719.225	787.96	794.641	764.136	667.245	694.752	660.007	749.773	791.433	721.978	729.608	665.291	765.286	709.334	1085.7	1304.9	1325.71	1060.26	1222	1125.03	1394.52	1090.96	999.145	930.832	952.843	1019.75	1371.22	1328.49	1084.4	1142.86	1030.29	972.678	1102.05	1641.99	1794.58	2086.3	1535.75	1645.38	1927.66	1734.81	2072.42	1537.9	1158.23
Rasgrp1	1.65028e-09	2389.55	2951.41	2779.61	2828.69	2626.72	2730.9	2581.32	2465.78	2913.9	2707.55	2775.11	2880.79	2522.54	2704.69	2623.07	2704	2834.5	2744.92	2874.6	2518.39	2474.84	2337.83	2647.28	2537.38	2545.28	2224.26	2545.9	2753.76	2564.84	2616.93	2552.97	2041.95	2342.11	2574.7	2716.26	2832.49	2615.1	2654.4	2061.66	1812.4	2059.95	2301.48	2054.85	2173.35	1985.8	2102.34	2411.53	2362.36
Zdhhc7	1.6521e-09	539.699	517.07	616.738	552.154	564.164	613.042	539.13	556.049	497.065	518.111	519.113	617.114	548.033	546.644	560.531	602.901	573.737	591.319	544.851	657.804	672.462	683.801	720.303	686.67	681.305	658.298	635.255	626.083	692.539	583.651	708.936	757.913	700.332	732.056	718.757	658.62	692.001	654.051	747.129	739.005	789.855	695.257	694.363	705.369	738.901	743.59	680.126	685.092
Ugt1a7c	1.65324e-09	139.732	115.648	212.432	97.5033	199.543	125.263	126.656	148.746	96.1454	116.993	90.7471	113.46	133.434	127.65	170.517	116.96	146.486	139.688	113.082	268.231	338.519	283.03	244.028	251.162	238.457	346.59	216.631	238.645	193.613	188.216	223.495	358.957	322.01	236.877	213.124	222.364	223.967	239.626	426.259	473.802	530.303	409.935	474.26	469.365	430.691	399.16	338.16	337.122
Copg2	1.65437e-09	430.734	452.078	515.662	455.746	496.137	444.642	457.308	435.256	405.319	394.69	421.535	438.621	457.489	411.485	415.409	484.549	401.616	449.059	474.175	481.112	620.998	495.869	497.312	508.764	545.917	559.591	499.617	470.101	492.543	508.545	573.557	618.432	549.637	464.231	504.203	519.908	458.702	555.654	541.057	599.59	685.771	551.737	548.181	654.293	663.606	592.537	540.548	508.186
Nfil3	1.66186e-09	232.032	109.913	170.46	112.841	126.982	89.5921	93.0308	169.71	101.801	79.7094	82.9409	88.5544	119.138	117.138	145.121	126.707	87.8916	122.549	97.662	227.783	271.044	271.709	175.027	193.201	205.265	222.649	196.139	156.7	175.528	154.735	170.625	238.963	195.109	155.934	165.207	172.597	157.926	159.75	287.936	324.953	337.286	277.587	279.074	297.646	250.986	356.835	234.745	218.629
Sgpl1	1.66238e-09	1397.32	1155.52	1237.76	1155.8	1257.12	1163.04	1129.82	1103.11	1135.52	1006.65	1092.87	1070.95	1145.31	1138.34	1137.39	1162.64	1158.46	1126.08	1178.37	1297.51	1372.37	1402.7	1274.83	1387.03	1300.59	1407.14	1242.21	1245.7	1164.87	1285.84	1299.31	1378.4	1472.84	1242.71	1350.26	1261.12	1292.12	1258.32	1376.64	1426.65	1521.74	1326.06	1485.9	1432.75	1483.83	1385.02	1387.53	1476.16
Mcmbp	1.67197e-09	923.001	1011.2	973.076	1004.61	968.693	964.774	874.266	935.401	964.596	938.514	875.271	992.086	899.092	988.165	868.913	889.732	950.938	994.958	962.485	1070.79	1104.76	1095.89	1013.98	1073.07	1092.71	1090.98	1163.17	1029.34	1071.25	1047.86	1088.64	1129.18	1151.62	1049.88	1132.13	1076.88	1151.42	1043.01	1166.8	1062.91	1216.73	1071.68	1047.36	1145.67	1189.67	1131.07	1032.24	1062.27
Gns	1.67285e-09	1378.09	1259.7	1091.28	1256.59	1413.13	1270.88	1212.76	1171	1293.88	1124.93	1165.08	1101.4	1137.37	1232.95	1195.44	1127.83	1173.11	1117.51	1161.66	1344.35	1505.03	1404.96	1419.57	1480.41	1451.7	1560.77	1520.32	1413.9	1254.23	1408	1405.86	1508.65	1484.73	1547.44	1428.22	1309.83	1341.65	1420.39	1483.91	1493.73	1673.91	1540.05	1533.25	1518.17	1717.74	1690.04	1483.97	1320.95
Rabep1	1.68151e-09	597.386	588.753	590.184	482.039	620.399	628.804	646.732	538.08	617.718	741.812	653.77	593.591	544.856	591.697	507.924	522.143	634.773	610.172	627.093	547.106	543.231	595.495	597.447	529.694	573.868	577.403	578.658	600.206	556.372	595.414	583.971	559.973	535.361	567.79	570.715	637.443	587.914	554.496	570.227	551.371	540.843	542.283	476.752	534.53	561.204	523.943	612.24	649.21
Polr3gl	1.68527e-09	252.543	256.146	270.68	234.446	229.475	261.31	209.6	256.561	272.726	257.127	255.653	260.129	258.926	258.304	244.892	246.451	257.571	257.952	249.295	227.783	202.425	245.67	247.394	245.527	234.089	250.851	254.687	232.894	219.144	245.224	235.511	218.451	236.352	278.539	240.301	223.423	262.731	225.734	230.537	296.65	238.472	275.009	240.868	212.227	237.934	238.62	291.845	223.635
Adgre1	1.6873e-09	708.916	664.258	849.728	850.142	1018.58	747.43	889.957	1451.52	788.643	521.968	506.428	893.846	962.632	767.404	963.242	661.381	677.498	712.153	682.349	894.103	1077.31	770.974	937.403	815.471	850.757	995.982	968.008	672.806	749.985	564.648	921.216	935.34	886.717	697.537	886.825	714.741	699.18	744.344	899.566	1048.23	1090.25	938.468	921.942	922.879	930.654	969.075	783.54	908.727
Ubxn6	1.68867e-09	630.717	567.726	514.805	564.205	535.139	542.53	566.031	554.053	539.797	592.678	573.756	567.302	536.914	518.111	571.415	565.307	635.993	590.462	570.552	590.746	496.341	588.703	595.764	507.154	562.513	526.935	514.254	509.636	557.435	519.404	555.133	522.026	478.256	523.748	557.842	529.437	553.458	526.713	505.3	532.503	523.716	517.361	524.925	471.126	461.813	503.51	491.061	552.412
Rab3d	1.72771e-09	235.878	234.163	370.043	242.115	277.547	240.571	243.225	302.483	206.116	199.274	206.864	242.141	241.452	253.799	248.52	182.402	197.756	220.245	233.875	359.77	475.756	396.242	295.358	433.093	378.211	447.524	339.583	337.84	347.865	284.134	358.073	500.489	468.738	370.194	323.977	333.546	297.905	360.017	489.304	528.31	606.061	409.935	512.467	553.904	524.058	419.592	411.755	363.825
Fam241a	1.73295e-09	187.164	152.923	185.022	158.854	168.705	150.979	154.678	170.708	179.723	179.989	165.882	184.027	219.213	268.817	185.03	192.149	159.914	179.11	167.053	185.207	212.718	225.292	180.917	202.862	150.236	156.596	188.332	181.14	193.613	171.023	190.652	249.219	237.938	169.028	167.352	173.655	194.536	195.636	212.659	222.226	241.766	200.241	191.033	222.794	215.848	229.863	217.615	188.588
Ddx58	1.74399e-09	1247.33	1804.49	1513.58	1671.8	1537.39	1581.13	1467.2	1433.55	1662.12	1349.92	1261.68	1498.51	1431.24	1437.19	1612.66	1368.71	1438	1417.45	1434.09	1816.94	2522.88	1960.83	1926.98	2038.28	2278.88	2170.08	2473.69	2126.96	1544.65	1790.77	1737.49	2075.8	2084.34	2075.95	1906.67	2084.92	1797.48	1985.3	3279.28	3067.13	3976.95	2769	2529.11	3667.74	3298.95	3426.06	3018.06	2018.56
Ppp1r14b	1.76696e-09	210.239	155.79	139.623	147.898	151.472	172.548	174.853	164.718	162.127	181.275	151.245	160.505	171.558	180.212	146.935	161.516	151.369	171.397	143.923	140.502	168.116	189.064	165.771	186.761	189.542	179.603	167.84	209.174	196.805	184.596	223.495	209.221	169.729	182.121	160.916	183.185	185.204	159.75	178.784	182.393	191.041	165.005	142.859	171.719	146.576	175.134	191.603	180.243
Dock8	1.80431e-09	3324.08	3855.57	4019.93	3681.03	3885.65	3683.23	3602.42	4051.07	3740.87	3705.2	3786.01	3414.88	3626.55	3518.65	4039.81	3533.86	3825.73	3674.75	3630.2	4453.48	4780.43	3706.56	4571.73	4382.45	4343.75	4795.11	4635.12	4182.03	4231.83	4175.14	4216.76	4545.42	4501	4560.18	4424.11	4441.98	4356.59	4286.64	4894.92	4202.37	5480.9	4549.68	4498.41	5121.63	5026.74	5105.16	4480.46	4047.97
Ifi206	1.81386e-09	1037.09	1736.63	1206.92	1598.4	1129.23	1531.36	1123.09	1250.86	1502.51	1279.21	1101.65	1416.87	1212.03	1162.37	1231.72	1275.42	1221.94	1242.63	1198.93	1934.03	2551.47	1937.06	1907.62	1911.08	2574.98	2160.44	2555.66	2303.07	1682.94	2032.37	1590.1	2031.7	2296.9	1905.73	2049.71	2389.88	1740.77	2154.32	3690.48	3245.33	3799.08	3223.62	2738.42	3729.38	3400.35	3619.44	3667.1	1947.63
Cxxc1	1.84012e-09	931.974	1067.59	1046.74	1034.19	1065.74	1090.04	1110.77	1076.16	1096.56	1070.93	1081.16	1051.58	1035.7	1018.2	1044.87	1102.77	1107.19	1132.93	1010.03	1061.21	951.511	1043.81	1208.36	1073.07	1091.83	1012.31	1103.65	1199.69	1134.02	1099.43	1050.99	1118.92	1063.58	1123.68	1084.22	1022.87	1139.22	1047.64	922.149	967.521	939.394	974.563	1024.93	922.879	1018	1007.75	997.349	1017.21
Atp8b4	1.85918e-09	553.8	644.187	754.648	658.421	660.307	540.041	638.886	768.686	556.763	505.255	568.877	610.195	665.582	509.1	613.137	548.598	541.998	579.321	549.991	840.882	959.517	778.899	769.108	796.956	826.3	895.79	832.369	715.215	758.495	711.239	733.768	1034.82	928.752	871.326	796.712	700.975	689.848	810.328	1266.54	1200.23	1445.98	1050.19	1049.02	1261.03	1173.61	1133.99	926.291	835.294
Prcp	1.87972e-09	567.902	524.716	537.076	602.549	716.542	525.109	586.206	515.119	598.866	539.967	593.272	471.829	594.1	557.157	560.531	575.053	551.764	563.038	574.407	702.509	728.501	773.238	708.522	702.77	664.709	825.285	755.28	704.433	638.285	679.568	840.309	798.936	805.024	715.392	760.953	796.274	696.308	647.105	705.726	713.848	717.392	748.54	764.962	635.8	849.335	691.05	704.235	698.443
Phldb3	1.88813e-09	165.371	147.188	119.065	133.656	161.449	155.127	169.249	139.761	170.925	165.847	157.1	154.97	146.142	127.65	130.609	154.554	125.734	135.403	150.348	155.404	132.663	118.873	158.197	144.096	158.971	131.363	148.324	145.918	140.423	142.067	144.19	125.122	138.004	115.463	153.764	128.124	136.39	169.011	134.559	103.775	113.307	151.255	134.554	123.285	109.43	149.594	128.158	130.176
Sos2	1.9085e-09	508.932	578.239	694.687	492.994	621.306	540.041	540.251	585.998	585.67	473.114	562.047	563.151	570.272	527.121	506.11	490.118	523.687	540.757	578.262	553.492	609.562	568.324	651.302	545.794	575.615	629.354	578.658	657.711	558.499	668.71	575.96	671.763	666.227	545.174	605.044	584.499	564.943	643.632	688.789	756.825	809.618	725.336	720.942	766.131	743.921	695.428	641.425	631.686
Gm32287	1.93132e-09	228.186	133.807	167.89	151.185	178.682	154.297	149.073	136.766	139.505	109.279	136.609	117.611	181.089	136.661	157.819	130.884	119.63	112.265	132.358	174.563	235.591	178.875	238.979	233.452	220.114	261.241	176.622	221.393	156.38	168.309	134.578	429.723	262.525	174.979	214.554	159.89	164.386	189.848	337.808	275.686	356.39	255.243	326.417	376.901	370.455	345.89	244.262	235.318
Mcl1	1.98371e-09	9642.79	9317.78	10186.5	9152.17	10165.8	9809.5	9077.79	9926.03	9666.07	8712.75	8757.59	9112.8	8817.78	9006.11	9835.59	8870.86	8603.61	9175.72	8957.92	10389.7	11492.5	11690.3	11178.2	11340.9	11066	11295	10559.3	11414	9630.65	10222.5	10277.6	11861	11356.8	10659.5	10493.1	9868.71	9564.55	10292.3	11947.5	11751.8	12978.9	11980.9	11440.4	12605.9	11089.5	11824.5	11734.1	10528.4
Nsd3	1.99549e-09	2620.3	2742.1	2942.36	2593.15	2667.53	2749.98	2768.51	2757.29	2844.14	2789.83	2743.88	2866.95	2895.84	2905.92	2777.26	2463.12	2590.36	2546.96	2814.21	2575.87	2695.57	2332.17	2792.86	2815.91	2782.87	2823.19	2759.6	2883.86	2533.99	2692.94	2421.6	2793.71	2897.29	2872.28	2830.69	2562.48	2628.74	2600	3222.82	2780.97	3448.62	2808.53	3102.21	3323.42	3304.98	3320.25	2900.05	2687.8
H2bc21	1.99651e-09	115.375	155.79	131.913	108.459	187.752	153.468	177.095	147.747	140.762	151.705	131.73	168.807	192.209	190.725	185.03	142.023	148.927	167.969	131.073	124.536	126.944	120.005	104.343	152.146	107.436	130.621	130.759	122.916	127.657	153.83	147.395	134.353	135.625	128.556	97.2647	105.887	145.004	123.864	112.916	107.968	107.378	103.128	111.297	116.241	122.481	110.918	131.965	114.321
Csf2rb	2.00025e-09	1839.59	1006.42	1801.39	1071.44	1223.56	991.32	1009.89	1564.33	913.695	753.383	815.748	920.136	937.216	1024.21	1255.3	948.212	935.069	1054.09	799.286	1396.5	1954.49	1659.69	1509.61	1735.59	1641.25	1895.48	1600.34	1331.24	1303.16	1074.1	1367.4	2175.28	1941.58	1574.81	1644.92	1358.54	1269.87	1481.74	2404.17	2379.49	3162.06	2201.79	2386.25	2965.01	2416.49	2689.04	1946.48	1636.38
Picalm	2.00472e-09	4040.69	3359.52	3923.14	3344.69	3662.53	3327.35	3852.37	4010.14	3312.3	3646.06	3438.63	3330.48	4886.23	4593.91	5169.94	4665.87	3750.04	3048.29	3869.21	3257.09	3970.73	4003.18	3190.03	3552.49	3014.34	3470.35	3066.01	3558.11	2983.98	3047.65	3062.44	4031.6	3762.6	3340.08	3197.58	3192.51	3050.12	3882.63	4469.6	5242.22	5187.75	4777.42	4684.46	5057.34	4643.23	4673.16	4281.87	3742.55
Tbc1d17	2.02331e-09	503.804	601.178	615.882	577.351	599.537	596.451	611.986	599.974	576.872	564.394	565.95	617.114	578.215	552.651	578.671	556.953	599.372	615.314	575.692	613.099	543.231	508.322	596.606	621.465	568.627	651.619	684.046	589.424	621.264	573.697	621.62	586.639	568.672	604.691	613.626	574.969	608.014	518.61	512.828	518.876	517.787	563.768	566.454	525.724	537.109	533.429	572.904	595.804
Rbis	2.05536e-09	239.724	210.269	220.141	176.382	226.754	217.344	253.313	235.597	254.502	236.557	220.525	193.713	250.983	180.212	212.24	199.111	230.715	236.528	242.87	203.302	234.447	267.18	227.198	237.477	245.444	231.555	225.413	281.773	191.485	241.604	274.763	211.272	251.421	233.306	215.27	256.248	231.146	223.419	233.36	318.663	295.784	277.587	264.954	221.033	260.021	270.728	326.74	282.047
Rab11fip5	2.05957e-09	119.221	117.559	110.499	82.1657	91.6086	77.1487	87.4266	94.8379	60.3265	73.2812	73.1832	58.1138	87.3676	57.0673	61.6765	103.036	58.5944	77.9855	65.5363	156.468	139.525	159.629	114.441	110.286	107.436	128.394	119.049	77.6314	103.189	90.4885	104.938	143.583	131.659	101.179	97.9799	117.535	94.7554	94.9242	136.44	143.608	159.42	114.301	143.69	134.733	112.442	123.324	117.372	130.176
Gusb	2.07798e-09	488.421	540.009	505.383	486.421	604.979	509.348	589.569	569.027	539.797	500.112	494.718	448.307	540.091	488.075	544.205	555.56	502.935	482.482	445.904	624.807	836.003	738.142	703.473	623.88	731.092	776.302	715.272	635.428	617.009	618.036	770.617	805.09	795.507	598.739	733.776	655.444	671.902	589.224	749.952	865.842	876.153	758.853	811.475	833.057	738.901	777.157	725.806	718.47
1600014C10Rik	2.10575e-09	453.809	674.772	700.683	639.797	678.448	648.713	666.908	696.809	654.794	494.97	504.476	675.227	606.808	624.736	683.884	623.787	631.111	649.594	591.112	839.818	1316.33	1195.52	905.427	1085.95	1077.86	1131.8	1104.62	841.007	756.368	818.016	895.582	1336.35	1280.11	953.459	934.742	1028.17	817.624	931.877	1900.76	1968.58	2587.62	1547.78	1620.46	2241.15	1991.82	2056.36	1621.64	993.007
Enpp1	2.10802e-09	249.979	230.34	234.703	221.3	251.243	271.265	260.038	214.633	279.638	224.986	248.823	249.059	227.156	289.842	210.426	260.375	253.909	244.24	263.43	215.01	187.558	225.292	178.393	214.937	234.089	206.321	209.8	232.175	232.974	281.419	245.925	204.093	202.248	205.928	218.13	243.541	226.839	250.044	203.249	172.959	172.596	207.975	176.913	195.495	212.836	196.296	215.077	240.324
Fgr	2.11376e-09	1117.86	1248.23	1915.32	1229.2	1517.44	1079.25	1293.46	1349.69	1113.53	987.368	1024.56	1076.49	1102.42	1156.36	1462.1	1168.21	1158.46	1377.17	1125.68	2186.29	2924.3	2212.16	2080.97	2465.73	2186.29	2791.27	2285.36	1990.38	1931.88	1760.91	2126.81	3026.52	2813.22	2028.33	2164.85	2070.1	1806.09	1952.89	3692.36	3677.21	4394.6	2909.08	3332.28	3855.31	3384.29	3637.68	2689.42	2557.62
Cggbp1	2.11583e-09	1498.59	1466.15	1567.54	1482.27	1396.8	1443.43	1377.53	1438.54	1545.24	1373.06	1482.2	1439.01	1409	1458.22	1338.74	1418.84	1479.51	1510.01	1707.8	1501.88	1462.72	1616.67	1467.53	1353.22	1373.96	1479.87	1423.71	1544	1401.04	1489.44	1426.68	1471.72	1384.01	1358.17	1527.63	1485.6	1468.71	1405.34	1644.81	1620.57	1686.43	1683.57	1505.01	1624.73	1596.27	1629.48	1562.01	1511.21
Endov	2.12466e-09	284.592	270.482	305.799	313.325	281.175	240.571	294.784	245.58	251.989	273.84	278.096	298.871	241.452	282.333	302.941	272.907	324.711	310.228	260.86	290.583	253.889	275.105	292.833	289.802	306.587	310.224	317.14	296.868	306.377	275.085	253.134	255.372	256.18	263.064	313.25	266.836	278.523	288.245	235.242	221.178	233.202	211.413	261.632	250.974	214.844	252.485	262.66	274.537
Rbm10	2.12954e-09	737.118	639.408	727.237	750.447	831.733	796.374	730.796	841.561	835.145	853.662	749.396	716.737	794.251	749.383	829.005	763.025	738.534	755.003	800.571	730.184	678.181	704.179	727.034	733.361	716.243	740.678	797.24	739.655	743.602	781.82	754.596	765.092	705.09	807.048	759.523	717.917	784.603	776.757	733.955	598.542	700.264	735.649	661.971	685.995	642.523	734.833	744.839	702.615
Pgs1	2.13131e-09	490.985	370.838	462.554	340.714	383.668	369.982	385.574	428.268	361.959	359.978	352.255	368.054	341.528	458.04	419.037	389.867	363.774	415.637	389.363	460.889	483.761	452.848	439.25	424.238	453.33	404.479	423.503	347.185	434.034	414.437	451.796	510.745	444.151	465.421	425.533	423.55	435.731	424.843	505.3	536.696	556.654	494.157	475.921	530.127	440.731	542.915	458.704	451.443
Lnpep	2.139e-09	2125.47	2178.19	2495.22	2352.13	2282.05	2204.13	2252.91	2186.26	2246.53	2261.43	2247.21	2158.51	2112.71	2174.56	2316.5	2159.58	2139.92	2010.48	2238.52	2012.8	2198.08	1470.62	2050.67	2150.98	2061.38	2253.95	2004.32	2252.75	2023.36	2153.63	1965.79	2081.95	2281.03	2105.7	2109.07	2184.46	2047.29	2035.08	2238.56	2083.89	2343.22	2316.09	2180.27	2389.98	2622.3	2426.34	2058.78	2137.05
Gm9733	2.16941e-09	108.965	147.188	182.452	125.987	186.845	96.2285	117.69	147.747	101.801	95.1371	98.5533	117.611	162.027	112.633	150.563	101.644	87.8916	191.107	111.797	288.455	376.259	381.525	267.589	323.612	222.734	348.816	242.002	199.829	224.464	194.55	273.16	359.983	305.354	245.209	237.44	226.599	258.424	210.685	440.373	469.609	496.706	317.12	436.884	350.483	437.719	381.646	341.966	334.618
Tln1	2.17812e-09	13211.7	12634.3	12348.5	12605.3	12576.7	11865.1	11328.5	13630.7	11160.4	11750.7	12427.5	12408.7	11980.5	11547.1	13960.7	13297.2	11646.9	12427.1	12505.9	14386.5	15761.7	11808	14640	14565.8	14701.3	14958.3	14612.8	13413.7	14588	13481	13787	15521.3	14691.9	14706.6	14423.1	13112	14946.2	14874.2	15622.9	13985.5	16388.7	14599.5	13702	16703.4	15936.6	16212.3	13037.2	13529.1
Abhd8	2.18177e-09	351.253	291.509	311.795	347.287	290.245	300.299	303.751	338.421	301.004	316.266	334.691	312.708	260.514	318.375	302.941	309.109	351.566	368.503	322.542	354.448	275.618	336.24	313.029	302.682	317.942	310.224	338.607	304.056	346.801	374.622	334.041	305.626	303.768	326.152	365.458	360.017	347.436	376.224	244.652	247.383	273.386	302.51	279.905	264.183	246.97	273.647	261.392	286.22
Ifi213	2.19745e-09	1540.9	2786.06	1801.39	2459.49	1590.91	2139.43	1849.41	1958.65	2208.83	1734.32	1564.17	2151.6	1780.71	1847.18	2160.49	1794.78	1886.01	1679.69	1752.78	2552.45	3525.85	2293.68	2712.07	2316.81	3071.98	3142.32	3604.66	2712.79	2292.51	2459.48	1932.15	2952.68	2909.19	2816.33	2585.38	2702.25	2023.6	2575.69	5246.84	4387.91	5438.08	3878.49	3353.87	5804.98	5293.79	5395.59	4656.83	2418.26
Tmem268	2.20274e-09	252.543	309.669	351.198	295.797	280.268	294.492	286.938	239.59	309.173	233.986	287.854	285.035	228.744	303.358	346.477	284.046	279.544	302.515	253.15	303.356	393.413	429.074	354.261	443.558	380.832	450.493	355.196	356.53	421.268	338.427	371.69	534.334	486.98	384.478	408.369	394.96	348.154	339.18	400.853	460.175	546.114	466.656	518.281	499.306	523.054	530.51	431.423	383.017
Bnip1	2.20447e-09	144.86	162.48	143.906	140.23	141.494	144.343	143.469	136.766	155.215	134.992	152.221	150.819	136.611	144.17	119.725	125.314	139.162	130.262	138.783	125.6	114.364	146.044	122.855	155.366	158.098	150.659	164.913	158.138	136.167	127.589	159.41	133.327	149.108	149.982	148.758	156.713	144.287	150.49	115.739	129.981	147.563	124.613	137.876	139.136	119.469	105.81	138.944	151.872
Pus3	2.20983e-09	238.442	257.101	230.42	225.682	210.428	256.333	233.137	217.628	268.956	254.556	242.968	247.676	201.74	205.742	168.703	221.389	283.206	234.814	213.314	217.139	208.143	261.52	230.564	243.917	235.836	231.555	236.147	272.429	232.974	298.612	248.328	228.707	248.249	229.735	231.004	270.013	264.884	261.62	239.947	229.563	249.671	252.664	237.545	241.287	234.922	229.863	275.984	278.71
Tmem38b	2.21525e-09	121.785	82.196	133.627	118.319	117.912	95.399	95.2725	119.795	99.9158	84.852	109.287	70.5668	100.076	112.633	112.469	103.036	89.1123	137.117	95.0919	164.983	217.292	234.349	142.209	172.271	165.959	208.548	191.26	158.857	140.423	123.969	159.41	233.835	233.973	174.979	200.966	192.715	146.44	160.908	324.634	289.313	315.547	232.039	253.326	271.228	289.135	288.241	241.724	186.085
Akap8l	2.21806e-09	1562.69	1708.91	1654.91	1594.02	1521.06	1659.11	1705.94	1695.1	1667.78	1677.75	1879.34	1618.89	1586.91	1772.09	1823.09	1644.4	1624.77	1769.67	1748.92	1424.18	1365.51	1296.28	1763.73	1461.09	1488.39	1465.03	1631.56	1618.76	1675.5	1550.07	1307.33	1445.06	1369.73	1611.71	1563.39	1254.77	1610.84	1436.6	1365.35	1109.03	1288.54	1300.28	1138.72	1338.53	1287.05	1460.18	1369.77	1406.06
Ncstn	2.2196e-09	1051.2	1015.98	1042.46	1047.34	1036.72	954.819	977.384	1030.24	1017.38	975.798	966.994	918.752	940.393	989.666	946.916	970.49	1027.84	980.389	1004.89	1160.2	1193.96	1163.82	1152.82	1161.62	1169.57	1270.58	1170.98	1098.34	1021.26	1102.15	1094.24	1256.35	1217.45	1107.01	1197.21	1115	1138.5	1067.32	1272.19	1242.16	1368.25	1243.56	1181.91	1210.84	1290.07	1300.37	1174.36	1165.74
Cpm	2.22285e-09	1267.84	756.012	655.284	658.421	877.084	1136.49	856.332	688.822	925.635	926.943	868.44	720.888	772.012	809.454	872.541	790.873	780.038	749.861	777.441	733.377	617.568	588.703	681.595	678.62	681.305	701.344	699.659	822.318	809.558	857.831	769.816	593.818	696.366	801.096	740.928	798.392	770.964	762.866	551.408	444.452	467.062	616.192	611.305	512.515	562.208	531.24	612.874	725.98
Hmgb1	2.26251e-09	594.823	436.786	496.817	475.466	497.044	521.791	470.758	536.083	558.02	550.252	496.67	564.534	532.148	432.51	384.571	527.713	537.115	563.038	549.991	537.526	483.761	555.871	496.47	494.274	513.599	471.273	478.149	559.234	514.883	564.648	544.719	368.188	520.292	453.518	489.899	501.907	538.383	518.61	512.828	437.114	489.46	480.406	434.392	462.32	437.719	439.294	499.943	503.179
Ppm1h	2.26409e-09	705.07	697.71	763.214	718.676	726.519	770.658	758.818	750.716	757.852	638.961	708.413	648.938	646.52	693.818	751.002	729.608	760.507	709.583	650.223	854.719	882.893	902.3	849.89	851.697	853.378	830.48	865.547	736.78	818.068	866.879	829.895	874.83	962.857	723.724	870.376	844.982	803.985	840.426	1006.84	919.302	1040.18	859.403	945.198	930.805	894.512	974.183	800.67	887.865
Gm8995	2.27991e-09	8740.3	11406.1	10127.4	10625.7	10063.3	9906.56	9664	9662.48	10256.1	10097.4	10105.1	9996.96	9550.08	10155	11453.7	8961.37	9694.93	9204	9863.86	10087.4	11237.4	8476.18	9818.33	9890.31	10259.7	10137.2	10866.7	10686.5	9292.36	9752.85	8122.72	10848.7	10119.5	9941.68	9594.88	9598.7	8772.77	9579.24	14057.1	12275.9	15084.3	12198.4	11711.2	14989.7	14338.3	15110.4	12782.8	10151.2
Slc43a2	2.28266e-09	1175.54	1382.04	1346.55	1471.31	1399.52	1359.64	1373.05	1224.91	1322.16	1180.21	1236.31	1198.25	1262.86	1272	1315.16	1400.74	1407.49	1364.32	1184.79	1448.66	1438.7	1136.65	1446.5	1462.7	1394.05	1539.25	1384.68	1390.9	1422.31	1237.88	1542.03	1650.18	1640.98	1508.16	1494.73	1362.77	1347.39	1345.14	1384.16	1393.1	1542.82	1365.59	1436.9	1420.42	1506.92	1320.8	1286.02	1516.21
Hdac4	2.29843e-09	447.399	518.026	627.017	485.326	472.555	437.176	416.957	491.16	453.706	464.115	450.808	470.445	452.723	459.542	457.132	452.524	458.989	503.906	508.87	499.207	544.374	472.094	500.678	533.719	541.55	509.866	480.101	472.977	490.416	551.075	481.435	618.432	532.982	564.219	558.557	517.79	506.08	517.452	699.14	657.243	736.496	586.972	656.987	795.191	588.31	728.995	507.557	534.889
Dhx58	2.30539e-09	267.927	518.982	344.346	376.867	351.922	419.755	374.365	304.479	378.297	267.412	251.75	348.683	314.523	321.379	460.76	271.514	311.283	289.66	285.276	665.255	1054.44	696.254	677.387	734.166	926.749	990.787	998.258	778.471	537.223	611.702	716.145	958.929	954.132	718.963	659.397	825.922	574.275	636.686	1522.49	1504.22	1862.98	1154.18	1164.47	1624.73	1581.21	1600.29	1411.01	739.331
Gdf11	2.31489e-09	425.606	405.245	395.74	351.669	271.198	437.176	420.32	373.362	419.772	419.117	456.663	365.287	333.585	339.4	357.361	396.829	379.643	437.919	353.382	339.546	340.806	242.274	319.76	275.312	365.109	276.084	349.341	330.652	348.929	455.157	295.59	288.191	337.079	276.158	312.534	319.78	379.021	324.131	284.173	256.818	237.154	308.526	268.277	262.422	298.171	291.89	369.882	322.102
Dock1	2.32037e-09	101.274	64.9922	40.2593	59.1593	74.3753	46.4552	62.7678	67.8839	60.3265	59.1393	57.5708	63.6485	101.664	48.0566	65.3045	98.8591	48.8287	59.1319	39.8358	145.824	132.663	97.3623	106.867	132.021	124.906	143.98	118.074	95.6017	112.764	90.4885	132.975	166.146	143.556	97.6075	139.46	132.359	105.523	93.7665	125.149	154.091	145.586	133.207	135.384	142.659	146.576	139.377	116.104	144.362
Mob1b	2.32729e-09	343.561	288.642	255.261	272.79	233.103	245.549	235.379	239.59	215.542	259.698	242.968	283.651	266.868	244.788	319.267	253.413	244.143	259.666	262.145	257.587	263.038	202.65	275.162	210.912	273.395	246.398	238.099	223.55	255.314	209.028	239.516	237.937	215.731	239.257	228.858	246.718	228.274	244.256	267.235	269.396	271.41	275.868	230.901	315.258	281.104	234.242	229.669	220.297
Ms4a6c	2.32843e-09	1511.41	1940.21	1540.99	1738.63	1740.56	1488.22	1811.3	1487.46	1684.74	1505.48	1582.71	1567.69	1520.2	1621.91	1746.9	1470.35	1560.08	1659.12	1531.75	1795.66	2174.07	1869.13	1752.79	1808.85	1873.59	2092.9	2057.02	1795.59	1749.96	1513.87	1799.98	2067.59	1956.65	1760.51	1855.18	1854.09	1671.14	1611.4	2335.48	2572.37	2715.42	2244.76	2198.54	2411.99	2660.45	2531.42	2313.82	1895.89
Kif1b	2.38503e-09	946.076	815.27	978.216	832.613	769.149	874.352	775.63	847.551	855.882	991.225	1049.93	852.336	918.154	815.461	858.029	891.124	849.619	877.551	813.422	939.872	922.92	757.388	913.842	901.607	903.165	854.229	883.112	881.979	1044.66	1018.9	861.937	906.624	953.339	879.658	932.597	859.806	867.873	938.823	1063.29	845.925	1011.86	940.187	965.962	942.253	914.591	1054.45	794.96	930.423
Ms4a4c	2.43014e-09	962.741	1487.17	1155.53	1338.75	1389.55	1300.74	1374.17	1126.07	1403.85	1109.5	1259.73	1174.73	1186.61	1183.39	1491.12	1088.84	1168.23	1258.05	1134.68	2002.15	2912.86	2289.15	1810.01	1919.13	2341.77	2556.01	2527.36	1914.91	1702.09	1779	1991.43	2514.75	2585.6	1948.58	1810.84	2221.52	1625.92	1888.06	3752.58	4028.37	4658.1	3187.53	2912.01	3922.24	3847.11	3853.68	3513.56	2127.87
Flt3l	2.43845e-09	457.654	594.487	549.068	555.44	515.185	582.349	531.284	594.983	569.96	563.109	633.278	646.17	581.392	566.167	507.924	533.282	524.908	587.034	519.151	485.37	458.601	595.495	510.775	485.419	515.346	485.374	553.287	567.141	571.265	523.023	455.801	506.643	472.704	520.177	540.677	439.433	569.968	539.447	471.425	364.786	479.579	452.905	398.677	473.768	385.514	564.807	466.318	450.608
Daglb	2.45415e-09	180.754	199.755	204.723	225.682	255.778	189.968	198.391	218.626	199.203	188.988	158.076	202.015	193.797	157.686	221.31	208.857	148.927	218.531	169.623	232.041	298.491	268.313	260.016	251.162	240.204	285.733	241.026	254.459	215.953	237.985	291.585	313.831	279.181	290.442	272.484	232.952	246.938	239.626	300.169	297.699	276.021	263.837	294.855	287.959	294.155	290.431	261.392	257.014
Stat4	2.46997e-09	849.93	768.437	866.003	845.759	841.71	1002.93	989.713	786.655	955.17	872.947	1030.42	844.034	822.844	962.634	905.194	802.012	820.322	789.282	803.141	759.987	733.076	797.013	806.974	858.137	830.667	842.355	747.474	862.571	792.537	1029.76	793.848	805.09	908.924	823.712	776.687	848.159	895.869	754.763	804.528	788.273	763.505	812.995	828.917	772.295	834.276	817.292	841.909	862.832
Mbnl2	2.47158e-09	1455.01	1098.18	1075.01	1171.14	1043.97	997.956	1005.41	1092.13	982.191	1180.21	1008.95	1140.14	1137.37	1186.4	1164.6	1236.43	1005.87	1002.67	1074.28	1150.62	1110.48	1128.72	1087.19	968.422	1059.52	1039.03	968.983	1053.06	1074.45	994.468	1032.56	1137.38	1085	1078.44	1049.17	1016.52	963.346	1022.17	1356.88	1278.85	1353.1	1318.32	1228.42	1364.95	1267.98	1342.69	1137.56	1185.77
H2-T22	2.48168e-09	1267.84	1544.52	1327.7	1484.46	1346.01	1479.1	1509.79	1263.84	1371.17	1265.07	1560.27	1346.3	1339.11	1483.75	1541.91	1484.28	1440.45	1201.49	1315.87	1560.42	1899.59	1556.67	1575.24	1742.03	1693.65	1811.62	1843.31	1587.85	1639.33	1598.93	1484.36	1886.06	1936.02	1696.23	1759.35	1785.26	1368.93	1747.99	2260.21	2306.12	2229.25	1993.81	2010	2426.96	2256.86	2214.72	2119.05	1518.72
Hook1	2.50891e-09	294.847	302.023	249.265	269.504	266.663	306.936	291.422	262.551	285.923	320.123	312.248	283.651	295.461	300.354	259.404	263.16	262.454	317.941	331.537	272.488	213.861	246.802	217.942	227.817	216.62	245.656	213.703	296.868	268.08	313.09	265.15	211.272	222.076	252.351	238.155	226.599	279.241	232.68	219.246	201.261	165.349	214.851	187.711	191.092	207.816	188.999	218.249	254.51
Fbf1	2.52017e-09	289.72	283.863	284.385	236.637	292.059	242.23	260.038	273.532	270.212	255.842	336.643	291.953	297.05	235.778	308.383	304.932	246.585	312.799	239.015	279.939	257.32	211.706	265.065	268.067	218.367	255.304	269.325	282.492	302.122	304.041	269.155	264.603	262.525	280.919	236.725	272.131	277.088	226.892	243.711	225.37	231.225	213.991	208.475	244.81	250.986	246.647	253.778	254.51
Stat3	2.52103e-09	2315.19	2065.41	2394.14	2176.84	2310.17	2113.71	1911.05	2127.36	2150.39	2058.3	2054.98	1883.16	2018.99	2159.55	2198.59	2010.6	2097.19	1994.2	2059.9	2533.29	2899.14	2343.49	2645.6	2775.66	2809.07	2985.72	2659.09	2544.59	2519.1	2500.2	2681.94	3094.21	3040.85	2552.08	2824.97	2623.89	2641.66	2671.77	3296.21	3220.18	3602.11	3041.43	3254.2	3489.86	3414.41	3732.54	2905.76	2810.46
Fcgr4	2.52707e-09	178.19	170.127	227.851	273.886	422.669	210.707	252.192	166.715	208.629	146.562	220.525	163.272	231.921	267.315	263.032	245.059	185.549	188.536	186.329	332.095	595.838	461.905	423.262	582.824	480.407	607.089	480.101	449.256	340.419	410.818	393.319	852.267	732.85	413.047	399.071	525.202	300.059	410.952	869.455	941.315	931.489	812.995	970.115	940.492	1063.17	829.697	742.301	607.487
Tmed10	2.56058e-09	992.226	936.652	1042.46	1048.43	1137.4	968.092	999.801	988.31	1028.06	944.942	889.907	978.249	976.929	907.069	1059.38	938.465	955.821	1067.8	998.465	1199.59	1293.46	1375.53	1089.71	1190.6	1198.4	1314.37	1165.12	1136.44	1135.08	1042.43	1219.21	1358.91	1311.04	1172.48	1167.18	1218.76	1208.85	1193.5	1410.51	1396.25	1620.55	1328.64	1371.28	1288.33	1492.86	1414.21	1369.13	1278.39
Palm	2.56745e-09	182.036	194.977	292.094	226.777	359.178	298.64	251.071	208.643	223.082	188.988	170.761	197.864	209.682	270.319	310.197	201.895	207.522	211.675	181.189	278.875	391.126	355.486	360.151	488.639	371.224	549.943	358.124	462.194	306.377	342.951	358.073	665.609	587.707	382.098	373.325	407.667	309.391	342.653	528.824	505.249	647.563	476.969	548.181	604.099	681.677	536.348	495.502	398.037
Cep350	2.57483e-09	1883.18	2099.82	2092.63	2053.05	1945.55	2023.29	1953.65	2021.54	2109.54	2219.01	1999.36	1913.61	2009.46	2006.36	2120.58	2034.27	2048.36	1865.65	2074.03	2245.9	2194.65	1551	2179.42	2101.87	2156.59	2224.26	2166.31	2149.24	2039.32	2112.91	1968.2	2165.03	2227.1	2218.79	2106.21	2101.87	2110.46	2169.36	2323.25	1952.86	2189.07	2169.99	2137.08	2396.14	2373.32	2442.39	2139.35	1955.14
Bst2	2.57657e-09	283.31	453.99	311.795	440.408	380.039	388.232	386.694	347.406	372.642	316.266	252.726	319.626	341.528	360.425	366.431	320.248	332.035	326.511	296.841	547.106	940.075	688.329	567.996	629.515	776.512	778.529	795.288	534.794	481.905	493.162	596.788	852.267	802.645	709.44	638.657	743.33	472.341	654.051	1107.52	1166.69	1378.13	926.436	841.376	1240.78	1260.95	1094.59	1026.53	586.625
Polr2m	2.57843e-09	1020.43	991.131	1030.47	1044.05	1009.51	1028.65	1120.85	1003.28	1107.24	1083.79	1053.84	1036.36	1158.02	938.606	1024.92	991.376	1084	1086.66	1060.15	969.676	946.937	875.129	975.269	1020.75	952.953	973.717	999.234	1067.43	1002.11	1083.15	1096.65	934.315	1115.93	979.646	954.767	1035.58	1058.82	1059.21	993.663	966.472	1055.34	1072.53	1048.19	896.461	1037.07	986.588	1126.78	1048.08
Rtn4	2.57952e-09	1885.74	1233.9	1349.12	1415.44	1259.84	1261.76	1216.13	1498.44	1228.52	1442.48	1407.07	1481.9	1497.96	1193.91	1300.65	1505.16	1204.85	1383.17	1295.31	1490.17	1562.22	1683.46	1342.99	1275.13	1440.35	1376.71	1322.23	1274.45	1422.31	1357.33	1531.62	1634.79	1471.25	1316.51	1292.33	1389.24	1325.14	1297.68	1653.28	1667.74	1779.32	1656.93	1675.28	1725.12	1576.19	1630.21	1418.62	1553.76
Cd3e	2.58172e-09	926.846	972.016	1138.4	1114.17	936.04	1120.73	1031.18	1055.2	1156.89	1196.93	1033.35	1181.65	1069.06	1037.72	1079.34	942.642	1060.8	1204.06	1002.32	915.391	816.562	1162.69	911.317	866.187	862.986	829.738	876.281	953.141	1031.89	1049.67	948.452	897.393	908.924	902.275	976.938	943.457	1066.72	992.073	858.163	668.774	821.476	843.934	778.252	828.654	705.771	899.021	852.695	896.21
Sh3tc1	2.59359e-09	193.574	237.03	229.564	245.402	243.08	189.968	203.995	203.652	208.001	158.133	167.833	189.562	196.974	205.742	223.124	176.832	236.819	249.382	200.464	326.773	381.977	292.087	323.126	319.587	310.081	364.402	376.664	258.771	251.059	202.694	357.271	347.676	348.183	342.817	338.996	273.19	309.391	274.354	359.45	368.979	424.243	338.605	327.248	333.751	362.423	391.133	286.135	303.743
Mafk	2.59414e-09	587.131	571.549	532.793	528.052	582.304	546.678	523.438	581.007	551.736	555.395	510.331	510.572	614.75	654.772	665.744	602.901	588.385	528.759	629.663	635.451	688.473	530.964	589.874	597.315	657.721	578.887	621.594	613.144	587.222	543.836	550.326	663.558	621.019	572.551	585.734	597.205	589.35	677.203	743.365	805.044	806.324	736.508	631.239	779.34	712.799	698.347	694.084	651.713
Wdr7	2.59474e-09	269.208	342.165	293.807	357.147	331.968	311.913	312.718	281.519	319.856	290.554	309.321	330.695	297.05	333.393	317.453	309.109	357.67	276.806	301.981	320.387	367.11	255.859	294.516	349.373	332.791	379.245	387.398	324.183	284.037	344.761	324.428	380.495	371.977	364.243	323.262	375.901	348.872	391.273	306.756	301.892	369.565	350.636	328.909	333.751	394.549	395.511	302.631	323.77
Nln	2.59662e-09	162.807	152.923	167.89	198.293	176.868	179.184	178.216	182.688	164.641	150.419	163.93	141.134	160.439	144.17	185.03	158.731	158.693	198.82	155.488	194.787	192.132	174.347	192.698	217.352	211.379	247.882	172.719	204.861	192.549	165.594	213.882	230.758	206.213	204.738	212.409	204.363	196.689	204.897	252.18	248.432	249.012	232.898	213.459	224.556	250.986	200.674	225.863	201.939
Ssh2	2.61071e-09	3676.62	3854.61	4333.44	3993.26	4154.13	3769.5	3948.77	4625.09	4208.4	4129.46	3746	4011.24	4182.53	4170.41	4150.47	3849.93	3896.53	3719.31	4194.33	4425.81	4433.91	3414.47	4530.5	4695.6	4244.18	4657.07	4387.26	4490.4	3718.01	4010.45	4002.88	4477.74	4565.24	4530.42	4521.38	4268.32	4280.5	4257.7	5135.81	4687.71	5286.56	4923.52	4833.96	4999.22	5009.67	5635.67	4514.72	4386.76
Gm14548	2.64458e-09	146.142	147.188	281.815	152.281	179.589	135.218	171.491	254.565	135.735	113.136	120.02	171.574	174.735	177.209	241.264	107.213	123.292	158.542	122.077	194.787	234.447	191.328	188.49	240.697	203.518	261.241	169.792	177.546	172.337	161.974	192.254	327.164	245.87	184.502	190.238	171.538	188.075	180.587	351.922	302.94	468.38	274.15	390.372	368.095	393.545	323.998	267.736	222.801
Lef1	2.65065e-09	1611.41	1545.48	1922.17	1727.67	1478.44	2024.95	1549.02	1572.31	1862.58	1982.45	1979.85	1935.74	1593.27	1611.4	1643.5	1798.96	1916.53	1941.93	1655.11	1582.77	1381.52	1826.11	1712.4	1585.06	1539.05	1415.3	1555.45	1835.12	1965.92	1995.27	1701.45	1532.23	1639.39	1604.57	1715.72	1878.44	1887.93	1861.44	1505.55	1206.52	1503.95	1574.43	1415.3	1509.37	1358.33	1517.83	1475.72	1632.2
Msrb1	2.66308e-09	1002.48	1038.92	1775.69	1163.47	1462.11	1110.78	1087.23	1158.02	1031.83	821.521	912.35	917.368	970.575	1258.48	1268	1077.7	999.767	1258.05	934.214	1890.39	2743.6	2753.32	2018.7	2506.79	2313.81	2795.73	1959.43	1948.69	1596.78	1735.57	2061.12	3337.28	3036.09	2146.18	2109.07	1983.27	1801.79	1988.78	3449.59	3767.36	3942.69	2732.9	3389.59	3820.09	3567.01	3566.9	3045.97	2255.55
Slc25a45	2.67924e-09	446.117	512.291	603.89	554.345	565.071	468.699	506.626	625.93	498.322	489.827	459.59	475.98	597.277	515.107	536.948	463.663	511.48	534.758	449.759	715.282	755.948	737.01	682.436	755.901	696.153	739.194	665.505	637.584	584.031	627.99	696.92	834.832	770.127	624.926	671.555	671.327	627.395	599.643	812.997	824.961	916.996	738.227	826.425	827.773	837.288	852.319	789.885	716.801
Hps3	2.68474e-09	907.617	992.087	1047.6	1010.09	969.6	880.159	1017.73	1025.25	930.034	887.089	942.599	965.797	914.977	895.055	948.73	814.543	943.614	976.104	954.774	1163.4	1163.09	1082.31	1063.62	1059.39	1080.48	1079.1	1051.93	1026.46	943.598	955.558	1052.59	1115.84	1045.34	933.223	1023.42	1013.34	1078.92	911.04	1135.75	1051.38	1218.71	1014.95	1058.16	1182.66	1267.98	1156.61	1064.6	1067.27
Gimap3	2.70362e-09	5820.03	5469.86	5929.25	5988.24	5365.9	6441.5	6259.97	5310.92	6054.02	6142.77	6419.63	6086.73	5532.75	5944.01	5797.59	5580.66	5971.75	6376.82	5722.22	4931.4	4480.8	5431.91	5286.15	4811.52	5198.88	4623.67	5114.24	5163.21	5781.8	6298	4852.8	5035.66	4936.43	4876.81	5206.52	5110.13	5403.21	5128.22	4136.5	3816.62	3893.28	4415.61	4008.37	4289.45	4211.54	4257.94	4382.75	4786.46
Atf6	2.70543e-09	946.076	932.829	844.589	910.396	999.531	820.431	916.858	928.413	910.553	797.094	879.174	787.304	849.849	890.55	948.73	950.996	845.957	800.423	980.475	1180.43	1239.71	926.074	1169.65	1144.72	1078.73	1250.54	1153.41	1106.97	1039.34	1021.61	1175.95	1213.28	1253.93	1082.02	1119.97	1106.52	979.139	1040.69	1329.59	1338.6	1421.61	1357.86	1328.92	1312.99	1384.44	1359.48	1237.17	1224.15
Ifi27l2a	2.71046e-09	683.277	1559.81	968.793	1431.87	1123.79	1324.8	1319.24	926.416	1283.82	640.247	602.054	954.727	805.371	983.659	1182.74	923.149	1015.64	945.253	758.165	1974.48	3486.97	2348.02	1806.65	2274.14	2734.83	3107.43	2719.59	2056.51	1479.76	1724.71	2177.27	2737.31	2996.44	2171.17	2217.06	2628.13	1579.97	2017.72	4128.03	4590.22	4654.81	3396.36	3370.49	5019.48	4481.6	4187.16	4393.54	1950.13
Parp9	2.71516e-09	983.252	1063.77	859.151	1060.49	941.482	1032.8	910.133	966.348	1099.07	847.234	770.863	884.16	927.685	994.172	1032.17	882.77	911.875	835.559	819.847	1274.1	1633.12	1305.33	1294.19	1453.04	1645.61	1695.84	1735.97	1423.24	1132.96	1311.18	1225.62	1595.82	1689.36	1437.93	1354.55	1556.55	1200.23	1405.34	2260.21	2486.41	2733.86	2062.57	2121.3	2552.89	2298.02	2472.31	2341.1	1436.94
Whrn	2.71752e-09	170.499	138.586	138.766	132.561	124.261	145.172	137.865	139.761	135.735	158.133	163.93	166.04	95.3101	123.145	96.1428	136.453	139.162	141.402	163.198	149.017	131.519	138.119	161.563	114.311	140.628	145.464	109.291	145.2	162.763	152.925	112.148	97.4313	100.727	134.508	139.46	140.83	137.826	141.229	135.499	103.775	96.838	104.847	101.331	114.479	111.438	134.999	120.545	150.203
Lgals3	2.77548e-09	1649.86	1364.84	984.212	1078.01	1199.98	1117.41	1118.61	1377.64	909.925	793.237	786.475	819.128	1027.76	947.617	1315.16	1275.42	925.303	932.398	851.972	2217.16	2443.97	2446.51	1794.87	1930.4	2130.39	2608.7	1735.97	1391.62	1777.62	1232.45	2117.99	2904.48	2583.22	1883.11	1805.12	1833.97	1633.09	1478.27	2805.97	3522.07	3718.05	2677.9	3280.78	2976.46	3169.45	2748.14	2283.37	2298.94
Pygl	2.7991e-09	1101.19	995.91	2368.45	1137.17	1484.78	1215.3	1339.42	2069.46	1166.31	966.798	975.776	1230.08	1269.21	1272	1741.45	998.337	1043.71	1355.75	1079.42	1566.81	2104.3	1957.44	1683.79	2093.82	1850.88	2191.61	1695.96	1736.64	1420.18	1503.01	1720.67	2522.96	2235.83	1812.88	1703.56	1475.01	1626.63	1688.96	2794.68	2770.48	3546.11	2295.47	2675.29	3294.36	2710.64	2733.55	2404.55	2051.94
Gpr18	2.80187e-09	619.18	740.72	703.253	633.224	667.563	812.136	774.51	701.8	801.211	759.811	766.96	777.618	737.065	705.832	624.021	724.038	789.804	731.007	702.909	744.021	707.915	809.466	668.973	689.085	724.978	710.25	669.408	736.061	782.963	843.352	810.67	604.074	775.679	721.343	785.985	830.158	745.84	760.551	708.549	658.291	604.085	682.366	634.562	621.711	658.586	667.698	880.611	779.386
Elac1	2.80251e-09	264.081	301.067	368.33	281.555	304.757	267.947	272.367	271.536	281.524	264.841	308.345	280.884	271.634	271.82	293.87	296.577	260.013	323.083	281.421	362.963	308.784	311.333	337.431	338.103	318.816	378.503	308.357	326.34	326.589	275.085	271.558	413.314	341.045	344.007	311.104	252.012	291.445	327.604	403.676	357.448	467.721	360.09	367.946	435.021	423.664	391.862	348.945	345.466
Ifi204	2.80435e-09	371.764	636.541	496.817	737.301	779.126	549.996	561.547	511.126	556.135	321.409	358.11	431.703	454.312	461.043	718.35	452.524	421.147	415.637	393.218	1336.9	2530.88	1818.19	1420.41	1583.45	1877.08	2235.39	1880.39	1599.35	902.109	1059.62	1389.83	2473.73	2176.34	1273.66	1287.33	1603.14	1086.82	1379.87	4592.87	4591.27	5815.55	3446.21	3421.98	4617.92	4210.53	4450.59	3696.28	1756.54
Cybc1	2.85634e-09	1447.32	1615.25	1533.28	1581.96	1606.32	1688.98	1608.42	1529.39	1667.78	1517.05	1484.15	1411.34	1399.47	1459.72	1402.23	1471.75	1492.94	1492.87	1649.97	1541.26	1563.36	1531.76	1463.32	1440.96	1663.08	1500.65	1567.16	1399.52	1514.86	1582.64	1647.77	1597.87	1606.88	1472.45	1612.73	1469.72	1529.73	1456.28	1543.19	1514.7	1565.22	1434.34	1502.52	1572.77	1618.35	1602.48	1534.72	1517.05
Plekho2	2.8583e-09	1717.81	1573.19	1670.33	1473.51	1608.14	1453.38	1501.94	1559.33	1283.82	1313.92	1455.86	1520.65	1399.47	1353.09	1549.17	1652.76	1434.34	1599.99	1475.21	2041.53	2274.71	2079.7	1967.37	1966.63	1864.85	2098.09	1907.72	1778.33	1807.41	1759.1	1860.86	2211.18	2191.41	1897.4	1925.27	1838.21	1793.89	1701.69	2613.07	2528.34	2783.27	2262.81	2351.37	2653.28	2569.09	2551.12	1973.76	2057.78
Rrbp1	2.86103e-09	1926.76	1525.4	1417.64	1400.1	1605.42	1721.33	1527.72	1566.32	1480.51	1424.48	1525.14	1434.86	1629.8	1566.35	1703.36	1577.57	1464.86	1392.6	1452.08	1805.24	2121.46	1425.34	1776.35	1938.45	1810.7	2175.28	1789.64	1850.22	1705.28	1626.08	1828.01	2342.45	2178.72	1846.21	1677.82	1880.56	1717.08	1734.1	2500.15	2403.6	2801.71	2463.91	2563.16	2504.46	2740.76	2756.17	2120.95	2141.22
[truncated: 9,003 more rows]
[truncated: 63 more columns]
