# Supplementary material for: DEG-by-Index Ratio Transformation Normalization with Blood RNA-Seq Enhances Early and Consistent Detection of Mouse Tumorigenesis
Source: Biology (Basel). 2025 Nov 11;14(11):1577. doi: 10.3390/biology14111577 (PMC12650743; doi:10.3390/biology14111577)
Supplement: Supplementary file 1 [file biology-14-01577-s001.zip › Data S3.xlsx]

## Sheet: S4_TMM
Geneid	p_adjusted	d3C1	d3C2	d3C3	d3C5	d3C6	d3C7	d3C8	d3C9	d3C10	d3C11	d3C12	d3C13	d3C14	d3C15	d3C16	d3C17	d3C18	d3C19	d3C20	d7C1	d7C2	d7C3	d7C5	d7C6	d7C7	d7C8	d7C9	d7C10	d7C11	d7C12	d7C13	d7C14	d7C15	d7C16	d7C17	d7C18	d7C19	d7C20	d10C1	d10C2	d10C3	d10C5	d10C6	d10C7	d10C8	d10C9	d10C10	d10C11
Mylip	2.5623e-22	29.2001	29.5196	29.3346	26.5457	28.1305	29.1213	29.436	27.57	32.2557	29.7399	31.9037	28.126	24.5678	30.1632	29.514	27.6696	30.4673	30.3809	30.0057	26.0569	25.7505	23.6569	28.2324	25.4201	26.1233	26.5289	26.09	29.0995	24.8145	30.2945	26.3915	20.4959	26.7336	28.7527	26.1538	30.2833	27.6128	27.3605	24.3486	25.743	22.7006	26.7518	23.62	23.27	24.9271	23.6426	29.4256	26.5422
Gimap6	2.70449e-22	80.7693	83.8611	83.9646	80.0146	78.2065	100.33	89.0079	82.1785	102.709	95.3391	102.124	90.0842	82.2995	84.6851	82.9878	83.5889	92.2615	97.3866	86.4155	74.9246	73.1306	81.1423	81.9215	80.8833	82.9429	82.4201	80.3584	97.9116	83.0358	94.0448	86.6777	69.2996	80.1875	77.602	78.4118	89.6429	84.872	81.2168	73.6894	75.5453	71.6888	80.56	77.1315	71.0832	73.839	73.0681	92.2341	85.9536
S1pr1	2.65574e-19	58.2779	51.6911	56.5207	51.095	54.3673	66.9832	56.6062	54.2929	61.1054	60.0438	61.6262	58.8131	50.3309	55.1048	51.3171	49.8052	53.7176	52.0465	49.5209	43.6528	42.5048	50.5887	46.7424	49.5781	48.6001	50.5295	43.9916	54.5537	56.9022	62.5726	53.8707	43.1456	55.4834	50.8267	53.7076	60.5846	54.7049	53.7776	42.8573	40.3591	41.3233	45.8189	46.9885	42.2226	43.391	47.1383	54.0806	53.8221
Zfp956	8.16705e-19	2.83437	3.42808	3.2228	3.21929	3.0238	3.61773	3.57358	2.84004	3.83588	3.46688	3.53219	3.23494	2.92474	3.71575	3.16116	3.10167	3.49854	3.2231	3.26649	3.654	2.9794	3.71806	3.78254	3.56677	3.54189	3.278	3.00018	3.66998	3.54747	3.37811	3.16643	2.85472	2.75535	2.98624	3.13449	2.91844	3.52135	3.47903	2.62167	2.63853	2.81304	2.66793	2.61202	2.76605	2.94232	2.92321	3.28517	3.33373
BC106179	2.02829e-17	1.54973	1.93623	2.09124	1.61864	1.46608	1.54651	1.97099	1.89336	2.14895	1.94229	2.00212	1.95444	1.9583	1.48144	1.47718	1.87439	2.01916	1.79221	1.67513	1.77378	1.33492	1.04029	1.7834	1.48158	1.59908	1.34678	1.72386	1.85979	1.49743	1.76654	1.22527	0.854707	1.46504	1.35188	1.61061	1.45922	1.63668	1.55279	1.45997	1.54493	1.14484	1.60946	1.20125	1.00983	1.30586	1.43103	1.64801	1.27675
Kctd20	3.7036e-17	24.0004	25.5519	30.8959	28.7218	31.5208	27.0501	30.9833	35.3925	27.5281	27.6723	26.3043	26.1491	29.7051	32.9075	37.7862	34.4977	28.9479	25.6691	30.4035	26.6777	34.5919	30.438	30.9938	30.3038	28.4696	32.3353	31.0295	28.3679	26.7041	26.0796	30.3014	34.8037	34.4486	30.3669	30.2423	29.4726	27.1541	31.6848	33.862	32.5997	36.7548	32.4792	35.6884	33.6171	36.25	33.8432	31.9518	30.4576
Ahcyl2	4.06547e-17	8.36037	9.18917	9.63974	8.97445	9.31575	8.3401	9.09973	9.48341	8.92889	9.08488	8.28519	8.62652	8.57075	8.35437	9.92662	8.0331	8.71636	7.89153	9.21319	9.9864	10.5633	10.4414	9.92378	9.60283	10.1474	11.3332	8.96739	8.46823	9.25195	9.57648	10.4217	9.84622	10.8064	9.20086	9.75037	9.89026	10.7748	10.3781	10.8792	10.2243	10.9032	9.75826	9.37256	10.9471	11.2899	10.7021	9.82298	10.0012
Snn	5.9095e-17	57.0136	62.4356	57.8671	59.1342	62.5682	68.4192	63.7534	57.4153	70.2922	58.3521	61.9355	61.8234	54.5781	59.7435	53.976	58.3292	64.1132	64.5775	61.0583	52.8588	49.7404	50.9355	55.3287	54.1188	57.791	56.1707	57.2189	61.7325	58.0966	59.8608	66.7291	41.7439	53.9646	60.3706	55.7146	66.7638	65.331	56.038	43.4224	42.3901	42.0102	53.3007	47.1701	43.891	48.102	45.4138	60.2715	57.3119
Vcpip1	8.61363e-17	18.5152	21.854	21.7861	23.5062	22.7701	20.4498	20.2073	20.4948	21.0812	20.6133	20.1026	20.5104	21.1344	22.8774	23.9303	22.0687	21.2911	20.8706	20.4365	22.3674	24.1641	22.7514	23.098	23.4446	23.6724	22.3616	24.2998	25.0823	19.1991	22.6086	20.7333	23.1113	24.3143	21.2064	21.483	24.6626	20.3594	21.8963	28.8855	27.6872	29.7331	28.9703	26.3717	30.4998	30.696	29.5379	28.3088	23.1517
Trim25	8.92134e-17	45.9412	48.5487	43.0566	46.4189	45.7235	46.6852	39.9172	40.1093	48.115	38.4489	37.1776	39.2462	39.0389	40.9947	40.0315	42.0622	38.6039	41.4377	43.3229	51.1737	54.9253	46.5046	50.338	48.4532	57.5669	50.3389	55.0475	49.8547	44.8515	43.2646	44.9771	53.9833	52.7818	48.0624	52.2456	49.5054	44.7112	45.5419	62.9202	55.2008	63.7731	58.6076	60.1185	68.0684	65.5741	61.7789	60.2715	51.0984
Gimap4	2.73965e-16	69.595	70.974	74.5827	73.2883	75.6408	88.0681	83.6844	76.1496	84.7224	71.6348	86.6445	79.346	74.5172	76.2336	83.6377	65.3359	69.1911	78.7129	72.5539	63.6966	59.5299	71.9916	70.7177	72.5837	71.1067	69.0286	65.573	80.4916	71.716	86.3278	69.7028	71.368	72.0961	66.8071	70.3959	71.6819	74.9527	70.3079	58.8071	58.9156	57.4601	63.5664	65.119	60.6337	61.8714	64.9467	74.6156	67.2989
Cd5	4.01622e-16	14.233	13.8869	16.7872	14.8195	13.378	17.3016	15.6574	14.8147	16.6973	14.8073	17.7424	17.8596	15.3867	15.543	17.4307	15.7761	18.1124	17.6764	13.8407	14.5982	14.2779	15.4116	15.6192	16.2699	15.2436	14.7256	15.233	16.8497	17.2739	16.3637	16.314	14.7522	15.887	15.6576	16.7255	16.9702	16.9868	15.7244	11.4129	11.3526	11.4484	12.7017	13.7585	12.3082	12.2652	12.867	13.596	14.5975
Mapk14	4.41708e-16	31.6267	31.3924	38.4444	34.5849	36.0107	32.0348	32.6964	40.7405	34.2972	31.5569	32.4408	33.6749	34.0032	32.2518	34.4773	33.3374	30.4273	35.2951	32.8953	38.0831	42.7756	41.6307	38.2281	36.7103	39.6632	39.3106	39.8974	33.7241	35.7421	35.7956	39.9108	44.7353	42.177	39.7493	40.4139	37.7956	39.6028	38.3676	44.6155	40.6368	44.3435	40.7875	41.6946	45.7204	43.1926	43.9216	38.3703	37.3378
BC005537	4.69975e-16	51.3245	55.5159	55.6469	54.3143	56.8566	52.2361	50.7669	57.5648	51.8542	51.1677	52.3155	54.028	53.103	53.2834	60.3574	56.4102	54.1774	53.3039	57.1008	58.0027	64.2505	66.9828	58.7948	54.6538	59.151	60.7955	59.1582	54.2438	56.1	56.1263	57.1885	59.9149	56.7737	56.5772	57.1518	56.7294	58.1023	57.866	62.3707	57.1276	64.1983	58.6946	57.8696	61.2337	60.549	60.1888	56.596	54.5598
Ldb1	6.37832e-16	30.2605	30.6306	34.7346	31.6893	31.4903	34.3684	34.2806	35.2265	37.0157	36.068	34.5732	36.2808	31.2311	33.3203	34.625	31.7977	34.9454	39.7178	34.3401	34.1276	30.5872	36.8916	37.3939	35.0092	35.8971	35.1813	35.9856	37.7785	36.58	36.6169	34.4315	32.1541	35.161	34.927	36.3502	34.2286	38.9704	33.9058	31.1618	28.2774	31.4886	34.4077	31.037	29.5924	29.4067	33.1583	35.4321	37.5081
Foxn2	1.63113e-15	11.5414	10.7921	11.8456	11.3125	11.7745	10.8256	11.2365	11.9248	11.2605	9.18931	9.13162	10.3788	9.13026	9.98153	10.2221	10.2422	9.87587	10.522	11.5374	12.0972	14.1038	12.965	12.9297	12.4837	12.8674	12.7435	12.4483	11.9026	10.8742	12.2418	12.115	13.2821	13.6289	11.5414	12.6619	13.5473	12.9943	11.6557	14.4114	14.4946	15.5371	14.7896	13.2138	14.723	13.3892	15.1909	13.4659	13.264
Vwa5a	2.37007e-15	8.80897	9.52246	8.00686	9.67586	10.1862	8.5058	10.1865	10.0149	8.20899	9.52346	11.2802	8.7613	9.30829	7.50436	13.0582	12.0943	9.63598	7.87707	9.42258	10.8201	13.7942	12.9072	11.7647	11.0433	11.612	12.7054	11.5366	9.32373	10.4285	9.03413	12.6657	13.5727	13.051	10.3308	10.7663	11.4756	9.8945	11.4199	15.0864	15.2931	15.5807	15.8336	13.6049	13.8888	15.5381	14.2491	14.0731	12.3135
Soat1	3.3983e-15	10.2975	11.2841	11.8885	10.5032	11.8203	9.90042	9.56025	12.3234	10.9167	8.7925	9.66877	10.2215	10.2493	9.81153	11.847	10.0637	10.1757	9.66929	10.7417	13.7291	14.007	13.5622	13.016	12.566	13.1214	14.9289	14.5036	12.8945	12.532	11.7924	13.6019	16.9403	16.3305	12.9538	14.2601	13.3131	13.2299	12.4616	17.19	16.5776	18.4047	16.3991	16.4125	16.4646	18.0837	17.0011	15.3091	14.0726
Ttc13	4.24907e-15	11.623	14.0139	13.0058	13.8483	12.3395	14.9542	11.9549	14.1504	15.0427	13.596	14.5357	14.0406	13.7335	14.0616	11.4038	12.4067	14.9737	14.569	13.1079	12.8777	12.7882	13.2155	13.5769	13.2793	12.7926	12.769	14.7688	14.8163	12.9777	13.3575	14.0011	12.8719	12.6746	12.8126	13.9132	12.7907	14.3086	12.5796	12.4647	10.5368	12.6151	12.8612	12.0684	11.8692	11.5544	13.185	13.3684	11.9163
Rab8b	4.98645e-15	29.2205	25.1234	26.3696	23.5961	25.2289	23.3909	24.0388	25.6268	24.2724	24.3308	23.765	24.9136	23.8557	24.0188	26.2642	26.2861	23.99	24.3972	27.3674	24.7975	29.6005	28.5308	24.2629	25.5573	26.1382	27.6216	24.2832	25.4047	24.5293	25.6768	24.8221	31.1455	29.2739	23.9101	26.9343	28.4818	25.5794	27.3998	36.829	36.9394	38.6193	34.4656	33.5093	36.5734	34.9938	36.6319	31.0627	28.1878
Gm11346	6.19051e-15	5.81148	5.90392	7.04718	6.0609	5.69635	6.71074	6.07877	6.69319	7.42462	7.4141	6.55979	7.0989	5.97664	6.02292	5.58373	5.44466	6.29737	6.98096	6.00951	6.50979	4.91407	6.14539	5.55156	5.21297	5.09613	5.28546	4.98925	5.95132	6.39971	6.57027	5.94739	5.72653	5.79296	5.50841	5.81058	6.7016	6.13756	6.05391	5.08636	4.13138	4.91736	5.53886	4.98659	6.14679	5.05815	5.43057	6.06076	5.77374
Bmpr2	6.23469e-15	4.75114	4.42794	5.21377	4.31637	5.14657	3.96293	5.15774	5.11539	4.02928	4.1143	3.93913	4.26833	4.78131	4.25004	5.37692	4.26201	4.09829	4.24928	4.43908	6.13729	8.10628	7.03156	6.2563	6.87289	6.50093	8.23312	6.21584	6.0629	5.41926	5.40808	6.18143	8.13681	7.99724	6.47692	7.19818	6.75564	5.6044	5.87701	9.76455	8.73145	10.2163	8.69979	9.27478	9.04456	10.8767	8.92864	7.77382	6.89445
Lck	6.41447e-15	32.585	33.9158	40.1059	37.5164	33.781	42.9018	37.6699	41.7702	44.0105	39.2216	41.6701	41.5151	35.6564	38.1047	39.352	37.0861	41.8425	43.0276	37.3134	35.2096	32.1929	39.2997	38.4726	36.9983	37.3916	34.0379	35.4054	38.6464	40.0561	44.6128	38.3827	32.2395	37.1233	35.8148	39.8687	42.2633	44.2649	42.1612	29.2466	26.7151	31.0961	31.8557	30.0173	30.1924	25.2246	34.6016	33.383	34.1743
Zc3hav1	6.58551e-15	48.5717	56.2777	53.6273	55.2135	54.8865	56.848	55.8141	54.6749	58.5696	54.6137	52.3644	53.6237	52.6198	57.1206	59.412	57.5259	54.0574	54.4891	54.3788	58.9251	63.554	60.7219	62.9944	62.6379	66.8475	64.3149	69.5843	66.258	55.993	62.2162	58.5515	63.1286	64.408	60.3706	62.1571	62.4942	60.1481	62.7209	69.545	63.3942	76.1265	67.3798	65.6638	72.7224	69.0949	76.4928	70.8968	59.6384
Rp2	6.67927e-15	19.9425	17.7911	16.9018	18.0388	16.7531	16.8735	16.7811	19.0166	15.8807	16.6661	18.1656	18.8256	17.0398	16.8059	20.1782	19.5026	16.833	17.5897	17.5051	17.0993	19.6369	18.7444	17.6614	16.8187	17.7692	17.7241	16.6916	16.4529	18.1474	16.1003	18.2965	18.5642	17.7552	17.2113	17.9521	18.1952	18.3507	17.7097	20.7693	22.0803	20.28	19.0815	19.9743	21.265	21.2409	19.8632	19.6351	17.9596
Agps	6.85588e-15	12.7649	13.0775	12.2753	13.5246	13.6376	12.6897	11.8444	12.4065	11.9911	11.5702	11.5569	10.873	11.2157	11.6087	12.7923	11.1571	12.3948	12.3576	11.4118	12.7358	14.4133	12.8495	12.5414	11.8664	13.764	13.8743	13.4925	13.7624	12.8707	14.0858	14.4692	14.2736	14.5832	13.3574	14.9415	14.0517	13.3539	13.4247	15.055	13.7481	15.2318	13.7892	13.6468	14.6498	15.4554	15.1665	14.7019	13.8882
Nhsl2	7.58952e-15	9.17601	10.5223	14.0371	10.5751	15.7299	12.6344	11.7891	20.063	11.0241	7.6856	9.01767	12.6253	13.5555	10.5158	15.8649	7.76533	9.31611	8.06497	9.98794	13.4453	18.6309	12.8109	17.0862	15.3371	15.8264	19.109	15.581	14.5559	12.6033	12.0403	15.8597	19.7095	18.5885	12.9942	14.6565	12.4484	14.4822	12.9727	19.7489	18.8863	25.0993	20.401	16.608	19.7283	20.6954	21.8324	15.6561	15.548
Ankle2	7.92862e-15	14.7428	18.9338	18.6492	18.6503	21.3346	19.3866	18.7889	18.4187	19.1042	15.5801	17.2052	15.7479	16.1496	17.1459	17.7261	16.6017	16.9129	17.2284	17.4841	19.1569	22.9259	18.5132	22.0193	22.0179	23.239	24.2293	22.1781	21.8587	18.1652	19.7728	22.9911	24.3762	24.1396	21.4485	21.8299	21.7261	20.1114	18.6531	23.4381	23.3649	25.6989	25.1569	24.039	23.7529	28.3157	24.6577	24.3298	21.5203
Xiap	8.26506e-15	24.0004	25.2821	25.6391	25.9701	28.2679	25.4484	25.8992	26.3077	26.1097	23.0986	23.7324	25.2505	24.7204	25.5974	27.9482	24.5679	24.2899	23.9781	26.467	24.496	24.8412	25.2558	26.0895	25.1046	23.9862	27.2023	24.3993	25.7147	23.531	23.6158	23.17	26.0002	26.2229	24.3742	25.1626	26.1038	24.1287	23.9798	26.8604	26.5589	28.1849	26.5053	26.9583	27.6898	28.2826	28.6328	26.1512	24.5987
Cd47	1.05368e-14	41.0882	45.2158	42.4979	46.347	43.0968	39.6017	43.2145	44.195	40.2498	42.2082	40.8074	41.6948	46.9992	46.3862	52.6761	47.9978	43.062	37.9545	46.5475	39.6796	53.4937	47.622	44.4557	41.6077	44.3857	47.0228	45.7983	41.622	41.197	39.4681	44.096	47.7952	46.3302	43.5023	42.8174	47.6318	40.7559	46.9571	52.3236	58.5511	55.89	56.9546	48.6228	58.3359	57.4414	53.9143	52.7687	44.8139
Rab43	1.38744e-14	18.9638	20.759	21.1845	22.1573	23.1672	19.8561	23.1177	22.2055	22.4673	21.574	18.7027	18.1741	21.3124	24.6745	26.3824	25.1034	21.2311	19.671	24.5196	21.0016	24.5897	24.1577	24.1622	24.9262	24.5391	23.81	25.0457	21.6355	22.6397	23.1509	25.538	26.8207	27.3385	25.0804	25.46	26.2479	23.112	24.0781	24.38	26.4027	24.6086	26.2009	26.1202	24.3237	26.5305	24.5232	23.1263	24.1589
Tgfbr1	1.53355e-14	14.233	13.6647	14.3379	14.7656	15.852	13.7667	13.8891	14.1172	13.807	11.1734	11.264	13.3217	12.1567	12.5316	11.4924	14.2364	13.3944	13.7162	14.1548	14.2257	16.5608	14.7181	16.0506	14.6649	14.7056	16.8093	14.9512	15.0519	12.2468	13.9463	15.8322	16.2565	16.774	14.7093	16.3539	16.2316	13.9242	14.5844	19.9059	18.435	18.4483	16.4716	16.9712	16.6695	18.7945	16.1694	16.621	16.9808
Lat	1.61501e-14	18.1481	19.1084	21.8291	19.5136	15.6382	20.3532	18.8442	23.6172	23.3269	24.4561	22.9348	23.5881	19.1507	22.2459	19.4987	20.2613	22.2107	24.7297	21.3997	21.587	17.6829	20.7864	19.5455	18.1768	19.9362	18.4737	19.9073	20.2345	22.1227	23.0734	19.9898	16.6497	19.2068	19.4913	20.8512	21.1317	24.5999	21.3852	17.1586	16.647	17.5324	18.661	17.5299	16.8305	14.8108	19.325	18.5184	18.4561
Cnnm4	1.74956e-14	3.11984	3.0948	4.08221	3.02146	3.58885	3.14825	2.92886	3.62064	3.073	3.32068	2.89738	2.83058	2.8993	2.64717	3.54522	3.21324	3.13869	2.86176	3.43401	4.48767	4.27563	4.66202	3.73939	3.95088	4.46846	4.2055	3.74608	3.5212	4.02879	3.87398	4.01999	4.85473	4.22039	3.85387	4.24953	3.80118	3.91812	3.83283	4.27003	3.80157	4.51394	4.0599	4.70723	4.14176	4.09941	4.74564	3.70801	4.2842
Trib2	2.79801e-14	18.7802	18.5688	20.2965	19.5675	18.5551	20.505	19.1942	18.236	22.1987	22.2005	19.2562	22.0605	17.8027	21.6145	18.5533	19.6588	19.3519	22.4894	20.6878	17.8975	16.4447	19.9003	20.2359	17.7652	18.3222	17.3175	19.4432	19.7509	21.3027	19.7883	20.1137	15.7266	18.3332	19.915	20.3432	20.6272	23.5087	19.9111	14.3172	12.7587	15.4499	17.4721	15.0715	15.5719	13.7363	18.053	17.4016	19.2931
Inpp4a	2.83564e-14	7.42238	9.49072	10.5708	9.29817	9.62118	7.98109	7.60767	9.33393	6.59728	7.26791	7.73176	8.49173	8.62161	8.91295	8.80397	8.36781	7.31694	9.75601	9.06662	9.47201	10.1957	10.2873	9.31972	9.49309	9.90832	9.70695	9.76302	8.38144	9.46587	8.3833	8.76964	11.4189	10.309	8.81749	9.11852	8.1428	9.91929	8.92362	11.0832	9.40844	11.4375	9.87426	9.33065	12.1765	11.0585	10.9712	9.5194	9.4905
Plcb1	2.84659e-14	1.10112	1.15857	0.816442	1.34886	1.49663	0.800871	1.30786	1.22902	1.07448	1.3784	1.20453	0.988455	1.55138	1.2143	2.09759	1.27191	1.21949	1.21408	0.942258	2.09307	2.84397	2.96674	2.40184	3.08663	2.58543	3.45588	2.25428	2.29374	1.85396	1.58058	2.60198	4.41029	3.25266	2.76429	2.79998	2.23387	2.09545	2.71247	3.34381	2.70796	3.88156	2.88543	2.96123	2.53189	3.27292	3.06999	3.20927	2.93652
Zeb2	2.86643e-14	24.6529	24.2029	21.8147	24.8011	25.1983	20.8917	24.0572	27.7527	21.4465	19.0469	23.0488	24.2845	25.2799	19.7688	26.8551	22.7605	21.431	22.0124	23.1586	25.6667	34.3985	28.2418	30.85	27.8071	27.3936	32.348	28.0293	28.306	25.6702	24.4371	28.5667	33.8464	30.9003	26.9367	28.644	26.6443	26.4349	27.3998	35.1336	35.5334	39.0772	35.8576	34.7246	34.3927	35.4235	36.1549	34.2829	27.6203
Sec14l1	2.88733e-14	13.295	11.6809	17.0737	13.2908	15.7451	13.3524	12.6917	16.1434	13.5814	11.7373	12.5661	13.9732	14.1405	14.0616	17.7852	14.1249	12.075	12.3721	12.4797	16.106	19.811	16.2593	17.2587	18.3551	17.6646	19.2487	16.1446	16.4529	16.2756	14.9691	17.14	22.0343	21.5321	18.543	17.6423	16.8981	16.9744	17.8276	22.9357	19.1988	23.7146	21.5465	21.5527	21.7626	21.6872	21.4165	18.1172	18.0873
Dennd5a	2.89189e-14	26.9367	28.853	32.5288	28.0924	29.169	24.4404	25.5308	31.5394	25.3146	25.8136	27.9808	28.2159	28.815	28.3417	30.3707	27.6249	26.229	26.8399	29.7335	34.2163	36.8168	32.8846	33.7121	34.9543	32.1011	37.4048	31.2118	29.0747	29.9842	28.3421	32.6831	36.5985	36.1959	32.6873	34.0458	32.7333	31.7541	31.6848	39.6234	37.113	42.032	34.5671	38.3283	39.5443	39.837	38.2097	33.4914	31.8194
Apaf1	3.20454e-14	10.6034	9.47484	11.7167	11.0247	12.2785	9.66568	10.5181	12.0411	10.0141	8.01976	8.83862	10.1541	9.76608	9.30152	9.30621	9.14881	10.2557	10.2474	10.3439	12.6826	14.3359	13.0228	13.6056	13.3754	13.0318	14.8399	13.708	12.2994	11.9259	11.56	13.7946	14.7864	15.2956	12.288	13.145	13.4572	12.5727	11.3609	14.584	12.9843	15.8097	14.8331	14.8899	15.4987	16.7448	16.1205	13.3467	12.3135
Cd3g	3.29824e-14	18.8618	19.5052	20.7262	21.9775	18.5857	24.2056	21.7915	21.1093	26.6362	22.3258	22.1861	23.3635	19.8628	20.1816	20.8577	20.2613	24.6897	25.8859	20.3109	20.7355	18.1085	24.5238	20.4804	19.192	20.8628	18.9819	19.2442	22.3546	22.4436	24.8865	22.757	18.5813	22.0831	19.2693	22.3007	25.7075	24.9346	23.2722	18.7913	18.869	19.9529	19.183	18.2143	18.2647	15.224	18.7257	21.565	21.5487
Fcer2a	3.29904e-14	66.9441	83.7341	77.1752	76.5795	76.7251	79.5071	95.8788	72.612	92.8132	80.2185	83.7146	86.2427	77.0859	78.1522	84.4945	78.8806	90.2223	87.674	81.9974	71.448	63.4379	77.4242	76.3843	75.1079	73.3634	78.6847	72.601	92.605	76.6896	77.5261	76.2284	64.6158	68.3596	75.5237	72.7623	73.9338	81.2638	71.6445	55.5732	44.8724	50.94	57.8101	58.0652	50.0817	60.2184	58.819	75.8083	69.6396
Flvcr1	3.48668e-14	3.73158	3.57092	4.82703	3.83078	4.68842	3.9215	3.61042	3.40473	3.44906	3.75926	4.02052	3.61685	3.86574	2.96289	3.6634	3.21324	3.75843	4.24928	3.97842	5.01981	6.53919	6.60774	5.2783	5.37759	5.1858	5.83179	4.37595	4.63707	4.79533	4.60229	5.30033	6.49577	5.91393	4.60043	5.15394	5.53062	4.48848	4.48147	6.24806	6.76991	6.99988	5.79986	5.79674	6.05898	6.62848	6.58029	5.85476	5.31979
Dcaf11	3.54822e-14	18.2909	19.8385	18.2768	21.33	19.8074	17.8815	18.0705	17.8042	20.3828	17.2508	17.8075	18.3538	18.4131	20.0602	20.001	20.3059	18.9921	18.3557	19.243	18.2522	21.8425	18.5325	19.3586	18.9587	20.7581	19.9983	20.3714	19.379	17.773	18.5951	21.0361	19.0771	20.2014	20.2379	19.6866	20.9875	20.7065	20.2452	19.8431	20.0667	20.2255	20.575	19.4016	21.6016	22.7782	20.9395	20.535	19.7896
Septin6	4.59875e-14	29.3632	30.4719	31.5691	33.0022	33.5672	36.412	36.0858	34.7448	37.5744	34.084	35.6149	34.3263	31.6126	32.3975	34.5955	33.8283	33.9258	34.5001	34.4448	31.7685	31.0128	34.6184	32.6334	33.9392	33.0277	34.5588	32.886	36.4394	34.1912	34.9278	34.6793	30.6498	33.6556	32.8285	34.4422	35.0933	36.3294	34.7117	30.6908	26.854	29.5696	30.3478	31.2745	28.685	28.9108	29.4156	34.3045	31.4222
Tmem43	4.71425e-14	13.764	12.9982	16.4005	13.7224	12.6144	13.2282	12.0286	15.4458	12.8507	13.4289	12.5661	12.4455	13.7335	12.3616	12.556	13.4108	11.4752	14.3666	12.7938	15.7335	17.8377	13.8127	15.5329	15.3234	15.124	15.8945	15.8794	13.9608	14.5999	13.5899	16.3966	17.077	15.3493	14.9514	15.6353	15.0966	16.9992	14.1913	18.3203	16.7338	19.157	17.0226	17.2645	18.455	15.8026	18.53	15.1898	16.2856
Sh3bgrl	5.35637e-14	23.3682	22.0921	21.428	23.0026	23.9308	20.726	23.0256	22.1722	21.0705	22.0543	20.5421	21.9257	22.2534	20.2788	26.0869	24.9696	21.9908	21.9691	23.3261	21.179	24.1254	19.5343	20.279	20.454	22.6262	21.7771	21.1173	20.3833	21.2135	22.0972	23.1838	22.5984	22.8627	21.1055	22.8458	24.3563	20.6321	23.1936	26.8918	28.9718	25.7099	26.7228	24.8492	26.1678	29.5554	24.3275	25.9561	24.1164
Zbtb34	5.41971e-14	4.15979	4.85645	5.04189	5.21561	4.97858	4.28051	4.4025	4.66697	4.2012	4.23961	3.67869	4.80749	4.45069	4.44433	4.28381	4.01655	3.63848	4.58171	4.71129	5.26814	5.28166	4.8932	5.19201	4.25268	4.93174	5.34899	5.51967	4.81065	4.36749	4.36985	4.76342	6.32483	5.36286	5.12504	5.2035	4.84605	4.71166	3.97042	5.8085	4.73894	5.54975	5.39387	5.08437	5.22477	5.83505	5.69965	4.91149	5.09281
Cirbp	6.03396e-14	11.8676	15.4105	15.8562	14.8375	13.7751	13.3386	14.4601	12.9047	15.1501	14.7655	14.6334	16.2646	12.3602	14.3773	10.9606	13.2769	13.9142	19.5698	12.9613	16.5671	14.3359	16.7024	15.1158	18.5609	16.6185	17.2921	16.4098	17.0232	17.0065	15.7439	15.1989	14.4958	14.9192	15.9804	15.3255	15.7452	15.8213	14.4468	14.8823	14.321	14.9483	14.4851	15.7001	13.3473	15.7034	15.1787	17.1089	16.1296
Atp2c1	6.47675e-14	24.1431	22.6634	23.949	22.4631	21.0292	21.5959	19.6915	23.966	21.0167	23.8504	24.1719	24.4193	22.7112	19.1616	21.5372	22.2249	21.0112	24.5273	22.1954	24.1235	24.9186	26.3154	22.911	21.2497	23.6574	23.0095	23.0732	21.5487	23.5488	22.0662	23.3077	23.4873	22.5804	22.7802	23.0565	22.4828	22.6904	24.6677	26.9546	26.4027	27.727	28.0133	25.4498	26.2117	24.9271	25.4161	25.3272	23.8894
Bpnt2	6.96326e-14	6.01539	6.71333	6.3883	6.38463	6.21559	5.84083	6.77875	6.27798	6.83366	5.61801	5.95752	6.55975	6.35812	6.09578	6.20414	5.9802	6.55726	6.31611	5.842	6.75812	6.81005	6.28024	6.48641	6.63967	6.56071	6.81011	6.96174	6.9804	6.07884	6.55478	6.84225	6.94022	6.72037	5.26628	6.69022	7.2961	6.05077	6.62392	7.75513	6.99558	6.98898	7.30782	6.88625	6.21996	7.50457	6.60475	7.26423	6.58235
Tmem164	7.78381e-14	16.007	15.6327	18.5347	15.8986	16.7378	14.9542	16.7258	17.771	16.0634	14.0555	14.5357	15.9276	14.3185	15.5187	15.5399	15.0844	13.8142	16.6213	15.4949	17.3653	21.1266	17.4922	17.1581	19.1096	19.3085	20.2779	17.9514	16.0934	17.2026	17.1385	19.4391	21.5557	20.7391	19.1281	19.2034	18.8798	17.2844	17.8866	22.3706	21.1777	23.8781	20.4445	22.6143	23.87	22.7286	23.1778	20.6868	18.5554
Foxo3	7.84505e-14	24.8364	24.3616	23.6482	21.9415	25.5649	24.7303	25.844	26.5901	24.2939	25.1453	25.2788	23.7005	27.8231	28.026	32.5274	30.7489	25.4294	24.3972	26.132	24.4427	29.1555	26.1227	26.3627	27.4778	26.3475	27.2404	25.4767	26.6693	24.3688	24.685	25.6068	29.4019	29.7578	29.2369	26.9591	26.302	25.4802	30.2106	28.1477	27.6698	29.6132	29.1008	29.9894	29.4168	28.8447	28.1436	25.8694	26.8685
Sort1	8.00937e-14	12.1735	10.7445	14.9824	10.9528	13.4391	9.5276	10.2602	14.6486	8.44537	10.6512	11.5732	11.1201	10.9868	11.0501	14.0923	12.5852	10.6356	11.2736	10.7208	17.5605	19.25	16.9143	16.3527	17.1068	15.0194	17.3937	14.2384	13.1301	15.9012	12.0093	15.8322	20.701	19.9729	16.3436	17.1839	15.2047	15.2261	15.0365	22.7002	22.549	22.3517	19.9225	23.7457	20.8552	22.7286	19.0437	15.8729	18.8817
Arhgap11a	8.20997e-14	4.26175	4.34859	4.75541	4.80196	5.48255	4.63953	4.67881	5.11539	5.27567	4.07253	4.65533	4.33572	4.57785	4.05576	4.10655	4.70829	4.45814	4.46608	5.06725	4.98433	5.99748	4.8354	5.65224	6.51621	5.70886	6.26378	5.73515	5.69095	5.27664	4.64878	5.63074	6.1197	5.65855	5.93213	5.79819	5.26039	5.14563	4.79596	6.57773	5.65895	6.96717	5.81436	5.85261	5.94189	7.22356	7.26523	5.95234	5.22049
Magt1	8.41689e-14	8.23802	8.72892	9.56812	9.08236	10.7513	8.24344	9.3392	9.4668	9.30495	8.27038	8.48052	8.64898	8.24013	8.59723	8.56762	8.68021	8.41648	9.33686	9.3807	9.0463	10.5246	10.8267	8.5287	9.79489	9.37031	10.6217	10.3763	9.81967	8.73498	9.00314	10.9724	11.9146	9.90583	9.20086	10.4318	10.3947	10.2913	9.43467	11.2088	10.259	12.2225	10.4977	11.0767	11.4008	11.5379	11.5094	11.6228	10.6112
Gimap9	8.54104e-14	11.2151	11.1571	11.8885	10.701	11.9883	14.4985	11.2918	11.8584	14.0004	13.6378	13.1684	12.7825	12.3348	12.5801	12.5265	11.7149	12.2749	13.1381	10.6161	10.2702	10.0023	12.888	11.9085	11.3862	11.7017	11.0029	11.3708	12.473	11.9438	14.4577	12.1013	11.2821	11.5456	10.8554	10.7167	12.0881	12.5727	12.7171	10.1099	10.8839	10.3145	10.2802	11.5795	9.61533	10.2485	10.1762	13.2925	12.4128
Slc50a1	8.55495e-14	11.0928	11.7444	10.5564	11.6002	11.408	10.9084	12.8207	11.1276	13.2805	12.0505	12.8429	12.5129	10.6816	11.9973	11.6697	10.8224	12.3548	11.9818	11.7887	11.6005	10.5246	13.0806	12.7283	12.1407	11.6568	11.7017	12.5311	11.7539	12.0507	12.5982	12.8172	10.718	10.9542	11.6221	11.5096	11.5837	12.4239	11.3806	9.65466	9.68618	10.14	11.0922	9.56811	10.7422	9.15756	10.9957	12.2191	11.1077
Mtpn	9.53154e-14	48.3474	50.8658	51.6793	53.2532	59.804	49.9716	50.1222	51.2038	52.112	47.7426	47.4323	49.5575	48.7032	48.5476	51.1989	50.4523	48.6397	46.2362	49.1231	50.5528	57.4211	60.5677	52.7255	52.7744	54.0399	57.5048	55.1304	52.2352	51.1086	51.5395	56.7617	56.7867	55.2818	53.1471	56.3589	56.6573	52.0267	53.0307	64.2859	61.5541	64.4382	61.435	63.4568	62.0972	63.1276	61.84	63.9036	56.0351
Pym1	1.02884e-13	7.72824	7.31642	7.90659	7.21193	8.01765	10.1213	9.21026	7.97204	9.63804	8.41657	8.65957	8.35694	7.60431	8.93723	7.00182	7.43062	9.03623	10.3052	7.41243	7.78691	7.13894	8.66905	8.34173	8.73858	8.44374	8.47452	8.32094	9.29893	8.98455	8.13536	8.54937	7.14535	8.89777	7.99022	9.06896	8.88142	9.41093	7.64601	8.16329	7.39483	7.82853	8.61279	8.52051	7.80057	8.06658	8.81856	9.86635	8.21376
ND2	1.17829e-13	206.746	205.653	188.397	195.208	196.852	243.782	209.957	217.105	254.017	260.266	246.309	245.698	228.842	202.836	204.205	213.77	229.564	237.006	221.242	188.553	186.367	233.64	196.347	194.361	186.808	187.99	181.038	254.828	195.86	228.503	205.157	181.249	202.082	188.88	190.659	212.253	226.891	215.543	230.958	223.841	208.426	241.825	235.557	184.872	191.978	209.028	268.083	238.596
Hvcn1	1.18868e-13	22.7157	25.3139	25.1808	23.1285	25.9772	27.851	26.2124	22.3882	28.1727	21.929	24.53	22.5323	19.9136	23.8974	22.5122	22.4257	23.6501	25.9148	22.677	20.363	20.9718	20.4589	20.9406	21.8945	24.3449	21.8406	24.1838	23.0118	22.1227	23.8637	27.8646	18.5813	20.9676	22.0336	21.5574	25.7795	25.2074	21.6408	14.3172	16.3172	15.7443	19.5745	17.4461	17.7964	18.3812	17.8328	22.53	20.7401
Tor1aip2	1.35775e-13	15.273	17.934	15.7845	18.3625	16.1422	17.1773	15.6022	16.3427	16.9982	14.2225	16.1146	15.9725	15.056	16.1259	18.7601	17.2712	15.9533	15.0026	14.8249	17.8443	21.4555	20.8635	18.2655	18.5883	20.519	20.1254	20.4543	19.4038	16.8104	17.6189	16.7133	19.8292	20.6584	19.229	19.2034	17.7448	17.4704	19.3411	24.694	23.3475	26.6257	22.3729	21.413	25.597	23.6212	25.9175	23.0287	18.7824
Arhgap26	1.37634e-13	12.6017	16.2834	16.1283	16.2943	16.3866	15.1751	16.0074	14.931	14.2905	15.6845	15.5775	13.6811	14.1913	12.483	14.9195	11.3579	12.7147	14.5256	14.3223	18.7489	21.8231	19.3223	19.8907	19.0959	17.6646	21.0402	19.3106	16.0066	18.4683	17.092	20.0587	21.248	19.7176	20.0361	19.1786	15.9613	17.9663	16.6679	22.606	23.6773	24.118	20.691	23.0054	23.4895	23.9353	21.8813	18.4642	18.1866
Dstyk	1.51006e-13	7.32042	7.33229	7.6058	7.98528	8.64379	7.67731	7.58925	7.92222	7.47835	6.36986	7.08066	6.89672	6.84134	7.28579	7.44497	7.76533	7.11703	7.68918	7.6637	8.85118	8.66733	8.99654	9.88063	8.97179	9.86348	10.266	9.24917	9.03856	8.37845	8.60024	8.63197	9.65819	9.22035	7.44543	9.19285	8.62921	9.10095	7.88188	11.3658	9.84241	10.9141	9.26527	9.54017	10.3764	10.6452	10.2496	9.37845	10.0438
Rnf145	1.51007e-13	31.1373	34.5824	37.012	34.0993	33.1702	36.3015	36.2884	37.07	39.7771	37.5717	36.3962	34.7756	34.2321	38.3475	37.7566	35.7027	36.9046	38.8506	36.2665	33.9502	33.5472	36.7953	34.8627	32.1421	34.5969	33.7837	35.4552	37.1709	35.7778	35.6096	34.3351	32.7865	36.962	36.7429	35.0989	36.2283	39.454	37.3849	32.6846	30.7944	32.3826	33.1317	31.7214	32.9	32.911	31.3114	36.4621	35.749
Itpripl2	1.51746e-13	6.01539	5.55477	6.37397	5.39546	6.10869	5.2747	5.13932	6.72641	5.38312	4.32315	4.6065	4.06614	4.98477	4.22576	4.75651	5.3554	5.0379	5.44891	5.4651	7.14835	9.17035	6.45362	7.47879	7.50393	7.57695	7.97901	7.21038	6.53405	5.54404	5.67151	7.10382	9.52143	8.26606	7.66738	8.26366	5.99901	7.71225	6.28978	9.2465	9.26957	10.1073	8.45329	8.70209	8.25426	8.99226	8.34155	7.14497	8.12864
Ttc9c	1.53099e-13	8.48271	8.47499	8.95221	9.63989	8.8576	8.851	9.06289	8.60316	9.28346	9.29373	8.36658	9.00842	8.85051	8.08722	9.01077	9.84055	9.41607	8.10833	8.43844	8.30131	8.35778	8.64978	8.58623	9.15013	8.68285	8.52534	9.00054	9.70809	8.55672	9.11161	9.63697	9.55562	8.74992	8.35341	8.89551	9.65607	8.91497	8.37327	8.75984	8.28012	7.87214	9.97575	8.89764	8.72258	8.64513	8.21924	8.9014	8.95143
Grk5	1.54296e-13	14.6816	11.5222	12.6907	11.924	11.4538	11.7507	11.8444	12.1574	9.5091	12.8024	13.966	13.2992	14.4457	12.8958	14.4763	15.1736	11.5152	10.9412	13.5476	14.4386	15.4	13.4274	13.7926	13.1147	14.4365	13.7981	12.5974	12.3118	14.7247	13.0476	14.2627	17.1967	15.8601	14.4066	12.761	13.5293	12.9075	15.3706	18.0691	15.6229	15.5698	16.4426	15.7979	16.2012	17.8357	16.6831	12.6961	15.2642
Tm6sf1	1.81138e-13	7.56511	8.20518	9.23868	7.82341	9.7739	7.51161	8.36291	8.55334	7.3709	6.4534	7.50388	7.1663	7.9858	7.72293	9.5721	6.82814	6.9371	7.21222	7.91497	9.01082	10.6987	10.1332	8.96017	9.47937	9.57953	9.96106	9.99508	8.56742	8.59237	8.72421	10.2703	12.342	10.4703	9.28157	9.27958	8.07074	9.00176	9.04156	9.02672	9.06127	9.99828	9.22177	9.87541	8.94211	10.0006	9.47904	8.31592	8.80957
Wasf2	1.86474e-13	47.022	50.1992	51.0348	49.5123	52.3973	49.4883	48.5196	55.4555	52.6815	52.3582	49.7111	48.8836	49.1356	52.7248	55.335	51.0325	51.6784	50.023	54.1275	52.0251	54.9834	49.1439	55.1705	53.9268	52.7547	52.4607	53.5391	53.0783	54.1569	51.1521	54.3387	53.932	54.7576	55.2052	55.7518	55.2882	54.7049	55.3697	55.2121	50.7396	54.1128	56.3891	52.9808	55.0284	54.5982	52.0063	50.1557	53.1695
Mcm7	2.09189e-13	7.5855	7.66558	7.6058	7.03208	7.62059	8.16059	7.69977	7.07519	9.14378	7.8318	8.56191	6.82932	8.08753	8.50009	7.44497	7.4083	8.21657	8.00715	8.68971	8.30131	6.2103	7.22421	8.55746	7.87432	8.08507	8.32206	7.95628	9.00137	8.46759	8.19735	7.98492	7.23082	7.84939	8.25253	8.58578	8.61119	9.00176	8.07843	6.57773	6.40538	6.90175	8.40979	7.61258	7.3176	6.77725	7.65662	8.2075	7.93003
Crebzf	2.10203e-13	17.3529	17.7118	19.0217	19.4057	17.3334	16.9564	16.5048	17.5053	20.1357	17.9192	19.0445	18.9154	17.0398	18.3116	17.1648	15.4191	16.9329	19.2229	18.4892	17.0815	15.6902	17.7041	17.4313	17.0793	16.7978	16.2502	16.9402	18.5607	17.2739	19.2459	18.0211	16.7181	16.6665	17.8771	17.2954	17.0963	17.7803	17.8079	15.526	14.6855	14.654	16.0221	15.1553	14.1669	14.381	14.8485	17.239	16.9666
Dnajc9	2.12524e-13	13.397	13.1727	12.0747	12.7513	13.9736	15.4513	13.9627	13.1207	14.8063	14.682	16.2123	12.9173	13.3012	12.6287	11.9356	12.429	15.1737	14.6123	14.1129	11.5473	12.8269	13.3889	12.7859	13.0187	13.5548	12.4005	11.9013	15.8206	12.6212	15.5424	14.0011	11.5727	12.6343	11.723	13.4176	13.9797	14.2714	14.0734	11.6484	11.4047	10.0964	12.9917	12.9344	11.1228	11.7197	11.1547	13.2491	13.3775
Ltb4r1	2.14913e-13	1.54973	1.3014	2.11988	1.81647	2.47402	1.80886	2.28414	2.42483	1.52575	1.44105	1.02548	1.32543	1.0173	1.79716	2.48166	1.27191	1.59933	1.85003	1.65419	2.55425	3.30829	3.33277	2.34431	2.90829	2.55554	3.41776	2.48634	2.56651	2.10353	2.07645	3.23527	4.11969	3.93814	2.88536	2.72564	2.14379	2.98819	1.769	2.85715	2.22192	3.18375	2.66793	3.12884	3.05876	3.2068	3.06999	2.61296	3.0642
Rassf4	2.23417e-13	17.8015	23.5046	23.419	25.7723	34.3614	23.2667	25.0151	31.2238	24.079	21.0101	21.0955	21.9931	24.0591	22.5617	33.7682	23.3852	22.5306	22.764	23.3471	37.6752	45.2133	38.3942	37.8829	36.4771	36.7191	44.7612	38.4388	30.0418	34.6012	30.4805	45.7894	46.8379	43.2792	37.7921	41.7023	35.5977	36.813	33.6503	41.6799	41.6263	47.9743	43.8759	40.9124	38.2125	43.0769	42.4294	34.7057	37.4229
Vim	2.32305e-13	78.4039	76.1479	80.2691	80.1765	92.852	74.7571	71.1032	104.234	80.6716	78.2135	68.3976	70.4499	91.4298	64.4792	93.7711	80.7103	64.713	83.0923	79.1078	112.103	129.546	140.496	114.943	99.9792	118.362	128.071	112.714	91.9974	107.351	98.1512	129.838	132.924	122.27	98.5259	118.144	105.424	123.83	100.302	125.15	130.763	153.18	129.482	117.276	125.058	114.618	123.705	111.88	116.17
Myo1e	2.33789e-13	17.2101	18.4418	17.4317	15.9346	18.3413	19.3175	17.26	16.3925	20.415	17.23	19.3864	15.8153	16.404	18.0445	17.5784	17.5836	17.0129	17.662	17.3166	15.8399	16.1739	12.0211	16.6691	17.2577	17.4255	15.6785	17.3381	19.4782	18.2187	18.9825	16.6444	12.5471	14.7311	19.229	17.3946	18.2673	17.4704	18.1814	13.0142	12.533	12.5496	15.0071	13.4233	12.4399	13.1743	13.4664	17.9329	16.6403
2410002F23Rik	2.37176e-13	6.99416	9.1733	9.21003	8.6687	7.3457	7.67731	7.9945	8.10491	8.74623	8.87604	9.03395	8.85116	8.08753	8.03865	7.00182	8.74715	8.41648	9.23569	8.56408	7.89334	7.91281	8.16817	8.34173	8.25844	8.29429	7.62326	8.32094	8.10867	8.21802	7.67049	7.07629	7.17954	7.16391	8.0104	8.52383	7.33213	8.4686	7.35118	7.37836	5.93669	7.31608	6.98883	6.49514	7.55177	6.57889	7.38754	8.10992	8.00096
Smc4	2.39465e-13	49.6728	52.4211	57.0506	56.7602	48.7015	55.3291	50.638	53.6618	59.4507	58.185	59.0381	58.6109	50.6361	52.5305	50.8149	48.9796	59.1153	62.265	56.4517	46.8102	41.2279	48.643	47.7923	45.0099	46.5078	41.9152	45.9475	55.5704	49.1298	52.2058	46.7531	37.9319	44.9862	47.8203	49.2103	51.8653	50.5388	50.731	44.6312	38.5711	40.6037	45.2244	40.1861	43.9056	40.0023	44.8145	49.9606	50.3323
Cbl	2.42218e-13	60.5617	66.6889	71.9471	65.2491	64.2328	60.7557	65.3191	68.7589	61.2236	60.4406	61.6262	65.3279	62.9708	63.9935	69.3387	60.2929	60.9146	57.6255	65.4974	61.3197	68.2746	58.8917	68.3734	66.9866	65.9209	67.9868	64.8602	63.4559	63.4802	62.3401	62.2273	70.7355	66.6258	70.7215	70.0119	64.0975	66.2857	65.394	65.1494	54.8016	68.0253	63.5519	61.613	67.1902	71.9381	72.4566	58.9162	60.603
Acap2	2.48752e-13	20.5543	22.2191	26.6704	22.6789	22.877	23.3909	25.0151	26.4904	23.95	22.472	22.3	23.4084	22.6349	22.3674	23.6348	21.0646	22.0708	22.5039	24.7919	23.7332	25.6538	21.0754	24.6225	25.5847	25.1369	26.5544	25.1452	25.8014	22.6753	23.3369	25.7582	27.778	26.4245	25.7059	27.5909	25.0409	26.7821	24.8643	30.5025	25.2743	30.8998	27.9553	27.1958	30.3388	31.6547	30.0638	27.1596	24.2582
Cbx7	2.9102e-13	8.0545	9.71291	9.88324	8.97445	8.50635	9.21001	9.02605	9.0682	10.1645	10.1082	10.3687	9.50265	9.13026	9.78724	9.71982	8.32318	9.03623	11.4037	9.98794	10.1815	8.45452	7.68655	10.3121	10.0007	9.96809	8.77945	9.51438	10.7372	9.50152	10.7232	9.29279	8.92314	7.87627	10.2097	9.77515	8.10677	10.874	9.13983	7.84932	6.59632	6.57466	8.67079	7.16561	7.05417	6.97561	7.412	8.13161	9.34864
Tmem170b	3.11227e-13	7.93215	8.09409	9.09545	9.19026	8.46053	8.05013	7.9945	8.30421	8.57431	7.56029	7.61782	7.77285	7.42629	7.52865	8.27219	7.45293	7.05705	8.06497	7.24492	7.34347	8.37713	8.68831	8.14037	7.79201	7.9954	8.22041	7.8071	8.46823	7.21973	7.51553	7.97115	8.171	7.60746	8.29288	8.2141	7.99868	6.85671	7.64601	10.1727	8.60994	10.1291	9.61326	9.1351	9.8495	10.0502	9.57689	8.53277	8.15701
Zfp869	3.19087e-13	11.623	11.6968	12.0747	10.737	12.1257	12.1511	13.3549	11.493	13.3342	12.865	12.4685	11.9289	11.4701	11.5115	9.92662	10.1976	11.855	11.9096	13.4219	11.9021	11.2018	11.7321	10.6573	11.4548	11.3281	11.905	11.6029	12.7209	10.9989	12.6757	11.5368	10.5984	12.0563	11.4405	11.5096	12.3583	12.9819	12.3633	10.7379	11.2311	11.2521	10.9037	10.8671	10.2007	10.9428	11.9497	11.5577	12.0582
Jakmip1	3.21893e-13	13.0299	14.982	15.1973	13.9023	14.6914	16.0036	14.5154	15.0638	17.3635	15.0162	14.7961	14.5797	13.0214	14.4259	14.7422	14.8836	15.0337	15.1327	14.4898	13.7114	12.4399	10.3836	14.8425	14.171	13.9733	14.0141	14.802	15.6594	14.386	13.7914	15.0474	12.171	14.1665	15.1935	14.6565	13.8896	15.3625	15.5869	10.8949	10.7451	10.8705	13.2672	12.1801	11.5179	10.2651	12.2188	13.3575	13.3349
Ccdc50	3.25996e-13	28.2621	34.5824	31.0821	33.4698	35.2318	34.1889	33.949	28.1845	34.8237	28.633	31.334	30.9117	28.2046	30.6246	31.5525	30.6374	31.107	32.6212	33.2931	31.6798	36.3138	32.5763	36.1139	34.7074	34.7015	36.2613	34.4441	37.0717	32.6047	34.8194	35.6843	34.4447	35.8061	32.425	35.7927	38.1919	32.3865	31.8617	41.4287	36.5054	37.9433	38.569	35.3112	37.1588	41.9694	35.7023	39.4437	37.3378
Prkx	3.60881e-13	9.78775	11.3	11.3013	11.7801	12.5839	11.4745	11.4944	13.1705	12.1308	11.779	11.7197	10.8056	12.6908	12.0701	11.2265	9.61741	10.7155	11.158	11.6631	14.882	15.9224	16.8757	15.3315	13.4028	13.8089	15.8437	16.1446	14.37	13.4055	13.6829	14.0975	16.1198	17.1101	13.3977	15.9698	14.4301	13.5026	12.8744	16.4993	16.4908	19.7349	17.0081	16.3566	17.0354	17.8357	20.6827	16.209	14.5408
Cd79b	3.62299e-13	92.2291	106.794	99.4197	100.985	116.538	108.918	110.007	88.4232	118.934	94.3366	100.659	89.0733	79.4511	106.713	98.055	101.351	106.835	106.073	103.627	87.0219	89.8655	92.1231	103.797	116.729	110.8	108.517	109.515	115.059	101.843	112.95	124.689	81.8296	105.765	119.894	116.323	122.484	106.037	104.174	68.8856	75.1981	69.1484	89.1293	83.6407	78.796	89.03	77.7893	116.542	97.9834
Ppp1r15b	3.68644e-13	27.9563	32.2335	31.3113	31.9591	33.4298	30.723	30.0991	31.556	33.0723	28.2989	28.7296	27.7891	27.0856	26.4717	29.898	28.1605	30.2873	32.3177	29.88	35.2451	40.8796	38.1438	37.2933	36.8886	39.8873	37.9511	35.7701	36.8486	35.8669	36.9578	37.1161	40.9746	39.9996	34.1804	37.5272	37.2912	37.2593	36.5397	42.6532	39.4217	43.1878	41.44	40.3118	41.8128	41.9198	39.971	40.6797	39.5792
Tbc1d10b	3.81846e-13	12.8872	14.49	15.4837	13.1469	14.447	14.3881	16.5048	16.3759	14.7525	14.494	15.5286	14.2652	17.0906	18.3602	18.0215	17.6951	14.6339	14.2654	14.6573	16.3188	18.0311	16.9913	16.2376	16.8461	17.007	17.4446	15.8794	16.1058	14.9743	15.4804	16.6169	18.8377	18.1988	17.4534	16.0565	15.6731	15.3749	16.3534	16.8446	16.161	18.1975	16.2541	15.8817	17.9281	18.8771	17.6494	16.4042	14.6401
Mfsd14b	3.84202e-13	10.6238	12.1411	18.4201	13.5786	16.4629	14.029	13.7601	13.1705	14.4732	11.1107	12.615	11.5919	12.5382	12.7987	15.7762	11.4918	12.1949	14.7713	13.401	18.3232	20.6236	20.5938	17.5176	18.6295	18.3222	20.4557	17.3878	16.8745	15.1169	15.9918	18.0211	22.2224	21.7068	17.8973	17.7415	18.3934	17.272	16.9431	22.0566	21.3686	25.1756	20.633	21.0079	21.7918	22.7121	20.9517	19.7869	18.4987
Eif4g2	3.91702e-13	147.346	145.646	143.264	148.321	147.403	145.358	144.177	146.802	151.748	145.567	144.478	140.877	146.033	141.879	142.37	153.477	146.379	145.589	149.358	140.608	145.236	143.694	137.538	133.383	144.993	135.427	138.655	140.178	141.97	146.452	149.951	134.65	140.926	136.822	146.714	156.245	149.794	148.419	144.6	133.576	138.886	147.186	138.395	139.752	142.256	140.241	136.882	147.904
Tspan14	4.02064e-13	24.1227	20.0924	20.9697	22.8767	21.2277	18.3924	19.0836	19.8803	20.3506	20.1329	21.3071	20.9148	19.7102	18.773	20.9168	21.7117	19.172	20.7695	21.9441	23.1479	26.6985	25.3521	22.8391	21.4829	23.9264	24.585	22.2776	19.8625	24.3866	21.6323	26.5843	25.0771	23.6019	23.3855	25.9184	24.1762	23.9799	23.9405	25.5888	23.9898	26.8656	23.0689	23.8435	25.3189	24.1998	25.3304	22.118	23.7617
Ulk1	4.20874e-13	9.25758	10.6969	13.0774	11.1326	10.9498	8.31248	9.9655	11.1775	9.6273	10.3589	9.81527	9.2106	11.5464	9.59295	12.7628	11.1571	9.91586	11.3459	10.1973	12.8777	13.001	12.8495	12.1674	13.1284	12.9869	11.6509	11.8515	11.4687	11.6229	10.2428	12.0462	13.7608	13.4407	11.9248	13.6778	10.3587	11.9404	11.0857	13.8619	13.0364	15.1337	14.4416	14.9179	15.1474	15.4389	14.0779	12.1974	11.9305
Ablim1	4.21897e-13	96.1238	111.46	110.22	111.092	105.344	117.051	111.002	104.766	126.917	118.417	123.187	105.405	103.561	105.352	111.645	106.929	118.291	105.871	107.648	93.8154	94.5474	77.2894	107.378	105.837	104.867	96.8408	104.94	121.06	112.61	126.044	108.209	92.3425	103.332	108.171	111.107	112.45	120.408	107.536	80.3299	83.6518	83.3117	100.584	95.2341	92.0116	88.6002	98.9367	104.93	103.034
Atl3	4.30285e-13	18.2501	20.9494	19.7951	21.0423	18.7842	18.2957	19.9126	18.1364	19.9315	17.4388	19.7119	17.2081	16.2259	18.603	17.8443	16.7579	17.2728	19.064	19.4943	18.6957	18.4955	17.6656	18.8983	17.7927	18.8602	18.7786	19.7912	19.0566	19.1991	20.0672	19.3978	17.5557	19.1799	18.2807	19.6866	19.9967	18.7723	17.1396	18.8541	18.9905	18.9716	19.3715	19.22	17.9867	19.6044	19.5329	19.6568	19.9173
Ampd3	4.57992e-13	6.05617	6.04676	9.00951	6.60044	7.97184	5.52324	6.76033	7.92222	5.46908	4.32315	5.27387	5.79594	6.28183	6.77578	7.85858	5.06532	6.03748	6.92315	5.31852	7.3612	9.20904	8.78463	8.37049	9.09526	7.78617	10.2279	8.45355	8.15826	6.72059	6.35333	8.01245	9.9146	9.74454	9.28157	8.39994	6.71961	7.24108	7.09566	9.82735	10.2243	12.2662	9.55526	10.6716	11.1667	10.7775	11.0813	8.91224	8.66771
B4galt5	4.65244e-13	14.335	18.0609	16.9591	17.3194	18.8911	17.2187	15.8969	14.2334	16.1494	12.4265	13.8195	14.5123	14.2422	15.0816	17.0466	15.6199	14.0141	16.578	14.4898	22.7577	29.2329	23.5798	23.702	21.5789	26.1233	26.5798	27.0182	21.9579	20.3222	22.6705	23.6932	29.0942	27.6073	21.6503	24.2087	23.906	21.5497	23.5474	34.7882	32.2005	36.1879	29.8403	26.8326	32.417	32.1672	32.2777	28.71	25.5066
Eps15	4.68128e-13	25.8764	23.949	27.716	25.8263	26.6644	26.0559	24.2782	26.5403	26.3461	23.558	24.9044	26.6883	24.3643	24.966	25.5256	24.1216	23.6301	25.9871	25.42	26.8019	25.7118	27.2401	25.96	26.9291	26.9004	26.1605	26.4215	25.5163	26.7576	27.1334	27.6168	26.701	27.8492	27.8044	27.0086	27.5991	27.1665	25.8077	26.1539	26.8366	28.3484	27.3463	27.531	28.1289	29.0265	26.9082	26.9752	27.4643
Usp45	4.70985e-13	8.76819	8.7924	8.39359	8.50684	10.0488	8.58865	9.41288	9.05159	9.65953	8.06153	8.57818	8.58159	9.25743	9.56867	11.2856	9.72898	9.75592	9.06225	8.96192	7.37894	8.20301	7.95626	8.08285	7.87432	7.93562	8.51264	8.08888	8.04668	8.18236	7.76346	8.01245	8.25647	8.7768	8.73678	8.13976	7.81853	8.34461	8.39292	9.78025	9.06127	8.97337	10.5267	9.14907	9.48362	10.1493	9.51573	9.15077	8.96562
Gpr183	4.72383e-13	13.7232	14.2996	12.7193	12.4635	12.7824	15.258	14.939	14.2002	14.8278	15.3294	13.5428	13.6362	13.7844	12.3858	12.9105	11.2017	13.9342	16.5346	13.045	12.3633	10.9889	12.8687	12.2106	10.4671	11.4028	11.5619	11.6195	12.8821	14.6534	14.7986	13.065	11.0941	11.9085	10.8756	12.984	13.3311	14.9161	12.324	10.5495	8.99183	10.3581	9.88876	9.06526	9.36653	9.22368	9.88266	11.9372	15.0656
Dck	5.18084e-13	14.1515	15.5375	17.8901	17.3194	17.4861	14.8713	15.1417	14.9974	17.342	13.3872	13.0382	14.0406	15.3104	14.2801	15.3035	14.5265	14.1541	15.6963	15.1389	17.6492	23.3902	23.9073	17.1868	20.0151	20.9076	22.6665	20.6034	18.6723	16.026	16.1623	20.926	21.436	22.4729	18.3008	20.8883	22.2486	17.9291	18.0438	28.336	27.6872	33.5166	27.6363	25.5895	30.1924	29.291	31.1769	27.4415	20.4706
Nav1	5.63665e-13	8.50311	7.39577	6.0875	7.10402	5.95597	5.9513	6.15245	7.22466	6.27493	6.47428	6.59234	8.15475	5.84947	4.93005	7.59269	8.41244	6.27738	5.92587	6.00951	9.40106	12.1691	8.2067	11.0024	7.66855	10.1325	10.4185	9.33205	8.24505	9.8224	7.34507	10.2978	11.4018	9.51604	7.80863	9.84948	8.48509	8.70418	9.08087	11.7583	11.3005	12.1462	11.8752	8.59035	10.7861	10.8271	11.7173	8.74961	9.3912
Zcchc2	5.85297e-13	16.578	20.6479	18.8068	19.1898	17.8221	19.7732	17.1311	17.3558	20.963	16.3319	18.2307	18.3313	16.938	16.8302	17.8147	17.6505	17.4727	16.8237	17.5679	21.8885	24.8799	21.0369	21.8035	22.649	24.9875	23.7719	27.7309	24.388	18.4683	20.4081	21.2564	24.9574	24.0455	22.4977	21.9538	22.753	20.9545	21.798	29.9216	25.4826	31.8266	27.4623	25.1844	32.2121	30.4315	30.7121	29.8376	20.8394
Naip5	6.09719e-13	4.34331	7.07836	8.00686	8.09319	9.13249	6.4622	8.34449	8.10491	6.85515	5.01235	7.25972	7.63806	7.47715	6.67864	8.24264	6.09177	5.79758	6.83643	6.30266	10.0751	11.6274	11.2312	12.0092	9.93207	10.1624	12.4767	11.6692	9.42292	8.8776	9.01863	10.1326	13.2309	11.9085	9.12015	10.5309	8.97149	8.02223	8.29464	15.3376	12.4636	15.0792	12.0927	11.1744	12.9083	15.5381	13.3196	10.6904	11.0793
Ddhd1	6.1063e-13	5.38326	6.85617	6.07318	5.97097	6.03233	5.9651	5.61826	6.37763	6.95185	5.97305	5.87614	5.66115	5.87491	6.16863	6.67684	6.20334	5.55768	5.76688	6.28172	7.29025	8.84145	7.85994	8.32734	7.72342	7.08377	8.95733	8.22149	7.09199	7.32669	7.11263	7.31033	9.64109	8.52143	7.04189	8.25127	7.74647	7.30308	6.7222	9.12091	8.8356	9.67118	8.80128	8.40876	8.32743	9.70304	8.78187	8.19666	8.49748
Tmx3	6.18686e-13	13.2746	14.4424	14.1373	13.9023	15.0426	15.1337	14.9022	14.6486	14.6021	13.9093	14.5032	13.7485	15.7681	14.1587	13.1764	14.0133	13.0545	14.6268	13.9873	14.4386	14.3359	15.2961	14.8569	13.1559	14.2572	14.8526	14.4871	14.5931	13.566	15.093	15.6394	14.3078	16.2767	13.7609	15.4866	16.8621	15.0525	13.5034	15.0079	15.5361	15.3082	16.0946	15.8258	15.6889	17.1911	16.6097	16.8378	15.2784
A930005H10Rik	6.28103e-13	2.44694	2.53932	3.10821	2.85959	2.88635	3.12063	2.3394	2.34179	2.70768	3.34157	2.84854	3.07769	2.79757	2.96289	2.57029	2.45456	2.49896	3.04966	2.59644	2.53651	2.26357	3.08233	2.5169	2.86713	2.54059	2.46485	2.30401	2.77728	3.54747	2.92873	2.51938	2.29061	2.62094	2.68358	2.73803	3.20668	2.8146	2.59453	1.97803	2.4823	2.3442	2.53744	2.34663	2.00502	2.06624	2.40951	2.5479	2.93652
Cd27	6.43859e-13	10.0732	11.8555	12.0747	11.888	10.2015	12.4549	11.5312	12.6722	12.5714	13.408	12.6313	13.5913	10.3002	12.2158	11.7583	11.5587	12.5148	13.0514	10.8046	10.5185	8.78341	12.31	11.1319	9.79489	10.3716	8.8938	10.2769	10.2288	11.8903	12.8771	9.30656	9.26502	10.0134	9.88689	11.4973	10.3046	11.5808	11.2823	8.55576	7.75936	8.59176	8.56929	8.35289	8.83967	8.03352	9.55243	9.07487	10.1289
Il10ra	6.48966e-13	28.5272	35.3124	34.6343	37.1567	39.9203	35.0174	31.1675	28.7492	34.8345	29.1552	32.4897	28.3731	29.1965	32.0818	31.6116	29.5663	29.5876	33.1415	34.6751	43.6174	50.8045	44.2314	48.5834	44.9275	51.858	46.883	48.6328	40.7293	38.5231	43.8225	47.469	52.7525	46.5453	38.8817	44.3413	45.0016	42.0826	38.5249	49.2937	44.5252	47.9198	46.6163	47.1561	47.6669	47.6557	43.9338	44.4961	45.8921
Csgalnact2	7.22301e-13	7.30003	8.87176	10.0551	9.54996	11.9578	8.56103	9.00763	11.0778	9.05782	7.39322	7.17833	8.4468	8.74878	8.88866	9.95617	7.31905	7.55684	9.45249	7.1821	11.6715	13.2525	12.7339	12.7859	12.9913	12.0155	14.7002	12.0339	12.6589	9.50152	9.85541	12.6657	14.5642	14.0321	11.1581	12.0796	11.8179	11.2832	11.3019	17.1586	16.0221	17.4779	15.1376	14.2334	14.9279	17.1746	14.9463	14.6369	13.647
Txnip	7.54789e-13	102.2	113.587	144.439	130.462	138.194	127.035	109.878	120.062	118.74	112.757	108.879	117.222	114.573	107.174	106.298	105.725	113.792	146.557	135.371	170.798	146.842	172.861	158.22	160.23	173.732	151.029	166.667	151.796	142.933	147.413	178.146	160.257	153.95	120.459	156.873	144.066	140.122	126.031	152.418	145.362	148.11	154.03	170.145	154.197	153.943	159.762	141.447	158.005
Sik1	7.60537e-13	7.76902	7.60209	8.66574	9.0284	10.7971	8.47818	6.28139	6.07868	7.39239	5.53447	5.69709	6.51482	7.73148	9.32581	6.05642	5.37771	5.19783	9.30795	8.50126	12.1682	13.3686	10.6918	11.0024	8.14869	10.9096	8.94462	11.9178	5.51737	7.1306	6.75623	11.5506	9.07698	9.16658	6.98136	7.80525	7.72846	10.0061	5.97529	13.0927	12.1338	10.478	11.1212	12.2779	11.3569	7.6864	7.64439	7.55697	10.3842
Macir	8.6297e-13	9.8897	12.0459	13.2779	11.4743	13.9583	11.8197	15.2706	13.5026	13.1086	12.5309	11.0035	11.2774	15.7681	14.5473	17.4898	14.9951	12.7147	10.999	13.6732	11.7247	16.0965	16.0666	13.5194	13.9653	13.9284	14.8018	13.7577	14.308	12.1042	12.7377	14.0837	16.7181	16.3305	11.9853	12.8105	12.8988	12.7959	14.8596	17.7238	20.6396	19.833	17.9941	18.9267	18.8501	19.1416	18.5789	18.4533	15.7466
Cers6	8.66096e-13	9.2168	11.5698	17.4317	12.3376	13.882	10.7979	11.347	12.2072	10.9811	8.72984	9.96176	9.97441	9.89324	10.8315	14.8604	9.84055	10.1558	10.9701	9.88324	16.4607	21.4555	18.5325	16.1945	17.7927	17.4404	20.5701	15.6971	15.2503	14.5642	13.8844	16.3002	24.6839	21.3036	14.8909	17.7291	15.0786	13.7134	15.2527	25.8243	25.0834	32.6225	23.3154	23.3127	29.2411	28.0843	26.2233	20.535	18.3852
Wdfy2	8.76341e-13	8.68663	10.0462	11.5161	8.93848	11.072	8.60245	9.76287	10.7124	9.3157	9.83674	10.4664	8.80623	9.63891	10.1758	11.4333	10.0191	9.63598	9.91499	10.0298	10.8201	12.3819	10.2295	11.8942	11.2216	10.6107	12.896	11.7852	10.9479	9.92936	10.8007	10.8209	12.3932	12.016	13.0346	12.0052	10.755	11.308	10.3388	13.3124	11.613	14.872	13.6587	12.5852	12.3668	14.1992	14.188	12.7612	12.0298
Fam102b	9.23048e-13	11.4802	7.55448	7.23339	8.18311	8.59798	7.51161	7.22084	9.28411	6.75845	7.60206	6.73884	7.45834	8.74878	6.41149	8.8926	7.80996	6.97709	8.54193	7.70558	10.2347	9.82814	8.99654	8.35611	7.61368	8.21957	8.62699	7.14408	7.41435	8.6102	8.24383	9.80217	9.55562	8.29294	7.8288	8.95746	8.71928	10.0805	8.03912	7.67664	8.67937	9.11511	9.36677	8.22718	7.7713	8.34759	8.40271	7.60034	8.8805
Tcf7	9.44938e-13	81.116	84.6705	96.1826	91.0753	77.2138	97.071	85.4896	92.4092	102.623	105.719	99.3409	106.349	83.8255	82.2323	87.6261	90.9526	105.856	106.622	91.7341	92.29	82.804	100.214	93.6143	84.7519	87.7551	78.2528	86.9555	90.6832	100.88	100.228	90.8766	77.2655	88.7492	86.3388	96.24	94.7952	105.504	98.6709	82.7632	69.8863	81.927	81.836	75.5112	77.4349	61.7722	93.0414	81.9666	89.5853
Cd2	9.50172e-13	27.7727	29.5514	28.3463	30.3225	31.1848	37.2267	34.5753	32.6023	40.7333	36.2142	34.4755	32.7313	30.1629	29.726	31.3457	28.0043	34.0658	32.4333	30.0266	26.997	25.3829	30.9967	30.0877	30.9623	31.0999	31.8525	27.9796	35.5839	29.5742	35.9041	32.0498	24.4446	30.6852	29.6203	32.0015	29.5267	32.7709	30.6823	26.1068	24.2502	26.2005	28.4773	27.2796	24.0164	21.588	25.8319	32.9276	29.9469
Cpne3	9.56178e-13	9.56345	10.7921	12.3469	9.78376	11.8661	9.85899	9.65235	10.5463	10.0463	9.66966	9.40833	8.98595	10.1221	9.22866	10.9311	9.81823	9.0962	10.8111	9.79948	11.973	14.8196	12.6568	11.664	12.6346	12.8823	13.7473	11.0228	11.4935	12.1398	11.2191	11.2615	14.3078	13.6827	11.0774	12.1539	11.98	12.0395	12.1668	15.887	15.8312	17.0309	14.6446	15.0296	15.3962	16.6456	17.5148	15.0923	12.6682
Ap1s2	9.82356e-13	7.09612	7.44339	9.53948	7.76946	9.14776	8.38152	7.64451	10.1976	7.45686	6.51605	7.81315	8.96349	8.29099	6.84864	10.0153	7.96616	7.4169	8.02161	8.56408	8.23036	8.91884	10.3643	8.81634	8.16241	8.33913	9.13521	8.13861	8.95177	7.79018	7.82544	9.22396	10.4274	8.7768	8.17182	9.34152	8.03471	8.17102	8.55017	11.8839	10.9881	11.0777	10.0193	9.65192	10.069	11.4552	11.8641	10.0723	9.85934
Arl5a	9.87265e-13	13.6825	13.1727	13.7076	14.5138	14.2638	13.1591	13.5759	13.6189	13.4524	11.779	14.0962	13.3217	13.0977	12.483	13.2946	13.2323	12.2149	13.0803	12.5006	12.7003	13.9296	13.5815	12.8721	13.005	13.764	13.6583	13.824	13.1053	11.8724	13.1715	12.9135	12.889	13.8574	14.225	13.207	15.529	13.5646	13.6999	14.8352	13.4357	14.3814	14.5576	13.6887	14.4596	14.7281	14.8851	13.6936	12.8668
Dnajb14	9.94815e-13	3.73158	4.53904	4.36868	4.44226	5.22293	3.97674	4.42092	4.51749	4.37311	4.15607	5.30643	3.88642	4.65415	4.34719	4.28381	3.4587	3.03873	4.88523	4.22969	5.92444	6.44246	6.37657	5.49403	5.67939	5.30536	6.26378	4.77377	5.60416	5.75796	5.11366	6.14013	7.05988	6.49188	5.58912	5.84774	5.40451	5.48041	4.57974	6.9702	7.08237	7.50143	6.84383	6.56498	6.24923	7.04173	5.80973	6.15834	6.19933
Naip6	1.05493e-12	3.60923	5.68173	4.94162	5.37747	6.857	4.10101	5.7472	5.16522	4.73843	4.23961	4.55767	3.81903	6.07837	4.00718	5.76099	4.48515	4.09829	4.26374	4.46002	6.54526	8.70603	7.72508	7.7952	7.62739	7.6965	9.65613	8.13861	7.55073	6.48885	6.52379	6.5256	11.9488	8.97841	7.3849	7.35924	6.12512	5.87718	5.6608	11.7426	9.99864	11.0668	9.09128	9.20494	9.67387	12.0503	9.88266	7.67624	7.87329
Mocs1	1.07824e-12	4.64918	4.71362	7.01853	6.24075	5.84907	4.52906	5.71036	6.56033	5.09301	5.20031	5.09482	5.32418	5.64601	7.21293	7.62223	6.96202	6.25739	5.23211	6.03045	6.26146	8.06758	7.12788	7.01856	6.61224	6.76993	6.91175	6.21584	5.71574	6.39971	5.23762	7.15889	7.79492	7.49993	6.35586	6.40526	6.53946	5.71599	7.94084	7.61384	8.78353	8.12292	7.74281	7.72433	8.26889	8.36412	7.0573	7.25339	6.28444
Cd6	1.08395e-12	16.6188	17.0928	19.523	19.3877	16.5545	20.3393	19.3231	18.3191	20.963	21.3443	19.1259	18.7582	16.8617	17.9716	19.4396	18.4984	23.4702	22.316	16.8141	17.4895	16.8316	18.3013	18.0498	19.6995	20.3845	18.3975	18.8299	21.338	20.4826	21.0745	21.0224	17.9317	21.1557	18.0184	21.483	22.6809	21.2769	19.7538	15.9027	14.1127	15.0247	16.3846	17.3483	16.3329	14.7281	16.9522	17.1197	19.1371
Ywhag	1.09179e-12	21.9001	20.8701	20.8837	22.2113	25.4121	23.2667	20.8152	23.6836	21.7259	20.5506	19.8259	19.7466	21.4905	19.5016	22.5417	21.7563	19.3119	20.7116	19.1802	23.5381	27.9367	27.4905	24.4787	25.0497	25.376	27.7868	23.9683	23.5077	22.8714	23.5848	26.3915	29.1968	29.3815	25.9884	26.0299	24.5185	24.5999	23.1346	29.278	28.6246	32.9169	27.9988	30.6878	30.2363	30.6299	30.3819	26.9752	25.2371
Asap1	1.09268e-12	34.6242	29.2974	30.724	32.1389	29.7798	29.3146	28.1097	35.9406	27.5173	33.9378	31.2689	33.8321	31.5109	29.0217	32.6751	34.4531	30.5073	30.6411	29.9638	38.5621	35.2884	30.3802	35.1215	32.4576	32.131	33.7456	32.2727	31.3436	31.4459	28.9774	33.2613	35.8977	33.0777	34.4427	33.129	33.6341	31.2954	32.9427	43.5323	38.033	38.5866	37.8731	37.1271	37.9637	38.2336	38.3076	33.1336	34.2736
Gm1966	1.12514e-12	64.8642	96.8751	92.9454	86.2734	98.9454	84.8094	84.6238	85.8323	90.0303	80.845	85.2935	79.975	76.9587	84.5151	90.8759	72.3425	76.4081	76.5883	80.8248	93.2656	117.589	76.4032	92.3487	98.0175	101.429	107.285	108.056	94.8119	87.9203	96.0748	85.9067	106.514	109.959	102.582	94.6542	102.758	87.6494	93.0297	154.522	133.489	162.84	131.715	130.364	160.724	151.513	158	136.676	101.686
Alox5ap	1.14585e-12	38.2946	35.9155	48.7716	40.0343	37.2477	32.1039	31.628	48.2309	28.4951	32.3088	32.8315	40.1897	40.514	31.6446	39.9428	35.2118	30.8871	42.1749	33.2094	44.93	55.409	65.0564	46.9582	45.0647	47.8977	51.6476	43.0634	36.923	45.1545	35.8111	48.529	58.7525	52.2442	45.5806	47.4014	42.3894	43.0621	43.3405	58.9955	63.047	69.3119	54.7506	60.342	60.9556	59.0448	58.9046	48.9631	46.3602
Fcho2	1.17686e-12	18.6783	18.2672	19.2795	18.1108	19.8685	16.5835	19.2679	22.2719	17.933	17.042	16.4402	16.5117	19.5322	20.0116	22.3349	18.5431	16.713	17.8788	18.6986	19.015	18.3794	20.5745	19.2435	18.2865	17.2611	19.7569	19.8078	17.3456	15.4199	16.3482	16.4517	21.5728	18.2122	17.4736	18.6707	16.8801	16.7636	17.0217	22.2607	19.8931	23.5401	19.995	20.2676	22.0406	24.894	23.3979	20.2856	18.3143
Cbfa2t3	1.18934e-12	8.5235	9.9351	10.6281	10.4312	14.05	11.654	10.5734	11.4764	9.57357	9.21019	10.2873	10.244	12.4874	13.2116	18.3761	14.2364	10.2157	8.31067	10.8046	11.1571	16.909	11.8284	14.598	15.3645	12.8823	17.8257	15.5479	13.2293	11.5694	12.3658	14.1801	18.9403	17.567	16.2831	13.6282	13.4032	11.7296	13.9948	17.8023	16.7338	19.3642	16.9501	17.055	16.1865	18.7284	16.1816	13.0214	13.5052
Rap2a	1.24252e-12	8.19724	6.63398	6.64612	6.85223	6.38358	5.70275	5.32353	7.67309	5.65174	7.30968	7.82942	7.84024	6.61245	5.17291	6.14505	7.76533	5.83756	6.27275	5.44416	8.12393	9.7314	9.49742	7.93902	7.44906	8.30924	7.87737	7.17723	6.72003	8.11106	7.79445	9.25149	10.0001	8.52143	7.54632	7.64419	8.57516	7.51387	7.50842	9.30929	10.7971	10.4235	9.00428	8.93955	8.98602	10.3642	9.96828	7.50276	8.73864
Cdc42bpb	1.32229e-12	5.64835	4.68187	4.66947	4.62211	5.16184	4.14243	4.82617	4.46766	3.6747	4.30227	3.79263	4.71763	5.1628	3.35146	4.31335	5.75706	3.85839	4.84187	5.31852	8.79797	9.57663	6.33804	7.70891	7.69599	7.48728	8.24583	7.88998	6.03811	6.98799	6.0899	7.90231	9.53853	8.54831	7.58668	7.02473	6.61152	6.62113	6.50599	11.0518	8.78353	9.69298	8.2938	9.35859	9.07383	10.1493	8.34155	7.31845	8.24213
Ids	1.39797e-12	9.09445	8.91937	10.3416	9.69384	9.72808	9.26524	9.79971	9.36715	9.32644	9.62789	9.5711	8.62652	9.30829	9.64153	8.95169	8.43476	9.25613	10.8834	9.25507	10.7314	12.6721	13.6008	10.4703	10.6043	10.4613	11.1045	11.1388	10.9355	11.8546	11.2036	12.5831	11.1454	11.0617	10.815	11.807	11.5657	12.0023	11.6951	12.8101	10.5541	12.4188	11.2227	10.2944	10.5374	11.604	11.1547	10.2458	12.1007
Synj1	1.39976e-12	12.5609	13.9345	15.3262	13.6505	14.4012	11.4607	13.6128	14.8645	13.2698	11.5284	11.7523	12.0187	12.996	12.4587	16.4853	11.2463	11.5752	12.0252	12.1237	15.9108	19.25	15.3346	16.6835	16.997	16.3345	19.4012	17.0728	15.0767	14.6712	15.3255	15.5981	21.2138	17.8896	16.5454	17.4813	15.4029	15.6725	14.5844	19.8588	18.5739	23.78	19.299	18.787	21.4552	20.8938	23.4836	17.8245	16.9382
Adipor2	1.41165e-12	19.1269	19.4099	21.6572	19.4057	21.6095	20.9745	19.8205	21.7072	21.4788	18.5457	19.5003	19.6343	19.8882	19.8902	20.2964	17.048	20.4315	20.5816	19.0336	21.9417	23.6417	20.7864	22.8391	22.3472	22.7159	23.4923	21.8963	21.9579	20.2152	21.8493	23.8997	23.4532	24.5159	22.2354	23.1432	22.9692	23.2607	21.4639	25.9813	25.7604	28.2176	25.6789	25.366	24.7042	24.4146	25.2081	23.766	23.9036
Csnk1a1	1.41733e-12	35.2563	36.8678	36.7828	39.9084	37.8433	38.4556	39.3831	38.7308	40.1316	38.6786	36.7218	36.0786	42.0908	36.6475	38.8793	39.8308	37.9841	37.1162	38.8001	36.3626	39.5447	40.7638	38.3144	38.7543	38.7067	38.3323	38.4222	40.7789	37.0078	37.9185	39.7318	40.7866	42.2577	38.4983	39.8192	40.4438	39.0572	39.5863	39.7176	41.2097	42.4463	41.8895	42.0997	38.8272	40.3825	41.3286	39.7798	38.6004
Pacsin1	1.50848e-12	4.58801	6.64985	6.31668	6.25873	4.67315	6.31031	5.8393	5.19844	6.80143	5.55535	6.26679	6.02059	4.67958	5.10005	5.96779	5.6678	6.57725	6.48955	5.842	5.3923	5.9201	6.22245	6.0118	6.37903	5.64908	5.34899	5.61912	6.47206	6.61363	6.1054	6.11259	5.36756	5.45694	5.46806	6.12031	6.73763	6.62113	6.07357	4.97647	3.71477	4.54665	5.55336	4.46977	4.84425	4.39695	5.06364	5.09581	4.97932
Hspa8	1.615e-12	102.119	103.573	101.883	101.471	112.339	125.378	103.321	125.111	130.914	121.884	102.987	105.203	108.215	97.1195	125.058	115.587	106.016	104.281	112.966	116.804	136.085	124.064	124.479	104.657	118.272	113.815	114.952	111.277	122.379	140.781	131.834	129.642	134.945	113.881	125.194	118.215	129.856	121.491	138.415	125.052	130.207	132.295	122.276	125.658	115.874	123.032	119.025	116.61
Ncoa1	1.61957e-12	14.1515	14.6646	15.1686	15.431	15.1037	13.9876	14.0364	15.778	15.2468	13.3036	14.3729	14.2877	13.174	13.9401	15.6285	14.5712	15.0337	15.7541	13.8826	18.0216	19.0178	15.6813	17.0286	17.5183	18.0083	17.902	17.6198	16.7257	16.7034	16.4567	16.2176	16.0514	17.1638	16.5051	16.614	16.8981	17.4332	16.6089	18.4459	18.244	20.6398	19.212	17.6975	18.9672	19.2077	18.2976	17.0222	16.5552
Fmnl3	1.65087e-12	12.6629	11.9824	12.662	10.9168	11.2858	14.0981	13.1338	11.2439	13.0871	11.3404	11.264	12.0187	10.1221	12.483	12.7037	11.291	11.8151	12.0252	10.3648	10.6604	10.4085	8.91949	11.6209	11.2216	11.7465	11.7652	11.3211	12.2746	11.5694	13.2025	11.5368	10.1539	11.344	11.2186	10.5433	11.6197	12.0147	11.4788	8.83833	8.08918	9.12602	9.78726	9.03732	11.1081	10.0998	9.55243	10.918	12.2852
Ahr	1.69139e-12	4.22097	4.30098	5.37133	5.68322	6.70428	4.4186	4.84459	6.67658	4.81365	4.28138	3.64614	5.97566	5.92577	4.46862	5.19966	3.41407	4.63806	4.14811	4.54378	4.46994	6.09422	5.4904	6.80282	5.6108	5.36514	5.92073	6.23242	4.50068	4.33184	4.15291	5.61698	6.9915	5.72576	4.43901	6.36809	4.14346	5.29442	4.32422	5.93409	5.88462	5.76782	5.93035	5.64309	5.61992	5.70281	8.04801	5.63791	5.43328
N4bp1	1.70757e-12	17.7199	16.5373	18.8927	17.4453	19.334	16.0312	15.4548	15.7448	16.2246	14.7447	15.0078	12.3332	14.9034	14.3044	16.4853	14.415	15.1737	16.6069	13.8826	17.8975	22.0746	17.0877	19.977	20.2894	19.6821	21.523	19.4597	20.4948	17.0778	19.0445	19.3841	25.419	23.239	19.9957	20.4671	19.3121	18.4003	18.5942	27.0802	24.58	27.836	23.4169	25.1984	27.6898	26.547	24.78	22.5733	21.1515
Fgd4	1.71571e-12	4.73074	6.58637	9.05248	8.11117	9.62118	7.98109	7.66293	11.7422	7.03781	5.11677	5.79475	7.45834	7.40085	7.48008	11.4629	6.2926	6.53727	7.3423	6.74238	9.15273	12.6915	7.41685	10.4272	9.43821	8.90702	13.887	10.2769	9.75768	8.84194	7.82544	10.05	14.0172	12.3386	10.3913	9.47781	8.75531	8.5058	8.51086	15.6201	16.0395	17.7069	14.0502	13.7725	16.2744	16.0505	16.8054	12.772	10.8807
Nt5c3b	1.76379e-12	4.46566	5.06277	4.78406	4.56815	4.87168	5.50944	4.84459	4.7334	4.98556	4.71996	4.81811	4.85241	4.09463	5.10005	4.13609	5.06532	5.47771	4.87078	4.29251	4.15065	3.40502	5.29775	4.47289	4.58192	4.27418	4.4342	4.65774	4.48829	4.61706	4.29237	4.29533	4.22225	4.2876	4.27759	4.73271	4.44972	4.91005	4.2456	3.4537	3.35024	3.26007	3.78441	3.6736	3.43927	3.17374	4.13408	4.22844	4.14234
Pdk1	1.7858e-12	20.5135	22.8063	23.0895	21.2401	19.8074	22.4796	21.6809	21.9729	23.0475	24.3726	25.0021	24.8686	18.6674	20.5945	19.2328	22.9613	25.1495	27.0567	22.2792	21.1612	18.302	20.3626	20.2071	18.2042	20.0856	18.7532	20.62	20.966	25.7415	22.4381	21.9585	17.9317	20.3762	20.0966	21.1485	23.0412	24.9222	21.5032	20.4239	16.8033	19.2551	18.6175	16.9432	18.9819	16.877	20.0344	18.8003	21.1799
Rbm48	1.79975e-12	2.32459	2.57106	2.85038	2.6078	2.15331	2.78924	2.44993	2.42483	2.78289	2.8821	2.94621	2.42621	2.13633	3.08432	2.54074	2.43224	2.53894	2.63051	2.84771	2.57199	2.55377	2.60071	2.28678	2.63392	2.5107	2.43944	2.51949	3.08725	2.47788	2.97522	2.43678	2.35899	2.88976	2.44146	2.45308	2.77432	3.14938	2.31936	2.66877	2.32607	2.6713	2.58094	2.29076	2.09283	2.24806	2.81313	3.09001	2.70955
Arhgef37	1.80602e-12	5.057	8.1417	6.98989	8.81258	11.8203	5.30232	7.2761	8.40386	7.02707	5.99393	5.58314	7.25616	9.63891	5.85292	10.6948	5.73474	6.89712	8.31067	6.78426	16.4785	22.0166	17.4344	17.5895	16.119	15.408	20.9386	17.4375	13.3781	14.2969	11.56	18.0349	23.4702	19.6772	14.8303	18.1999	15.1326	16.466	14.0341	23.3753	23.2781	27.5961	21.242	22.5444	23.0358	24.894	23.7037	19.1689	18.371
Stard3nl	1.81397e-12	2.38576	2.66629	2.34906	2.33803	3.31396	2.16787	2.39467	2.15909	2.09523	1.81698	2.23	2.08923	2.59411	2.62288	2.45211	2.03059	1.83923	2.24027	2.1986	2.60746	3.2309	3.10159	2.67511	2.85341	2.92916	3.40506	2.51949	2.36813	2.88789	2.91323	3.00123	2.71797	3.05105	2.42128	2.89909	3.08057	2.7898	2.53557	2.68447	2.55174	3.21646	2.94343	2.7517	2.85387	3.15721	2.62967	3.07917	2.92234
Tbc1d9	1.83056e-12	2.38576	2.31713	1.71882	2.08624	3.45141	1.83648	2.46835	2.80682	1.98778	2.00494	2.16489	1.55008	3.0519	1.53002	2.54074	2.23142	1.99916	2.19691	2.72208	3.49435	4.44975	3.83364	4.44413	4.15666	3.73617	5.32358	4.12732	3.33522	2.99485	3.22315	3.89609	4.97439	4.44889	4.07582	3.90263	4.03537	2.70301	3.47903	4.53691	4.82573	5.82233	4.30639	5.15421	4.46374	5.37221	4.58663	3.95738	3.9863
Rai1	1.86745e-12	12.3978	14.9185	14.7103	14.5318	13.8973	13.8633	13.4838	15.0306	14.6773	13.3036	14.6334	14.4449	13.5809	15.4702	15.8058	14.4819	13.9142	15.4506	14.9924	15.4851	13.1364	10.1139	14.9432	15.7075	14.6906	14.2936	16.1446	14.8535	14.796	14.1633	13.712	13.983	14.5429	17.0498	15.3999	13.2771	15.9949	14.1913	12.3705	9.73826	14.1851	11.8027	12.0405	12.4985	12.6619	12.8915	13.6611	12.3135
Ccdc117	1.88263e-12	9.35953	10.2049	9.91189	9.42407	10.1251	10.5356	9.92866	9.41697	9.76698	9.89939	8.59446	8.10982	8.0621	7.96579	8.39036	9.23807	10.1757	9.14897	9.59009	9.5607	11.0857	9.47816	9.70804	9.36962	10.0428	9.16062	9.76302	9.5469	10.2681	10.8007	10.3804	9.47015	9.51604	9.16051	10.4937	9.42187	9.7829	9.1988	9.1837	9.20014	8.95156	9.52626	9.17701	9.30799	8.89308	8.90418	8.85803	10.9942
Sdcbp	1.88561e-12	78.1796	63.7687	58.9843	64.7095	60.9952	60.5762	62.2797	67.7624	54.218	64.2625	62.1308	60.2733	82.6302	69.5307	77.9654	81.4913	62.0741	56.8016	67.7588	59.5282	72.2987	66.4434	54.0199	54.9282	61.7364	58.3052	53.3236	52.322	60.6457	54.1738	59.6528	66.5816	62.2172	55.5885	56.1111	62.3681	56.4532	69.9148	69.702	81.482	71.5035	69.8448	71.7538	78.152	77.0127	73.0436	65.3022	63.7949
Cmip	1.89097e-12	31.8102	31.6463	35.6799	30.9879	33.8421	29.9084	29.8044	35.5918	30.0316	29.009	31.4805	30.9117	33.3929	34.1461	39.7656	35.9258	29.9075	29.8317	32.2462	30.5446	36.546	33.2121	34.8627	35.2424	32.7139	35.9183	33.0186	33.6621	26.7219	29.2253	30.1637	38.3592	36.1825	33.7163	32.5838	31.148	34.4695	35.1245	41.4287	35.4813	44.0818	39.091	40.0604	43.2617	37.589	42.7719	35.3454	33.1387
Card11	1.89972e-12	25.1015	32.0748	30.151	30.3584	29.505	33.388	30.9096	31.6058	33.4699	32.9771	30.9433	30.1029	27.9249	30.9403	33.3251	30.3696	32.2465	31.0458	30.6967	28.9304	25.7892	21.48	30.7206	29.8511	30.3377	28.5491	30.0681	33.8853	29.2711	32.185	29.7369	25.4361	27.6207	32.3443	31.0599	30.3734	31.9401	30.014	23.5637	21.3339	24.5541	27.0273	24.1647	25.7433	23.1914	25.6362	28.6666	26.8401
Nrp1	1.93501e-12	4.56762	5.45954	3.98194	3.93868	6.87227	4.26671	4.67881	4.11889	4.12598	2.71502	4.54139	3.97628	4.12006	3.13289	3.98838	4.26201	4.19825	3.85904	3.28743	7.04192	9.38316	7.30126	6.60147	7.03751	6.54576	8.60158	6.24899	6.02571	6.93451	4.9432	7.62697	8.05134	8.48111	5.56894	7.19818	7.20602	6.17476	5.40528	8.00631	7.77672	10.1945	8.0763	8.14337	7.63958	9.33939	8.58618	7.77382	8.04352
Abcc5	1.99697e-12	10.0936	11.5063	10.27	11.4024	11.4385	9.25144	10.6286	13.021	10.1538	10.881	10.4826	10.7382	11.1649	10.443	13.7673	11.0009	11.3952	9.77046	10.1136	12.5761	12.8656	11.4624	14.7131	12.5523	13.8836	13.2772	14.3047	11.7539	11.7833	11.1416	10.7246	15.4189	13.6289	12.7722	12.8105	11.2054	11.9527	10.7909	16.8289	14.1821	15.6134	12.9482	13.4233	16.5524	16.1166	16.4996	13.2708	13.8882
Fam53c	2.1151e-12	8.68663	8.36389	8.766	8.68669	9.30048	7.95347	9.17341	9.30072	8.24122	7.66472	8.26891	8.67145	7.88407	8.11151	8.92214	7.92153	7.43689	7.80481	7.97778	10.1638	12.2078	10.9615	9.8231	10.6454	11.612	11.1681	11.4537	9.90646	9.53718	9.8864	10.5456	11.8291	10.7929	13.0749	10.9769	10.2686	10.1053	9.70984	11.6798	11.37	12.8113	11.9042	11.9008	13.6254	12.695	12.5123	10.7229	10.3417
Rxra	2.24086e-12	5.22013	4.18988	5.09918	4.99979	6.12396	3.96293	5.36037	7.07519	4.30864	3.86369	3.67869	5.30171	5.69688	4.08004	5.4951	4.35126	4.0783	4.24928	4.94162	6.50979	7.31306	5.25922	6.98979	7.18841	6.29171	7.62326	6.64681	4.67426	6.13232	4.88122	6.80095	8.4616	7.52681	6.65852	6.33093	5.35047	5.46801	5.52321	6.49924	6.02349	8.68989	6.61184	7.09577	5.86872	7.80211	6.65367	5.41023	6.62491
Vps13c	2.29953e-12	19.3512	21.7429	21.958	22.535	21.7469	20.077	20.6862	22.1556	21.7044	19.6944	19.2073	19.9713	21.4905	19.0645	23.3985	19.3464	19.4319	20.755	19.4524	22.7399	23.9126	18.4747	24.0759	23.6093	22.4469	23.2255	23.8191	22.7018	24.7788	21.9732	23.0737	28.0002	25.7793	23.2039	23.6635	21.9964	23.8931	24.6284	22.8572	21.4033	25.1538	24.1274	22.2651	25.0555	25.9354	26.3456	21.9662	22.5559
Cd44	2.30551e-12	66.6994	44.946	60.4597	48.757	58.567	43.6889	44.1171	65.0718	44.7411	44.9858	45.0721	48.9061	49.5934	47.0176	52.4693	49.7606	43.6418	49.5316	50.1072	69.4437	78.8572	78.1177	61.8726	67.4531	68.6708	76.4105	61.3131	60.5175	55.3513	56.1882	67.0733	85.5219	76.666	64.1639	66.6544	62.5122	66.1865	64.7651	89.6549	90.6647	94.4439	79.4435	85.8476	91.1042	87.3935	89.5188	76.4263	69.9517
Cd96	2.33837e-12	7.48355	6.85617	9.16706	7.82341	6.82646	8.78196	7.69977	8.22117	9.38017	8.85515	8.04103	9.16567	7.0448	6.77578	6.97227	7.58682	8.17658	8.48411	8.01966	8.19488	6.77135	8.64978	8.05408	8.97179	7.87584	7.45809	7.84025	8.18306	8.30715	9.37504	8.81094	6.61543	8.25261	6.90065	8.25127	9.42187	8.34461	9.67053	7.66094	7.04765	6.78182	6.68434	6.97005	6.68829	5.2565	7.42423	7.70876	8.11445
Pten	2.35761e-12	32.0753	31.9955	36.7542	31.8872	35.2318	34.6307	32.8622	31.7885	35.1891	30.45	30.7805	31.2487	30.4936	32.7375	34.5068	31.9316	29.9075	32.6501	35.0311	30.0302	30.7226	34.2716	31.641	33.0338	32.4449	32.7038	32.5876	33.7861	28.8968	31.8131	33.5091	32.4789	33.6422	34.4831	33.6617	34.0124	32.2625	32.4513	35.6202	34.6828	37.1365	36.0461	35.9957	36.0465	37.0765	35.2131	37.3187	34.302
Lyn	2.61207e-12	61.4385	58.2457	60.875	58.3968	68.9823	59.6096	57.3246	61.5176	59.3325	58.4356	57.1987	59.7566	55.2139	53.3077	57.344	57.102	55.177	58.9552	56.4308	66.2508	78.9927	78.0599	69.0925	67.6588	70.6584	73.9329	67.9102	65.9976	62.981	63.1304	70.1434	78.9236	70.6445	69.975	74.2242	68.8715	64.8722	64.5488	82.9673	85.4398	92.0452	87.8243	83.7105	88.0308	90.4515	86.192	80.1993	77.2717
Emilin1	2.62576e-12	2.34498	2.39648	1.86206	2.6078	2.70309	1.58793	2.28414	2.59091	1.89108	1.81698	1.88818	2.29142	2.64498	1.99145	2.718	2.96778	1.77926	2.26917	2.15672	3.68947	3.54045	3.83364	3.2504	3.64908	3.24299	4.12927	3.29854	2.6409	3.01268	2.2779	3.97869	5.2479	5.21501	4.01529	3.0106	3.42286	3.07498	3.04661	4.78809	5.20762	5.10272	4.26289	5.0285	4.66863	4.34736	4.52548	3.76222	3.68839
Phf1	2.85137e-12	21.3495	22.4413	25.3813	21.7257	21.1055	22.9905	21.202	23.3514	23.1657	23.8922	24.7905	23.5657	20.7783	21.2988	22.8076	20.7299	23.2103	27.3457	23.6402	23.3253	21.1847	24.4852	24.8094	21.9768	23.5827	22.8825	21.83	23.3713	25.278	25.0724	21.9035	21.3335	20.3224	22.4775	23.9237	20.4471	26.0133	22.5449	22.3235	19.0599	20.6507	19.067	19.1362	20.9576	18.6622	21.8813	22.1288	22.4708
Lims1	2.86814e-12	43.0661	41.3751	37.6566	40.6458	37.0034	36.5639	34.7227	40.3086	35.5114	38.1774	38.3658	41.5825	35.9615	33.0046	39.5883	43.2449	37.4044	40.5416	39.9099	39.0587	41.6728	41.2261	36.8762	31.2915	38.4078	33.0468	37.3945	33.1786	38.4518	35.3462	40.0072	35.3678	35.1341	34.1602	38.4687	39.2368	36.5526	38.8394	47.2372	43.2406	43.0242	41.962	37.574	46.1155	43.2091	43.7137	37.4921	38.6571
Uchl3	3.0641e-12	3.40532	3.07893	2.60688	3.3272	3.06961	3.61773	3.22359	3.10577	4.17971	3.21626	4.11818	3.36973	3.35709	3.08432	2.83618	3.19093	3.43856	3.59888	3.24556	3.15734	2.76658	3.40982	3.45175	2.89457	3.27288	3.18906	3.13278	4.00474	3.06616	3.36262	3.53814	2.68378	3.02417	3.18802	3.45661	3.72912	3.71974	3.28248	2.66877	2.7774	2.75852	2.91443	3.29646	2.64897	2.31418	2.98437	3.55622	3.2628
Mfsd7a	3.09503e-12	0.836037	0.777667	0.701853	1.07909	0.855216	1.0218	0.921026	0.930072	0.88107	0.856276	0.423212	0.718876	0.81384	0.558577	0.915849	0.847938	0.379841	0.6504	0.816624	2.05759	3.11482	3.10159	2.54566	2.38699	2.66015	2.59191	2.13825	1.79779	2.13918	1.75104	2.47808	3.82909	2.64783	1.83614	2.29202	1.9096	1.98386	1.86728	2.18211	2.82948	3.87065	2.98693	2.58409	2.73678	3.3721	3.66931	2.94906	2.11373
Norad	3.13309e-12	10.6442	12.4109	12.2753	12.1578	11.9425	11.295	11.1813	11.2439	11.0778	11.0272	11.6221	10.4462	11.4701	10.8073	10.9311	11.8711	11.4152	12.5889	12.2284	10.8201	11.105	11.3661	11.2901	10.7826	11.3131	11.5492	11.2217	10.266	11.1059	11.7769	11.11	10.1881	11.4784	9.56405	12.0672	12.4844	11.3204	10.7123	11.8525	10.1722	11.383	11.5707	11.6214	11.3569	12.0503	11.2892	10.235	10.9942
Mob1a	3.1903e-12	45.7985	49.5009	51.5934	50.8612	58.0478	50.8691	51.3195	52.7816	53.9601	46.1972	48.4252	44.8399	47.5588	46.8476	50.549	48.3771	50.4789	50.5289	49.6465	52.5572	58.0595	59.277	53.1857	55.6553	55.0113	57.8732	56.2907	54.4794	54.6382	55.4289	61.4701	56.0175	61.9887	54.8823	58.8615	59.882	56.2176	54.7211	62.9829	61.9534	65.6702	63.2329	59.0429	61.2044	63.5739	60.3845	60.781	60.3761
Tfap4	3.26818e-12	2.3042	2.58693	2.40635	2.06826	2.00059	2.49927	1.58416	2.42483	2.55725	2.69414	2.65321	2.42621	2.44152	2.06431	1.53626	2.63307	2.69887	2.15355	2.40799	2.37687	1.87663	2.21542	2.41622	2.38699	2.06236	1.94393	1.88962	2.6037	1.94309	2.43286	2.0926	1.77779	2.15052	1.63436	2.11857	2.21585	2.65341	2.18177	2.43329	2.08305	2.43142	1.85595	2.15108	1.90258	2.06624	1.99366	2.19011	2.29815
Bach1	3.26859e-12	15.64	15.7438	18.2482	16.654	19.2729	13.5043	15.1232	14.9974	14.8492	12.6144	13.0545	13.142	13.174	13.9401	16.4853	15.2406	14.374	16.8237	14.8458	24.6556	29.1749	23.3486	23.3568	24.3226	23.493	27.3802	22.9738	20.1849	20.0548	19.6953	23.4729	28.9062	27.661	22.074	24.3202	23.2214	20.3594	20.4221	30.7536	30.1348	34.4979	29.6228	28.4669	32.0218	32.1837	31.874	27.1812	24.8115
Gimap1	3.56464e-12	25.1423	26.7264	25.9686	25.6284	25.9466	29.577	28.8465	24.6137	29.9026	26.3148	28.7296	26.5535	23.6776	27.3946	25.2302	24.9472	25.8892	30.1208	27.3045	24.4427	23.4869	24.7742	26.3484	25.7219	26.0635	26.3002	25.9739	29.7566	26.0267	28.6365	29.9159	23.3164	25.4164	26.1498	28.6564	27.6711	28.0344	27.3605	18.0377	19.8931	18.8735	22.9239	22.3209	20.9137	21.2574	21.5755	25.7501	24.6129
Actr2	3.60863e-12	72.9799	73.6086	80.5413	77.173	83.4141	77.3669	76.8688	79.8367	79.7368	69.0033	69.9928	70.7195	70.7023	71.0121	70.8454	71.2268	70.9104	79.6235	75.3388	83.4743	94.4314	93.7413	79.3183	83.6544	92.4926	95.1383	86.4085	86.6785	78.9714	83.4301	92.6939	90.1886	97.2034	82.9288	86.0684	96.0022	88.3809	84.1651	100.55	105.437	113.764	97.5681	95.0386	104.159	106.419	102.777	101.84	88.1099
Thy1	3.62254e-12	28.8331	25.1869	32.5144	29.1355	27.6265	34.9898	27.5571	32.021	33.2765	34.5017	34.6871	32.0125	26.4498	27.8803	30.7253	30.615	32.2665	37.1885	30.1104	31.2363	28.5751	36.3907	29.3255	29.3161	31.3091	27.0626	29.6206	30.7361	35.2965	36.7718	30.5079	26.0002	30.282	27.6026	32.2989	33.7602	36.8874	36.1466	28.2733	22.6185	26.9964	26.0994	25.1844	26.2995	20.8277	26.9327	27.3222	32.3018
Rabep2	3.70661e-12	12.1123	15.0931	13.6074	14.9634	15.5008	15.0923	15.0864	14.3497	16.6006	16.0186	15.5449	14.8493	13.6827	13.7701	15.5694	13.7232	15.7734	16.6647	15.0343	13.9419	12.8075	13.1962	15.3603	14.9804	15.6321	16.1867	15.1501	15.4238	15.0277	14.4577	13.9598	13.1112	14.6235	17.3929	13.9875	13.7995	15.6229	13.3068	13.0927	11.2832	12.2225	12.3537	13.4652	12.3375	13.1082	14.3592	14.355	14.0584
C3	3.70988e-12	19.1677	15.8549	15.5983	15.431	19.9754	15.037	17.3521	17.2728	12.9474	11.6328	12.4359	11.2549	18.0062	14.4016	28.1254	19.0563	13.3944	14.0776	12.1237	39.4135	58.3884	39.8198	35.9845	42.2525	45.3122	59.6139	36.0353	36.1914	31.4459	24.871	45.2662	67.0261	61.8812	35.8349	37.9732	36.7867	37.3833	40.0187	61.5387	62.127	74.1421	59.028	66.46	58.7457	70.7149	62.843	56.0972	47.4242
Cpd	3.79516e-12	13.7232	12.2681	24.2927	12.3736	16.4476	10.4527	12.2312	19.7142	11.4217	10.2544	11.2802	13.8384	15.5138	14.9116	15.1263	10.8001	10.8155	14.6557	12.9822	15.29	18.3213	19.5728	15.8205	17.971	13.9135	17.9274	14.5865	13.1921	12.2112	14.0238	12.7346	18.0856	17.7015	16.9893	15.5362	13.133	12.5355	13.8179	21.6955	18.5565	24.7177	17.6606	21.1895	21.1332	18.2655	19.7531	16.0572	16.2147
Plekhm3	4.03036e-12	14.1922	16.0612	15.7702	15.2152	16.9058	15.3684	16.0627	12.9047	15.3542	12.7397	15.2031	13.8608	12.8688	13.2116	14.8308	13.5224	14.1341	13.8318	14.427	18.0749	19.0178	14.5833	18.2367	17.532	18.5164	20.6463	17.9348	19.379	17.5591	17.7738	19.8935	19.7266	20.4299	19.007	18.1008	18.5375	16.2428	16.8055	20.3611	17.758	19.9529	19.3135	19.7368	21.9089	22.2988	18.2731	18.3015	19.7612
Flna	4.04642e-12	288.147	305.972	328.038	309.124	317.804	286.063	287.471	330.906	293.418	298.903	313.991	292.223	282.199	273.023	317.563	315.723	292.278	306.151	309.312	354.65	407.19	292.243	372.631	361.766	382.3	379.829	358.381	336.336	354.854	349.139	362.24	403.114	388.894	349.229	369.882	342.628	372.37	361.8	421.979	395.172	452.419	403.076	372.667	440.212	420.867	415.035	355.091	384.16
Nxpe4	4.19472e-12	4.11901	6.03089	5.88697	6.79828	7.54423	5.19185	6.42876	6.29459	5.72695	3.88457	4.63906	5.03213	5.69688	6.12006	6.44049	5.26614	5.85755	5.33328	5.15101	9.27689	11.047	10.1139	9.59299	8.6014	8.32418	10.3041	10.2769	8.18306	7.16625	8.04239	10.4217	12.5471	11.3977	7.34455	8.54861	9.36783	7.94783	8.09809	13.4066	12.2726	13.6509	10.8167	11.2582	11.9423	14.1331	11.1792	10.0507	10.0012
Diaph1	4.35676e-12	47.0831	48.3582	54.4438	46.5448	53.8328	47.3894	46.0144	55.8043	49.3506	45.9883	47.7416	49.2655	47.9148	48.3533	53.592	43.6465	46.4206	51.6418	49.7512	56.7966	62.606	54.0371	56.8963	57.4661	57.0289	64.3784	58.1637	54.8513	52.7486	53.6779	56.0872	63.009	59.6634	57.7677	59.8279	54.4055	59.2678	56.7063	63.658	58.9503	72.0923	62.3485	60.0905	66.1658	62.9293	66.8181	60.2281	57.5247
Hk2	4.48863e-12	6.48438	5.5389	7.13312	6.79828	6.55157	5.39897	4.88144	9.28411	5.36163	3.88457	4.37862	5.61622	6.1038	5.05148	7.23816	6.1364	4.75801	5.99814	5.75824	8.79797	11.0276	7.20494	8.60061	7.7783	7.6965	10.2914	8.71876	7.29036	5.1162	5.16014	6.71834	9.41887	8.46767	7.16295	7.76808	6.48542	6.79472	6.95807	12.449	10.8319	13.7926	9.20727	9.1351	11.796	10.0667	11.9252	9.27003	8.58259
Tgfbi	4.51816e-12	27.1406	30.3766	47.812	29.9448	38.7291	28.3757	30.9465	40.0263	27.0016	23.9966	24.7905	26.7107	29.2219	28.9003	34.95	27.4464	25.6893	30.4098	27.3255	55.3953	71.8924	71.2981	57.0114	66.5065	60.0028	82.471	57.5007	45.6268	47.1511	41.6376	61.2361	86.5647	80.7654	58.7766	60.4721	53.811	51.5555	48.8834	92.5435	100.941	121.887	84.6634	99.2849	103.398	104.056	104.159	71.157	63.6105
Stard8	4.56526e-12	1.20308	1.26966	1.20318	1.69058	1.95478	1.39462	1.06839	1.32867	1.34309	0.939816	1.35102	0.943525	1.42422	1.19001	1.44763	1.09339	1.27947	1.56096	1.19353	2.67841	3.03744	2.7163	2.74702	2.6202	2.95904	3.35423	2.851	2.54171	2.22831	2.51034	2.91862	3.64105	3.17201	2.36075	3.03538	2.28791	2.31864	2.24073	3.97176	3.33288	4.16504	3.45091	3.11487	3.05876	3.38863	3.706	3.16591	2.9649
Trps1	4.60274e-12	5.11818	5.68173	8.13577	5.3415	6.68901	5.02615	5.36037	7.02536	5.97408	5.47182	5.74592	4.29079	6.15466	5.10005	7.5336	4.84217	5.07788	5.92587	6.47017	8.31905	8.84145	7.66729	8.24105	8.09382	7.24816	9.31308	7.01147	6.85641	7.50496	7.05065	7.98492	9.38468	9.01874	7.30419	8.27604	7.16999	6.9683	7.35118	10.157	10.3285	12.1353	9.93225	9.10717	10.3764	10.6948	10.6288	9.49772	8.72445
Dr1	4.60313e-12	13.3154	13.5695	13.7076	13.4347	16.6614	14.4709	15.5653	14.7151	14.6988	14.8073	14.5357	14.063	14.4202	13.9887	16.1899	14.1472	15.0137	16.2311	14.8458	15.4319	17.4314	18.2628	15.5473	15.8447	15.5126	17.1523	16.2109	15.9198	13.976	14.9071	18.1588	18.4275	17.4595	15.3549	16.7255	16.8981	17.4456	15.4493	18.6814	19.0773	19.3969	18.777	18.7731	17.2403	20.464	18.8847	18.9737	18.7682
Cd247	4.80134e-12	16.945	15.5216	18.3198	17.6611	14.5692	21.5545	18.5679	18.7011	21.1457	20.5715	19.7119	19.9264	16.5311	18.1416	18.7897	18.0298	21.7909	19.5265	16.8141	17.0283	15.5935	20.0351	17.0286	17.4223	17.7094	16.5298	18.0508	18.0275	19.5022	21.8338	20.2376	15.5044	19.5025	16.2831	19.7857	21.7442	21.1901	20.1863	16.8289	15.6055	16.3331	17.3996	17.3483	15.0889	14.2653	16.8177	17.6185	19.8889
Zfp36l1	5.12732e-12	38.9267	38.9786	38.4301	38.2178	38.8054	41.6038	39.8251	42.5176	49.1357	41.0177	40.7586	41.3579	37.0297	40.1447	42.9267	43.9589	45.421	42.3049	46.0659	40.6019	38.6934	47.7568	47.3609	45.5997	43.0705	41.3943	46.0967	54.6157	43.1045	46.1779	40.076	38.5815	40.8061	47.5983	45.9147	43.6144	48.4434	48.0185	37.4884	34.0926	36.5368	41.498	36.2331	39.2224	37.4567	39.7263	46.2309	39.1395
Gm16464	5.15263e-12	1.30503	1.65056	1.24615	1.47476	1.54244	1.28415	1.16049	1.42832	1.3216	0.981585	1.26964	1.32543	1.04273	1.7243	1.62489	1.18265	1.35943	1.12736	1.04695	1.86247	2.28291	1.2522	1.84093	2.14006	2.57048	2.49026	2.51949	2.33093	1.39047	1.5186	1.22527	2.68378	2.62094	1.93702	1.87078	1.69341	1.4631	2.04418	3.438	3.3676	3.39091	3.23342	2.7098	4.52228	3.62004	3.9017	3.20927	1.7307
Oas3	5.15483e-12	16.7615	38.8992	27.1001	36.4014	25.122	25.117	28.2018	34.6452	24.7022	21.1563	17.84	19.9488	30.0866	37.6189	46.5015	51.3895	30.3073	13.7307	30.7386	34.7307	71.9892	41.8233	39.8389	41.4019	51.5292	53.9854	56.0255	40.1838	25.4741	28.373	28.9247	60.2739	55.9269	42.3926	37.205	41.1824	26.8317	50.0824	98.4305	91.8972	112.445	79.922	69.6866	115.735	100.088	103.266	77.6839	39.0827
Ccdc88a	5.17102e-12	4.77153	5.31671	4.79839	5.35949	5.91015	4.4324	5.41563	5.46417	4.10449	4.49023	4.65533	3.81903	4.45069	3.78861	5.58373	4.7306	4.13827	5.36219	4.9835	7.16609	8.66733	6.89671	6.96103	6.26928	6.57565	7.96631	6.91202	6.28608	6.63146	6.32234	6.71834	8.41031	7.39241	6.79976	7.26012	6.64755	6.34835	5.56252	10.989	9.79033	9.4095	8.62729	7.87798	7.42005	9.17409	8.62287	7.48108	8.22794
Rab21	5.18347e-12	17.5364	18.3625	16.9734	19.4057	18.3108	17.6882	18.9547	18.2527	17.1701	18.7128	19.5654	17.9494	20.4477	20.7645	22.0395	19.1456	19.272	18.7893	19.8921	17.5072	17.354	18.205	16.2376	17.971	17.4105	16.8601	17.1889	17.5936	16.5965	17.8978	16.3278	16.9061	17.2982	18.9869	16.8123	18.2853	15.6105	17.5524	17.5354	18.1573	18.5137	20.14	17.8093	18.9087	17.6374	18.2609	18.4316	18.0447
Lifr	5.20378e-12	1.97794	1.90449	2.27744	1.70856	2.79472	2.02979	2.04468	2.12588	1.78363	1.56636	1.39986	2.17909	2.23806	2.28288	2.15668	1.62893	1.89921	2.00901	1.46573	2.39461	3.21156	2.40807	2.84769	2.42815	2.88432	3.64646	2.35373	2.71529	2.54919	1.61158	2.46431	4.3761	3.42739	2.845	3.07254	2.32394	2.04585	1.769	3.87756	4.9646	4.00149	4.2484	3.96692	4.31739	4.54572	4.97802	3.42612	2.52513
Itpr3	5.20816e-12	42.903	45.7395	45.6778	43.5413	43.7535	47.1685	43.5461	45.0088	49.2647	47.5756	48.3438	42.3463	42.0653	46.3862	48.6582	43.5573	47.1403	43.7647	46.5057	44.6284	41.0731	29.9949	47.5478	46.7658	44.5052	45.676	48.3012	51.1937	48.0246	50.5012	42.5128	38.5302	44.8786	51.775	50.1518	45.2178	53.0186	47.9989	34.0817	31.7144	33.92	38.801	34.6128	36.7783	37.5063	38.2342	40.7881	42.4448
Plekhg3	5.21983e-12	7.78942	9.25265	10.3559	8.74064	10.9804	8.40914	9.00763	10.646	8.86442	6.68313	7.35738	7.39095	7.9858	7.52865	10.1039	7.7207	7.99666	8.75873	8.64784	10.2702	11.4146	8.2067	10.8299	11.7978	11.2384	12.0702	10.7907	10.4024	9.02021	9.03413	10.6007	12.9403	11.9757	11.4809	11.0512	8.64722	9.7953	9.70984	12.6845	11.3353	14.425	10.5992	12.5712	13.1863	13.1908	12.2188	10.4518	11.3063
Gna13	5.23156e-12	29.1593	27.7262	29.0052	29.2973	29.8867	28.1547	27.5387	26.2579	28.9141	25.9598	26.9554	24.8012	24.3643	26.7631	23.6644	25.7729	25.2894	26.2906	27.5768	27.405	28.8073	24.8705	27.8297	27.1486	28.1408	27.3548	27.6149	27.0165	26.4723	28.1871	28.1813	27.4019	27.1637	25.0804	27.4918	28.5719	26.4597	26.6529	26.0126	26.7498	27.6724	27.8538	27.0421	28.5679	27.9355	28.376	25.1971	27.975
Edem1	5.30744e-12	43.9837	39.4706	39.9913	39.9803	36.6521	37.6271	32.0517	40.4581	36.7685	38.8248	37.2427	39.1338	34.9951	32.7618	37.6975	36.0374	35.3252	39.5733	37.9625	40.0343	42.5434	42.4591	37.5234	34.4605	39.962	36.147	36.3668	33.439	42.8549	38.4144	42.0585	38.1199	36.7201	36.4403	40.4758	39.489	41.7974	37.5421	39.0739	37.4949	42.6317	38.6995	38.4121	43.0129	37.9361	42.0869	34.9334	38.0613
Itm2b	6.01603e-12	146.694	151.169	143.866	153.609	153.725	145.607	169.542	172.395	137.361	175.85	153.382	159.433	204.63	184.913	231.414	181.236	164.351	145.791	161.566	158.718	190.236	188.716	161.729	162.521	163.36	170.558	157.882	147.134	159.815	147.382	159.478	191.181	180.025	176.168	148.424	154.587	151.492	180.202	211.932	217.071	207.881	199.675	209.227	209.913	206.905	184.309	174.483	171.113
Tlr8	6.02092e-12	2.89554	4.79297	5.42862	4.60412	6.29195	3.0654	4.84459	5.23165	4.15822	3.80103	3.64614	3.30234	5.0865	3.93433	5.4951	4.5744	3.99833	4.24928	4.27157	8.07072	10.8342	9.53595	8.83072	8.42306	9.19097	10.3549	8.65245	8.24505	7.70105	7.26759	8.74211	12.7351	12.0698	7.97004	9.00701	8.89943	7.93544	7.84257	13.9875	14.0432	16.8128	13.7747	14.4849	13.64	16.034	14.7873	12.7937	10.7389
Tppp3	6.35107e-12	3.52767	3.28525	2.90768	4.58614	6.00178	3.60392	4.05251	3.65385	3.06225	3.42511	2.79971	2.58346	3.50968	3.15717	5.55418	3.59258	2.51895	3.36763	2.51269	12.0085	18.0118	15.2575	13.0016	11.2902	13.5548	17.5081	12.3985	8.95177	10.8563	9.87091	17.2502	23.0771	17.0697	9.86671	11.7203	12.7366	12.7215	9.78847	20.5495	21.7852	24.1071	18.7045	14.2474	16.5671	16.5464	18.3343	17.6944	15.2784
1810013L24Rik	6.44562e-12	11.1336	10.6175	12.1893	10.6111	11.2094	11.0051	9.78129	9.89862	10.648	10.505	10.0106	9.74976	9.38459	11.2687	10.6357	9.37195	9.8159	10.4498	11.1815	12.0263	10.8148	11.0193	11.4052	11.6606	11.8661	11.9685	10.7907	11.2207	10.072	10.7232	10.697	11.1625	11.2499	11.5414	11.3238	10.6469	10.5393	10.5747	11.3658	11.6304	12.9858	12.6002	12.697	14.1962	11.7858	12.4145	11.9372	12.2142
Cep95	6.46416e-12	3.4461	5.14213	4.46894	3.70488	4.35244	4.58429	4.32882	4.66697	4.82439	4.38581	4.9646	4.6727	4.1455	4.61433	4.04746	4.03886	4.73802	4.82742	4.18781	3.86685	3.94673	3.27497	4.80368	4.14294	4.18451	3.98951	4.37595	4.47589	4.26053	4.44733	3.82725	4.23934	4.13975	4.17671	4.15041	3.20668	4.88525	3.97042	4.55261	4.25289	4.09962	4.78488	4.49771	4.36129	4.33083	4.35424	3.70801	4.15653
Foxn3	6.47087e-12	26.6716	30.456	30.3945	30.4124	29.001	28.4861	29.7123	29.4633	29.9241	29.6564	27.2483	30.5073	26.0937	28.9003	29.2481	27.9597	28.668	29.3981	31.1783	29.3739	29.3877	25.5063	30.9651	29.3298	30.1285	31.4841	30.4493	31.3932	27.5598	29.5817	29.5442	29.5558	30.4702	29.4387	31.0104	31.2741	29.3487	29.6995	28.9169	26.0728	28.2612	31.6382	27.8662	28.7289	32.63	28.535	27.9185	29.2376
Phc1	6.48361e-12	6.15812	4.55491	5.09918	4.29838	4.47461	4.22528	3.83147	5.99564	5.07152	4.51111	4.49256	4.9872	4.78131	4.59005	4.28381	4.97606	4.63806	5.04422	5.00444	4.46994	4.00477	3.33277	4.93312	4.82885	5.39503	5.22193	4.70746	5.09582	4.88446	4.41634	4.72211	4.22225	4.0591	5.4277	4.79465	4.71994	4.40169	4.83527	3.56359	3.78421	3.78343	4.2194	4.13454	4.43447	3.71922	4.26863	4.20675	4.89421
Hipk3	6.49186e-12	22.2467	21.5049	23.1898	22.6789	24.0071	22.6039	23.3204	23.202	25.1749	21.5949	22.886	20.5778	23.3979	21.3959	19.6464	22.8943	21.451	22.5039	24.3731	21.3918	23.4289	19.8232	22.0912	22.4569	22.6262	23.0604	22.0621	22.7018	20.857	23.4918	23.1563	22.2907	23.8708	21.6301	24.4688	23.4376	23.0252	23.7439	23.548	20.9347	23.2566	23.4169	23.0473	20.8844	22.7617	23.8016	21.4891	23.6482
Canx	6.54455e-12	33.0948	31.1067	32.7436	31.0059	34.285	33.2085	33.0096	34.2133	35.2105	31.4734	31.7409	32.3494	31.6889	29.5803	36.1317	30.8382	31.8467	35.1939	33.4397	33.4358	37.5326	35.6779	34.3161	34.1998	36.0316	37.913	32.9357	36.303	33.8169	34.4939	37.8871	37.6071	39.0185	32.546	36.1148	36.2283	37.4205	35.38	38.9169	37.8594	40.6255	38.4096	38.1607	36.427	40.8453	39.6652	41.7856	35.6639
Frmd4a	6.55646e-12	2.65085	4.47555	2.86471	4.44226	4.06228	3.4106	3.55516	3.53759	3.58875	3.02829	2.78343	2.561	3.89117	3.30289	4.96331	4.39589	3.69846	2.58715	3.62246	6.20824	9.96356	6.81965	6.52956	6.15953	7.38267	9.00815	7.8071	6.54645	5.25882	5.02068	6.38793	9.69237	8.14509	5.97249	6.60349	7.11594	4.69927	6.32909	12.5746	12.8108	15.3627	11.3822	10.3922	11.6496	13.6206	12.6469	10.4301	6.27026
Aff3	6.6482e-12	22.573	26.6153	25.9256	28.9736	28.7261	27.0915	24.3335	26.6897	30.9986	27.7768	28.3552	24.7563	24.2626	28.7303	24.403	26.1968	25.7293	24.8597	28.4771	23.3785	21.4362	19.7269	25.1546	25.8316	23.6425	23.4034	24.1672	27.81	24.4045	26.0487	24.2026	18.4275	22.4864	27.7236	26.637	24.0501	25.691	24.2943	17.9121	16.3693	18.6336	21.0245	19.9883	19.6405	20.5301	20.487	24.6659	23.7475
Btla	6.85901e-12	77.6495	83.5119	75.1413	71.5977	69.1045	71.0704	76.6293	64.9887	85.7431	76.4801	79.8406	77.6162	69.4816	71.1579	64.8776	66.1169	76.3081	83.497	79.8197	68.1133	60.6326	68.5625	68.9775	61.321	67.5648	64.7977	70.3799	74.7634	66.7068	66.2761	69.8543	53.4704	58.2253	60.9557	61.8473	67.8627	72.3861	57.4532	62.5277	61.8319	58.0162	75.7606	59.1686	57.8969	64.2682	65.6683	76.4046	68.8026
Rab11fip1	6.85972e-12	16.68	9.87161	14.5241	10.1794	12.2326	9.91422	9.4313	13.6687	9.12229	9.46081	9.32694	9.63744	9.84237	10.2001	11.2561	8.21161	8.97625	10.681	9.42258	13.0905	13.6781	11.1156	12.3831	13.1696	12.7627	12.2734	10.6084	11.9646	10.3928	11.6994	10.4217	15.0086	14.2203	12.4696	11.4477	11.0252	11.2336	12.5796	17.3784	13.5051	14.9702	13.2382	16.3147	16.0841	13.4884	14.2736	12.7178	12.8101
Cers4	6.86206e-12	4.79192	5.5389	6.07318	5.88105	5.46727	6.32412	6.18929	5.48078	6.58653	5.70155	6.28307	5.36911	5.74774	5.85292	5.0224	5.77937	5.41774	6.77862	6.00951	5.07302	4.46909	5.04731	5.45089	4.7877	5.06624	4.80265	5.00583	5.39338	5.61535	5.718	5.3141	4.78636	4.97307	5.22593	4.90616	5.04421	5.72839	4.89423	4.11304	3.50647	3.80523	4.0599	4.28819	4.02468	3.85146	4.36647	4.8356	4.65304
Ncf2	6.86963e-12	28.8942	34.1856	46.4083	36.6711	44.8072	34.5617	36.7489	41.6041	35.2105	27.0458	28.3878	33.0683	35.402	35.5061	39.2929	31.2622	31.6468	36.1623	34.0469	45.7104	53.0487	53.5362	50.4099	54.1463	49.437	60.0586	49.9091	44.3993	41.0544	39.2202	49.0659	61.9833	55.7388	48.2642	48.566	45.7042	44.0293	41.316	61.0991	59.2107	68.1671	54.7651	60.0067	62.507	65.2435	60.8004	55.9563	48.5023
Snx25	6.98608e-12	6.05617	6.68159	6.5745	6.47455	6.857	7.09737	6.92611	7.15823	7.88665	6.93375	6.60862	6.02059	5.56972	6.89721	5.7019	5.80168	6.65722	6.96651	7.76839	5.56968	6.07487	5.52893	6.31382	6.10466	6.54576	6.42895	6.82914	6.03811	6.82755	7.28309	6.89732	5.07696	6.43811	6.19444	6.44243	7.53029	8.03463	6.27012	5.14915	4.77366	5.0482	5.95935	5.39167	4.75644	5.47139	5.57734	7.49192	6.18514
Chpt1	7.22123e-12	1.63129	1.47598	1.91935	1.83446	1.7257	1.71221	1.58416	1.90997	1.55799	1.25309	1.49752	1.48268	1.9583	1.5543	1.65444	1.51736	1.13952	1.43088	1.69606	1.43677	2.12814	1.8494	1.81217	1.65992	1.50941	1.79147	2.07195	1.711	1.55091	1.50311	1.47308	2.00001	1.41128	1.35188	1.77167	1.8015	1.66148	1.19899	2.18211	2.1872	2.75852	1.63846	1.89965	2.34163	2.0993	2.11597	2.01664	1.88675
Nqo2	7.35435e-12	3.6908	3.26938	4.51191	3.70488	4.5357	4.03197	4.16304	5.23165	4.15822	3.40422	3.84146	4.71763	4.09463	3.66718	4.90423	3.57027	3.51853	3.4399	4.43908	3.83137	4.89472	4.02629	4.19963	3.77254	3.93045	4.70101	3.91184	3.88075	3.92183	3.33162	4.40547	5.14533	4.90587	3.83369	3.71679	4.52178	4.1785	4.4225	5.10206	4.98196	5.98588	5.37937	4.67929	4.62473	5.57057	5.19818	4.39107	4.46862
Gm4070	7.3611e-12	1.3866	2.36474	1.58991	2.19415	1.92424	1.44985	2.04468	1.54458	1.71916	1.79609	3.5973	1.61747	1.60225	1.74859	2.68846	1.53968	1.41941	1.18517	1.717	2.1108	3.44372	1.8494	2.21487	2.51046	2.64521	2.61732	2.61894	2.02097	2.0857	2.55683	2.1339	2.97438	2.52686	3.12749	2.16813	1.85555	2.13265	2.28004	4.14444	4.06195	4.0233	3.62491	3.33836	4.4052	4.44654	3.865	3.43696	2.35489
Crkl	7.37701e-12	16.7615	15.0772	17.045	17.0137	16.4935	15.9208	16.2285	14.7483	15.6229	14.7029	14.731	14.7594	14.6491	14.8873	15.2445	16.4679	14.9138	15.494	16.7513	16.372	15.3033	16.1437	15.7486	14.6786	15.8413	14.624	15.7965	15.9322	15.5447	17.3399	16.4379	15.0257	16.4515	16.5656	18.3857	17.2224	17.0116	17.1593	15.4632	13.1232	15.3736	15.4276	14.5128	16.289	14.7447	14.7017	14.1056	15.4203
Uhrf1bp1	7.38348e-12	1.42738	1.90449	1.67585	1.74453	2.00059	1.67078	1.62101	1.59441	1.60097	1.62901	1.62774	1.34789	1.70398	1.82145	1.89079	1.8967	1.69929	1.60432	1.65419	2.09307	2.39899	1.17514	2.21487	2.04403	1.95775	2.49026	2.20455	1.711	1.53308	2.01447	2.2165	2.6154	2.2446	2.03791	1.93273	2.0357	1.64908	1.90659	3.18682	2.63853	2.63859	2.39244	2.58409	2.6197	2.66131	2.23828	2.01664	2.09954
Foxp4	7.41055e-12	9.52266	10.4112	9.45353	10.2873	9.31575	10.5218	10.3339	10.264	11.3572	10.5259	11.8499	10.1766	9.71521	10.4187	10.2221	10.3315	10.5556	11.7217	10.2392	9.87998	9.46055	9.7286	11.6353	10.7826	10.2072	10.5201	11.0891	12.1134	10.9455	11.6219	10.3666	9.17955	10.1746	13.0547	11.4849	9.31378	11.1964	10.2995	7.59814	7.03029	8.34098	9.58426	9.10717	8.3567	7.93435	8.30486	9.43266	10.2424
Hmgn1	7.41401e-12	12.8056	14.0456	13.3495	12.9311	14.5998	15.2303	12.8023	12.6722	15.4402	14.0346	14.0637	12.1535	14.0133	12.2644	12.556	12.853	14.0741	15.2049	13.736	12.8245	11.5887	14.3328	14.4111	15.0353	13.5548	13.3661	11.7024	15.7338	12.7816	15.155	14.6069	13.2821	14.1128	12.5301	12.922	15.1687	13.825	14.6827	10.6123	11.0575	10.816	12.0782	11.9008	10.7422	11.0916	10.323	13.531	14.1435
Kat2b	7.41542e-12	8.91093	10.443	10.1267	10.719	9.43792	10.1904	10.2418	10.9117	10.6695	9.87851	10.5152	10.8955	9.84237	10.2244	10.872	9.50584	9.47604	9.64038	10.9721	11.9553	11.9176	10.8459	11.1463	10.9335	11.9856	12.7817	12.1665	11.9646	11.1772	11.6684	10.9586	11.5044	11.5053	11.1177	12.3521	11.0793	11.1096	11.3806	12.9671	12.4115	14.0761	12.9192	11.6493	13.5376	13.8851	14.8362	13.2599	10.1998
Tcn2	7.44212e-12	5.11818	5.52302	8.0928	5.4674	6.88754	5.50944	5.8393	7.05858	5.50131	4.92881	5.20876	5.41404	6.61245	7.40722	7.23816	5.06532	5.23781	5.23211	4.56472	7.53858	8.78341	8.88096	8.01093	8.31331	8.72769	10.2533	8.63588	7.99708	7.14843	6.15188	8.01245	11.1967	9.42196	7.58668	7.54508	7.36816	7.68745	7.90153	10.1099	10.7277	11.7319	9.16377	10.5179	10.2154	11.5379	10.7878	10.6687	8.48329
Tespa1	7.91368e-12	5.9746	6.88791	7.24771	5.84508	5.42146	6.90406	7.05506	7.02536	6.87664	7.18437	6.59234	6.2677	5.39169	6.26578	6.02688	5.17689	6.4573	7.3423	5.88388	4.94886	5.10754	4.48864	4.86121	4.84257	5.20074	5.20923	4.80692	4.84784	5.74013	5.718	5.08006	5.04277	5.25533	4.96362	5.61235	5.1523	6.07557	5.71977	4.81948	4.92988	4.75381	4.72688	4.19041	4.59546	4.79367	4.74564	5.2476	5.14956
Crk	8.41559e-12	21.064	17.2198	17.618	18.3985	17.9901	18.9033	16.1916	16.0603	17.0949	14.9953	15.903	16.3544	16.1496	16.223	16.308	16.691	16.0933	18.8616	17.9238	21.7111	21.649	22.3083	19.9339	19.1645	21.9388	19.5918	19.8244	18.3747	17.2382	18.0063	19.7971	21.0942	20.8735	17.5139	19.1415	19.6904	19.4542	17.2969	22.0566	22.3581	22.2644	21.0535	20.3095	22.9773	21.836	20.964	20.1555	20.4706
Cds2	8.43694e-12	57.9312	55.6429	63.9259	55.2675	54.7796	52.4984	49.4959	61.7501	53.4981	54.0081	57.036	56.6564	53.4591	55.3477	56.5463	51.9474	52.4581	54.7348	58.2315	58.1092	57.2276	48.8164	57.788	55.3398	58.1497	54.4174	54.6331	49.1232	60.3427	54.6232	54.8206	58.6842	55.3086	54.6402	60.1004	52.622	56.664	58.2394	55.3848	51.2951	58.2233	55.4756	55.4671	62.5362	58.0364	59.9931	52.7687	54.4321
Pik3r6	8.82644e-12	1.99833	2.47584	3.83871	2.98549	3.74157	2.3888	3.33411	4.43445	2.69693	1.90052	2.42533	2.76318	3.28079	2.47717	4.10655	2.11985	2.57892	2.80395	2.11485	3.95554	5.28166	4.81614	4.6311	5.19925	4.09484	6.0859	4.52513	3.68238	3.61878	2.60332	4.58444	6.87184	4.90587	4.51972	4.2743	3.69309	4.50088	3.26282	5.98118	5.65895	7.65408	5.32137	6.02023	6.00044	6.94255	6.17666	5.47528	4.62467
Nrros	8.84218e-12	17.516	20.9811	22.7744	19.046	23.9002	20.7122	21.7178	20.0298	20.7266	17.7103	17.9051	18.5785	18.642	19.3316	21.9213	19.1009	19.6318	21.9835	20.4365	26.7841	31.7867	33.6359	28.9515	28.3009	28.6938	32.0177	30.2173	24.2516	24.7967	22.903	28.6356	34.4447	29.8653	27.421	30.3166	27.0046	29.6587	25.7881	28.2733	31.8012	34.6723	28.9993	30.8833	31.8316	34.6632	34.785	30.4122	27.3934
Lamp1	9.12548e-12	53.6491	47.9773	43.0852	50.5914	51.313	47.5828	48.1696	47.7824	45.4395	49.6431	47.6927	47.9625	50.6107	40.9947	47.506	50.9656	43.142	48.2164	44.6421	58.1269	68.7583	69.1597	59.255	57.1643	63.1412	68.5839	54.7823	55.4464	57.5618	57.4589	68.5601	77.8125	71.2897	54.2568	61.5004	64.62	55.858	56.1559	75.2593	80.3884	80.9348	74.6877	76.7265	71.8881	81.1452	72.2486	72.7291	67.7103
Prr5l	9.30194e-12	4.09862	5.11039	6.70342	4.40629	5.77271	3.42441	3.97883	5.08218	4.48056	3.5713	4.3949	4.08861	4.47612	4.22576	4.66788	4.59672	3.61849	4.16256	3.62246	7.57406	9.94422	9.32404	7.11923	8.94435	7.30794	9.78318	7.9397	6.69523	6.5958	6.12089	6.73211	10.2736	8.85745	8.09111	8.43711	7.26007	5.82759	7.84257	12.2292	12.4636	14.0761	9.68576	11.8589	13.5083	12.7611	13.0627	10.2892	8.4691
Clpp	9.39352e-12	1.89638	1.82514	2.20582	1.58267	1.98532	2.02979	2.65255	2.15909	2.11672	1.98406	1.95329	1.88705	2.44152	2.40431	2.15668	1.96365	2.53894	2.70278	2.15672	2.02211	2.41834	2.50439	2.04228	2.20865	1.88303	2.13451	2.38688	2.02097	2.12135	2.24691	2.29911	1.98292	2.13708	2.32039	1.88317	2.17982	2.35583	1.71003	1.75825	1.80531	2.09342	2.33444	2.3187	2.09283	1.73564	2.33612	2.3419	2.49675
Fanca	9.49169e-12	2.97711	3.82485	4.76974	4.35234	5.66581	4.01816	3.94199	4.88288	4.19045	2.71502	3.30431	4.02121	4.47612	3.37575	4.78605	3.36944	3.17867	2.77504	3.70622	3.38793	4.58517	3.3713	4.21401	5.10322	4.69263	5.1457	4.50856	4.02954	3.85052	3.95146	3.84102	4.97439	4.36824	4.88291	4.11324	4.01736	3.14938	3.67559	4.45841	3.73213	4.95007	4.33539	4.90278	4.78571	5.37221	4.7334	4.81391	4.32676
Srgap2	9.96373e-12	8.0545	8.95111	8.65142	9.01042	8.00238	8.07775	8.06818	7.85578	7.2742	7.58118	8.31775	8.15475	7.88407	5.63434	9.60165	8.90335	7.61682	8.09387	7.97778	9.91545	11.4726	8.7461	10.384	8.98551	9.96809	10.0373	10.6912	8.50542	10.8563	8.33681	8.5769	10.7864	10.0402	9.42281	9.65126	8.61119	9.13815	9.84743	12.1194	10.3632	12.3316	10.3962	9.12113	11.6057	11.2569	10.5064	9.76877	9.1926
Itgal	1.01087e-11	91.9029	105.652	127.522	106.057	134.727	99.3356	108.626	116.807	104.246	94.8378	104.924	104.349	97.1521	107.538	129.637	102.333	99.7383	99.439	101.994	139.721	172.67	123.852	141.335	160.944	142.423	168.944	150.258	132.814	130.722	140.378	143.233	185.386	172.391	149.978	150.963	138.68	142.119	143.662	185.291	157.704	182.946	154.204	164.097	179.398	185.416	167.015	147.757	141.705
Cmtm6	1.01462e-11	43.9225	41.3909	47.2247	42.6961	44.7767	42.9985	40.3962	43.431	43.4733	39.1172	41.2957	41.2006	41.3024	42.8404	40.7701	40.9465	41.1228	46.7277	41.3756	46.4554	46.6643	50.4539	43.9091	45.8467	45.1927	46.5654	42.881	45.1928	45.5824	42.0095	46.698	46.1542	45.9673	43.6234	47.5129	45.0737	44.5996	43.3405	48.917	47.5456	52.9244	48.1533	49.9078	53.96	50.1847	52.1041	49.2125	46.956
Mib1	1.0233e-11	10.5218	10.1573	10.8859	10.4132	11.4385	10.2732	9.15499	11.0778	8.86442	10.3171	10.2385	9.63744	10.3256	10.9044	10.488	9.70666	9.77592	8.49857	9.52728	9.73808	9.53793	10.8459	10.4415	9.89092	9.86348	10.5455	9.13315	8.79059	9.84023	9.45252	9.87101	10.6326	9.85206	10.0887	10.5557	9.96232	10.5764	9.23811	11.2873	9.35637	10.8487	10.3672	11.3421	10.23	12.2156	11.0935	9.64951	10.1431
Apba1	1.02338e-11	0.876819	1.7934	1.64721	1.79849	2.19913	1.46366	1.56574	1.47815	1.5365	1.00247	1.09059	1.46022	2.08546	1.36001	2.30439	1.47274	1.23948	1.56096	1.59137	3.76042	4.4304	3.92997	3.75378	3.37471	3.40738	4.56125	3.23224	3.00046	3.15529	2.57232	4.54314	4.76926	4.15319	2.92571	3.40705	3.1166	3.16178	2.6535	4.80378	4.63479	5.60427	4.45139	4.60945	4.21494	5.04162	3.9017	3.94654	3.81606
Stx16	1.02468e-11	18.4948	22.4571	20.8837	20.215	22.3731	20.008	21.5336	20.8934	21.0382	20.2791	20.4444	20.151	20.4986	19.9388	21.744	20.953	18.2724	20.9284	18.7405	19.7777	20.6623	22.4047	22.9397	20.5775	21.3111	22.7554	23.355	21.1024	20.1974	18.6106	18.5993	24.4617	20.8197	22.3363	21.2229	17.7448	20.285	19.1445	21.9781	19.6327	23.3329	21.619	20.0441	26.0507	23.3733	25.6851	22.7034	19.7612
Zfp507	1.0466e-11	6.64751	7.20533	6.6318	7.26588	7.19298	6.476	6.68665	7.24127	7.3709	7.35145	8.10614	6.69454	6.81591	7.74722	5.87916	6.73888	7.93668	7.48683	7.91497	6.84681	6.32638	6.04907	6.28506	7.17469	6.05259	6.81011	6.82914	8.00948	6.98799	7.2211	6.58067	5.11115	6.8279	7.30419	7.34685	7.0619	7.37748	7.09566	6.09107	5.60688	5.7133	5.40837	5.93642	5.67846	6.01688	5.98097	7.29676	5.717
Themis2	1.04754e-11	26.6716	26.8533	29.4062	27.2111	33.613	30.1569	29.0307	28.9817	28.6455	24.477	25.5718	24.8686	25.814	27.8317	33.8864	23.6976	22.7305	25.5246	24.5196	35.8837	40.2799	38.375	37.2789	41.6351	38.6469	45.5744	38.8532	37.4809	31.642	32.5879	36.7582	47.6243	44.3007	41.0407	37.8741	33.9404	34.6183	34.0827	49.4978	45.6709	54.2873	44.1949	44.9911	53.4185	51.9534	50.8199	43.6505	37.0399
Nol7	1.0487e-11	11.3783	12.1887	12.4472	12.5354	12.4312	13.3663	12.3049	12.2072	13.807	12.2176	12.7289	13.5913	11.0886	11.973	11.7288	11.8711	12.7547	14.1932	13.736	12.1682	11.4146	14.1402	13.0591	12.9364	13.2559	12.9977	12.3488	13.936	12.4964	12.9546	14.5931	11.1454	12.5671	12.3485	12.3769	13.205	12.8455	11.813	11.6013	12.3247	11.7755	12.7307	12.5852	11.5472	11.1577	11.2892	14.0297	12.6966
Mtf1	1.11395e-11	5.526	5.17387	5.82968	5.73717	5.84907	5.79941	5.32353	5.56382	5.67323	5.28385	5.79475	4.82995	5.62058	5.5372	5.73144	5.80168	4.91795	5.57899	5.61167	5.35683	5.76532	4.97025	5.93988	6.10466	6.51588	5.67933	5.73515	5.92652	6.15014	5.93494	6.00245	6.08551	6.02145	5.32681	6.54154	5.56665	5.88958	6.25047	5.90269	5.74575	5.66969	6.03185	5.92245	6.57121	5.57057	5.93204	5.75718	5.73119
Arpc5l	1.15543e-11	14.9467	16.4104	16.1856	16.8518	18.2497	18.0196	17.4442	15.695	20.1249	16.2484	16.1634	17.2306	15.0052	17.0487	16.633	16.8918	17.7926	17.4452	17.5051	14.7401	15.2839	19.1297	18.208	18.7392	17.0668	17.165	16.4596	19.5526	15.5804	17.4949	19.8246	14.7351	17.688	16.5051	17.6671	17.0783	17.4828	16.3927	13.1555	13.9564	14.2614	16.6311	16.3845	13.6107	14.943	15.1909	19.093	16.4701
Ppp3cc	1.2208e-11	12.1327	14.8709	12.7623	14.5857	13.6529	15.1475	14.9575	12.4895	15.5906	14.139	14.4218	15.1638	12.4365	13.6001	13.5014	12.3844	13.8542	13.8318	13.6313	13.6049	12.2078	13.1577	13.6344	14.1299	13.1961	14.0141	12.9953	14.9527	14.0116	14.6437	12.06	11.0428	12.0026	13.1556	11.9433	13.8536	13.7258	12.0882	10.628	9.9292	10.4998	11.4257	11.3421	11.2106	11.0916	11.9619	13.1732	12.1859
Gtf2i	1.22704e-11	23.4702	23.822	23.1612	22.589	23.8391	24.7303	22.6941	24.3479	26.5395	24.7694	23.8789	23.9476	24.2117	22.9988	22.5417	24.0547	23.0304	25.568	22.5723	22.4384	20.6236	20.4204	24.0759	23.2937	23.1194	20.7861	22.9075	22.9002	24.6006	25.8627	24.0511	20.7694	22.0159	23.1636	23.7007	23.5457	25.8398	24.6284	18.5558	16.3867	20.1492	20.2705	20.6029	19.9917	19.1085	21.4899	21.2289	22.2864
Nckap1l	1.23594e-11	65.945	74.8783	82.6611	73.3602	79.7642	70.0762	76.5556	77.1627	76.0513	66.2674	71.8484	69.1694	72.508	73.7565	74.2724	65.9607	69.8108	74.8972	76.1135	77.0177	86.1123	73.3979	83.8919	88.0306	84.4822	89.8909	85.414	81.5826	75.62	80.083	83.1808	88.0006	88.6551	84.543	89.2772	83.2115	84.6116	82.6713	82.4964	77.9755	88.1091	80.2555	82.6629	87.4161	89.9391	88.4303	80.0909	78.3215
Spred1	1.24997e-11	2.61007	2.63455	1.91935	2.80564	2.55038	2.47165	2.32098	2.10927	2.22416	1.81698	1.92073	1.77473	1.93287	1.87002	2.18622	2.49919	2.01916	1.85003	1.86358	2.41235	4.06281	3.52541	3.17849	3.10034	3.31772	3.18906	2.75155	2.93846	2.67397	2.85125	2.95993	3.52139	3.45427	2.50199	3.44422	3.31477	2.7526	2.53557	4.33282	4.23553	4.45943	4.0599	3.54788	4.63936	4.56225	3.53476	3.55622	3.1635
Cebpg	1.25176e-11	11.3375	12.3633	11.5018	11.6902	12.4923	9.8728	9.11815	11.2107	10.7448	10.0038	11.2477	11.0078	10.5291	10.3458	11.0788	11.0901	10.0958	11.8373	11.8515	13.0018	13.2138	13.2925	12.7427	10.714	11.9258	11.4476	11.5366	12.9069	12.2646	11.3585	11.8672	12.9232	10.8198	10.6133	12.2282	11.7098	12.3743	10.3978	12.9671	11.856	12.6696	13.3252	12.5992	13.0985	11.7362	11.9742	11.742	13.0796
H2-T24	1.25195e-11	33.8493	46.7235	37.0263	41.3292	38.3167	40.223	31.5175	39.9765	40.4325	35.0656	32.6199	37.8533	32.5536	33.1989	40.6814	37.6886	35.3852	33.4739	32.6021	45.3911	58.9108	40.4941	43.8804	43.2265	54.7573	47.62	53.5391	47.3874	41.1257	40.6148	41.7005	51.8978	51.1017	48.3247	45.5306	46.0285	39.2432	48.903	81.7428	74.2954	90.9331	65.8139	63.0238	89.9187	72.8803	81.9723	69.986	47.4525
Grn	1.27286e-11	15.8031	18.664	15.8275	15.6468	17.6694	13.96	15.4548	15.3462	13.5706	10.3171	11.2151	12.5579	14.522	11.3173	17.7852	15.3298	12.4948	14.4533	14.1548	29.8883	39.8156	36.3907	27.3263	31.607	33.3416	38.9294	34.2617	24.5864	23.6201	20.0207	30.3427	42.5473	39.1932	28.3088	30.8245	29.0403	25.8398	24.766	51.413	46.1222	63.3588	41.7155	42.4768	50.6378	53.1271	47.8111	39.7148	30.5852
Cnn3	1.2871e-11	17.9238	15.9501	15.3405	16.5101	16.86	17.0944	17.4811	15.8112	19.5125	16.3319	16.8471	15.7928	14.5982	17.3402	15.4513	15.3298	17.1528	15.9854	19.4524	13.8355	14.6455	16.1822	15.3747	15.6115	15.9908	15.1449	15.9954	17.482	14.9208	16.9371	17.5944	12.4616	15.0133	16.6665	15.4494	17.2404	17.0984	15.8031	13.2026	11.6477	13.1166	14.1227	13.7725	12.8351	13.1247	12.5246	17.2498	15.4912
Dock5	1.29666e-11	9.64501	10.2684	13.7219	10.5571	12.5686	10.218	10.4813	11.5595	8.89665	8.29126	10.8896	9.00842	10.5291	9.93296	11.2561	9.39426	8.3765	8.97553	9.23413	13.4453	17.2573	10.6148	15.95	15.3097	14.1825	15.7293	13.5422	13.2913	12.0329	13.6674	13.0925	19.2309	16.4515	13.7408	13.9627	13.5113	12.4859	13.6803	20.7379	18.4524	20.7271	18.6755	17.6277	18.9819	20.5301	18.6278	13.2599	14.5549
4930523C07Rik	1.30839e-11	21.0233	22.2191	21.1702	22.1214	20.9986	22.811	22.8046	20.4616	23.4343	22.4303	22.9023	23.0714	20.8292	21.5174	21.5963	21.6001	22.7505	23.5589	21.316	20.8774	20.4495	20.1892	20.9838	20.8656	22.5366	21.4849	21.3825	23.6565	23.2101	22.4071	23.1976	18.3078	20.8735	21.045	21.8175	23.2574	22.6284	20.5794	20.8164	19.0425	20.7816	20.8795	19.7927	19.699	18.8275	20.8539	23.9178	22.5559
Ap2a2	1.32667e-11	10.8889	10.3636	11.0434	10.701	11.7898	9.92803	9.5234	11.111	10.0034	9.41904	10.1408	10.1991	11.9278	10.443	12.4674	11.5364	10.1358	9.9439	11.7678	13.7646	15.6322	13.9283	13.0879	13.8144	13.6445	14.9797	14.8351	12.4358	13.9938	12.3658	14.8822	16.3249	15.8601	13.1354	14.1486	13.8896	14.8665	14.1323	15.055	14.6508	16.7147	15.2681	15.2531	14.884	14.4802	16.4507	12.6094	13.491
Cybb	1.34057e-11	55.8921	78.6555	70.6294	82.1189	97.2656	80.7913	83.9239	76.4486	79.0169	63.8657	67.5186	67.0127	76.6281	69.895	83.7854	71.4946	69.6509	71.8042	71.2138	108.68	144.094	109.057	117.618	115.522	124.071	147.269	125.593	117.377	97.7783	100.631	123.119	142.018	142.351	103.49	117.537	120.377	101.685	107.693	173.093	165.064	182.302	155.77	148.788	161.646	180.473	158.269	153.275	138.116
Pot1b	1.39742e-11	12.3162	16.0612	16.028	17.6611	19.1049	14.0567	16.0074	15.9109	15.0534	12.3011	14.6822	16.2421	15.6664	14.2316	15.7467	12.786	13.5343	14.2654	14.8667	17.4008	18.4181	17.1262	20.279	18.3689	17.7094	20.3541	20.935	16.9365	14.903	15.0156	15.5706	21.9318	17.9031	17.1306	18.7326	15.2948	14.9657	14.781	24.4428	19.7022	23.7255	18.8495	18.3959	21.4991	22.2492	21.6367	18.3774	18.0022
Chd3	1.43195e-11	56.6262	62.4991	62.336	58.4328	62.9195	64.2077	62.7771	66.716	67.6167	64.7428	62.847	64.7887	60.7837	65.5964	76.37	63.3499	70.7305	65.5459	64.953	54.2423	52.0814	43.0948	60.2474	60.0452	54.0698	55.1416	55.1304	63.9519	62.0184	60.6356	56.982	51.8294	56.8678	63.1752	63.2597	56.5492	64.277	65.7871	47.143	37.2172	45.7718	47.7473	46.5415	46.4375	43.7381	48.9363	52.0965	50.2614
Sqor	1.43245e-11	2.79359	2.6028	4.82703	3.16534	4.7495	3.10683	3.44464	4.11889	2.68619	2.42264	2.31139	3.12262	3.43339	3.06003	3.57477	3.28018	2.69887	3.52662	2.99429	5.41004	6.1716	6.58848	5.19201	5.02091	5.20074	6.18755	5.07213	3.71957	4.7062	4.05993	5.30033	6.39321	6.93542	4.94345	5.12917	4.792	5.07124	4.7763	7.59814	7.27332	8.78802	6.29284	8.0875	6.98099	7.3558	6.91053	6.42939	5.91561
Cd300a	1.45878e-11	8.44193	11.0302	13.9941	13.5426	16.9363	12.0959	11.9733	11.3934	10.7125	8.45834	10.2059	8.98595	9.86781	9.10723	11.847	11.3133	11.3752	13.7596	11.2862	21.0548	28.3816	23.2908	22.0193	25.2143	23.2091	28.4348	23.8025	20.0237	18.0939	17.8978	26.8871	33.7267	29.0858	18.4623	24.2334	20.7894	19.913	18.6335	31.6799	30.725	34.0944	27.4333	29.8916	30.9681	33.6218	27.8623	23.831	24.4001
Il21r	1.46202e-11	28.7719	32.8842	31.4115	31.1857	31.5666	33.4294	35.5147	32.8847	35.8337	32.0582	32.864	32.5741	27.3399	30.746	30.223	28.4952	33.526	32.7079	29.566	26.1456	25.1894	23.6954	28.8221	26.106	27.5131	26.0715	28.51	28.9135	28.7185	29.7987	27.8508	24.3591	25.9003	26.9166	28.3219	28.3917	28.3816	26.2009	21.2246	20.8131	20.4327	23.5329	21.9578	22.5529	23.3402	26.9816	26.8885	26.4003
Cd40lg	1.47123e-11	1.79442	1.77753	2.29177	1.83446	0.97739	1.78125	1.84205	1.86014	2.2564	2.27644	2.06723	2.42621	1.44965	1.79716	1.89079	1.85208	1.97917	1.86448	2.01015	1.48998	1.66382	1.90719	1.74026	1.35812	1.49447	1.10537	1.69071	1.83499	1.76482	2.04546	1.70712	1.21368	1.7473	1.57383	1.7345	1.65738	1.90946	1.78866	0.941918	1.51021	1.29749	1.60946	1.22919	1.02446	1.00832	1.49218	1.26853	1.10652
Gimap5	1.53302e-11	9.05367	10.1573	10.1124	8.30901	8.62852	10.6184	8.98921	8.6696	9.97113	9.39816	10.4664	7.88517	7.80777	10.1272	8.95169	9.26038	9.89587	10.5509	9.21319	7.55632	8.5706	8.63052	8.06846	9.19128	9.65426	7.66138	8.91766	8.98897	9.32326	10.0724	8.56314	7.62398	8.4139	7.66738	8.33799	9.29577	9.8573	9.15949	6.46784	7.60313	6.52014	7.55431	7.22148	7.20052	7.58722	6.78822	7.91476	8.48329
Amz1	1.5562e-11	1.3866	1.84101	1.99097	1.9064	2.51983	1.35319	1.54732	2.29196	1.45054	1.98406	1.20453	1.37036	1.42422	1.79716	2.65892	1.74051	1.37942	1.99456	1.19353	2.66068	3.98543	4.21894	3.20725	2.56533	3.16827	4.19279	3.03333	2.50451	2.83441	2.43286	3.3041	3.41883	3.36019	3.30908	3.55573	2.68424	3.43456	2.71247	2.48039	3.38496	3.41272	2.68243	2.84948	2.10747	2.59519	3.29014	2.71054	2.99327
Ralb	1.57733e-11	4.66957	4.04704	5.12783	4.20846	4.84113	4.28051	3.84989	5.11539	3.25566	3.27891	3.53219	3.43713	4.42525	3.74004	4.43153	4.23969	3.23865	4.13366	4.25063	5.48099	6.81005	6.06833	5.29268	6.20069	5.39503	7.34374	6.09981	4.88504	4.75967	5.39258	6.59444	7.70945	7.66122	6.17426	5.67429	5.89092	5.71599	5.16941	8.19469	8.66202	9.27866	7.9458	8.49257	8.09327	8.36412	7.26523	7.55697	6.86608
Klra2	1.60046e-11	4.95505	5.82457	9.82595	7.08604	11.8814	5.42659	7.49715	7.75613	5.78068	4.78262	5.33898	4.9872	8.31642	7.04293	10.5175	4.93143	5.79758	6.51846	6.11421	10.6072	14.007	13.6393	10.1683	14.61	10.1474	15.2084	11.5366	10.2164	8.71716	7.84094	10.7246	17.9147	15.0536	12.3485	10.3822	10.0164	8.28261	10.0047	17.0644	17.8101	20.8906	14.5866	18.6473	17.9867	19.902	17.576	16.2849	12.5973
Def6	1.6162e-11	13.8252	14.5694	16.1426	13.111	14.0805	14.7471	14.6443	16.7081	15.0319	13.9302	14.3729	14.7594	13.5047	15.1544	15.7762	12.9645	13.8142	17.5175	13.757	15.4142	14.5294	12.1559	16.9855	16.1739	15.4827	14.535	15.5645	16.9365	15.099	15.2635	15.7771	14.7522	16.7068	16.5252	15.722	15.619	17.3588	14.8596	14.8509	15.8659	16.2022	14.8911	15.2391	15.2353	14.4637	14.8362	15.3416	15.6615
Sirpa	1.61862e-11	24.5917	33.5825	42.5839	35.2144	41.7376	28.0443	33.2674	43.5639	28.0008	22.5973	26.4345	31.8103	37.7672	29.896	41.8041	28.8076	29.8475	36.4224	29.5869	48.9387	58.4271	49.2787	50.7119	52.3217	45.7307	57.2761	51.202	38.9067	39.4144	35.5942	47.0972	62.103	55.7656	47.4773	49.6191	39.7952	41.785	42.1415	67.5826	64.3836	75.1016	58.6366	65.8873	63.4144	66.1195	59.8341	51.6086	50.4174
Irf9	1.63718e-11	17.3733	30.7893	24.2068	27.9305	25.5954	26.3459	24.6466	22.5875	28.6455	20.2582	19.2724	22.7345	20.346	23.4602	24.1371	21.6894	21.8309	22.8507	20.3947	30.0834	34.8241	31.2664	28.8509	32.6359	34.8211	34.5461	35.1237	33.8357	26.8824	30.0931	29.4754	33.1455	33.4943	31.6582	32.5343	32.5532	28.9147	29.7192	40.3926	37.5296	42.1301	38.1921	36.8058	42.5738	38.432	40.4113	40.1701	31.9329
Tep1	1.65173e-11	9.58384	13.2521	11.6021	10.9348	14.0042	10.3561	11.3655	11.111	10.9811	10.2127	9.99432	10.0867	10.5799	9.98153	13.0878	11.2017	10.9754	11.2302	10.5324	13.9065	16.0965	11.9248	14.6843	13.4714	15.7666	15.2973	15.7468	12.1506	15.099	12.5517	14.4968	17.2993	15.3628	15.133	15.6972	12.7366	13.3167	12.894	14.7724	14.8417	16.7365	13.4557	12.8227	15.0889	17.0093	14.4815	13.9105	13.5761
Traf3ip2	1.68059e-11	5.38326	6.95139	6.74639	6.6544	6.32249	6.32412	6.29981	6.59354	6.7477	6.32809	6.44585	6.91918	6.9685	6.72721	6.94273	5.824	6.97709	6.2583	5.88388	6.61621	5.22362	5.35554	6.57271	6.52993	6.20204	6.04779	6.79599	7.15398	6.47102	6.81821	5.80972	5.28209	5.7392	6.81994	6.44243	6.17916	6.9807	6.05391	5.51022	5.10347	5.42982	5.58236	5.68499	5.75164	5.23997	5.8342	6.10413	6.49724
Kif13a	1.68743e-11	2.73241	2.333	2.14853	2.4999	3.06961	2.09883	2.39467	2.88987	2.07374	1.9214	2.05095	1.88705	2.51782	2.52574	2.09759	3.1463	1.99916	2.54379	2.26142	3.56531	3.94673	2.23469	3.73939	3.49818	3.42233	3.57023	3.19909	3.03765	2.85224	2.33989	3.77218	4.05131	3.80373	3.10731	3.28316	3.09859	3.38496	2.77143	3.90896	3.71477	4.14323	3.68291	3.85518	3.30756	3.58699	3.85277	3.27433	3.14932
Bid	1.69942e-11	8.09528	7.80841	8.66574	7.98528	8.33836	8.40914	7.20242	7.50701	7.20973	7.30968	7.37366	7.72792	7.75691	6.87293	8.71534	7.34136	6.87713	8.55638	7.43337	9.41879	10.3505	10.0176	9.14713	10.0693	9.37031	9.69424	8.32094	8.96417	8.3428	8.07338	10.0362	10.0172	9.7983	9.0798	9.32913	8.16082	9.39853	8.17671	9.93724	11.0402	11.5574	9.32327	10.8671	11.1667	10.2485	9.88266	10.1266	8.48329
Pabpn1	1.71896e-11	23.042	23.5046	25.7537	25.4666	25.3663	23.5843	21.8467	22.8034	26.2602	22.66	24.8067	25.6998	23.1436	24.9417	23.3985	21.5778	24.5897	27.7938	24.1846	22.8641	21.4362	25.9879	26.4778	23.9522	25.4508	23.6067	24.4324	28.4671	22.5683	24.6385	24.0236	24.513	23.4003	25.3629	25.4352	21.8342	25.4306	23.626	21.9467	20.1709	22.2535	23.5329	22.74	20.46	20.0012	22.2727	24.3081	21.9317
Eif4e3	1.7254e-11	2.58967	3.68202	3.29441	3.3272	4.48988	3.31395	3.33411	3.7535	3.62098	2.77768	3.36942	3.59438	3.71314	3.35146	3.39751	2.92316	3.15868	3.88795	3.91561	4.89564	5.20427	5.22069	4.65986	4.51333	4.67768	5.6158	5.05555	4.45109	4.22488	4.12192	4.81848	5.81201	5.53759	3.83369	5.07961	4.50376	4.40169	3.75421	5.36894	5.46801	6.46562	5.36487	5.3777	5.35649	6.72766	5.46727	5.29097	5.05025
Pcgf5	1.72913e-11	4.32292	5.26909	5.1708	4.8739	5.43673	4.98473	4.23672	4.3348	4.83514	4.86616	5.1111	4.29079	4.39982	4.3229	4.57925	3.36944	4.35818	4.81296	4.46002	5.51647	5.61055	6.16466	5.32145	5.06207	5.55942	5.73015	5.73515	5.2694	5.52621	5.11366	5.60321	5.84619	6.54564	5.12504	5.52562	6.28725	5.96398	5.16941	6.67192	6.02349	6.67279	5.61136	5.93642	6.89318	6.31442	7.17961	6.34265	5.66026
Tdrd7	1.75874e-11	13.6009	18.6958	12.7336	14.6936	11.9272	13.2696	15.5653	15.4624	14.4409	13.1992	11.6221	13.6137	17.5484	17.4859	22.1281	19.748	16.4531	9.9439	14.2386	17.5072	25.8279	15.4694	15.0439	15.6389	18.8452	18.7278	21.167	15.957	16.0973	14.4422	14.7721	19.3677	19.2875	18.321	17.0229	18.9158	12.6967	19.4787	32.4805	32.9643	29.1008	27.6798	23.3685	35.6514	28.8281	28.7307	25.5983	18.9526
Tnpo1	1.76401e-11	34.3795	37.5661	34.7919	39.6027	38.3167	35.8321	37.3015	35.9738	37.295	36.068	34.9638	35.0452	34.6645	35.7975	35.5999	39.3845	36.4648	35.4685	38.7163	33.1698	35.0563	32.1525	35.5962	33.5825	35.4786	35.0289	35.3723	37.3445	33.5316	35.6096	34.9547	35.5216	35.8733	33.2321	34.8387	36.6066	34.7671	36.8542	36.0755	35.1167	34.4979	38.9605	34.9341	35.2709	37.903	37.4147	34.9659	37.0967
Klhl9	1.76777e-11	10.0936	9.64942	11.4875	9.99958	12.1257	9.81757	10.1865	9.73253	10.9382	8.75073	8.75724	9.70483	9.02853	9.20438	10.3993	9.46121	9.61598	10.5076	9.73667	10.2702	11.7435	12.8687	10.7867	10.7963	10.8498	11.473	10.8902	10.3528	9.71544	10.1498	12.4179	12.1539	12.1101	10.8958	11.8689	12.1241	10.7252	11.125	11.4443	11.5783	12.288	11.6287	10.7833	10.9032	11.3395	12.4512	11.9372	11.2354
Gpr141	1.76804e-11	3.01789	6.03089	6.3883	6.6544	10.339	3.9215	6.5577	7.37414	6.31791	4.30227	4.80183	5.27925	7.96037	6.07149	8.56762	5.73474	5.0379	6.51846	6.28172	13.2856	19.695	18.2435	13.016	15.2959	13.5847	19.6045	15.4153	11.3447	10.1611	9.31305	15.2677	20.2395	18.7902	11.9652	13.7273	13.9977	13.3786	11.5378	25.1963	26.8193	28.9263	21.6335	24.5838	20.8113	27.6214	24.7311	23.0829	16.4984
F13a1	1.7735e-11	36.0515	27.0438	31.1537	30.7181	27.7029	24.7718	23.9282	36.2396	19.4373	28.6748	28.0948	26.8231	26.9076	18.1416	40.0906	30.9944	23.2103	30.0774	25.0431	48.6549	68.6615	53.4399	33.5683	37.6568	45.7157	48.5093	34.8916	25.9378	49.8607	29.0549	52.3563	63.8295	54.9189	40.7178	39.6209	35.4896	43.2977	42.2005	58.7286	77.1076	72.7574	58.3466	60.5096	57.9262	64.3178	59.4061	39.6606	46.1474
D230025D16Rik	1.80408e-11	3.52767	3.60266	3.73844	3.21929	4.26081	3.50726	3.7762	3.80333	3.32013	3.1536	3.66241	3.27987	3.56055	3.23003	3.51568	3.28018	3.19866	3.30982	3.32931	3.67173	3.71457	3.46762	4.27154	4.07435	4.31901	4.09115	3.81238	3.93035	3.70791	4.26138	4.25403	4.25644	4.63706	3.93458	4.49731	3.92728	4.30249	3.77387	3.98745	4.40912	4.20865	3.9149	4.10661	4.39056	4.82673	4.79456	3.8598	4.01467
Mpeg1	1.80726e-11	52.2217	70.0377	78.2495	74.3674	101.664	63.5449	73.5163	69.9214	60.9657	47.492	52.755	51.5794	73.0675	60.2292	88.0988	56.4995	57.376	69.3182	54.4206	127.198	178.783	152.517	125.241	149.159	144.425	184.305	134.677	121.853	103.857	96.4622	148.451	208.685	186.396	124.877	131.017	133.924	118.052	115.85	203.046	224.518	250.938	189.974	207.509	201.117	245.535	204.001	177.573	151.678
Rab31	1.86399e-11	7.50394	6.36418	9.69703	5.98896	8.09401	5.79941	6.92611	6.85928	5.55504	5.11677	5.66453	5.34664	6.91764	6.7515	7.79949	6.47111	5.85755	7.29894	6.61675	10.8556	13.8136	13.6393	10.7292	12.1956	12.3891	14.192	10.3597	9.88167	9.57283	9.18909	13.0925	16.154	14.5832	11.4002	10.4442	9.96232	10.1177	9.82778	15.1021	17.1331	20.6071	15.2391	15.9794	17.8842	16.0836	16.3406	13.9105	12.8526
Psip1	1.86877e-11	10.9908	10.3477	11.6307	11.0067	10.6291	11.3917	10.6655	11.6923	11.8192	12.3638	12.4034	11.3223	11.877	11.6087	11.1084	9.14881	11.2353	11.447	10.6161	10.4121	10.6214	10.5184	9.76557	9.17757	10.0279	10.0119	10.9067	11.8406	10.8385	12.1488	10.5043	9.36758	11.008	10.3308	9.89904	10.2506	12.4735	11.2823	10.4396	9.9292	10.0201	9.71476	9.58208	9.79095	9.07491	10.7878	11.2758	10.0721
Swap70	1.9087e-11	43.9633	56.1666	51.6507	47.4081	48.5793	53.1474	50.1775	44.7099	56.0661	46.1345	55.571	49.0858	41.4804	45.4147	46.6788	47.0383	52.0982	55.5731	50.5469	46.8634	45.3487	40.1666	48.3964	47.9593	48.4058	48.5602	50.3898	56.1036	49.3437	51.0591	48.1848	40.0857	43.3464	47.9212	46.9306	50.5863	47.4762	47.0161	41.2717	37.8768	36.8312	42.9189	40.2978	41.7982	42.5479	42.2949	52.6061	47.8781
Cfp	1.91309e-11	4.07823	5.09451	6.60315	4.11853	5.84907	5.28851	4.97354	5.21504	4.52354	3.8428	3.54847	4.29079	4.47612	5.3672	6.73592	5.31077	4.23823	4.79851	4.08312	6.91776	9.51859	9.88271	7.11923	9.39706	9.63931	11.2316	8.00601	7.11678	6.63146	5.77998	7.77841	12.6497	10.7929	8.73678	8.74684	7.40419	6.26155	7.31187	11.0361	12.1164	15.2536	11.1647	12.0684	14.2547	14.6124	12.9649	10.2241	8.4691
Capn2	1.9237e-11	16.109	12.2364	12.4615	12.1758	12.9351	11.8612	11.0707	14.7151	11.5399	11.5911	12.6475	12.7151	12.3856	9.95724	13.2355	14.0133	11.7751	11.6638	11.7259	17.6314	18.747	17.0877	15.4322	14.3357	15.7068	15.1957	15.78	12.1878	16.5608	14.9381	17.5393	16.8719	15.4837	15.1128	15.0406	14.5742	16.3916	14.4665	16.2638	17.3414	20.1492	17.5881	17.6277	17.8257	16.877	17.1357	13.8563	16.1296
Nlrp1a	1.93812e-11	0.774863	1.07921	1.67585	1.4208	1.67989	0.95276	1.21575	1.42832	0.934793	0.835392	1.13942	0.741341	1.14446	1.14144	2.24531	0.937195	1.03957	1.05509	1.13071	1.827	3.15352	2.08057	1.79779	2.57905	2.09225	3.15095	2.35373	2.04577	2.05005	1.65806	2.29911	3.57267	3.03761	2.50199	2.35396	2.08975	1.61189	2.24073	3.92466	3.47175	4.28498	2.89993	3.60376	3.89297	3.27292	3.40022	2.80811	2.0428
Tmem184b	1.94467e-11	9.42071	10.5382	10.3702	10.8808	11.576	9.0167	9.11815	10.1145	10.7555	8.43746	8.77351	9.03088	10.5545	10.5401	10.1334	8.99261	8.23656	9.43803	8.66877	13.9065	19.5595	15.1419	14.6987	17.3537	16.4541	17.7114	17.9679	14.6799	12.0151	12.4897	13.9461	18.4446	19.0993	17.0902	15.3379	15.2047	13.515	14.8006	23.4067	19.6675	27.6724	20.1835	19.9324	22.5821	22.5964	22.4562	20.0905	14.5549
Limd2	1.94612e-11	75.6307	83.2739	89.6797	86.4173	87.5222	89.3937	89.8184	89.5194	94.1025	76.7725	82.7542	85.2767	76.4501	82.208	80.122	80.0186	90.8421	97.7913	82.7512	81.3635	82.359	80.0635	81.7777	86.6587	87.9942	86.9687	88.0661	83.5168	85.9059	87.8619	101.821	77.1116	87.9293	83.3525	93.5391	100.128	96.0932	89.708	74.8825	75.3543	74.9489	77.6601	77.4249	75.4884	73.8555	77.7648	88.6562	87.4573
Qk	1.96148e-11	20.5339	21.6001	22.7028	19.7294	23.5337	20.5189	21.1467	22.0394	22.1772	20.6342	20.8188	20.443	21.8974	19.8659	21.4486	20.0828	20.1716	19.5843	21.2532	22.5093	22.597	22.9441	21.5734	23.3486	21.7594	23.0349	21.0841	22.5406	19.0209	20.842	22.1926	23.0087	23.2256	22.5784	24.3078	21.4199	23.174	21.6801	26.5464	25.8472	25.688	25.3744	26.0504	24.0017	26.8115	26.1499	24.9803	24.3575
LOC115487677	1.96293e-11	0.876819	1.06334	1.26047	1.13305	1.20647	1.25654	1.21575	1.11276	1.11745	1.08601	1.18825	0.988455	1.14446	1.16573	0.797675	0.870253	1.29946	1.17072	1.04695	1.36581	0.889949	1.30999	1.04991	1.27581	1.34502	1.20702	1.57468	1.38864	0.962631	1.31715	0.991231	0.871801	0.873648	1.19046	1.0407	1.20701	1.61189	1.49382	1.0989	0.97209	1.03581	1.04397	0.991731	0.878113	0.876084	1.24756	1.5179	1.27675
Slfn3	1.96589e-11	0.693299	1.23792	0.845089	0.899243	0.88576	0.869911	1.16049	1.24563	1.17118	1.04424	1.07431	1.25803	1.27162	1.31144	1.44763	1.11571	1.41941	1.01173	0.921319	2.27044	2.96005	1.63749	2.20049	2.42815	2.49576	3.02389	2.33716	2.14495	1.39047	1.65806	2.16143	2.99147	2.80911	1.81596	2.10618	2.10776	1.72348	2.1228	3.87756	3.41967	4.18685	3.59591	2.86345	3.8637	3.30598	3.88946	3.01412	2.32652
Traf3ip3	1.96911e-11	36.8672	40.9466	38.7595	41.599	40.5006	44.0341	43.5092	39.6443	47.7497	40.4121	44.7628	40.9535	38.4031	41.9661	41.1541	40.3886	45.3611	44.762	42.5691	36.2029	34.8048	37.1806	42.9024	40.6337	40.0517	40.7082	39.1349	45.3292	41.5001	44.5663	38.9884	38.0686	39.2738	37.3281	39.7572	37.5794	42.0702	38.0532	35.8871	32.5477	33.7564	37.8151	37.2667	35.0952	35.5227	35.5556	40.0942	41.1823
Snx27	2.02109e-11	10.9093	12.0142	13.0344	12.0139	13.1184	11.3779	11.3655	12.7885	11.9911	11.236	12.8917	12.0412	12.1313	12.483	11.4038	11.7373	11.6351	13.2104	13.2126	12.9486	14.6842	12.7146	13.2173	13.9378	12.8972	13.5694	13.4594	12.0638	12.4785	13.0941	13.0512	14.0856	13.9918	13.9224	13.6406	13.3852	14.0606	12.6778	14.1131	13.1059	14.2723	14.5721	14.5407	14.123	14.8108	14.3103	12.3384	12.4128
9930111J21Rik1	2.04531e-11	5.87265	7.36403	6.71774	6.85223	6.35303	6.6417	6.39192	6.01225	6.46834	5.68066	6.18541	4.9872	5.74774	5.61006	5.82007	6.1364	6.53727	5.26102	6.38642	6.54526	8.91884	3.66026	6.87473	7.54508	8.54835	7.4835	7.69107	6.70763	6.38189	6.67875	7.17266	6.59834	7.41929	6.71905	8.02826	7.76449	6.68312	7.29221	7.67664	6.49217	7.94847	6.88733	7.02593	8.67868	8.59554	7.80339	7.52445	6.80933
Gyg	2.07953e-11	5.03661	4.82471	6.24506	5.55732	6.44466	4.88807	5.17616	5.29809	5.41535	4.49023	4.99716	4.58284	4.95934	5.24577	5.19966	4.26201	4.33819	5.00086	5.38134	7.29025	9.22839	8.86169	7.96779	8.88948	7.84595	9.88483	8.10546	6.85641	7.21973	7.26759	8.89355	11.0941	10.2822	7.68756	8.9079	8.05273	7.11709	8.21602	10.9106	12.4983	13.8798	10.5412	12.1941	12.2204	12.8272	12.3044	10.6253	9.66074
Adar	2.19952e-11	24.5917	42.0893	36.4391	38.3437	34.1323	35.1278	32.0701	32.2702	36.5429	30.5753	27.9808	30.7769	29.2219	32.7618	35.4227	32.8688	32.0466	33.0114	31.8274	42.2693	55.1382	39.5886	45.7069	48.755	53.3824	50.3516	55.379	47.2386	40.0383	43.0167	43.5178	49.3679	52.1366	50.06	47.8846	48.5145	44.4632	49.8072	59.6705	53.1351	65.5285	55.4901	51.1789	66.5756	62.8466	63.6625	59.3716	42.2604
Rpa1	2.2046e-11	20.6562	21.9017	21.9723	21.7617	22.2356	24.6061	24.094	21.4747	26.3891	21.6158	21.7954	22.1953	19.0489	21.6145	20.2964	23.6753	22.5106	22.8941	22.3001	19.015	20.3721	20.4782	21.5015	21.7847	21.8491	21.2816	21.3493	21.2512	23.8519	23.6313	22.7432	18.6668	21.9622	21.5696	22.5361	24.1582	22.554	22.4663	17.2214	18.192	17.8704	19.1975	18.0327	18.4111	18.1498	17.9551	21.088	21.2508
Agrn	2.20468e-11	4.52683	5.50715	3.88168	4.22644	4.29135	4.05958	3.73936	4.94931	4.35162	2.63148	3.19037	3.93135	3.30622	4.76005	4.96331	4.32895	3.3586	3.91686	3.07804	5.23266	7.89346	4.35379	5.79606	6.46134	6.29171	7.38186	7.8071	5.39338	4.36749	4.26138	4.91485	8.1539	6.70693	6.19444	5.56279	5.54864	4.81086	5.70011	9.57617	7.56841	11.1322	7.68481	7.27735	10.6105	9.04185	10.959	7.76297	5.40491
Fbxo5	2.2181e-11	1.18269	1.28553	1.56127	1.49274	2.09223	1.5327	1.36312	1.5778	1.52575	1.6499	1.8719	1.79719	1.62768	1.23858	1.12265	1.38348	1.41941	1.86448	1.61231	1.61414	1.39296	1.50263	1.85532	1.6462	1.76347	1.43571	1.70728	1.85979	1.33699	1.54959	1.70712	1.50428	1.73386	1.59401	1.3876	1.36914	2.16985	1.63141	1.47567	1.19775	1.45013	1.56596	1.3968	1.44889	1.38851	1.81019	1.50706	1.5321
Plac8	2.2189e-11	30.5663	38.4231	28.9908	46.2571	55.8487	32.0486	39.0883	31.4896	37.5851	22.7644	25.5718	26.1267	29.756	34.6318	37.7566	28.7183	29.3877	26.9988	28.4353	71.182	109.464	93.2404	70.0274	89.2926	86.4101	116.915	91.2817	65.6877	58.3996	56.9785	88.0681	123.744	115.953	75.4632	77.2844	94.9573	59.8753	65.3351	113.376	128.854	145.155	106.094	120.405	126.39	156.505	122.004	113.159	75.541
Cd8b1	2.38109e-11	20.1261	17.4261	20.8121	20.215	19.4562	24.5094	20.9625	18.0866	23.4665	22.9524	22.3163	20.2409	19.1761	19.0645	17.9625	19.6365	20.2116	24.7441	17.6726	21.1967	17.7409	24.0999	18.6394	19.8504	21.2812	17.7241	18.7304	19.7509	21.9444	24.3286	21.0224	18.3933	21.1557	18.1798	20.2069	22.4107	23.5459	22.997	19.3878	14.7029	18.4047	17.5736	18.9965	17.05	14.2157	16.5241	17.239	21.4352
Atp7a	2.39265e-11	6.50477	7.61797	6.83233	6.99611	7.98711	6.28269	7.38663	6.22816	6.44685	6.26544	5.59942	5.25678	6.0275	6.50864	7.35634	6.73888	5.99749	6.61963	6.55393	7.84013	9.34447	8.30302	8.29858	8.97179	7.57695	9.56719	8.66903	7.89789	6.97016	7.54652	7.87478	10.5642	9.77142	7.74809	8.02826	7.85456	7.21629	7.64601	11.6955	11.3353	11.9936	10.6717	10.1548	11.1813	12.3478	11.4849	9.5953	9.05074
Adam15	2.40958e-11	3.4461	4.09466	5.22809	4.38831	4.65787	4.26671	4.58671	4.75001	3.43832	3.67572	3.93913	4.06614	4.67958	3.83718	6.29277	4.19506	3.55851	5.15984	3.83185	5.94218	8.62864	8.51493	6.32821	6.83173	7.21827	8.38559	7.45901	5.40578	6.22145	5.22213	7.86101	10.9744	8.95153	7.16295	8.15215	5.83688	6.81951	6.38806	8.61855	9.26957	10.5652	8.43879	8.79987	8.98602	9.22368	9.36896	6.74381	7.27747
Ddit4	2.56761e-11	8.99249	8.09409	12.5044	10.5391	12.5075	15.2165	6.96295	7.52361	9.56283	9.3355	6.13658	8.15475	9.18113	9.44724	5.17012	5.13226	4.85797	16.419	14.3642	15.1659	15.4967	14.6218	14.4686	6.98263	16.3196	13.9124	17.9514	5.48017	9.03803	9.11161	18.4204	12.9744	11.5725	5.46806	7.19818	9.78217	13.1803	6.50599	14.4114	18.435	14.1197	14.9926	18.1026	12.2789	11.7527	14.0779	9.43266	12.0298
Gvin1	2.56802e-11	2.50811	3.38047	2.922	3.90271	2.74891	2.48546	3.6841	3.05595	3.51353	2.92387	5.99008	2.06677	2.95017	2.84146	3.36796	2.92316	2.61891	2.08128	2.65926	3.49435	4.25628	3.23644	3.04904	3.4433	4.57307	3.82434	4.87322	3.58319	3.86835	3.39361	2.40924	3.5043	4.30104	3.63192	2.89909	4.52178	3.50895	3.45938	7.45685	4.7563	5.53885	5.79986	5.55928	5.35649	5.96729	6.83714	5.83307	3.17769
Cxcr4	2.61008e-11	51.5692	51.5165	56.5923	46.4369	47.9074	59.6234	32.4754	36.6216	50.9086	50.3532	30.6015	42.8405	39.9544	42.2333	21.3304	34.5646	30.7472	63.0021	66.7328	60.5747	62.7027	61.7043	58.2339	27.7385	57.6864	39.4377	55.3293	28.12	37.81	44.9382	58.8681	39.4191	38.4271	20.8835	33.9962	33.472	50.5264	31.3703	65.7616	67.838	48.4867	61.5945	54.657	51.9111	35.5558	49.6824	50.275	57.0423
Samhd1	2.62193e-11	122.306	168.103	164.291	164.921	198.578	150.992	157.827	169.339	163.922	135.521	136.356	146.92	146.949	154.774	174.514	136.741	138.622	145.328	146.092	176.545	226.357	200.39	206.63	228.767	209.076	242.382	229.804	202.952	175.644	172.005	191.046	249.591	226.1	210.127	201.252	191.896	183.606	190.305	264.993	232.503	300.079	238.026	245.879	278.171	281.702	284.885	255.408	198.861
Ptprj	2.62775e-11	48.4494	41.4068	39.5903	40.8796	45.2196	40.6235	39.0146	41.1391	40.5292	40.6209	40.433	41.1557	37.5638	39.0761	43.813	42.8209	35.2653	38.8506	39.9936	47.6971	52.4877	37.2384	47.1595	44.7766	45.3421	46.0064	43.6601	41.8452	44.5484	42.2419	47.2349	46.4448	45.7657	46.8316	44.3289	47.1994	44.488	44.7164	54.1289	49.0211	52.5973	50.9952	48.2736	53.9015	52.7965	46.2088	45.6671	46.1616
Frrs1	2.66533e-11	3.89471	3.4757	4.32571	3.81279	4.47461	4.11482	4.16304	3.9362	3.85737	3.04918	3.17409	3.50452	3.71314	3.37575	3.63385	4.01655	3.5985	3.77232	3.35025	4.50541	4.83668	4.58496	4.71739	4.22525	4.60296	4.63748	4.35938	4.27751	3.35138	3.92047	4.72211	5.48722	4.85211	4.56008	4.75749	3.96331	4.32729	3.59697	5.13346	5.60688	5.76782	4.90088	4.98659	5.12232	5.71934	4.56217	3.97907	4.39769
Mterf2	2.66593e-11	1.93716	1.96797	1.71882	2.46393	1.55772	2.16787	2.26572	1.66084	1.96629	2.13025	1.74168	1.90952	2.18719	2.55003	1.94987	2.6777	2.11911	2.168	1.94733	2.32366	2.08945	2.02278	2.1142	2.22237	2.01753	2.37592	2.32058	2.5913	2.12135	2.16943	2.27157	1.38462	1.90859	2.32039	2.13096	2.32394	2.29384	1.88693	1.77395	1.61436	1.53736	1.73996	2.08124	1.47816	1.61993	1.82242	2.37443	1.75908
Laptm5	2.67155e-11	152.036	151.931	164.377	163.392	170.509	165.173	155.874	169.655	161.644	153.044	161.895	163.095	151.018	153.852	180.304	159.212	153.796	165.462	162.382	174.221	198.749	206.574	192.291	185.403	187.765	205.053	192.791	182.16	181.082	184.773	192.836	203.112	205.361	186.398	206.257	184.798	195.571	186.826	201.523	187.127	206.246	185.45	187.633	196.785	203.103	195.635	180.511	180.334
Rnpep	2.72974e-11	8.29919	6.98313	7.57715	6.8882	8.73542	6.77978	7.51557	6.87589	6.84441	5.9104	5.84358	5.32418	7.07023	6.55721	8.98123	6.64962	6.23739	6.44619	5.48604	11.3522	13.001	12.7531	10.4559	11.0295	12.0603	13.0104	11.9676	9.85687	10.9455	8.39879	11.9911	16.3762	13.5886	11.6827	11.1627	10.755	10.1673	10.0833	14.5526	14.8764	19.1788	13.7892	14.6525	15.645	16.2985	16.8666	13.3358	11.6184
Wdfy3	2.73303e-11	4.64918	3.99943	6.61747	4.01062	4.59679	3.32776	3.75778	4.00263	3.15896	2.42264	3.33686	3.14508	3.40795	3.23003	5.31783	4.35126	3.67846	3.85904	3.18274	6.77586	8.51256	5.00878	7.26306	7.33931	6.47104	7.78843	6.18269	5.79014	5.79361	6.15188	5.96115	8.39322	8.58863	6.51728	6.52915	5.7468	5.82759	5.46424	8.97962	8.97447	10.3799	8.2068	8.73003	9.36653	10.5626	9.40565	7.05823	6.85189
Atp6v1a	2.74179e-11	10.7461	8.99872	9.41056	9.58593	9.95716	9.23763	9.13657	9.31732	9.3157	7.07994	7.35738	7.18876	10.1476	8.3058	8.24264	9.41658	7.69679	9.06225	8.5222	11.0684	13.8136	11.9248	10.7723	13.4302	13.4054	13.5821	12.8129	12.1878	10.0363	10.1033	12.7483	13.4873	14.7042	10.815	12.3397	12.1962	11.0848	10.8695	14.2073	15.2063	15.0356	14.0212	15.1414	14.9133	15.2901	15.2398	14.0948	12.2142
CYTB	2.76019e-11	564.957	524.878	517.524	521.165	509.526	602.683	539.058	561.182	642.074	684.374	628.307	595.611	604.81	520.91	514.087	607.035	589.514	590.564	564.706	485.378	495.586	585.276	524.824	490.458	483.998	465.54	461.961	614.201	504.472	567.368	535.829	461.473	511.716	484.639	465.49	559.638	564.023	532.41	566.313	571.415	515.527	616.206	587.37	467.8	461.911	503.82	608.494	591.887
Dna2	2.77802e-11	2.46733	4.3962	3.62385	4.47823	4.6426	2.92732	4.18146	4.76662	3.4813	2.65237	3.12526	2.83058	4.04377	3.32718	5.67236	3.65952	3.73844	4.53835	3.03616	7.80465	10.5633	8.38008	7.46441	8.46421	7.72639	10.4439	8.75191	6.41006	7.32669	5.65601	8.50807	10.9061	9.94615	7.76827	7.89198	6.71961	6.84431	6.64358	11.5228	9.58203	12.0263	10.0048	9.69382	9.42507	10.7114	8.76964	7.70876	7.49026
Dtx3l	2.78879e-11	22.8177	25.171	22.932	26.8514	25.5954	22.7834	21.6073	22.3217	25.508	19.6317	19.8259	22.4649	21.0835	20.5459	24.078	20.1274	20.9912	19.3386	19.2011	30.7397	35.9849	28.9354	28.4482	32.293	35.4637	35.9437	36.2011	32.9182	23.2814	26.7615	26.6944	37.8464	37.0158	32.4855	30.8865	32.5892	25.2322	29.3064	51.4601	48.0837	57.1548	47.6458	48.2037	54.7357	51.8543	53.9633	48.2909	32.9543
Trim30a	2.86789e-11	30.6683	53.8812	45.6348	48.721	45.4639	47.0166	39.7515	39.8768	48.7597	33.7081	34.3127	40.3245	36.6737	38.4447	43.4585	36.3275	35.1253	35.8154	33.1047	53.0184	82.804	63.0914	55.904	63.9137	73.4979	77.0839	74.4244	64.0635	45.1367	54.3287	52.6179	73.3851	75.7789	65.7983	60.7818	67.9708	49.5965	61.4236	111.084	104.187	126.096	95.2337	93.5859	128.058	115.065	116.965	104.995	59.7235
G6pdx	2.87301e-11	11.888	14.3154	16.7299	14.262	16.7073	13.1867	13.9443	15.5953	13.7855	13.2618	14.5357	13.2767	14.5982	13.7216	17.3716	14.2811	13.7742	14.2365	13.3801	19.3697	25.1894	25.6218	19.7325	22.7038	20.1454	24.585	19.7581	18.5607	19.3774	18.0992	21.5868	27.966	25.3896	21.4485	20.9131	20.0868	19.8634	19.8914	28.1477	27.4268	32.8079	26.2734	28.3412	29.768	28.7785	27.4831	25.5332	22.0026
Cmpk2	2.8747e-11	5.77069	13.9663	8.72303	11.5643	10.0488	10.6322	9.56025	9.48341	10.4117	7.4141	6.05519	7.27862	9.53718	9.76296	13.3832	12.0497	8.71636	6.48955	8.06154	14.8643	25.9246	15.0456	15.2452	16.5169	20.6685	20.9004	20.6366	16.0066	9.76892	12.7996	14.4004	21.436	22.4998	17.978	14.4335	18.7176	11.5064	19.3214	35.3533	35.0473	44.5179	29.7098	25.5615	39.237	34.4483	34.467	31.0194	15.8317
Lrrc8b	2.87762e-11	5.057	4.68187	4.84136	5.16166	4.47461	4.61191	4.42092	4.16871	4.19045	4.55288	5.19249	4.53791	3.89117	4.08004	5.58373	5.15457	4.5581	5.96923	4.54378	6.13729	6.53919	6.16466	6.0118	5.74798	6.65038	6.25107	6.03351	6.33567	6.18579	5.74899	6.51184	7.12825	8.31982	5.46806	6.03358	6.25122	5.74079	5.73942	7.97491	8.5405	8.29737	8.2213	6.97005	8.98602	8.94267	7.90124	5.88728	7.19236
Atp1a3	2.87961e-11	9.72657	14.5852	20.7118	14.8195	20.5863	15.8379	13.668	15.1137	13.1408	9.35639	11.3453	12.6028	13.7844	13.163	20.1782	14.2588	12.7947	14.9158	13.4429	24.2476	34.0889	29.1473	29.6994	30.5233	28.3052	36.7568	26.2391	25.5535	22.087	23.3679	31.9259	45.4875	38.3868	28.8132	28.5449	23.2214	23.7319	25.2574	34.8667	33.728	40.342	32.1747	35.1576	37.5247	38.465	30.6999	27.1921	28.1594
Dgkg	2.95718e-11	1.93716	2.12668	2.52094	2.39199	2.56565	1.71221	1.73153	2.20892	1.70842	1.71255	1.92073	2.35881	1.72941	1.26287	2.12713	1.69588	1.59933	1.74885	1.717	3.08638	4.33367	3.12086	3.03466	3.00432	3.03377	3.57023	2.75155	2.87647	2.78093	2.54133	3.2628	3.72652	3.83061	2.76429	3.40705	2.55814	2.8022	2.77143	4.34852	4.47856	4.52485	4.2339	3.91105	3.6149	4.13247	4.42763	3.04664	3.70257
Abcb7	3.05189e-11	8.9721	10.3001	9.26733	10.0715	10.4	9.99707	9.91024	10.6128	10.6588	9.98293	10.0594	9.2106	10.5799	9.54438	10.7834	9.70666	9.69595	10.2763	9.69479	9.45427	9.13165	10.1139	8.7732	9.3559	10.252	9.96106	8.96739	9.88167	10.0363	8.64673	10.2565	10.1539	9.62357	8.91838	10.2583	10.2325	8.89017	10.0243	10.3611	9.51259	10.5325	10.3092	10.1408	10.3032	11.2403	9.65027	11.1024	9.73167
Ankfy1	3.05214e-11	26.1211	31.6463	30.4518	29.0276	32.2691	31.0406	27.9808	29.6294	33.3087	29.6564	28.518	26.7332	27.2382	28.6574	27.6823	27.2456	28.0683	27.8227	30.257	32.7795	38.5387	28.6271	35.251	33.6785	35.9868	37.1888	37.1127	37.0222	30.8577	33.8741	34.3489	35.4703	37.9835	34.4831	36.759	38.9846	36.2178	35.4193	40.9107	39.7689	46.8185	40.2655	37.5601	43.2617	43.143	44.5331	39.6389	33.3799
Tmed5	3.05883e-11	12.2755	11.6015	10.6424	10.8808	12.9046	11.7507	12.3233	9.81558	11.5506	10.3797	10.6291	9.2106	10.0713	10.0787	10.0448	10.9563	11.4352	10.6521	11.684	10.8378	11.6854	10.8074	9.49231	10.3299	11.1487	11.8033	11.6692	11.6423	9.53718	11.436	10.9586	11.1967	11.3574	9.786	11.7327	12.8447	10.9732	9.9064	12.8572	12.7587	13.3456	11.9477	12.5293	12.0887	13.1908	13.3685	13.1298	11.8454
Atrnl1	3.07061e-11	2.69163	3.6344	4.25409	3.50705	3.57358	3.10683	3.7762	3.83655	2.91183	3.40422	3.32059	3.21248	3.84031	2.84146	4.63833	2.94547	2.59891	3.39654	2.86865	5.1085	5.74598	5.64451	4.90436	5.33643	5.81348	6.60682	4.92295	4.73626	5.08055	4.85023	6.30533	7.67527	6.9623	5.69001	5.21589	4.77399	5.28202	5.1301	6.18526	7.25596	7.81763	6.85833	7.02593	7.43469	6.92602	7.08176	5.0416	6.49724
Copz1	3.07177e-11	13.3154	16.7278	15.1686	16.1684	16.9669	13.7805	16.9285	18.236	14.6881	15.1832	13.5591	13.6362	16.7091	18.8945	20.7986	20.6852	16.0933	13.2682	17.4841	14.4918	18.9985	18.7444	16.5684	16.0367	17.1565	17.7622	16.4596	14.8411	15.8299	14.6591	17.9523	19.3506	18.2256	17.0297	16.1928	16.6459	16.466	18.0438	16.2481	16.4214	18.3829	18.8495	17.4321	18.1477	18.0837	16.9033	17.7594	15.5905
Trafd1	3.09769e-11	19.5959	27.9325	19.3797	25.1788	22.9687	21.8859	21.6073	22.5044	22.102	21.5113	23.9603	20.6003	20.4986	21.7845	28.4504	25.5051	22.4106	18.7749	21.7348	33.6487	46.761	32.5378	32.7772	35.7911	40.2012	39.2725	42.1186	32.7818	30.5368	28.0941	28.9522	43.5729	38.8034	36.6017	32.0883	36.0301	25.4306	36.4021	64.2545	65.7723	69.0066	54.6927	52.2405	71.6833	60.1357	62.6106	49.1474	33.4367
Iqgap2	3.10019e-11	11.1336	12.1253	14.9251	14.7116	14.8441	13.5181	12.7838	14.3331	13.345	12.1758	12.4848	11.8839	14.4457	12.653	14.949	10.3538	12.6547	12.1119	11.4118	16.9219	20.1206	16.2593	19.488	19.0548	19.8615	22.8698	16.8076	20.0857	15.6695	16.4877	17.8009	26.0686	22.3251	18.0587	18.1008	17.7088	19.2682	17.4738	21.8682	20.8826	24.5759	21.7495	23.8015	20.4747	26.2495	23.667	24.6767	19.6761
Atp6v1b2	3.10766e-11	18.8414	19.8226	21.6285	19.3157	22.0371	16.2383	17.4258	20.7605	18.0082	14.8909	16.6518	16.6465	17.2432	15.5916	17.5193	16.3786	16.753	20.4081	16.835	25.4715	30.8774	31.5746	23.098	26.8742	26.9602	30.0229	25.3772	22.1687	23.531	22.0042	28.374	33.1113	29.9863	24.2531	27.6653	25.5634	25.0586	24.5498	28.3831	29.857	36.4932	27.7523	30.4364	30.2802	32.3325	30.443	28.1028	26.7692
Mthfr	3.1702e-11	3.58884	6.41179	4.383	5.37747	4.58151	4.30813	3.96041	3.98602	4.30864	3.67572	4.16701	4.08861	4.67958	3.64289	5.14057	4.52978	3.75843	3.78678	3.62246	7.25478	10.7955	6.3573	7.10485	7.95663	10.4164	10.5201	9.44808	7.35236	6.29275	6.18288	7.86101	10.0343	9.19347	7.74809	8.07782	8.35898	6.57153	7.01703	13.3595	13.453	16.224	11.3967	10.7833	13.479	14.4802	15.0075	11.4276	7.3484
Thbd	3.23659e-11	2.40615	3.26938	3.35171	3.02146	4.27608	3.4106	3.46306	2.3584	2.75066	2.02582	2.7346	2.06677	2.41609	2.35574	2.89527	3.70415	2.37901	3.0352	3.76903	5.92444	8.45452	6.33804	7.47879	5.06207	7.44244	6.81011	6.33187	4.77345	4.59924	4.9432	6.25026	9.23083	7.59402	4.45919	5.64952	5.76482	4.77366	4.69768	10.9263	10.2937	9.88924	8.91728	7.48687	9.01529	9.15756	7.50985	7.43771	7.63212
Tnk2	3.32449e-11	16.2925	17.3626	16.9018	16.1324	15.6688	15.7689	16.1179	17.2395	17.6859	15.7054	16.017	15.8602	15.3867	17.0487	17.5193	16.2001	17.0529	17.2573	16.7513	15.9995	15.3033	14.4677	15.9787	16.0642	15.6022	14.5223	17.1392	15.6098	16.436	16.4257	16.5068	13.983	15.9004	17.6552	17.3946	17.0422	17.3836	16.8645	11.2088	11.127	12.0808	14.1227	12.9065	12.4253	12.5627	14.029	14.5285	14.2287
Notch2	3.44804e-11	70.9612	78.8301	91.9571	74.7271	87.4	77.5878	80.5897	77.1793	81.6064	72.324	75.5271	69.2592	72.9404	74.7765	86.5625	72.8334	75.1086	70.5323	75.59	84.2902	93.2125	68.4277	87.66	89.9237	88.2034	101.084	86.856	86.2073	86.0842	83.926	84.7365	97.0263	96.061	96.0037	90.5161	84.6527	86.0003	84.1454	91.6958	80.6487	98.3037	89.1728	88.3199	99.6804	99.7909	94.8638	89.4585	85.1734
Prr5	3.46973e-11	4.77153	5.87218	5.34268	5.59329	6.10869	6.04795	5.7472	4.9327	6.52206	5.30474	5.09482	5.77348	5.46799	5.10005	5.14057	5.06532	5.83756	6.6919	6.30266	5.05528	5.03015	4.79687	5.56595	5.98119	5.90314	6.03508	5.55282	6.28608	5.66883	6.24486	6.22273	4.87183	5.24189	5.32681	5.092	5.71077	6.23676	5.16941	3.75198	4.73894	4.40491	5.27787	5.25198	4.74181	5.02509	4.45209	6.0716	5.46165
Hnrnpll	3.50846e-11	3.01789	2.79325	4.23977	3.14735	3.9401	3.09302	2.89202	3.30508	2.79364	3.11183	3.25548	2.71825	2.74671	2.4286	2.95435	2.76696	2.71886	3.71451	2.86865	3.72495	4.89472	4.98952	4.24277	4.40359	4.40868	5.05676	4.2102	3.81876	3.72574	4.09093	4.57068	4.82055	4.95963	4.47937	4.1628	3.44087	4.11651	4.75664	4.83518	5.5548	5.45162	5.07487	5.19611	4.80035	5.15732	5.23488	3.84896	4.46862
Ifi207	3.51556e-11	4.62879	10.1573	6.83233	10.0895	9.95716	7.24926	7.82872	7.67309	8.32718	5.38828	4.88322	6.40249	7.9858	6.21721	8.50853	6.56037	7.03706	6.35947	6.51205	17.7024	30.7226	21.5185	21.0269	18.5472	23.0746	28.5364	23.3881	19.9741	13.2986	15.124	20.7746	30.5985	27.11	17.5745	18.7698	20.4471	14.7797	17.3165	40.5496	39.4217	48.3559	36.7421	32.9646	37.8906	42.0024	41.3898	33.2312	20.9671
Slc8a1	3.52059e-11	1.91677	2.72977	2.27744	3.54302	3.43614	3.05159	2.8736	3.05595	3.01927	2.35998	2.14862	2.40374	3.33166	2.4286	3.01344	2.72233	2.37901	2.24027	3.24556	5.60516	7.83542	5.7601	7.20553	6.77686	6.81477	9.28767	7.49216	6.42246	4.83098	5.14465	5.96115	9.35049	9.22035	5.22593	6.54154	7.36816	4.88525	5.24803	11.3815	10.936	11.7428	9.59876	10.1967	9.48362	11.1411	10.7144	8.39182	6.6391
Cd93	3.53977e-11	9.62462	7.01488	6.10183	6.36664	7.75803	6.36554	6.3735	6.41085	6.46834	5.45093	5.64825	6.24524	8.69791	6.48435	5.93825	8.52401	5.31778	5.49227	5.21383	6.50979	8.10628	7.80214	8.39926	9.41078	7.39761	10.6217	7.54189	7.77391	7.48713	6.24486	9.30656	11.1283	10.1074	8.79732	7.79286	7.40419	7.63786	6.09322	7.17428	10.0854	9.52944	10.5702	12.3757	8.34207	12.6123	8.26817	8.8255	7.71724
Tiam1	3.55414e-11	3.87432	5.38019	5.45727	5.53934	5.68108	3.71438	4.27356	6.61015	4.21194	3.46688	4.19957	3.86396	4.01833	3.86147	5.87916	4.46283	3.93835	5.36219	4.89974	9.61391	13.446	8.45714	10.0388	8.94435	9.14614	11.7652	9.87905	7.38955	9.07369	7.08164	10.9861	12.6326	10.4435	9.64476	9.61409	7.71044	9.52252	8.56982	11.6798	12.8455	14.4577	11.5417	10.6436	10.4349	11.6701	12.8548	9.45435	9.2919
Myo1f	3.56751e-11	30.8314	39.5499	53.0401	43.2356	55.192	41.7143	42.1277	50.9048	37.7033	28.7375	38.1705	36.6627	38.81	35.6761	47.2992	35.725	37.3644	41.1342	35.7849	56.4418	74.2527	58.9303	64.4183	65.3679	61.1835	74.1997	65.573	55.372	50.6986	52.2213	59.763	81.9835	73.0639	61.6619	64.1765	51.3069	54.3205	55.7038	84.7727	78.9823	100.484	73.0202	77.8858	85.1769	89.3275	84.1494	68.6741	62.2486
Dpy19l1	3.59979e-11	6.30086	6.63398	7.3623	6.8882	8.8576	6.93167	7.51557	6.3112	7.62877	6.0357	7.22716	5.36911	7.24826	6.26578	6.88364	5.60086	6.83714	7.54465	5.9467	8.79797	11.3372	10.3258	8.37049	9.76745	10.4762	12.1464	9.51438	9.08816	8.43193	8.50727	11.4405	12.4103	12.016	8.77714	10.63	10.4307	8.62979	9.08087	11.8525	11.5089	14.0216	11.2517	12.683	11.1081	14.1496	12.39	11.9047	10.3984
Tlr7	3.62931e-11	7.09612	13.998	10.7427	13.111	14.0653	12.4825	11.6418	10.1976	14.0756	8.04064	8.00848	9.36786	9.74064	10.6615	11.522	10.0414	10.4556	10.3341	10.4695	20.7178	28.5751	22.8092	21.0413	22.9233	24.8231	26.3511	25.3275	21.2884	15.313	17.5879	22.9085	27.7438	29.3949	20.0563	23.1927	26.4641	18.6359	21.0708	37.9436	35.6028	37.8016	32.6822	31.1906	38.3735	39.3907	35.1642	36.061	22.6694
Dcp2	3.67734e-11	13.3766	17.7435	16.1283	18.8661	16.9821	15.8655	14.718	16.0271	16.1923	15.225	15.0891	14.8493	14.3694	17.0002	16.3376	14.5935	14.7139	16.3467	16.3744	13.9242	16.5414	12.9843	15.274	14.2122	14.9746	15.3482	16.4098	14.5311	13.7086	15.4494	14.7721	14.9061	17.1101	15.5164	16.0317	15.8713	14.4202	15.4886	17.1115	16.1263	16.7256	17.0371	16.3426	17.5769	19.6375	17.5271	16.0897	15.1082
Gbp3	3.6774e-11	5.44443	7.3799	6.05886	7.8414	10.0488	8.22963	7.82872	7.3077	8.89665	6.8711	7.94337	6.42496	7.22283	7.69865	7.71086	6.76119	6.4573	5.83915	7.68464	6.63395	9.46055	7.89846	9.52107	11.1667	8.81735	10.6217	9.79617	9.6337	7.61191	8.30582	8.82471	10.9232	10.3359	9.09997	8.9079	10.2866	7.21629	7.86222	9.15231	10.3632	12.3425	10.9037	12.4316	11.0057	13.0256	11.6072	12.0131	8.6819
Xdh	3.69333e-11	15.1302	20.6637	29.6784	20.0891	27.1684	17.8539	20.3178	20.2291	17.4172	17.3761	16.6192	17.3654	20.1171	20.9588	24.462	17.9183	17.2728	17.1995	16.6675	34.0034	47.1286	32.5571	36.042	41.7998	38.8113	48.6745	40.0135	32.5463	30.8577	26.808	32.5041	59.0602	47.97	36.7227	34.8511	32.5352	29.7579	31.9796	64.1603	57.7526	77.9255	53.4167	52.3802	66.517	63.4252	70.4996	48.009	39.4232
Elf4	3.706e-11	39.8647	42.6923	47.2104	43.7212	47.4645	46.3814	41.9251	44.9424	45.4395	40.5791	43.1025	40.1447	39.3441	41.7233	44.6107	38.001	40.9029	39.8479	41.4803	40.6374	47.9025	41.4958	45.9083	44.6395	46.2986	49.6401	47.5719	44.8457	42.8549	47.1076	47.0559	50.2055	50.2146	44.6928	47.897	44.5512	46.0627	45.0702	48.9641	46.6777	52.3029	47.9068	46.5974	51.1208	50.036	50.5263	44.3227	44.0479
Parp1	3.70884e-11	36.9487	43.2954	40.2491	41.9587	43.3106	47.0442	43.5461	39.7772	47.3951	40.9342	42.5165	39.7628	37.8181	39.1004	39.1156	40.7234	42.1424	44.3284	43.5533	41.205	38.4226	33.6552	41.5648	41.3196	41.8899	42.6903	41.1572	46.6806	41.0901	44.2254	44.275	35.0088	40.2819	41.9688	41.4298	42.2993	45.3188	39.9991	33.2654	30.048	31.5867	38.2646	35.5487	33.1048	36.6468	35.7757	40.658	39.4799
Msr1	3.72336e-11	2.79359	3.28525	2.56391	3.0934	4.30662	2.54069	3.03938	3.72029	2.24565	2.35998	2.44161	2.44867	4.09463	2.18574	3.95883	3.54795	2.29904	3.0352	2.51269	5.85349	8.84145	6.04907	4.70301	6.0635	5.70886	7.06422	5.22131	4.84784	4.40314	3.4091	6.78718	8.37613	7.59402	5.40752	4.99288	5.26039	5.43081	5.4839	7.83362	10.0507	10.2054	8.2938	9.19097	8.95675	9.14103	8.53725	7.06908	6.89445
Xaf1	3.74031e-11	5.19974	10.7921	6.80368	9.2622	7.91075	8.31248	7.69977	8.18795	8.74623	6.34898	6.73884	7.45834	7.75691	8.50009	10.7538	9.59509	7.59683	5.53563	7.85215	11.0862	17.799	12.5027	12.6996	12.031	15.5126	14.9543	16.8076	12.2622	8.28932	10.5992	10.0637	15.8634	14.5026	13.5592	13.0088	12.9168	8.31981	13.8375	22.4334	20.6048	25.7317	19.0815	16.8594	26.8849	22.7121	24.2663	21.9228	10.2566
Cd300lg	3.78721e-11	0.672908	0.714184	0.916706	0.971183	1.22174	0.718022	1.10523	1.01311	0.784367	0.501235	0.472044	0.741341	0.762975	0.850009	1.86124	0.669425	1.03957	1.18517	0.586294	2.53651	2.30226	2.61998	1.61082	1.948	2.22676	2.90954	1.82331	2.04577	1.67569	1.64257	2.73965	3.23079	2.79567	2.28004	2.21768	1.62135	1.89707	1.92624	2.59028	3.31552	4.07781	3.00143	2.7517	2.67824	3.35557	2.8009	2.64548	2.61024
Pstpip2	3.82607e-11	4.30253	4.72949	7.27636	6.20478	6.90282	6.48981	5.50773	10.2806	5.51206	3.92634	4.47628	6.82932	6.35812	4.42004	6.94273	4.12812	5.81757	5.3911	4.81599	6.13729	8.55125	7.68655	8.61499	7.87432	7.44244	8.6651	7.88998	8.22026	5.3836	6.04341	7.80594	9.94879	8.29294	6.55763	6.98756	5.7468	5.83998	6.3684	9.62327	9.1307	11.4157	9.25077	10.504	9.86413	10.8271	9.62581	7.80634	8.32724
Nadk	3.83236e-11	27.6708	30.6623	39.1033	33.8115	42.9441	30.1155	32.8069	35.0105	31.7615	25.6048	28.7947	27.5644	30.0866	30.3817	34.4773	30.325	28.8679	32.9247	29.9219	49.2225	61.6	60.1439	52.9556	55.7376	54.3836	63.2731	52.8264	48.1561	43.3006	43.683	54.0083	69.915	64.9994	49.3336	56.8916	51.2348	48.0342	48.5296	76.3896	67.9421	80.7603	60.9855	66.9488	73.6444	77.1615	66.6224	62.9169	56.5033
Hnrnpr	4.09928e-11	13.8456	15.2677	17.7898	15.6648	14.5998	17.0392	15.9706	15.778	16.3428	15.6218	17.6121	15.9725	14.878	15.033	14.1513	15.7984	16.1133	16.2167	14.2595	15.8576	13.9296	13.6971	14.785	15.7898	15.1091	15.3736	15.7634	17.544	14.279	16.0693	15.3228	13.8121	14.8117	14.4268	15.6477	17.2764	16.6024	15.6065	15.5731	14.2863	15.0029	14.6301	15.2671	14.3279	15.9844	14.6038	16.0897	15.6473
Zfp516	4.11805e-11	4.18018	5.98328	5.94427	4.38831	5.2382	3.86627	4.58671	4.60053	4.04003	3.34157	3.33686	4.58284	4.39982	4.12861	5.05194	4.32895	4.17825	5.00086	4.43908	6.65169	6.30703	6.24171	6.22753	7.16097	5.96292	6.772	7.11092	4.98423	5.02707	4.9587	5.41047	8.39322	7.15047	6.88047	6.2442	6.28725	5.45561	5.8377	7.59814	6.90878	8.58085	7.16282	7.55671	7.37615	7.91782	6.97168	6.59202	5.97235
Faah	4.24345e-11	8.36037	9.47484	10.27	9.13631	8.03292	9.90042	9.00763	8.10491	9.74549	10.2127	11.4267	9.99687	8.24013	8.79152	8.59717	8.14467	9.63598	10.522	8.58502	10.8201	7.58392	9.24698	9.46355	8.83461	10.0578	8.37288	9.44808	8.96417	9.91153	10.6922	8.5769	7.55561	7.41929	9.786	9.52736	7.90861	10.2665	8.74672	8.97962	6.47481	8.18834	7.46732	7.1237	8.57623	7.30621	7.79116	8.52192	9.83097
Celsr3	4.24729e-11	0.815646	0.968116	2.52094	1.15103	1.54244	0.800871	1.06839	1.46154	0.816601	0.856276	0.862702	0.87613	1.0173	1.16573	1.18174	0.914881	0.759683	1.18517	1.04695	2.05759	2.53442	1.83013	1.82655	2.08519	1.8083	2.3378	2.02222	1.45063	1.4796	1.23967	1.36294	2.66668	2.04299	1.99756	1.87078	1.35113	1.50029	1.769	3.4223	2.82948	3.59807	2.69693	2.43044	3.38073	3.14068	3.25345	2.02748	1.90094
Ltb	4.27284e-11	48.694	51.2467	51.6936	53.1273	52.5347	62.3851	56.3483	51.7352	64.5652	53.8201	56.3686	52.478	46.8975	54.0848	53.8578	52.4383	61.1145	60.7474	48.5577	51.9896	52.8746	55.0581	56.3642	58.2892	61.9755	53.4518	55.9923	61.4226	56.9022	65.3928	68.5326	48.5473	59.3005	58.4537	61.6119	63.3049	61.5244	63.3892	43.7678	44.8203	45.2921	48.5158	48.8043	45.574	42.7463	45.2915	60.4883	55.3967
Gm12250	4.2974e-11	5.01622	8.17344	5.64347	7.6076	7.81912	7.30449	5.43405	5.82956	6.61877	4.59465	5.2576	5.4365	4.60328	4.59005	5.61327	4.86449	4.97792	4.72624	5.50697	8.60285	13.8523	7.35906	9.31972	9.76745	12.3891	11.0283	11.4537	9.42292	7.95062	9.60748	8.86601	12.0514	11.68	9.0798	9.67603	11.0793	7.0427	8.90397	18.3831	18.6954	21.3377	16.6456	15.6582	20.46	17.0754	18.2487	16.1982	9.47632
Met	4.29873e-11	3.28297	1.85688	0.902383	1.40282	1.5119	0.938952	1.67627	1.66084	1.02075	0.877161	0.585986	1.03338	1.60225	1.23858	1.44763	1.56199	1.21949	1.3008	0.858502	3.68947	5.22362	4.18041	3.03466	2.94944	3.512	4.37067	3.06648	2.52931	2.0857	1.17769	3.04253	4.18806	3.87093	2.78447	3.19644	2.84638	2.70301	2.85006	5.22765	4.30497	6.54195	4.32089	4.39993	5.13696	5.71934	5.58958	4.62959	3.2628
Tent5a	4.40058e-11	18.5355	23.7744	19.6949	21.9056	20.2045	21.8306	19.2679	19.1993	20.9415	18.9216	19.4515	20.3756	18.3114	17.7045	19.2624	19.8373	19.4719	21.2898	22.4048	26.7841	31.8447	23.9844	25.6436	20.6461	26.3475	26.008	25.1452	24.264	22.3188	25.7232	25.2076	26.6327	25.3896	21.5494	24.3945	24.8247	23.4095	23.8815	37.9279	34.839	36.9511	34.9296	27.6707	35.2709	32.2994	31.4826	31.4314	27.9324
Itgav	4.46653e-11	14.9875	12.3792	11.6021	11.1866	12.9504	11.1017	11.1444	11.2107	11.0241	10.0247	9.78271	11.0977	9.79151	9.25295	10.1334	10.2868	9.29612	10.2763	10.3858	13.7291	13.3105	9.6708	11.8079	12.0035	11.3729	13.3788	13.7412	11.4563	10.6781	10.9091	12.5831	12.7009	12.5805	11.4204	12.7981	12.6646	10.9856	10.8499	15.4318	13.9044	14.1851	13.8907	12.8366	14.3864	14.1496	15.6312	13.6936	14.3989
Rab37	4.49094e-11	5.34248	6.64985	7.70606	6.85223	6.42939	7.42876	6.22613	8.0883	6.37164	6.1819	6.82023	7.00904	6.07837	5.85292	6.47003	5.84631	7.27696	7.1544	7.03553	5.78254	5.51382	6.3573	6.50079	6.42018	6.50093	5.99696	6.4479	6.16209	6.7919	5.91945	6.22273	6.30774	5.90049	5.18557	6.12031	6.35931	6.00117	6.17184	4.77239	6.16236	6.17124	5.72736	5.83864	5.59065	5.05815	5.91981	5.9957	5.56095
St3gal4	4.53227e-11	5.22013	4.68187	6.24506	4.5142	6.29195	5.30232	5.43405	6.24477	4.94259	3.96811	4.62278	4.38065	4.75588	5.00291	5.99734	3.57027	4.35818	5.30438	4.58566	7.32573	9.07361	7.93699	7.57947	7.86061	8.11496	9.5799	7.40928	6.55885	6.64928	6.57027	7.77841	10.2565	9.71766	6.53745	7.9787	7.35014	6.76992	5.81804	10.7379	10.936	12.3861	10.8892	10.7275	11.4155	10.4965	13.1239	9.41098	8.1712
Igsf6	4.56475e-11	10.114	12.2522	18.4057	13.0031	16.8905	10.7565	13.6864	14.1338	11.4109	9.39816	10.3524	11.9738	11.9533	10.6858	15.3626	10.8224	11.4952	12.8635	10.7836	20.4695	24.493	25.0824	21.1563	23.2114	20.9225	26.7576	19.5923	19.3046	15.8478	15.6199	22.523	31.2139	26.9084	20.8432	23.1556	20.0508	17.7183	17.9062	34.4742	33.8496	37.1365	27.3028	31.9868	31.8169	34.5475	31.6172	28.569	23.0099
Slc8b1	4.59004e-11	4.48605	5.0469	5.02756	6.27672	5.86434	5.6199	4.91828	4.46766	4.45907	3.55041	4.03679	3.97628	4.57785	4.46862	5.19966	3.77109	3.47855	4.58171	4.31345	6.66943	8.74472	7.08935	7.50755	8.34075	7.81606	9.41473	7.22695	6.75722	7.48713	5.99692	8.5356	12.1197	10.1343	7.74809	8.43711	6.88175	7.29068	6.48633	10.157	9.52995	10.6743	9.17827	9.02336	9.79095	11.1081	8.4761	7.53529	8.2705
Zfyve9	4.64393e-11	2.56928	3.84072	4.02491	3.77682	4.93276	2.99636	3.31569	3.68707	3.44906	2.27644	2.99504	2.87551	3.96747	3.35146	4.01792	3.41407	3.17867	3.20864	3.14086	7.91108	9.17035	7.95626	7.24867	6.91404	7.05388	9.07168	7.27668	6.19929	5.45491	5.53205	7.46177	10.2394	9.66389	6.4971	6.99995	7.4222	5.5796	6.68289	11.4129	10.8666	11.7973	9.12028	9.76366	10.8301	11.323	8.54948	7.94729	7.19236
Dgka	4.72092e-11	81.3199	96.5736	97.9587	95.4277	80.8027	94.8203	89.229	92.1933	104.622	100.623	103.866	105.63	89.4206	93.1124	84.5536	93.3402	99.0386	108.602	95.8381	85.656	77.058	86.4978	97.5119	80.6089	86.7687	78.7229	89.1932	92.6174	93.5	96.9735	83.9655	77.6586	78.4133	84.2202	92.2506	85.8958	96.5891	87.5262	78.9014	63.3942	73.8913	77.2251	71.4465	76.8495	66.4667	84.1127	78.8549	85.3152
Gm32220	4.73116e-11	6.36204	7.55448	6.77503	6.6544	8.00238	8.69911	7.9945	6.75963	9.9174	7.49764	7.91081	7.66053	6.35812	7.18864	7.5336	6.60499	7.67679	8.46966	7.39149	6.65169	6.94547	7.66729	7.68014	8.16241	8.42879	9.3512	7.72422	10.2536	7.71887	8.67772	8.89355	7.07697	7.52681	9.48334	7.80525	8.30494	8.10902	9.29708	5.88699	6.30123	5.77872	6.62634	6.59292	5.64919	6.97561	6.47021	8.47855	7.00794
Sh3glb2	4.74068e-11	7.62629	9.22091	8.78033	8.12916	9.39211	8.69911	8.78658	8.91872	9.46613	8.58365	8.83862	8.73884	8.39272	9.5201	8.33127	8.63558	8.8563	9.79937	8.18718	9.02856	7.75804	8.68831	9.21905	7.68227	8.75758	7.94089	9.09999	8.23266	8.64585	9.45252	8.83848	7.76074	8.53487	9.42281	9.51497	8.61119	9.52252	8.68776	6.8917	7.22124	7.0435	7.71381	6.7745	7.24443	6.89296	6.99614	7.96897	8.6819
Tnfrsf1b	4.83256e-11	41.6183	39.2325	40.5499	42.0666	53.0845	35.8321	39.4936	35.3261	35.5866	26.4193	33.3361	29.2493	34.0032	32.9075	44.138	37.7333	33.9658	38.099	34.5285	67.12	90.3299	76.5766	69.1644	70.6083	70.3744	84.8723	74.4741	58.3973	55.6187	58.2957	72.3874	93.2656	90.0798	61.561	74.3233	69.2318	60.8921	62.9371	101.131	93.9108	102.512	81.894	85.1492	96.9729	98.2041	88.5281	75.1035	74.0373
Smim13	4.85434e-11	2.65085	2.12668	2.30609	2.55385	2.71837	2.62354	2.19204	2.69056	2.27789	2.29733	2.49044	2.51607	1.85657	1.79716	2.00896	2.56613	1.99916	2.83286	2.38705	2.14628	2.37965	2.33101	2.34431	1.72851	2.3762	2.36321	1.98907	2.14495	2.60267	2.44836	2.71212	2.01711	2.31181	1.97738	2.76281	2.41402	2.50462	2.14246	2.59028	2.46494	2.37691	2.39244	2.27679	2.06356	2.74396	2.21381	2.33106	2.73792
Dtx1	4.98812e-11	15.3953	13.633	15.6556	14.5138	14.9663	19.2899	16.8916	16.243	17.933	19.5064	17.2052	16.3769	14.7508	16.6602	17.4602	14.9951	15.4336	18.3268	14.9296	16.1414	14.0651	16.6831	15.7342	15.2411	15.8712	16.9872	15.5147	17.296	19.4665	19.4784	16.8234	15.5898	17.0294	18.0184	16.899	17.3845	19.8386	16.8055	15.0079	11.6651	14.8393	14.1807	14.3871	15.2645	13.0917	13.7721	13.7695	15.8033
Dapl1	5.14912e-11	2.97711	3.34873	3.58088	3.84876	3.43614	4.7638	4.08935	3.7535	4.43758	4.97058	3.69497	3.8415	3.17906	3.42432	4.25427	3.21324	4.33819	4.336	3.83185	4.48767	3.69522	4.71981	4.37222	3.82742	3.88561	3.84975	3.44772	4.06673	4.7062	4.36985	4.2265	3.64105	4.7849	3.59156	3.82829	5.08024	5.83998	4.97286	3.70488	3.08986	3.52175	3.62491	4.13454	3.3661	2.76049	3.41245	3.19843	4.78072
Emilin2	5.158e-11	20.697	20.9335	33.689	21.0962	27.092	17.7158	20.9257	24.5971	19.3943	19.5064	16.6029	18.7582	20.8038	19.8173	29.1004	21.7563	18.0924	25.2789	18.7405	45.5508	65.7595	52.3032	44.47	50.6618	49.0484	58.1274	44.7043	40.5557	42.8014	34.8658	50.4013	68.7184	63.5344	45.3586	48.058	41.2184	44.0665	43.8319	66.8919	72.8547	91.1402	67.6843	70.2313	77.6983	71.0289	72.8235	56.5851	52.8716
Csf1r	5.22783e-11	29.3632	41.7401	42.8131	46.5089	59.3306	37.3924	44.946	42.6172	40.325	28.9254	34.9638	34.9554	43.1081	35.7732	49.8399	40.4333	37.0645	40.5561	40.4543	78.7383	100.1	81.5276	86.5382	83.6956	79.0424	104.858	89.0772	70.9323	65.0311	64.6955	85.769	115.864	104.3	70.3987	90.2188	79.2662	70.0302	69.3448	121.303	110.28	117.341	100.28	99.9274	106.588	119.015	99.4504	92.6678	90.6492
Gm10275	5.31612e-11	12.2551	11.8237	10.2127	10.9168	10.4306	16.1555	14.1285	13.0874	15.2898	15.3086	15.024	15.5906	13.9624	11.6087	12.0538	12.1389	15.3136	14.1209	12.3959	12.0617	13.5621	14.853	13.7926	13.4988	13.1663	13.4551	13.3599	17.606	13.6908	16.1778	14.0149	12.3932	15.0805	12.9538	12.1911	12.6826	13.8622	14.2306	14.7253	14.0085	13.2474	12.9047	14.3172	12.074	11.3395	13.0627	14.8429	14.6968
Haao	5.31805e-11	17.3121	22.0127	20.9983	19.8193	19.4104	19.6075	21.6625	17.2561	20.877	17.7103	19.8421	20.3307	17.2178	19.7688	18.4647	17.472	19.9517	20.1913	18.7823	18.4296	17.1799	19.2453	19.7469	20.3169	18.3072	20.6463	21.2333	20.6064	19.3061	18.3937	19.0537	18.3591	17.4595	19.3702	18.6459	15.2047	19.727	16.9824	17.8651	15.05	18.1212	18.4435	16.3426	16.1865	19.1251	17.1112	20.2856	17.9454
Rassf3	5.37363e-11	23.3682	24.4251	27.9595	25.1968	27.7793	23.46	24.9782	26.8724	26.561	23.1612	24.4975	23.97	24.9493	25.1117	24.8166	22.6935	23.1503	27.4903	27.137	28.9304	28.4397	27.5676	29.4981	29.4395	27.3936	29.6037	27.5818	28.1944	25.991	28.0011	30.4528	32.1199	30.739	27.8649	29.2263	29.0763	29.4479	28.1074	32.5747	30.1001	32.9387	29.9128	33.3976	30.2071	31.7043	30.3819	30.1628	31.3229
Zfp971	5.49517e-11	8.58467	9.80813	10.3989	8.41692	10.6749	10.0523	9.76287	10.8951	9.90666	7.97799	8.93629	8.49173	9.0794	9.81153	11.2265	8.23393	8.05663	8.8599	8.81535	9.50748	11.8982	7.74435	12.3544	11.6469	10.1325	14.3825	10.4758	11.8282	10.2324	9.83992	9.7058	15.248	13.6961	11.8037	11.4105	9.72813	9.17535	9.17914	15.5417	17.0984	17.2925	16.0946	14.7503	15.5426	16.7944	17.099	13.0323	12.6824
Mgst1	5.49632e-11	3.24219	4.18988	6.73206	4.24443	7.89548	3.59011	5.34195	4.36801	3.95407	2.84033	3.62986	3.10015	5.18823	5.78006	6.67684	3.99424	4.17825	4.82742	4.04124	9.1882	11.608	12.599	8.62937	11.784	9.20592	13.2136	8.45355	8.56742	6.89885	6.24486	10.1877	17.6582	15.309	9.44299	9.00701	9.15165	8.15862	8.74672	13.8305	14.9112	18.5464	13.2237	17.2924	14.7816	18.0672	14.8607	14.6044	11.1219
Def8	5.49645e-11	2.67124	2.9837	3.409	3.23728	3.80266	3.21729	3.31569	3.25525	2.86885	2.67325	2.44161	2.69579	2.9756	3.47289	4.16564	3.07936	2.93877	3.13638	2.47081	3.92006	3.79196	3.641	3.53804	4.38987	4.10978	4.66289	3.87869	3.43441	3.49399	3.14567	3.92362	4.59832	5.05372	3.59156	4.02652	4.26957	3.37256	3.43972	4.45841	4.27025	4.41581	3.72641	4.69326	4.31739	4.39695	3.99954	3.67549	3.75932
Parp14	5.50892e-11	34.3387	52.7068	42.2115	46.275	48.7931	45.9396	41.1514	43.6303	48.577	37.3838	36.0056	38.9316	39.0897	40.7761	44.9357	39.92	39.5435	38.4025	38.3604	55.7678	81.1208	46.5046	58.9674	66.4516	74.5739	78.5323	76.9438	68.5641	45.5467	60.6356	56.5552	74.4279	73.7359	65.1929	64.0031	68.277	51.4067	62.4654	108.478	96.4105	121.517	93.6822	85.666	114.711	111.99	111.535	96.8095	63.0147
Runx2	5.59717e-11	3.54806	4.1264	5.57186	4.46025	5.07021	2.98255	4.82617	4.5341	3.22343	2.04671	3.41825	3.10015	3.43339	3.42432	4.31335	2.96778	3.03873	3.94576	3.87373	5.44552	6.59723	6.18392	5.63786	6.283	4.79724	6.53059	5.71858	4.72386	3.904	4.07543	4.88732	6.68381	6.26339	4.94345	5.77341	4.35964	4.2033	4.14732	7.29987	5.81518	7.26156	5.98835	6.56498	6.35168	6.54583	5.78527	4.87896	4.55374
Mtus1	5.61128e-11	4.56762	5.06277	13.2922	5.77314	8.262	4.79141	5.94983	7.63987	5.15748	4.82439	5.17621	5.61622	6.53615	6.31435	8.4199	4.97606	4.71803	7.05323	4.96256	9.89772	12.9817	16.0088	10.384	12.1819	9.19097	12.985	10.6249	9.07576	10.2502	9.09611	10.284	16.1027	13.2391	12.4696	10.3451	9.0976	9.48533	9.41501	16.3737	16.4561	22.0355	15.1811	17.055	19.0843	18.0176	17.0867	15.6669	10.9233
Bambi-ps1	5.61204e-11	2.14107	2.20604	2.39203	2.80564	1.97005	2.62354	2.54203	2.44144	2.96555	2.67325	2.91365	3.27987	1.67854	2.16145	2.30439	2.45456	3.27863	3.29536	2.1986	2.44782	2.37965	3.12086	2.30117	2.78482	2.40609	2.19804	2.53606	2.33093	2.6918	2.71179	2.24404	2.0342	2.58062	2.09844	2.26724	2.54012	2.96339	2.41763	2.3077	1.77059	2.42052	2.26194	2.22092	1.93185	1.7687	1.83465	2.51538	2.56769
Nfam1	5.76231e-11	21.9001	27.7262	44.5032	28.542	38.8971	27.1882	29.9886	38.0499	26.4966	21.5531	24.7905	25.61	28.0266	27.346	35.4522	24.2778	25.0895	31.4505	27.9955	45.3379	57.0341	44.7515	45.333	49.4409	46.0296	54.0743	44.6049	39.5391	37.5248	37.1437	45.514	62.3594	58.4135	46.0447	46.6209	43.5063	43.7441	40.5691	70.8794	63.776	75.7339	58.2161	65.2587	70.2929	64.6319	65.8029	54.6552	48.7151
Zfp39	5.81013e-11	2.91593	2.825	2.69283	2.30206	2.9169	2.69258	2.61571	2.98952	3.1697	3.1536	3.01132	3.19001	3.1282	2.52574	2.9839	1.8967	2.59891	2.3848	2.7849	2.50104	2.14749	1.61822	2.53128	2.34584	2.1072	2.55379	2.40346	2.55411	2.47788	2.54133	2.75342	2.22224	2.36557	2.38092	2.10618	2.57615	2.50462	2.26039	2.99844	2.34343	2.56226	2.45044	2.58409	2.0782	2.72743	2.6419	2.91654	2.52513
Tmem33	5.81284e-11	6.4436	6.0785	6.50289	6.74432	6.71956	5.89606	6.50244	6.27798	6.16749	6.11924	5.71336	5.99812	6.20553	7.01864	6.82455	7.14053	5.5177	5.95478	5.98857	5.44552	6.36507	6.91597	5.98303	6.40646	6.30665	6.23837	6.71311	6.01331	5.61535	6.22936	6.37417	6.56415	6.5322	5.97249	6.4796	6.84572	6.70792	6.25047	6.9388	7.34275	7.18524	6.36534	6.14594	6.51267	6.47972	6.59252	6.75465	7.2491
Tnfrsf21	6.00016e-11	6.17852	5.8087	5.42862	5.1077	6.62792	4.19767	4.53145	5.08218	4.14747	3.71749	4.13446	4.47051	4.57785	4.46862	6.35186	4.66366	4.11828	5.3911	4.54378	11.0684	13.2138	13.0036	9.56422	10.3573	10.4912	12.2099	9.66356	8.05908	9.39456	7.03515	11.3028	13.4531	11.6262	10.9563	9.91143	9.02554	9.12575	8.845	10.5495	12.29	14.2942	10.6572	13.6468	10.9618	12.3809	11.5094	10.0181	9.9019
Ptprcap	6.14389e-11	27.0998	27.4882	28.776	29.9987	31.4292	37.6961	35.1095	29.6294	39.5622	30.8468	31.6921	31.7204	28.6116	30.1874	29.5731	29.6555	33.1262	31.9852	28.2049	27.0502	27.8399	30.0334	31.526	31.5247	31.2344	30.1119	30.3499	33.2158	27.9698	35.0673	36.5516	25.1797	31.6798	34.0593	33.4759	33.4359	33.1428	32.0779	21.4443	22.9309	23.1367	28.2163	28.2434	22.7724	22.3153	23.7159	32.2662	29.3936
Cyfip1	6.62229e-11	9.93049	8.82414	8.69439	8.61475	9.7739	9.96946	8.38133	9.99827	8.63878	7.03817	8.44796	8.51419	8.97767	7.79579	9.95617	8.85872	7.95668	8.97553	8.66877	11.8311	13.7942	12.5605	11.0887	11.1804	13.1214	14.9924	12.6472	11.2951	10.9276	11.2191	12.4179	14.3933	13.4945	10.8958	12.476	11.2414	10.998	11.0464	15.6358	14.9806	17.6633	14.3546	13.7027	15.3962	15.8191	16.2428	14.5827	12.7817
Rara	6.65238e-11	15.0691	17.4737	23.1612	18.0928	20.0212	17.9644	16.689	22.9528	17.8793	17.2508	17.9377	17.3204	17.0398	17.4859	24.1371	17.3827	16.4531	21.2031	16.9188	24.496	29.5618	26.1613	25.4135	26.1197	24.315	29.1336	24.6976	23.0118	23.5132	22.4846	23.4867	30.4105	27.1906	26.9771	28.483	22.1585	24.7858	24.6677	32.8259	29.8223	38.5539	29.0573	29.4446	33.2658	30.4646	31.1769	25.3598	25.5917
Itgam	6.66016e-11	78.9749	53.8654	75.3418	55.1776	65.9738	57.8836	55.4089	75.3524	53.3047	42.1664	49.8414	51.5569	54.9596	52.2877	62.455	50.3631	48.1999	50.9047	49.1859	87.2702	88.9175	76.538	83.3597	90.0472	83.9591	100.093	77.3251	80.6899	65.2806	65.8577	76.7929	109.984	95.6174	79.761	82.2649	76.9243	72.1009	73.1776	114.914	102.712	119.968	104.006	113.63	118.735	114.883	116.109	105.396	93.8695
Slc12a9	6.76678e-11	3.81314	5.22148	5.77239	5.35949	6.03233	4.01816	4.97354	5.94581	5.09301	4.36492	4.57395	4.6727	5.13736	5.5372	4.93377	4.12812	4.5581	4.35046	4.92068	6.97097	8.18366	7.24347	7.68014	8.29959	7.36772	8.98274	7.82367	6.43486	6.23927	6.33784	6.70458	10.0514	8.46767	7.50597	8.54861	6.80969	7.10469	6.8991	8.86973	8.99183	10.4017	7.88781	8.57638	9.17628	10.7279	9.80928	7.73045	6.86608
Kcnk6	6.77813e-11	2.73241	1.90449	1.34641	1.25894	1.98532	1.62936	1.54732	2.10927	1.69767	1.62901	1.53007	1.6624	1.50052	1.53002	1.44763	1.42811	1.21949	1.54651	1.59137	2.60746	3.42437	2.15763	2.5169	2.09891	2.36126	2.70626	2.22113	1.88458	2.44223	1.73554	2.58821	3.43592	2.62094	2.1388	2.35396	2.14379	2.64101	2.31936	3.5165	3.61062	3.6962	3.10292	3.17075	3.17584	3.3721	3.08222	2.53706	2.97908
Pak2	6.91751e-11	36.9895	32.8366	39.4184	34.8726	36.7437	37.5166	35.6253	38.0499	36.7041	32.3088	34.7685	34.4387	33.342	35.0932	32.6161	34.7432	33.0062	34.9915	35.5127	36.54	39.3125	37.4695	35.8838	35.8323	37.0478	38.129	37.3282	37.047	34.2447	37.8411	37.3914	38.1883	38.5212	37.2272	39.0758	38.4982	38.896	39.6846	38.4303	33.676	40.1021	35.7706	35.4649	38.8858	38.0187	38.0262	36.1694	37.8911
Samd8	6.95149e-11	5.60756	5.14213	5.48591	4.81994	4.4288	4.50144	4.38408	4.78322	4.31939	4.23961	4.06935	4.69516	3.84031	3.78861	3.89975	3.74878	4.0783	4.7407	5.02538	4.9666	5.86206	5.93348	4.86121	5.26784	4.81218	4.80265	4.64116	4.89744	4.75967	4.5713	5.67204	5.17952	5.43006	4.21706	4.75749	5.09826	4.55048	4.2456	6.27946	4.94724	5.93137	5.48086	5.58722	5.45893	5.30609	5.45503	5.11749	5.78793
Plekhf2	6.95366e-11	9.62462	9.95097	9.29598	9.67586	11.6676	9.73472	10.6655	9.35054	9.77772	8.68807	8.43169	8.51419	9.38459	10.1515	10.1334	9.86286	8.51644	9.25014	9.27601	11.4764	12.5173	13.7164	11.0024	11.2902	12.0902	11.4349	12.0007	10.5388	9.8224	11.1106	12.3078	11.624	12.1639	11.8239	11.2371	12.7727	11.5436	11.6951	10.7536	13.5572	13.0621	12.8612	11.0627	11.9277	12.8107	11.6072	13.7804	11.0793
Zdhhc21	6.98534e-11	6.4436	6.79269	7.37662	7.2479	7.0708	6.83502	7.23926	6.27798	7.22047	6.07747	6.85278	6.17784	5.72231	6.82435	6.58821	6.1364	5.9775	6.79307	6.90989	6.59848	7.23567	4.8354	6.87473	6.18697	6.71016	6.64494	6.63023	7.02999	5.79361	6.89569	5.93362	7.24791	7.11015	6.33568	6.51677	6.30527	5.91438	6.62392	7.40976	6.9435	7.0653	7.17732	6.7745	7.82984	7.78558	7.74223	6.15834	6.72421
Mettl7a1	7.01443e-11	2.5285	3.11067	3.896	3.3272	4.07755	3.64534	3.64726	4.91609	3.87885	3.38334	2.92993	2.92043	3.30622	4.27433	4.75651	4.52978	4.21824	3.252	3.78997	4.0797	4.39171	4.37305	4.77492	4.52705	4.40868	4.92971	4.93952	3.89315	3.74356	3.54857	4.41924	5.69235	5.06716	4.66096	4.80704	3.72912	4.42649	4.38319	5.7614	6.0582	5.40801	6.16235	5.21008	5.31258	5.86811	5.22265	5.22591	4.97932
Pla2g7	7.038e-11	15.9051	18.8386	30.237	21.438	28.1152	21.5545	21.9204	34.9441	21.8871	15.8933	17.0424	21.454	24.2372	22.4645	21.5077	17.6951	19.4119	22.1714	20.0177	23.6268	30.0648	31.7865	29.2248	35.2698	28.5742	35.6006	28.1453	29.0871	18.3613	20.4856	24.4228	36.4447	33.8169	27.8649	25.9927	22.5729	22.0704	22.8398	41.0048	43.0844	43.9619	33.5087	43.72	39.0467	41.9529	42.6251	38.2836	29.805
Diaph2	7.04264e-11	5.09779	5.39606	6.45992	6.60044	5.77271	6.24127	5.80246	5.14861	6.13525	4.92881	5.50176	5.09953	4.78131	5.44005	5.61327	5.69011	5.59766	5.53563	4.5019	7.43216	8.29974	7.33979	7.93902	6.85917	7.05388	8.72863	7.2601	7.37715	6.09666	6.8492	7.00745	8.83767	8.11821	6.39621	6.77694	7.0619	6.9931	7.27256	10.0157	9.04391	9.28956	8.96078	7.96179	8.88357	10.2651	9.12434	8.33761	8.18538
Tecpr1	7.12201e-11	22.8789	25.5837	29.0338	25.8802	24.8471	26.912	25.1256	25.577	26.4213	27.547	26.0601	26.2839	22.5586	25.986	25.5847	24.6125	28.1882	28.8633	25.42	25.2409	21.6877	22.4239	27.4702	24.597	26.1681	23.4796	26.6204	24.4872	28.6828	26.0487	26.2263	25.4019	24.6503	25.7866	29.0529	26.4281	28.642	25.4146	20.9106	17.0463	20.6944	21.0535	19.5134	21.5577	20.4144	22.7375	21.294	25.9038
Ipmk	7.12325e-11	8.99249	6.39592	7.49121	5.66523	7.20825	6.65551	6.18929	5.87938	6.10302	5.97305	6.52723	5.30171	6.25639	5.97435	7.23816	5.91325	5.45772	7.42902	5.86294	9.61391	9.26708	8.63052	7.85273	8.16241	8.23451	8.57617	8.37067	8.54262	7.89714	8.04239	8.08129	9.79494	9.56981	7.74809	8.38755	7.33213	8.08423	7.92119	9.52907	9.20014	10.369	8.81578	10.071	10.3617	9.53774	10.0539	8.9014	9.47632
H13	7.17718e-11	16.9246	16.6484	19.1649	17.877	19.7921	17.9505	17.739	19.9135	18.8463	17.585	17.3843	16.7363	16.4294	16.4173	18.9669	16.5571	17.5527	19.0351	18.0914	20.6468	22.2874	23.1175	21.2858	23.4309	21.6997	24.0895	22.1284	19.8625	19.0565	19.06	22.1513	24.0514	24.4487	21.731	22.3131	20.6092	23.3351	20.3828	25.055	22.0109	26.5712	22.6049	23.3546	22.4943	22.7782	23.7404	21.7168	21.6622
Znfx1	7.27026e-11	17.9034	23.1396	19.1076	22.3912	22.0676	21.6373	18.0337	22.5044	20.544	18.8381	17.661	18.3313	19.5576	19.6959	21.6554	19.3241	18.0525	18.6304	19.1174	26.2165	39.951	21.557	28.7214	32.0597	34.7912	36.9982	34.1623	30.9716	22.9249	26.7615	25.1525	33.1455	35.5239	26.735	29.6352	29.2564	25.7282	29.2278	47.3471	44.2301	59.9242	40.7875	38.901	48.9401	51.3253	50.1716	42.7939	28.5566
Nin	7.2928e-11	29.5672	30.9321	34.9494	32.6965	35.4304	33.9265	32.7148	35.6417	34.0823	32.267	32.1804	31.2711	32.1721	32.6646	33.4137	32.958	33.526	34.9048	34.1307	40.5842	43.9171	27.2979	41.4498	41.7175	41.5761	45.0281	40.6765	40.345	36.1878	38.3214	39.3877	44.8892	44.7442	40.1731	38.5059	40.4258	38.7348	37.8173	47.4727	43.258	47.6363	45.9494	43.6222	45.1057	47.6887	46.6002	41.3302	41.7071
Lamp2	7.29785e-11	27.528	25.1869	25.3813	24.5314	24.2362	21.1264	21.1836	22.6871	20.9952	20.4462	20.4932	23.9925	24.0846	19.2102	22.6008	23.6976	20.6314	23.689	20.7925	30.8816	37.9776	35.5624	26.1182	26.8056	31.6827	34.1522	28.1951	26.3842	28.7898	24.8865	31.8708	37.2994	34.6502	27.1587	29.9077	32.1749	25.0214	28.363	46.2168	54.9057	53.4586	43.2524	45.9409	48.8523	46.449	47.5542	40.3219	34.529
Fam214a	7.34435e-11	20.6154	20.9335	20.2678	21.5638	21.2124	20.5189	23.3388	19.299	23.7137	21.1563	24.937	21.5214	19.9391	21.3231	21.6849	19.748	20.3515	21.3765	21.8394	18.6957	17.2573	16.529	21.8179	21.9082	20.6535	21.5738	23.355	24.45	19.5913	21.5548	20.6093	16.8035	17.9837	20.8634	21.8919	19.9066	23.5335	19.2624	16.1225	13.3836	15.3191	17.5736	16.2448	16.4353	19.5218	18.3588	20.3507	18.4278
Mtmr6	7.37993e-11	16.6392	17.0293	19.4084	16.8698	17.6999	16.3488	16.5785	19.3322	17.2561	17.0838	15.9193	17.6799	16.8363	17.073	15.274	15.6422	15.8334	16.9538	17.5888	18.9263	21.707	21.9616	19.7469	19.5486	19.8764	20.1381	20.7692	19.007	18.2365	19.7883	19.7833	20.6155	22.6073	19.3702	20.6529	21.3658	20.8801	18.201	23.8462	24.1981	26.2768	21.938	23.173	22.6553	23.208	23.0677	22.5625	21.2224
Pcyt2	7.47909e-11	6.42321	7.25294	7.46256	7.22991	6.30722	7.484	6.68665	6.62676	6.64026	5.82686	6.69001	6.89672	6.23096	6.82435	7.03136	5.84631	6.83714	7.29894	6.59581	6.10182	6.28769	5.95275	6.71653	6.18697	7.32289	6.75929	6.76284	6.63324	7.00581	6.63226	7.31033	6.18808	5.90049	6.19444	7.23534	6.53946	7.99743	6.62392	6.32655	5.64159	5.85504	5.61136	5.3777	5.83945	5.40527	6.37236	6.64623	6.56817
Ssr3	7.55361e-11	24.1635	20.8701	20.2821	22.625	24.9234	21.4716	21.2941	22.82	22.5425	21.6784	21.1932	20.6452	20.524	19.1859	20.5623	21.4216	21.7509	22.3304	21.2113	26.2165	27.7045	29.1665	24.867	26.0923	26.5866	29.5655	27.5486	25.6155	25.171	23.6158	28.195	29.0429	29.3949	24.3742	27.6281	28.5899	26.3605	24.137	32.4962	31.9054	33.2658	31.6382	32.1684	30.6461	31.8861	31.8863	30.9218	29.8192
6530402F18Rik	7.55369e-11	2.12068	2.31713	3.19415	2.62579	3.55831	2.18168	2.89202	3.40473	2.38533	2.42264	2.49044	2.69579	3.38252	2.74431	2.92481	2.16447	2.1591	2.32699	2.44987	3.17507	4.25628	2.65851	3.73939	3.85485	3.28783	4.48502	3.11621	3.09964	2.74528	3.31613	3.40047	4.88892	5.05372	3.93458	3.1221	3.20668	4.00492	3.77387	4.19154	4.39176	4.98278	4.39339	4.35803	4.41983	5.00856	4.30532	3.58875	3.44722
Abr	7.63681e-11	18.4132	19.8385	24.837	19.2078	22.2814	18.5719	19.7836	22.4878	19.1686	16.7705	18.898	18.1741	17.8282	19.1616	22.7485	17.7398	18.2924	18.8472	17.9867	23.1834	29.3877	25.1017	25.3416	29.7688	25.7945	32.1956	26.6204	23.7929	21.1244	22.8875	24.0098	32.4276	31.7739	27.5219	27.3555	22.1045	23.7071	24.1174	34.3172	30.7944	36.1225	28.3178	34.2077	34.4513	34.2665	33.1338	28.9051	26.2159
Aplp2	7.6539e-11	15.9255	11.8713	13.3782	13.5966	14.3707	13.4767	12.6917	16.0936	14.0004	13.9719	12.9894	12.2209	15.2086	13.7216	17.0762	15.3298	13.7942	11.8373	13.6523	15.7867	17.9925	16.3556	16.0363	15.4057	15.5574	19.3631	15.0341	15.1263	16.5073	14.5972	18.2414	19.8634	18.1719	15.5971	16.8123	15.511	15.9577	17.3559	17.4098	20.0146	19.6695	17.9941	19.2061	17.2549	18.53	19.2394	16.8921	17.2645
Tor1aip1	7.70301e-11	16.0478	20.6161	19.7092	21.0063	20.1129	18.7376	17.6837	18.6679	20.1572	17.1673	16.9122	19.0278	17.5739	19.2831	19.3215	16.6687	18.0325	18.5436	17.6098	21.7821	30.2776	23.9266	25.2984	26.2157	28.081	30.1246	27.3829	26.3842	21.1066	23.1664	25.2902	27.9318	28.6019	25.4436	25.0635	24.8608	23.3971	24.0584	34.4742	34.596	39.3934	32.7112	31.4979	37.7588	38.8287	37.0355	33.5781	24.4427
Csnk1g2	7.83236e-11	28.466	27.8056	31.6407	29.3513	29.8562	29.2042	28.9386	30.5927	29.8812	28.4451	30.4713	29.5189	27.874	27.4188	27.83	29.7671	29.7276	32.3466	30.9061	29.7996	29.3103	29.4362	31.2815	31.2366	31.4884	30.3787	31.9743	31.4304	32.1947	34.432	33.0686	30.4959	32.1637	32.0012	32.5467	31.0399	34.0232	32.3137	29.1524	29.2148	30.4637	30.9857	31.6097	28.8753	27.7041	29.0242	30.0869	31.2662
Snx10	7.89678e-11	9.25758	6.76094	6.8753	8.52482	7.49841	6.31031	6.44718	7.82257	5.96334	6.05659	7.29227	7.50327	5.69688	5.73149	7.62223	7.18516	7.15701	6.77862	7.05647	9.01082	11.0083	11.0386	8.41364	8.97179	9.19097	10.1389	8.28779	7.77391	8.44976	7.34507	9.23772	11.265	9.59669	7.74809	8.85834	9.80019	8.20822	7.58704	11.6798	13.6613	14.2614	11.2662	11.6913	12.6156	12.3478	11.3015	9.81214	9.74585
Pik3cg	7.90533e-11	17.2917	21.2192	25.41	20.5207	22.5716	19.138	20.3547	21.0429	22.059	16.7705	18.5725	18.2864	17.2178	17.753	19.9714	18.3422	19.5518	20.1191	19.8502	22.3852	23.6804	22.8478	23.0117	24.5284	23.224	24.3817	22.261	23.049	19.0922	19.9588	23.3903	22.4788	25.0267	21.7713	25.8936	24.5725	21.7357	21.228	24.5056	24.4064	24.1725	23.7649	24.039	22.8602	25.704	24.3642	24.8285	23.6341
Ogfr	8.05969e-11	13.1727	17.9816	15.1257	17.2655	19.2882	18.0748	16.2653	16.7579	17.5677	14.9953	13.4614	15.0739	15.3612	16.9273	18.8192	18.6993	16.3932	16.1155	14.5945	19.7422	27.1821	22.3469	21.9474	23.1703	25.1668	26.3257	26.6038	22.3174	17.8443	19.5404	22.3991	25.6412	26.317	23.0223	22.2016	24.5545	20.8553	21.7587	32.3078	31.7492	35.61	29.8113	29.5424	32.9585	32.7622	32.1676	31.9409	23.6341
Acer3	8.19741e-11	3.14024	3.04719	3.00794	4.20846	4.26081	2.99636	3.03938	3.33829	2.99779	2.10936	2.71832	2.71825	3.38252	3.20575	3.01344	2.87853	2.91878	3.0352	2.97335	4.9666	7.62261	6.51142	4.94751	5.4599	5.91809	7.31833	6.03351	4.56268	4.52793	4.69527	5.69958	6.71799	7.00263	5.14522	5.97164	5.47658	4.79846	4.44216	9.2465	9.77298	10.0964	8.0908	7.79417	8.45915	9.27327	8.45163	6.91729	6.327
Serpinb10	8.20704e-11	2.34498	4.14227	3.4663	4.80196	6.50575	2.375	4.18146	4.08567	4.11524	2.56883	2.8811	3.54945	3.17906	4.37147	3.95883	3.57027	4.0583	4.14811	3.58058	9.9864	12.2078	12.0211	10.3984	10.5494	10.1773	15.4625	10.2437	9.27414	7.64757	7.01966	12.8722	15.795	14.9595	8.47448	10.4442	10.719	10.626	7.50842	14.5526	15.2757	15.6243	13.2527	13.6747	11.3569	15.4224	11.4972	13.943	12.271
Fn1	8.22184e-11	61.0715	101.398	50.2756	48.8109	75.6714	75.6823	66.7375	69.8882	46.3851	46.9908	50.1018	49.9844	93.4898	53.5263	110.877	109.987	50.319	60.6607	47.4479	144.652	160.481	135.719	137.955	153.851	155.992	191.077	104.343	116.695	124.375	79.0292	160.235	244.822	186.544	141.746	126.16	106.397	163.234	118.307	137.944	134.183	178.497	161.845	185.146	123.58	188.325	133.856	124.229	151.366
Ppfia4	8.25295e-11	0.917601	2.0632	2.14853	2.57184	3.95537	1.64317	2.46835	2.14249	2.07374	1.69167	1.90445	1.84212	2.16176	2.11288	2.89527	1.96365	2.25906	2.02347	1.75888	3.86685	4.4304	4.60423	4.40098	5.11694	3.81089	6.06049	4.37595	3.54599	2.9592	2.35538	4.84602	6.47868	6.22306	4.51972	4.48492	3.87324	3.48415	3.28248	4.80378	5.83254	6.00769	4.77038	6.90021	5.18086	6.82684	5.66296	5.22591	4.31258
Pcyt1a	8.25928e-11	9.09445	7.15771	8.06415	6.33067	7.98711	6.83502	7.40505	9.15124	6.29642	6.93375	6.49468	7.12137	6.99393	6.99436	7.7404	8.16699	6.73719	7.24112	7.49619	8.2481	10.0409	9.22772	8.16914	8.54652	8.60813	10.0627	8.27121	8.19546	8.53889	7.05065	9.18265	10.4103	9.03218	9.20086	8.49905	8.95348	6.9807	8.27499	11.6327	11.4568	12.8549	10.7297	11.6074	13.1131	11.604	11.1914	10.0832	9.91609
Naip2	8.26222e-11	5.42404	5.85631	6.0875	5.61128	8.90341	5.70275	6.59454	6.19494	5.30791	4.9497	5.38782	4.6053	5.59515	4.39576	6.8541	5.86863	4.89795	5.00086	5.3604	8.74476	12.4206	9.30478	10.2258	10.0693	10.0129	13.0485	11.0228	9.42292	7.48713	7.29858	10.1601	13.436	13.6424	7.5665	9.96099	9.94431	8.5058	8.72707	15.5103	14.4251	16.8346	13.3252	13.996	14.4157	17.0093	14.0167	12.6961	11.434
Stk17b	8.27321e-11	69.4522	78.3539	90.6107	79.7089	83.7348	77.0907	79.7792	77.8104	81.7783	78.318	72.7111	73.7522	75.1021	80.5565	78.8517	73.012	73.9491	87.8908	83.7353	82.073	88.2791	101.659	78.1246	75.1765	89.1449	76.2961	81.0546	80.7147	76.1013	78.7813	79.9455	79.8296	80.2815	73.0621	79.2914	85.7336	82.9005	82.4944	87.9124	91.4285	88.0219	87.4328	88.5295	96.8997	84.6991	90.6441	96.018	88.7483
Rbm47	8.27602e-11	2.24303	1.53946	2.1915	1.24096	1.98532	1.46366	1.06839	1.47815	1.28937	1.21132	1.28591	0.898595	0.941002	1.57859	1.97942	1.40579	1.11953	1.02619	1.25634	2.43008	2.53442	2.1191	1.7834	2.59277	1.9727	2.47756	2.02222	1.98377	1.83613	1.54959	1.73465	3.16241	2.6075	2.03791	2.05662	1.71143	1.85987	1.9459	3.53219	2.84683	3.54355	2.71143	3.42217	3.96614	3.10762	3.5103	2.61296	2.76629
Pqlc3	8.2781e-11	4.09862	5.11039	6.90395	5.86306	6.24613	5.70275	5.89456	5.84616	5.07152	4.49023	4.57395	5.21185	5.0102	5.41577	5.11103	5.62317	4.87796	6.40283	5.04632	7.50311	8.49321	9.43963	6.84597	7.86061	7.78617	8.44911	7.64134	7.20357	6.5958	6.58577	9.18265	9.0428	8.73648	6.69887	7.73092	6.50343	7.12949	7.27256	9.34069	9.47788	11.3394	8.69979	8.93955	9.57143	8.43024	9.23442	8.40266	7.87329
Tmem108	8.37447e-11	1.20308	0.888763	1.01697	1.22297	1.09956	1.25654	1.39996	1.04633	1.27863	0.9607	1.46497	0.87613	1.14446	1.36001	1.03402	1.20497	1.13952	1.28635	1.13071	1.41903	1.27688	1.2522	1.07867	1.37183	1.38985	1.32136	1.12714	1.21506	1.08742	1.16219	1.14267	0.974366	1.4516	1.12993	1.26371	1.4412	1.26471	1.29727	0.957617	0.920014	0.992195	1.13097	1.14538	0.863477	0.975263	0.819478	1.18179	1.09233
Mob3b	8.48005e-11	1.65168	1.98385	2.39203	2.21214	2.45875	1.73982	2.19204	2.09266	1.81586	1.27397	1.49752	2.26895	1.42422	1.67573	2.5112	1.91902	1.77926	2.06683	1.88452	2.83805	3.71457	2.92821	2.83331	2.96316	2.74982	3.53211	2.9836	2.78968	2.79876	2.35538	3.20773	3.52139	3.81717	2.36075	2.87431	2.84638	2.29384	2.67316	4.67819	3.68005	4.31768	3.36392	3.82724	3.49782	3.62004	3.10668	3.13338	2.92234
Camkk2	8.48537e-11	12.0919	16.6167	15.3692	15.7008	16.9363	14.1947	14.0917	14.5324	13.764	11.4866	13.0056	13.2992	13.3266	12.8473	15.7467	13.924	13.7543	14.8725	15.3065	21.4273	25.557	16.3941	19.9914	17.1342	20.9225	20.7734	20.8189	15.9074	16.9708	15.9763	21.7245	22.2224	20.8331	19.0878	20.9255	18.8257	20.3098	17.69	23.4224	23.6253	27.7051	21.3	19.0245	24.2798	26.2164	22.8353	19.4508	20.2719
Cd244a	8.4898e-11	5.17935	6.69746	9.59677	6.4206	8.56743	5.37136	7.68135	7.98865	7.19898	4.9497	6.93417	5.45897	6.12923	6.58149	6.8541	6.80582	5.15785	5.55008	6.23984	9.79129	12.2271	9.09287	11.5634	12.662	11.5971	14.2301	11.6361	8.6914	8.03975	9.42153	9.80217	13.2992	14.0053	10.8352	12.9592	9.42187	8.92737	9.5526	15.7771	16.1089	17.5324	14.1951	16.3426	17.1817	17.0919	18.9703	14.0731	10.824
Rhoh	8.65392e-11	19.4328	17.5848	18.6349	18.0208	19.7921	18.8205	20.9073	17.0568	21.1886	17.0629	17.1726	17.3429	15.7936	19.6716	17.283	17.472	19.052	18.7749	18.6358	16.9751	15.8643	17.9931	16.5396	18.2317	16.8875	17.2921	17.7359	17.0232	17.06	16.6271	20.0036	14.4274	18.1988	17.0498	18.7822	19.9967	19.6774	17.9062	13.5479	14.4251	12.9749	15.2681	15.7001	13.4059	13.9678	13.7477	16.6752	16.995
Slfn8	8.66573e-11	22.7565	38.8516	29.5208	32.9663	30.0242	33.2776	28.736	27.0219	34.9849	26.7534	25.1811	27.4521	24.9747	28.8274	27.3278	24.858	28.5481	26.7531	26.0273	38.9878	55.2929	35.4275	39.2061	42.5543	52.0523	50.4406	52.5612	47.499	33.8882	40.2119	37.9008	43.9148	49.4619	43.4821	41.9501	47.7579	35.8087	43.8712	76.2012	67.5429	85.4705	63.1604	59.8531	82.0596	73.6902	77.2633	68.6741	41.6078
Dmac2	8.68104e-11	12.0104	14.4424	12.4472	14.0282	13.6835	15.4651	13.8154	12.7387	15.4402	13.1365	14.1288	15.2537	13.5047	15.1059	13.9445	13.143	13.6943	14.7858	13.2126	12.5761	10.9696	14.0053	13.9077	13.9927	13.7192	15.0051	14.9512	14.9899	13.4947	12.5672	12.4042	11.1283	12.8762	14.0031	13.9999	12.1782	14.3458	12.6189	10.9577	9.59939	10.8923	11.5707	11.7192	11.2984	12.166	12.6713	14.4309	12.5689
Eif2ak2	8.7259e-11	7.85059	13.141	9.7973	11.852	10.7055	10.218	8.60238	9.69932	11.4646	7.56029	8.10614	9.36786	8.03667	9.54438	10.4289	8.10004	8.31653	7.19776	7.43337	12.789	22.7517	12.3486	15.5185	16.6266	19.3982	20.6463	19.5923	16.9737	11.2842	13.5279	14.1939	20.3762	19.2203	16.7068	13.653	16.8801	12.7339	15.2527	32.3078	29.8918	37.2673	28.0423	25.5615	31.9048	31.258	32.6691	28.1896	16.5126
Mif4gd	8.73003e-11	17.6995	18.299	18.8211	17.0676	18.3413	19.6628	19.1021	16.4423	20.877	18.0445	19.3701	16.5791	16.2514	18.3602	17.9329	17.2265	18.1924	20.4226	18.4473	16.6381	16.1739	17.7426	18.8552	17.8887	18.0083	18.1052	18.5149	19.379	19.0744	19.2304	18.8472	16.3762	17.3386	18.6439	18.3981	16.3757	18.4623	17.0021	15.5103	14.6508	14.0543	15.5581	15.7699	14.6352	15.9183	15.2765	18.3015	18.1015
Gpr65	8.73271e-11	5.15896	6.14198	6.73206	5.935	7.57477	7.38734	6.41034	8.37064	7.41388	6.0357	5.81103	6.80686	7.70604	6.7515	6.32231	5.10994	6.27738	6.56182	7.78933	7.0774	8.70603	9.05434	8.5287	7.28444	8.14484	8.69052	9.01712	7.31516	7.25538	7.88743	9.6232	8.51288	8.01068	6.0532	7.39641	7.85456	9.08855	6.95807	9.2936	10.2937	10.1727	9.68576	10.4341	9.07383	8.69472	9.02649	8.76045	8.15701
Slk	8.74448e-11	30.342	29.6942	31.3829	30.898	33.7199	27.851	28.9939	34.5621	28.4306	26.0433	29.4784	29.766	31.1294	27.6131	30.7844	27.0671	27.7484	30.1208	30.2779	36.9479	40.2605	34.0019	37.0632	36.5731	34.298	39.2852	34.9247	35.3731	33.2999	30.9919	32.9722	38.1883	38.7497	34.6848	35.0245	33.9043	33.0932	31.6258	44.3016	43.2754	46.0117	40.8745	42.7422	40.7883	42.7793	42.9553	35.6164	38.4302
Etnk1	8.94715e-11	60.317	68.9743	63.7541	69.3137	67.7148	69.5515	68.1927	61.584	73.7412	65.3067	65.9885	64.4967	61.5721	65.5478	66.2661	62.0111	62.6938	66.2108	66.1884	58.8896	64.7341	63.3611	63.4978	62.7339	69.4329	64.1751	69.3357	71.887	60.0753	67.3298	65.4626	60.6329	68.8972	64.285	67.7446	71.3396	67.6744	68.5782	70.4712	62.1096	68.069	71.5267	64.5603	72.1223	76.335	71.3558	75.1577	61.7096
Map3k5	9.00528e-11	13.4174	15.7438	18.7209	16.672	18.4024	13.9462	14.6259	16.7081	16.3857	12.7815	16.0332	15.0065	14.9034	15.713	14.624	14.9951	13.6743	16.8815	14.8249	20.6468	21.0879	18.3013	20.6386	20.9205	19.3832	22.4759	19.4266	18.4987	16.9173	17.5259	18.3653	19.9659	20.1477	19.9957	18.6707	17.2584	18.3755	17.7686	24.1916	22.9309	24.5977	20.865	22.1254	23.7822	21.1087	22.5907	18.3991	19.8889
Pag1	9.08161e-11	31.5043	34.1063	42.6841	31.4196	32.9716	32.67	33.728	36.605	36.7363	34.084	31.5456	33.4277	31.9178	35.9675	35.6295	32.1547	32.3265	33.9798	34.0679	36.3094	38.8482	37.6044	34.575	38.8915	35.3441	38.4593	32.8031	36.1419	33.9595	33.7501	32.4491	40.2225	39.1126	36.9447	35.3095	37.129	35.1267	37.6404	44.7411	41.8346	48.5521	37.6846	40.3676	47.7693	45.4572	48.8752	36.2778	37.5222
Sigirr	9.15193e-11	6.83103	8.60195	7.6058	7.17596	7.05553	7.22164	6.4656	6.74302	6.84441	7.4141	7.30855	6.7844	7.0448	7.28579	6.08597	5.95788	5.89754	7.9927	6.00951	6.88228	6.88743	7.39759	7.17676	7.54508	7.57695	6.28919	7.32641	7.27797	7.70105	7.40705	7.91608	6.54705	6.30371	6.65852	7.65658	7.53029	7.25348	6.60427	5.30614	4.7563	5.18994	5.88685	5.75483	5.03451	5.62016	5.89535	6.83055	6.71003
Map3k3	9.19758e-11	28.099	29.8053	35.3218	29.0815	31.2917	31.0683	28.6439	30.9415	31.9119	29.6773	28.0948	28.0811	28.3318	29.8474	27.4459	27.2679	28.8879	33.4161	29.6288	33.4181	35.0563	35.1771	34.7476	34.872	32.7886	37.4302	33.665	34.5176	32.052	32.0456	35.0648	36.6498	39.1798	32.1425	36.313	33.1297	35.5731	34.1417	38.7128	36.3839	37.0165	37.7426	38.1328	37.2027	37.589	38.6745	33.9684	34.8553
Ms4a4b	9.25476e-11	39.2529	41.9623	48.2417	46.9765	41.8445	48.3836	45.8671	43.3978	49.4259	44.9441	51.3226	47.4234	39.1915	44.079	40.0906	38.3804	47.5601	51.5984	40.3286	41.0276	41.2666	50.6465	42.0538	43.7203	44.3408	39.6409	45.4005	42.1428	45.4754	51.1056	45.8582	39.4191	43.8168	39.0835	44.7997	48.8388	48.0838	45.2274	47.143	45.0633	48.0506	47.4428	45.9688	44.0813	39.8536	49.5968	47.7163	44.0479
Oas1b	9.26601e-11	3.4461	5.77696	4.41165	5.14367	4.58151	3.9215	3.81305	3.45455	4.24418	3.67572	3.45081	3.97628	4.0692	4.17718	3.75203	3.50332	3.39858	3.93131	3.70622	4.61184	5.08819	5.00878	5.01942	4.51333	5.43986	5.26005	5.55282	4.84784	3.70791	4.71076	4.21273	6.32483	5.0134	5.24611	5.36456	4.3056	4.35209	5.70011	8.1319	7.11709	9.3986	6.27835	5.7269	9.99585	7.32274	8.34155	7.29676	4.70979
S100a4	9.26955e-11	9.80814	12.7284	11.3586	13.039	15.3328	11.8612	14.589	13.4196	12.0449	9.71143	10.2548	10.3114	9.84237	8.16008	15.1558	11.0455	9.83589	13.3549	11.2024	29.4626	41.46	37.1228	28.9803	28.0951	34.313	41.1656	30.1013	23.1977	26.2941	23.6158	41.8244	42.137	40.4566	23.325	29.5113	29.1484	30.9854	24.2943	40.7537	47.806	51.7359	41.817	37.2528	35.5636	38.713	38.7968	36.8091	34.8411
Tns3	9.26997e-11	5.62796	6.03089	4.59786	5.8271	6.32249	4.39098	5.6551	5.9126	4.2012	4.21873	4.85066	3.95382	4.95934	4.71148	4.60879	5.31077	4.43815	4.89968	4.46002	8.07072	8.31909	6.31877	7.13361	7.07866	6.03765	8.20771	7.62477	4.77345	7.02364	5.06717	7.72334	7.8633	7.05639	7.3849	7.50791	6.07107	6.10037	6.68289	7.34696	7.70728	7.79582	7.07583	8.19924	6.33705	7.91782	6.87383	5.87644	7.13561
Ticam2	9.55557e-11	1.89638	2.34887	1.80477	2.28408	3.40559	2.26453	2.63413	2.64074	2.43906	1.73344	1.95329	1.63994	2.64498	1.74859	2.62937	2.78927	1.53936	2.06683	1.98921	3.95554	4.83668	4.39232	4.27154	4.51333	4.46846	5.09488	4.52513	3.79396	3.54747	3.812	4.83225	5.57269	6.00801	3.97493	4.57165	4.0714	3.38496	3.73456	5.27474	4.94724	6.49833	5.56786	5.90848	5.88335	7.0252	5.77304	5.31265	4.92258
Kcnn4	9.78888e-11	5.995	7.88777	8.22171	7.55364	7.36097	9.47236	8.89711	9.15124	9.06857	8.89692	7.9922	8.96349	7.93494	7.96579	9.69028	9.57278	8.41648	8.97553	8.1453	6.54526	6.46181	8.03332	7.80958	7.58624	7.77123	7.00069	7.29326	7.55073	9.14499	9.29756	8.92108	7.58979	8.06444	8.03058	8.6725	8.23288	9.07615	10.0243	6.62483	6.33594	6.29117	6.46684	6.56498	6.35168	5.10773	6.33567	6.5595	7.84492
Tmx4	9.93526e-11	5.9746	6.01502	6.71774	6.18679	6.58211	6.24127	6.35508	6.95893	6.39313	6.8711	6.82023	6.08798	6.00207	5.17291	6.11551	6.11408	6.09745	7.11104	6.36548	6.47431	6.92613	6.51142	6.44326	6.15953	5.6192	6.89905	6.29872	6.22409	5.47273	6.67875	6.5256	7.02569	7.15047	5.50841	6.2442	6.97182	6.33595	6.76151	7.29987	6.49217	6.76001	7.84431	6.48117	6.60048	6.82684	7.43646	6.2776	7.03631
Trim30d	9.96564e-11	9.07406	16.8071	12.2753	13.7404	13.8362	12.8139	11.6049	10.6128	13.0549	8.6463	8.78979	10.2889	8.24013	9.83581	12.2606	10.6885	9.93585	10.1173	8.98286	16.9574	26.3502	17.5693	17.6758	19.919	23.8218	25.6014	23.1892	20.6932	12.5855	16.6426	16.314	23.8463	24.4621	21.9529	18.7822	20.357	13.2423	17.7293	37.0959	36.436	44.2454	31.0002	31.8332	43.2617	41.1098	39.763	33.7624	18.4845
Sipa1	1.02265e-10	53.384	56.9443	60.0299	54.5301	58.2005	56.4061	55.7405	57.9634	62.4377	53.3606	57.329	54.8817	54.5273	59.2092	62.9868	56.3879	57.6159	61.1087	57.4359	55.4662	54.3643	47.9109	58.9961	58.495	57.9704	58.4704	63.2524	60.3935	58.0431	60.1707	60.4513	54.7696	57.3382	65.8386	63.1482	54.3334	65.3805	56.8242	46.3424	42.9455	49.2063	49.1393	48.3713	50.1402	48.1681	50.1105	52.8121	52.2332
Fkbp3	1.05485e-10	4.8327	5.18974	5.14215	5.64725	4.99385	7.40115	5.54457	6.36102	6.81217	6.14013	6.73884	5.79594	5.41712	5.10005	5.64281	5.44466	6.11744	6.15712	6.26078	5.46326	5.6299	6.3573	5.75291	5.44618	6.08248	5.46334	4.4091	7.06719	5.90057	6.50829	5.78218	5.02568	5.91393	5.56894	5.29023	5.71077	6.31115	5.97529	6.09107	5.72839	5.65878	6.81483	6.04816	5.37112	4.89285	6.12774	7.34013	6.69584
Itga5	1.09594e-10	4.79192	4.0153	3.36603	3.30921	3.68048	3.01017	2.74466	4.06906	2.51427	2.84033	2.96248	2.26895	3.56055	2.38002	3.81111	3.81572	2.53894	3.26646	2.11485	5.17945	6.34573	5.70231	4.60233	5.17181	5.82842	6.69576	5.45337	4.10393	4.63489	3.90497	5.1902	8.05134	6.5994	5.06451	5.53801	4.26957	5.53001	4.38319	7.77083	6.59632	8.02479	6.46684	6.29959	7.69812	6.66154	6.93499	5.29097	5.41909
Ywhab	1.09852e-10	27.1814	29.9481	29.3203	31.1138	32.1622	28.8451	28.8834	32.0376	31.3209	28.0065	28.697	28.0586	30.6207	30.9403	31.6707	30.5481	27.6884	31.4505	31.5552	32.3006	35.4239	32.0177	33.3813	31.1269	33.1622	34.9399	32.9523	32.7818	31.232	32.1696	35.643	35.6755	37.1502	32.768	35.2723	35.2194	35.3375	33.5127	36.672	35.5507	38.2377	37.2061	34.8782	35.2709	36.8782	35.5066	35.1177	35.3801
Pid1	1.10177e-10	2.65085	3.06306	3.07956	2.44594	3.8332	2.80305	3.22359	3.37151	2.2564	2.08848	2.50672	2.89797	3.30622	2.45288	3.84066	2.61076	2.91878	2.83286	2.91053	5.12624	5.99748	6.64627	5.24953	4.85629	5.08119	5.83179	4.74062	3.91795	4.31401	3.47109	5.3554	6.34192	6.20962	4.5399	4.53448	4.62987	4.42649	4.10801	5.47883	5.46801	6.32388	5.35037	6.10404	5.06378	6.26483	4.50101	4.60791	4.5963
Hsd3b7	1.10189e-10	1.32542	1.28553	1.64721	1.58267	1.63407	1.15988	1.73153	2.00962	1.24639	0.835392	1.44869	1.37036	1.34792	1.26287	1.68398	1.49505	1.09954	1.17072	1.21447	1.84474	2.68919	2.35027	2.1142	1.83826	2.22676	2.31239	2.15483	1.42584	2.03222	1.59608	2.0513	2.46156	2.1774	1.59401	1.99468	1.27907	1.72348	1.72969	2.41759	2.65589	2.366	2.11695	2.26282	2.13674	2.34724	2.51959	1.95159	2.44001
Sh3bp5	1.1021e-10	30.1177	33.6143	34.2333	31.9051	34.4377	35.7768	32.9543	33.6487	37.9397	32.8727	36.0056	33.3828	31.8669	33.1503	32.6456	33.382	34.9854	36.3213	32.1833	31.1654	30.4711	31.9984	33.2087	32.9514	33.3864	34.2538	31.8251	35.7451	33.3534	35.5477	35.7807	29.6241	32.2175	35.27	32.175	35.4716	34.9283	32.4513	28.5872	26.5936	27.5634	30.9132	32.1963	28.0118	28.0843	28.2781	33.7299	33.692
Hdac7	1.1044e-10	26.1007	30.7258	30.4662	29.4232	30.2227	29.0247	28.2755	28.1513	29.7092	25.7509	27.5902	27.9239	26.8821	28.5117	30.8139	30.0795	28.668	30.4387	29.566	26.6422	25.2862	22.0964	28.8653	27.2583	24.9875	24.9154	28.8581	27.1653	27.0785	27.0404	25.4829	24.2224	24.9191	28.3491	30.1679	24.2663	28.58	25.965	20.5652	17.0637	19.8657	20.7345	19.667	20.8698	20.993	22.1504	22.0421	23.7901
Plod1	1.11572e-10	1.89638	1.44424	1.89071	2.23012	1.84788	1.79505	1.82363	2.64074	1.65469	1.56636	1.43241	1.55008	2.1109	1.8943	2.00896	2.34299	1.1995	1.92229	1.69606	2.53651	2.61181	2.79336	2.0279	2.52417	2.27159	3.16365	2.50291	2.02097	2.33527	2.06096	2.53315	3.35045	2.75535	2.52217	2.23007	2.25188	2.39303	2.43729	2.84145	3.02042	3.41272	3.07392	3.04503	3.29292	2.8762	3.42469	2.77559	2.25559
Idh1	1.1203e-10	5.19974	5.28496	5.85833	6.09687	8.32309	6.91786	6.52086	5.87938	5.99557	4.36492	4.67161	5.77348	5.03563	5.3672	6.3814	6.64962	4.67805	6.08486	6.17703	8.86892	12.7688	11.1927	10.3409	10.8786	10.8648	15.0559	9.19945	9.28653	9.80457	8.53826	14.1526	16.7181	15.0133	10.7545	9.83709	10.773	10.0929	9.92606	13.7363	16.0395	16.0387	15.3261	14.4709	13.1571	17.158	13.6498	12.0131	12.9377
Etv6	1.12223e-10	6.83103	7.31642	8.32198	7.89535	8.4758	6.61409	7.12874	8.63638	7.3709	5.88951	7.74804	6.44742	6.81591	7.31007	7.79949	6.69425	7.39691	7.64582	6.82614	11.1571	13.6588	9.84418	11.5777	12.223	10.7602	14.1666	11.404	10.0924	8.46759	9.71595	10.5456	13.3163	12.1639	11.1782	11.2495	9.52996	10.0557	9.23811	16.3894	15.1889	17.7723	14.1807	14.443	15.0011	15.4554	16.0593	12.566	11.661
Ogfrl1	1.12682e-10	23.3071	26.8057	24.2068	24.891	23.0145	14.9542	24.7387	24.4974	20.3398	25.4794	26.2717	30.0805	26.5007	28.5603	32.6161	26.6877	27.8484	20.8128	28.1212	30.243	38.3452	34.2138	28.9228	27.7659	20.25	28.0663	28.6426	28.2192	28.2015	26.622	24.0511	29.2481	29.8116	30.7301	25.1874	30.6436	22.6408	32.3924	41.6328	44.4384	39.2408	35.6401	36.0655	34.1878	36.498	36.0326	33.3504	26.372
Tent4a	1.12885e-10	2.12068	3.65028	2.60688	4.1545	3.8332	3.30014	3.27885	3.85315	4.05077	2.92387	3.07643	3.10015	3.43339	2.96289	2.57029	3.12398	2.83881	3.02075	2.93147	4.68279	7.21633	5.4326	5.0338	5.26784	6.11237	5.20923	6.56393	5.2074	3.61878	4.38535	5.13513	5.41884	5.8064	5.28646	5.12917	5.56665	4.58767	5.01217	7.55105	7.27332	9.33318	6.17685	6.09007	7.53713	6.97561	8.23148	7.18834	4.73816
Gsr	1.12964e-10	26.794	28.5991	50.4905	31.0419	37.5684	30.364	29.3623	38.5814	28.1727	24.2264	26.8577	31.361	30.2138	30.0903	33.5024	26.6877	26.8688	35.8154	26.5298	43.4577	58.7173	59.1807	48.756	56.3961	50.1244	60.8463	44.2568	48.3421	39.1113	36.5549	45.8307	71.727	64.7844	45.742	46.6457	42.7137	44.0169	44.4019	80.6596	83.322	94.5966	73.8467	82.8864	84.4452	78.9302	81.006	67.1671	58.2765
6430548M08Rik	1.16731e-10	13.866	13.7917	18.4774	13.2189	16.5545	12.8277	13.1154	13.1373	11.6151	11.4657	11.8662	13.1869	11.8515	11.9487	15.2445	12.2059	12.8146	15.5229	12.0818	18.2877	23.3321	16.0859	18.5244	21.236	19.2188	22.9206	18.7138	17.296	17.9691	16.5961	20.155	26.3762	25.0132	19.572	19.3273	18.1231	17.6439	17.749	31.0048	28.9197	31.216	24.8234	26.7488	28.6704	27.357	26.3701	20.2314	21.2082
P2rx7	1.18216e-10	3.73158	3.12654	3.19415	3.65093	3.64994	4.52906	4.19988	3.77011	3.50279	2.48529	2.91365	3.8415	2.8993	3.91004	4.49062	3.36944	2.83881	2.8184	3.18274	3.74268	4.25628	4.29599	4.67424	4.7877	4.63285	5.34899	4.2765	4.95943	3.8327	4.10642	5.72711	6.20517	5.40318	4.58025	4.79465	4.71994	4.81086	4.48147	4.69389	4.87781	5.16814	4.88638	4.73517	5.25404	5.86811	4.86795	3.87064	5.107
Plod3	1.18332e-10	5.46483	7.57035	7.46256	7.71551	9.81971	6.9869	6.87085	7.83917	7.03781	6.76667	5.77847	6.13291	7.27369	6.84864	9.18804	7.4083	6.01749	7.89153	6.72144	12.2036	17.4507	15.0649	13.9077	14.4591	13.1364	17.6097	13.5588	11.1587	12.1933	10.6922	15.2264	19.5557	17.5402	13.2969	13.4548	12.4484	12.9695	12.0685	19.0268	19.1814	22.3953	16.3266	16.9293	18.3526	18.8771	19.0437	15.2874	14.3138
Fyb	1.19723e-10	52.2013	56.1984	64.7424	61.0226	61.6825	57.3451	54.6905	64.723	57.3125	56.9528	62.3098	61.1719	57.3757	52.992	62.6027	57.7714	55.057	59.5622	57.6871	62.9161	70.0932	63.1107	69.5959	65.7931	63.5148	70.4008	63.4182	66.6052	61.4836	62.2626	58.7993	73.0774	66.8274	62.3076	67.1623	60.4225	62.0948	65.1582	83.9877	70.2161	83.1045	72.5417	72.8853	78.7082	74.8308	80.8715	63.4591	66.2491
Cask	1.21191e-10	2.01872	1.84101	2.77877	2.1402	2.30603	1.5327	2.09994	2.12588	1.86959	1.83786	1.90445	2.0443	1.72941	1.96716	2.27485	2.00828	1.47938	2.32699	1.61231	3.1396	4.04347	3.23644	2.87646	3.16894	3.27288	3.41776	3.03333	2.80208	2.51354	2.35538	3.20773	4.27353	3.57524	2.62305	2.49025	2.45005	2.66581	2.51591	4.86658	4.98196	5.51704	4.49489	4.00883	4.36129	4.92591	4.86795	3.83812	2.80885
Tbc1d10c	1.23025e-10	41.1289	48.2312	48.8289	48.8109	46.594	46.4229	46.5671	45.6067	49.1787	44.1087	47.6114	45.9632	41.4804	49.1305	44.1085	42.3523	46.7205	52.0754	47.8667	44.4865	38.558	43.1141	45.2898	43.9673	47.808	40.9369	46.4614	45.1928	46.5093	49.0911	45.927	40.2225	41.2765	46.428	50.1518	47.0733	48.9641	43.9695	34.2387	31.4888	35.2284	34.4367	34.4173	35.827	34.6466	38.0262	39.0968	41.622
F10	1.23839e-10	3.58884	2.93609	2.06259	2.69773	2.97798	3.05159	2.83676	2.92308	2.48204	2.3391	2.47416	1.97691	2.61955	2.01573	3.22024	4.8868	2.29904	2.18245	1.67513	6.06634	8.68668	6.85818	5.98303	6.96891	6.76993	10.1008	5.78488	5.2446	5.9184	4.32336	7.4893	11.2479	10.3494	5.36717	6.23181	5.76482	5.08364	5.24803	11.6641	15.9527	14.9811	12.4117	14.0519	12.2643	14.2488	13.1973	9.19414	9.12167
Gm2a	1.2581e-10	29.7711	33.9793	39.977	36.9049	42.8983	35.8873	37.2279	36.7046	35.2105	29.2178	32.3757	30.6646	30.8496	32.5189	39.5883	33.6944	32.7663	37.7377	33.2303	44.522	52.7005	53.6325	47.0588	50.1131	47.0608	58.6356	46.3453	45.7136	39.5213	43.0632	51.3513	58.8551	56.0479	47.6387	48.6651	45.3259	45.7775	42.8884	57.4727	57.2144	60.1859	52.9672	54.8525	53.4624	60.4498	51.6394	51.4026	52.2616
Trim12c	1.26513e-10	25.1831	40.6291	31.9272	34.6928	33.9796	33.4156	34.7042	30.41	35.9197	27.3382	27.5902	30.4848	29.2728	35.6518	39.7656	32.9134	30.4673	25.9438	28.9797	36.8592	49.0053	39.0685	36.9337	36.4771	44.4753	44.4436	46.2956	41.746	32.3016	34.401	33.3439	43.6926	43.1179	41.4241	38.0599	42.5155	28.8279	41.827	63.9092	66.4493	57.8962	52.1552	53.9167	74.8298	61.5573	57.0699	59.4149	37.2527
Rnf213	1.26597e-10	88.9462	162.739	126.162	141.487	125.198	134.546	112.991	123.218	136.931	102.753	88.3048	120.142	114.675	126.263	146.831	110.411	117.191	102.995	105.282	188.021	273.563	111.811	185.69	205.171	240.25	244.986	269.088	189.041	151.115	170.161	161.02	214.736	233.277	228.649	196.606	206.056	172.621	202.374	325.621	248.161	371.201	256.006	233.504	379.974	343.359	362.368	282.752	164.062
Tlr13	1.30578e-10	11.8676	11.6809	16.8588	13.2548	17.2723	13.1867	13.1154	11.493	11.4109	9.27285	9.92921	10.1317	12.4365	11.4873	15.3331	11.3356	9.29612	11.3603	10.637	19.7954	31.1482	24.1385	22.2925	25.1731	24.584	31.2935	23.8688	21.6975	17.9513	18.0992	25.538	38.1712	35.04	21.1257	21.0122	23.3115	20.2354	21.5621	39.592	42.1644	48.0833	37.6411	39.0547	43.7007	45.5398	40.7048	32.4614	27.4785
Phactr2	1.34663e-10	3.14024	2.69803	3.82438	2.82362	3.54304	2.40261	2.9657	3.58742	1.88033	2.6106	2.94621	2.33635	3.28079	2.55003	3.13161	2.92316	2.6389	2.91958	2.86865	3.86685	4.25628	3.39056	3.60995	3.74511	3.22805	4.70101	3.48087	3.4964	3.04833	3.16117	4.1852	4.75217	4.23383	3.14766	3.9274	3.51293	3.63294	4.00973	4.53691	4.42648	4.52485	4.42239	4.26025	4.27348	4.01676	4.5744	3.63212	4.497
Naga	1.35618e-10	7.23886	7.7608	7.51986	7.85938	9.63645	7.20783	7.88398	9.53323	7.32792	5.82686	8.04103	7.0989	7.34999	8.1358	8.06538	6.53805	7.6568	8.70091	6.78426	11.3345	12.2852	11.1542	12.2537	12.4288	11.7465	13.2645	12.2825	9.84447	9.50152	8.81718	11.3716	13.6582	12.6343	10.9966	11.4849	10.6829	10.6136	9.45432	15.2277	13.5225	13.9998	12.4262	13.3115	13.3619	14.0669	13.4908	11.8613	10.7673
Pxk	1.359e-10	34.3591	34.8363	35.6083	32.7504	34.7432	36.6191	36.9515	32.6854	39.7233	33.353	36.3637	33.2705	31.0022	33.9518	35.5113	31.8423	34.3057	35.3529	34.4866	34.7307	32.8701	34.6184	33.7984	34.8994	36.6443	35.8801	37.3779	40.2086	34.9043	35.6251	36.8408	31.8806	35.161	36.7227	35.6316	37.2011	36.7634	35.0852	31.0048	27.9476	32.4263	32.7692	32.8249	31.7291	33.9854	32.877	37.0368	33.3373
Ms4a4a	1.37155e-10	2.26342	3.12654	3.30874	3.52503	4.13864	1.8641	2.54203	3.67046	2.98704	2.15113	2.23	2.83058	3.35709	2.13716	3.51568	3.63721	2.79883	3.52662	2.7849	5.87123	9.30577	8.05258	6.35697	5.52849	5.38008	7.07693	6.84571	4.42629	5.68665	4.05993	6.84225	8.171	6.92198	4.5399	6.41765	6.05306	4.73646	4.99251	12.1664	14.6161	13.7817	11.4692	10.043	10.8593	12.8768	12.4023	9.18329	6.66747
Adgre5	1.38217e-10	77.6087	77.3065	88.3906	85.1223	97.7237	96.2011	83.666	96.5946	89.7616	88.4262	86.6445	85.5238	80.0869	81.0422	91.5849	77.3855	76.4081	82.3551	81.5577	93.0527	115.906	109.461	121.343	110.364	109.709	127.308	104.675	112.058	100.381	111.214	118.053	134.189	124.878	105.608	111.33	100.2	114.704	101.03	129.922	110.072	138.907	128.525	113.602	124.311	123.991	124.451	106.459	120.412
Alpk1	1.38742e-10	1.85559	1.99972	1.77612	2.10423	3.26815	1.8779	2.09994	1.87675	1.86959	1.52459	1.7254	1.61747	2.54325	1.87002	2.27485	1.94133	1.57934	1.47424	1.80076	2.92674	3.8113	3.14012	3.62434	3.74511	3.13838	4.40878	2.7184	2.92606	2.83441	2.26241	2.91862	5.09405	4.07254	3.61174	3.08493	2.70226	2.8394	2.81074	3.97176	4.30497	4.54665	4.0164	4.12057	4.34666	4.69449	4.36647	3.19843	3.91537
Atp6v0d1	1.3887e-10	14.2126	14.8709	14.9538	14.208	15.119	13.3801	16.0811	16.625	13.7533	14.1181	13.2498	13.097	18.1079	19.6231	20.385	19.9489	14.394	12.7912	16.165	13.7468	18.2246	15.0841	16.2376	15.0765	14.4814	16.1105	15.581	13.8864	14.8495	13.0786	15.0199	17.5728	16.438	15.1935	14.7804	14.8804	15.5609	17.6703	17.0173	17.7927	16.7256	17.1966	16.7058	17.4305	17.2572	15.6557	16.1006	14.7394
Xpr1	1.39053e-10	11.9492	11.9666	13.9511	11.906	14.2485	11.8059	12.0286	12.3068	12.9582	12.3847	13.5428	12.1984	12.8688	12.483	12.1424	11.5587	11.6951	11.1435	12.731	13.0196	14.2198	11.6551	14.1378	14.5003	13.4054	15.7293	12.8295	13.1177	12.5142	13.2645	13.9874	15.2651	15.0133	14.2452	13.653	12.9528	12.9695	13.3461	16.1068	15.6402	16.682	14.6736	15.9655	15.0157	15.9183	15.9003	14.149	15.321
Ddx42	1.39928e-10	16.3741	17.1563	18.5347	18.1108	17.3792	18.2957	17.5363	18.4353	19.8133	18.2951	18.6376	18.7357	16.4803	17.413	17.7261	16.7356	17.4927	18.7026	16.9816	17.8975	16.5801	15.9125	18.1217	18.3414	16.6783	18.804	18.2497	19.9617	16.7213	19.2304	17.7183	17.3847	17.2445	17.5543	17.8406	16.4297	18.4127	17.3165	16.8917	16.3172	16.9764	16.5006	16.0074	17.2256	16.6621	17.8573	17.2715	16.0161
Oas1a	1.40132e-10	3.30336	6.80856	4.12518	5.62926	4.30662	4.84665	4.95512	4.89948	5.15748	2.84033	3.3857	2.62839	3.15363	3.18146	5.46555	4.17275	3.97834	2.64496	3.68528	10.2525	16.7543	11.0193	10.9737	9.78117	13.6744	14.3825	13.3102	9.81967	6.23927	7.88743	9.21019	14.0343	12.7687	11.1984	11.6707	10.8991	6.32355	9.7295	24.066	21.9067	27.5089	17.4866	16.4963	24.675	22.6459	23.3979	19.6351	10.0721
Ly6a2	1.4018e-10	1.20308	3.03132	1.93368	3.3272	3.97065	1.83648	3.0578	2.09266	2.00927	1.60813	1.75796	1.63994	3.76401	2.33145	4.43153	1.94133	1.57934	2.34144	1.48667	9.93319	17.7216	12.9458	8.21229	12.4288	13.4651	17.9274	11.3543	6.37287	5.79361	5.42358	10.2703	20.3591	17.9972	9.60441	9.16807	9.47592	7.36508	7.72463	21.1775	24.4758	28.5665	17.6316	23.5222	22.2162	28.6794	22.5785	17.3474	11.4624
Xylt2	1.40215e-10	5.11818	4.60252	5.05621	5.08972	4.82586	5.79941	5.8393	5.34791	5.70546	5.97305	4.73672	5.54883	4.60328	4.95434	4.96331	5.60086	4.71803	6.12822	4.96256	4.736	4.91407	4.21894	5.32145	5.59708	5.36514	5.27275	5.7683	5.50497	4.72402	5.93494	5.28657	5.38465	5.8736	5.97249	5.57518	5.49459	5.6044	5.44459	4.41132	4.09666	4.64478	4.79938	4.93072	4.77108	4.3143	5.11257	4.90065	5.19211
Tiam2	1.40443e-10	1.44777	2.63455	2.1915	2.69773	2.9169	2.40261	2.56045	2.49126	2.62172	1.54547	1.70913	1.90952	2.1109	2.06431	2.62937	2.2091	1.93919	2.168	2.38705	3.68947	5.301	4.19967	4.70301	4.59564	4.73746	6.18755	4.54171	4.3395	3.47617	3.88948	4.68081	6.51286	6.19618	3.99511	4.37342	4.46773	3.78173	3.61662	7.50395	6.30123	7.62137	6.04635	5.85261	7.14198	6.8599	5.80973	5.21507	4.99351
Naaa	1.45607e-10	5.50561	6.55462	7.37662	6.47455	9.51428	6.476	7.03664	6.95893	5.54429	5.88951	5.20876	5.52636	5.9512	5.58577	9.39484	6.22565	5.7576	6.35947	5.86294	12.1327	18.7857	13.6008	11.0456	13.54	13.1513	17.7114	12.7798	9.34853	11.4268	9.85541	15.3916	17.8463	17.3654	13.4179	13.6902	11.998	11.2212	10.7712	17.7395	18.4524	22.7224	17.7911	17.6137	16.8451	19.2408	19.7164	14.0948	12.8668
Lyst	1.4927e-10	46.6753	44.8825	63.6252	43.7572	50.7479	51.7804	50.0301	48.8786	46.3314	45.2991	45.0558	46.5248	45.219	47.0905	53.5033	42.3969	45.581	43.6491	42.5691	48.7791	56.0475	39.5501	51.2585	57.4524	54.4584	57.6064	45.4171	58.9924	49.8251	51.6014	46.8219	66.4449	62.4054	55.8912	50.5359	49.7035	50.4024	53.9742	61.7742	54.7321	71.329	57.6651	65.5939	72.6053	69.6569	66.708	58.656	55.4251
Gas7	1.50058e-10	4.62879	4.79297	5.52889	4.20846	6.9639	6.48981	5.04722	7.27449	5.18971	3.23714	5.32271	4.96474	6.30726	3.76432	6.79501	3.99424	3.87838	3.52662	3.93654	6.43884	7.9902	6.12613	7.148	6.37903	7.93562	9.44014	6.49763	6.85641	6.15014	5.81097	8.50807	9.9146	8.17197	6.3155	6.33093	5.87291	7.0179	6.60427	6.67192	7.41219	9.16963	8.1633	7.61258	6.68829	7.70293	7.85231	7.07992	6.31282
Scarb2	1.50145e-10	13.5805	14.9344	15.14	14.9454	16.2338	15.6308	15.3811	14.5158	15.1608	13.0739	13.5916	13.6811	13.3775	12.8958	13.9445	15.0174	14.2141	15.7252	13.7151	16.2124	20.3528	19.2453	18.2943	19.2468	20.1753	21.0021	17.9679	18.3871	16.2578	17.6809	19.1913	23.0771	21.3305	17.3525	17.8654	18.2492	16.5528	17.3362	23.8305	23.903	25.5136	21.8945	23.2568	22.9334	22.1005	21.5388	20.2856	19.9599
Anxa1	1.5017e-10	25.5501	14.1567	24.1495	12.4995	15.0732	11.4607	11.9549	15.2797	9.28346	11.1107	8.72468	10.581	11.877	12.3616	13.8264	11.4918	9.85588	14.6268	11.0349	26.323	31.3997	31.9984	19.3586	23.0331	26.8855	26.8339	21.714	18.5855	20.1974	18.6881	24.3402	32.7695	31.4648	22.5986	22.3627	22.6629	22.9756	22.4663	40.2513	44.4731	54.1455	37.4526	36.6382	50.1695	37.2088	40.0199	35.8658	28.9822
Ciita	1.50316e-10	43.5555	52.1037	49.2586	46.4009	43.5702	45.981	48.0775	40.7571	50.6722	45.675	51.0622	45.7385	40.6157	44.3947	45.0539	43.7581	47.2603	49.5172	46.9035	45.9765	41.5955	34.8881	45.2754	44.4063	47.7781	42.83	46.6437	49.5943	47.2224	50.6717	48.0885	38.1028	40.3088	45.056	43.6351	46.6229	46.4347	40.628	34.0661	33.242	31.7612	38.8735	33.2579	33.7195	34.9276	37.3046	42.4578	45.1827
Bdh1	1.52329e-10	1.75364	1.87275	2.0053	1.65461	1.97005	2.40261	2.11836	1.87675	1.99852	1.85875	2.32767	1.97691	1.9583	1.87002	1.62489	1.76282	1.65931	2.09573	1.4448	1.80926	1.58643	1.57969	1.81217	1.46786	1.52436	1.37219	1.79016	2.12016	2.19266	1.76654	1.88609	1.58975	1.72041	1.67472	2.30441	2.0357	1.76067	1.98521	1.47567	1.45813	1.60278	1.71096	1.50855	1.77086	1.15709	1.85911	1.73474	1.33349
Map3k15	1.58258e-10	2.01872	2.93609	3.23712	2.87758	3.11543	2.54069	3.70252	2.64074	2.80438	2.23467	2.49044	2.26895	2.46695	2.86574	2.59983	2.0529	2.35901	2.68832	2.57551	3.40567	3.94673	3.54468	4.22839	4.71911	4.27418	4.45961	3.39799	4.43869	3.06616	3.93597	3.3041	5.70944	4.01878	3.85387	3.90263	3.83721	3.86852	3.14489	4.81948	3.41967	5.10272	4.0309	4.372	5.09305	5.71934	5.61404	5.6596	4.53955
Aoah	1.59266e-10	0.89721	1.46011	1.2175	1.56468	1.80206	1.33939	1.74995	1.99301	1.67618	0.751852	1.15569	1.70733	1.37335	1.23858	1.56581	1.11571	1.39942	1.14181	1.25634	1.61414	3.28894	2.63924	2.31555	2.51046	2.6751	3.29071	2.76812	2.18215	1.42612	1.79753	2.54691	3.47011	2.72847	2.17915	2.20529	2.0357	1.76067	2.28004	3.70488	4.04459	4.48123	3.52341	4.30216	3.6588	5.10773	4.03624	3.51285	2.29815
Ifitm3	1.59487e-10	17.9646	29.6783	21.3994	26.5996	26.3437	20.9331	23.7625	20.6443	20.3076	17.1882	17.4005	17.6799	23.8811	24.5045	36.1613	25.7506	23.6501	17.6909	20.7297	45.6749	73.0919	62.5135	42.2408	46.9441	52.2466	59.7155	58.7107	42.8247	38.6835	33.9051	47.3313	71.5219	65.6043	46.2666	46.212	52.1536	36.999	50.3379	96.1542	100.906	106.503	76.5581	74.2262	102.3	93.9559	88.3202	77.2828	52.4318
Slc29a3	1.60282e-10	5.7503	6.7292	6.71774	7.10402	6.61265	6.40696	7.184	5.84616	7.04856	5.97305	5.64825	5.36911	5.39169	5.46434	6.35186	6.35954	6.53727	5.94032	4.60659	7.46763	8.80276	8.41861	7.65138	7.7097	8.44374	8.76675	7.50874	7.53834	6.36406	7.15912	7.80594	8.22228	8.83057	8.71661	8.11498	7.00785	7.86104	6.7222	9.2779	7.67257	10.0419	8.46779	8.96748	8.98602	9.35592	8.4394	8.26171	6.97956
Camk2d	1.60492e-10	16.007	18.7116	18.7495	20.3768	20.9375	17.2325	19.581	17.4887	20.2539	16.6034	17.8889	17.1856	17.3958	19.6231	16.9284	18.5877	16.0933	20.3792	18.1751	21.108	24.2995	23.233	21.7316	22.841	22.5067	25.2584	23.7031	24.4252	19.7161	19.8038	21.6419	23.607	24.489	20.8028	22.3255	24.2302	20.6073	19.9307	26.672	26.611	28.2285	26.1574	24.7933	26.1092	30.0679	26.419	27.1812	22.7545
Pank4	1.61817e-10	8.60506	8.99872	9.81162	9.60392	8.49107	9.48617	9.30236	9.00176	10.6051	8.66719	10.0594	9.30046	8.36729	9.93296	9.66073	8.63558	9.05622	10.6955	9.40164	8.74476	7.97085	8.24523	9.53546	8.97179	9.62437	8.84298	10.3432	9.99325	9.75109	9.66946	8.82471	8.49578	9.40852	10.2097	9.83709	9.16966	11.4072	9.63122	7.62954	7.27332	7.97027	8.0038	7.8221	8.38597	7.76905	8.24371	9.06403	9.1926
Mafg	1.62539e-10	11.052	10.6017	10.7999	9.8557	10.568	10.6599	11.2918	11.2107	8.76772	10.0874	9.75016	11.547	12.8688	12.1916	13.4718	13.7009	11.0554	9.9439	11.7678	10.217	10.9309	10.3258	10.2258	9.56168	10.0279	9.75777	9.01712	8.48063	9.62631	9.11161	9.92608	12.8719	10.6854	10.9159	9.53975	9.34981	9.44813	12.3633	10.6594	11.4915	12.6587	10.8892	10.7135	12.5424	12.4966	10.2129	9.33508	9.47632
Gzf1	1.63169e-10	3.2218	3.12654	3.88168	3.72287	3.43614	3.3968	3.4999	3.47116	3.33087	2.56883	3.32059	3.19001	3.22993	2.72003	3.04298	3.57027	3.39858	3.80123	3.14086	3.90233	4.06281	4.08408	3.75378	4.07435	4.22934	4.45961	3.51402	4.22792	3.52965	3.59506	3.78595	5.2479	4.56985	2.82483	3.9274	4.28758	3.26097	3.85249	4.34852	4.3744	4.81923	4.1179	4.79104	4.654	5.19038	4.46432	4.1417	4.36932
Scamp2	1.66571e-10	11.0316	11.665	12.3755	11.6182	12.7061	10.5908	12.1207	11.9581	11.4754	10.0247	10.5966	10.0867	10.3002	10.3215	12.2901	9.97443	11.1154	11.5771	10.9302	13.4808	15.0711	14.6025	13.3036	13.7869	14.6458	14.3571	14.0892	12.597	13.5303	13.3575	14.483	14.2052	14.059	13.9627	14.8176	13.3672	14.5318	13.4837	13.7206	15.5882	16.4748	13.7892	12.5712	15.3377	14.8273	14.8851	14.5285	13.9024
Orai2	1.67155e-10	19.759	22.8856	23.2757	24.4594	21.5331	21.9963	21.0546	23.2518	24.2724	19.9241	22.6418	23.2287	19.6593	21.4445	19.4987	21.3993	23.1303	25.0332	22.2164	22.0659	20.6043	21.0754	23.1267	23.2663	23.2838	21.0529	22.4765	20.842	22.6931	21.8493	22.4679	20.154	21.1557	20.7826	24.3078	23.3115	23.7319	22.0142	20.942	18.9905	20.5199	20.517	18.9407	19.1282	18.1994	20.9028	20.5675	22.7403
Lrp1	1.67215e-10	26.325	32.9477	30.0078	34.2432	43.1731	29.5908	31.6833	30.8584	26.8404	23.746	26.288	23.5207	28.2555	26.4474	41.2132	36.2382	26.8688	29.3547	29.9219	65.0624	88.0469	45.734	77.2185	74.1064	66.7279	92.2033	68.9544	56.7855	65.4232	54.3132	73.7641	102.12	90.2815	69.753	74.8437	65.3766	64.1406	61.9936	82.826	82.7144	99.5139	85.2579	78.8496	87.2258	101.411	93.3838	62.9169	72.7605
Btbd8	1.69442e-10	1.85559	2.19017	2.17718	2.21214	2.4282	1.79505	2.48677	2.59091	2.64321	2.75679	2.5881	2.44867	1.72941	2.08859	2.27485	2.09753	2.17909	2.18245	1.77982	2.02211	1.70251	1.46411	2.45937	1.7971	2.31642	1.68982	1.92277	2.6285	2.01439	2.18493	1.87233	1.52138	1.96235	1.91685	1.66016	2.19784	2.25664	2.02452	1.89954	1.80531	1.49374	1.73996	1.78791	1.44889	1.47116	1.66342	2.14674	1.83001
Mbnl2	1.71663e-10	23.1439	18.2355	17.976	19.2258	17.5777	16.6112	16.5232	18.1696	16.794	19.1722	16.8308	18.5111	18.2097	19.1859	18.9669	19.815	16.4731	16.9104	17.5051	19.1746	18.7857	19.2068	18.5819	16.5032	18.1279	17.7876	16.4596	18.1639	18.0048	17.03	17.7458	18.9574	18.3869	18.2807	18.1751	17.2944	16.6396	17.3559	22.6374	21.1777	22.3953	22.2425	20.6587	22.6846	20.8772	22.5051	19.44	20.1585
Nfe2	1.72906e-10	19.1269	18.791	16.9304	19.2078	14.8441	17.2878	17.6468	21.7238	15.6014	20.5297	16.6192	18.7582	21.6176	19.7931	27.7414	25.996	18.6922	15.9709	17.9657	18.8731	27.6658	21.7111	19.186	17.093	20.1604	20.6971	17.6861	18.0275	21.6592	16.8286	19.7971	24.4446	21.7337	19.6124	17.7415	18.3213	16.3668	25.9453	29.5919	35.2209	29.1989	27.7378	28.5367	32.5048	28.0016	25.6974	21.706	20.8252
Slfn9	1.72938e-10	2.63046	4.68187	2.66418	4.17249	4.3219	3.35537	3.27885	3.43794	3.73917	2.13025	3.35314	2.71825	3.00103	2.96289	3.13161	2.56613	2.95876	3.16528	2.72208	4.43446	8.29974	4.00703	5.26392	6.17325	6.27676	7.33103	6.43133	5.44298	3.5653	4.5868	4.76342	7.07697	7.00263	4.84256	5.10439	6.14313	3.93052	4.54043	11.4129	11.37	13.5636	9.49727	9.37256	11.152	13.3231	11.2036	10.029	5.73119
Tbkbp1	1.75717e-10	2.7732	2.80912	4.26841	2.9675	4.27608	2.78924	3.20517	2.82343	2.3531	1.94229	2.97876	2.29142	3.02647	2.4286	4.52016	2.56613	2.81882	3.07856	2.74302	4.62958	6.55854	4.98952	4.55919	5.21297	5.17086	5.83179	4.2102	3.75677	4.42097	4.1839	4.94239	7.36757	5.76608	5.52859	5.11678	3.60301	4.2529	4.38319	6.24806	5.79782	7.01079	5.52436	6.7326	6.36632	6.81031	6.01766	4.03328	5.17793
Sppl2a	1.78368e-10	21.8797	22.6793	22.1155	23.1825	26.4048	22.1068	21.7362	20.5114	23.0797	18.7337	20.6235	20.2409	19.6847	21.6874	22.3644	19.815	20.5514	20.6394	20.6878	29.2674	35.2884	32.114	26.6072	30.5507	32.9829	35.7023	31.2615	28.9011	24.1014	26.7615	29.5717	34.7011	34.8653	28.107	29.0033	33.9404	27.0673	27.8323	46.5151	45.4626	52.4773	40.28	40.8565	46.5692	48.5317	45.9886	42.8373	32.5855
Arhgef3	1.83603e-10	37.7032	45.1206	48.2274	42.786	46.3344	49.0878	49.0538	47.2842	50.5541	49.1628	52.7062	44.3008	44.3543	47.7948	45.7925	41.973	45.6409	48.9246	42.5691	43.1916	43.9558	42.4398	45.5199	47.6849	46.6274	50.6439	47.8869	51.0573	45.618	49.1221	47.8407	40.8037	47.7818	46.3877	44.4899	48.8928	45.2072	44.4805	47.3157	43.6225	44.7142	44.5864	47.4355	45.5448	45.0274	45.8663	49.4835	48.3321
Plxnb2	1.88979e-10	29.0166	15.3629	14.9394	15.5569	21.472	13.5043	14.7733	17.2229	14.3335	12.0088	12.5499	10.8281	17.2178	15.7859	18.5533	16.267	14.0741	15.4506	14.2804	36.1497	41.8083	26.3732	31.3534	31.9637	30.5618	38.7262	33.5324	24.7724	27.9341	23.2594	33.6743	43.8635	39.3276	31.3556	33.7113	29.8509	30.1299	27.2229	42.8416	40.1508	46.2189	38.627	41.3314	40.5542	44.3001	39.1393	29.8267	32.7983
Bcl11b	1.91713e-10	18.0666	22.2191	26.2121	22.9127	17.9137	21.3335	19.7652	22.8034	22.9615	25.7509	24.0417	23.4084	20.7529	23.4602	25.3779	22.8051	26.9487	26.7242	24.415	23.9993	21.204	22.0386	22.2206	20.7833	19.9661	19.1725	22.0289	23.1357	25.278	25.3513	23.1425	19.6924	21.8681	22.3565	22.3131	23.7438	26.6457	23.8225	16.7348	15.7965	17.4561	20.0095	16.3985	18.0159	14.7281	20.0956	19.1689	21.4778
Fcgr3	1.91749e-10	17.3325	13.3632	20.6259	13.7764	19.2882	14.4847	15.1048	19.0831	13.2375	10.505	12.2406	14.2652	14.4965	13.1873	15.3331	12.7191	12.8946	15.5952	10.9721	19.2456	25.944	28.9931	21.9042	25.0771	22.8803	26.6814	19.9736	20.7924	16.9173	17.6654	23.4041	30.7694	27.3653	20.6011	20.9131	20.2489	18.8963	19.9897	31.1147	33.919	37.1801	29.3183	35.1436	35.7392	30.6299	34.467	29.3822	25.3648
Oas2	1.92028e-10	9.09445	23.4887	17.7755	19.1898	13.5918	14.2224	12.176	13.9511	14.7203	8.56276	7.8457	10.7382	10.4273	11.7058	13.3832	10.6215	9.576	9.17787	8.54314	27.9371	42.7563	29.1473	32.4321	29.1103	38.2135	40.975	42.1351	28.4919	17.6304	20.8575	19.2051	42.8892	34.4083	30.8108	30.7254	24.3744	17.7927	24.4515	71.3974	57.0061	86.4191	51.5607	46.5695	87.4307	68.037	79.7585	53.8204	25.2087
Cln8	1.9205e-10	3.71119	5.01516	4.02491	5.1077	5.00912	4.33575	5.37879	4.86627	4.37311	5.93128	4.93205	3.66178	6.33269	5.29434	8.18356	7.63145	4.61807	4.39382	5.86294	6.29693	8.55125	6.9545	6.75968	6.04979	6.21698	8.70322	5.91748	5.87693	5.79361	5.47006	7.54437	10.4274	8.54831	6.41639	6.18225	6.08909	5.29442	6.7222	8.39877	10.9881	9.68208	9.48277	8.56241	8.3567	10.4138	7.31415	7.24255	7.29166
Tpd52	1.93241e-10	22.6749	20.2987	29.0052	19.6754	27.2753	17.7572	20.7968	21.3584	19.0827	17.6685	18.0191	18.1741	19.1761	20.4488	20.5918	19.5249	17.7726	21.4921	17.7145	29.9237	35.9269	36.9494	28.7358	33.9117	30.1135	36.274	29.1896	28.6159	25.0819	23.6933	32.2976	39.6242	38.2523	31.1134	33.6741	28.788	28.4436	28.5399	38.8384	44.6641	50.7219	39.265	44.5162	47.14	47.5234	45.2548	38.8149	32.4294
Numa1	1.94472e-10	61.8055	64.1814	64.814	58.8465	63.0722	64.1939	62.3903	68.5263	67.2514	68.5857	67.4209	57.263	61.394	65.3049	65.2321	60.8731	63.9933	62.6986	64.9739	60.8053	56.5698	36.3907	63.3827	60.9917	58.0451	60.2746	63.2027	62.3277	65.245	64.3856	56.6791	53.0602	56.5452	66.8475	64.4615	55.9547	66.9304	63.4088	55.4319	45.1848	52.4664	53.4167	53.7351	53.7551	53.8378	59.4794	55.3274	57.3261
Entpd7	1.95378e-10	1.71286	1.66643	2.20582	1.9064	2.2144	2.15407	1.60258	1.92658	2.22416	1.71255	1.62774	1.63994	1.882	2.01573	2.09759	1.94133	1.97917	1.85003	1.73794	1.36581	1.99271	1.69528	1.68273	1.89313	1.73358	2.17263	2.18798	1.711	1.69352	1.62707	1.61075	1.79488	1.97579	1.61419	1.90795	1.76547	1.90946	1.45451	2.40189	2.01361	2.42052	1.98645	1.81585	2.16601	2.24806	2.39728	1.95159	1.92931
Mospd2	1.96089e-10	4.03745	4.31685	3.66683	4.85591	5.22293	4.58429	4.4946	4.25176	4.30864	3.34157	4.02052	3.93135	4.65415	4.17718	3.78157	4.01655	3.63848	4.22038	4.37627	5.44552	6.1716	5.29775	5.60909	4.89745	5.43986	6.0732	5.20473	5.43058	4.54576	5.03618	5.34163	6.56415	6.11554	4.8022	4.93094	5.96298	5.18283	4.50112	6.70332	7.32539	7.28337	7.13382	6.24372	6.51267	8.11617	6.33567	6.39686	5.88723
Irgm2	1.96103e-10	8.09528	14.3789	12.8196	13.4886	13.9125	11.8336	11.0155	11.2937	12.7648	10.0874	10.5477	10.1317	9.86781	10.6372	11.3152	10.3984	9.85588	9.78491	9.59009	16.5671	23.1774	16.4712	15.1158	18.3963	19.6223	19.1852	17.769	16.5769	13.2273	16.2552	14.8822	22.1711	20.4434	16.2024	16.8742	17.0603	13.7506	17.0217	30.7693	28.7461	34.8577	25.7659	25.6034	32.3731	29.6711	28.8897	25.3164	19.0236
Abcd2	1.97244e-10	2.40615	3.77724	5.54321	3.52503	5.00912	2.76162	4.25514	4.88288	3.52428	2.92387	3.02759	3.72917	5.03563	3.40003	5.17012	2.85621	3.17867	3.74342	3.6434	5.46326	7.56457	7.10862	6.83159	6.91404	5.49964	7.66138	6.11639	5.77774	4.83098	4.10642	7.2828	8.78638	7.72843	4.74167	5.95925	5.99901	5.80279	4.69768	8.24179	9.52995	10.7942	8.36629	9.12113	8.8543	9.5708	9.03872	8.08824	6.80933
Ptbp3	2.00933e-10	101.487	99.5573	105.679	100.607	103.695	101.628	104.242	106.659	106.609	100.644	99.113	102.013	105.596	98.601	100.773	102.846	102.477	99.5691	107.061	96.8131	100.293	95.7641	96.9366	94.7251	95.4367	98.8864	99.9342	103.156	91.2004	97.268	97.3196	92.1374	99.1658	95.237	98.8294	106.199	98.6102	98.7495	109.828	106.531	102.174	105.949	104.69	104.978	107.048	104.477	105.668	101.26
Mob1b	2.02124e-10	5.46483	4.79297	4.26841	4.47823	3.92483	4.0872	3.86831	3.98602	3.68545	4.21873	4.05307	4.6053	4.27266	3.95861	5.19966	4.06118	3.99833	4.37936	4.27157	4.29256	4.44975	3.44835	4.70301	3.5942	4.67768	4.2182	4.04444	3.85596	4.27836	3.57956	4.11636	3.96584	3.65588	4.05564	3.96457	4.19751	3.94292	4.14732	4.45841	4.4612	4.49214	4.65439	3.88312	5.2394	4.62837	3.92616	3.92486	3.74513
Pcyox1	2.0221e-10	4.85309	5.36432	5.15647	5.66523	6.32249	5.08139	5.28669	5.63025	5.65174	4.49023	5.51803	5.21185	5.36626	4.61433	5.0224	5.60086	5.37775	5.46336	5.02538	6.98871	7.7	6.89671	7.0617	7.69599	8.11496	9.16062	7.44244	6.93081	6.06101	5.65601	7.59944	8.71801	7.75531	6.43657	7.68136	7.188	7.0427	6.13253	9.37209	8.76617	9.81292	7.88781	10.043	8.97138	10.4799	8.39048	8.37013	7.87329
Anxa5	2.02594e-10	15.0691	12.776	11.9745	11.9599	13.4238	13.0072	10.6655	14.8479	11.4754	12.9486	12.4359	12.9173	13.9116	9.27724	11.9947	13.1207	10.6755	13.615	11.6631	18.2522	20.701	21.9231	17.417	16.6129	17.9934	20.5828	17.5867	15.8578	17.6482	15.341	20.4304	21.5215	20.6853	15.698	16.676	16.9161	18.8343	16.9038	23.7363	22.6879	26.3204	23.0979	19.3178	19.8892	21.9682	21.7712	20.1664	19.9315
AW011738	2.03617e-10	1.79442	3.88834	2.52094	4.06458	2.88635	2.48546	3.14991	3.05595	2.82587	2.10936	2.16489	2.24649	3.53512	3.37575	4.43153	3.36944	2.23906	1.85003	2.80584	3.26376	5.49447	3.12086	2.79016	3.36099	3.46716	3.7354	4.01129	3.24843	2.26397	2.6808	2.16143	4.68379	3.84405	3.77316	3.10971	2.90042	2.25664	4.56009	6.02828	6.31858	5.88775	4.68338	4.63739	7.2737	5.98382	6.39682	4.93317	2.46838
Tnfrsf1a	2.04278e-10	10.8073	11.4587	15.8991	10.4132	14.447	9.84518	10.8313	11.0944	9.86368	8.08241	9.3595	9.92948	10.6308	10.5887	10.9016	10.0191	9.61598	12.5744	9.0038	17.8443	24.2995	22.1542	16.6403	19.4252	18.4417	20.0238	17.9182	16.4653	14.5642	13.9308	18.0211	24.7865	22.6745	16.7068	18.2618	17.0062	16.776	16.3731	26.6406	27.4963	31.8593	23.0979	26.1482	28.085	25.4726	26.5902	22.0854	21.3217
P4ha1	2.04852e-10	5.50561	4.31685	4.21112	4.69405	6.07814	5.46801	4.4946	6.01225	5.80217	5.01235	4.99716	4.49298	4.57785	4.73576	4.99286	6.22565	4.37817	4.9864	4.48096	6.11956	6.82939	5.08584	6.42888	5.62452	5.46975	5.90803	5.75173	5.96372	6.39971	5.85746	6.18143	5.89748	6.97574	4.90309	6.07075	5.72879	6.33595	5.97529	7.94351	7.09973	7.57776	6.87283	6.29959	6.46876	7.57069	7.63216	6.15834	6.8377
Dclre1c	2.07298e-10	5.64835	7.20533	7.89227	7.55364	6.99445	6.36554	6.24455	6.7098	6.42536	6.09836	5.79475	6.69454	6.68874	6.02292	7.41542	5.73474	5.5177	6.31611	6.07233	7.80465	8.58995	8.03332	7.82396	8.12125	7.36772	8.97003	7.34298	8.57982	6.43537	6.44631	6.45677	9.57271	8.03756	8.17182	7.58224	6.37733	7.24108	6.46668	10.4239	8.95711	12.3534	8.62729	9.66589	11.6496	10.6948	10.3597	9.34593	7.60375
Hpse	2.07569e-10	28.4253	26.2502	20.7548	26.9413	23.8697	23.4324	21.4783	25.1285	21.8226	28.9254	29.2016	30.2377	25.3053	21.4445	25.7324	30.1018	23.5302	24.7008	24.2684	28.5402	31.2643	27.5098	25.4998	24.6381	27.2142	27.0499	24.4987	21.7347	32.676	24.9484	30.5217	25.966	23.1718	25.0804	26.0547	28.4458	25.3314	25.2181	33.7364	34.5092	34.258	31.2902	32.0706	33.8805	34.3987	30.5164	27.2571	28.5141
Cd302	2.09028e-10	0.693299	1.22205	1.14588	1.22297	1.37445	1.11846	1.08681	1.11276	0.88107	0.584774	0.830147	0.92106	0.559515	1.06858	0.915849	1.00414	0.639733	1.05509	1.13071	1.86247	3.09548	2.94748	2.61758	2.34584	2.22676	2.94766	1.75701	1.92178	2.22831	1.96798	2.62952	3.23079	3.11825	2.56252	1.95751	2.07173	2.02106	1.5921	3.39091	4.82573	3.91426	3.23342	4.0647	3.14657	3.40516	3.30238	2.38527	2.4542
Grk3	2.1015e-10	6.36204	11.0302	9.25301	11.2046	15.3481	8.71292	10.7392	9.11802	9.42315	6.47428	9.37578	7.50327	9.41002	7.96579	10.6652	9.28269	8.35651	10.1896	9.4854	15.9818	21.3201	15.3346	22.2782	19.5075	17.9336	22.5648	22.3605	15.8826	14.6534	16.1313	15.9285	25.1455	21.653	13.8618	18.7202	17.4566	13.8994	14.4468	33.548	24.5453	30.3219	24.1274	21.6086	26.0946	27.6545	23.6426	19.4616	21.3501
Nod2	2.1529e-10	1.97794	1.52359	1.91935	1.63662	2.07695	1.79505	1.58416	1.64423	1.47203	0.981585	0.992921	1.2805	1.27162	1.28716	2.00896	1.16034	1.53936	1.44533	1.17259	2.39461	2.70854	2.21542	2.7614	2.90829	2.70499	3.79892	2.75155	2.36813	2.19266	2.57232	2.68458	4.01712	3.70964	2.54234	2.75042	2.6302	2.21944	2.1228	3.72058	4.25289	4.88465	3.21892	3.88312	4.31739	3.75228	4.35424	3.53454	3.54653
Cetn3	2.16833e-10	6.74947	6.58637	6.21642	6.47455	6.76537	6.77978	6.63138	6.97554	6.64026	6.51605	6.36446	6.42496	6.15466	5.7072	5.99734	6.22565	6.85714	6.77862	6.40735	5.64063	5.55251	7.10862	6.05494	6.57108	6.68027	6.81011	6.36502	7.10439	5.70448	6.36883	7.22773	5.86329	6.45156	5.22593	5.79819	6.19718	6.39794	6.93841	6.67192	7.51634	6.85814	6.91633	6.29959	5.51747	6.21524	6.23782	7.47024	7.32003
Tnks	2.18162e-10	9.27797	10.0779	10.4132	10.0535	10.4917	9.84518	10.4444	9.33393	10.3794	10.4006	10.4501	8.73884	8.62161	9.98153	8.53808	9.37195	9.25613	9.46694	10.3648	12.0263	12.053	8.64978	12.2681	12.3602	12.3891	12.2353	11.9676	11.1587	11.1416	10.5837	11.9361	12.8377	12.4461	11.0774	12.1415	13.4392	10.564	11.1644	11.5699	11.4568	12.9422	11.8607	11.1325	13.4644	12.9925	14.8118	11.5035	11.0084
Rap1gap2	2.19764e-10	8.87015	13.7282	16.7585	14.6397	20.6932	17.053	15.3074	14.6652	14.6666	8.58365	12.7289	11.7941	12.3093	12.5073	15.4217	13.5001	11.8351	11.924	12.4378	17.4186	24.0286	16.6253	24.1766	23.2114	22.5664	25.3727	22.8909	21.8339	16.6499	20.935	23.6106	33.4019	27.2847	19.5115	22.1892	21.7802	17.6191	20.0487	30.0315	27.0623	30.7581	27.5928	26.1621	33.2805	33.5557	27.7766	22.8878	23.4071
Man2b1	2.20655e-10	47.5114	57.468	68.4235	63.1628	69.3641	56.4061	57.0667	82.6601	58.0646	45.863	48.9461	59.9812	58.5456	58.942	63.5777	46.9044	51.1586	57.2931	54.3788	61.6213	73.0532	66.2315	75.6796	69.648	65.5324	75.3305	75.8664	62.3524	60.004	57.0095	67.3762	76.9578	70.9671	66.9686	72.2048	57.8283	64.3266	60.0084	68.3676	65.0953	80.575	65.8139	64.9095	70.1319	69.1445	74.5603	62.3532	62.277
Ctnnd1	2.21628e-10	4.77153	3.19002	2.34906	2.44594	2.4282	2.14026	2.91044	2.757	1.76214	2.00494	2.05095	2.06677	2.72128	2.35574	2.54074	3.07936	2.13911	2.39925	2.05203	4.86017	4.64321	4.00703	3.92636	3.79998	4.03506	4.51043	3.94499	2.92606	3.76139	3.0527	4.63951	4.68379	4.54297	3.06695	4.41059	3.89125	3.94292	2.98764	5.7771	5.98877	5.51704	4.58189	5.32182	5.64919	5.73587	4.89241	5.29097	5.16374
Csnk1d	2.22421e-10	24.7956	23.9331	25.1092	25.6464	25.29	24.9927	25.8256	26.9721	25.7122	25.3124	23.9766	23.1164	26.755	27.4917	28.0368	27.7142	24.5298	25.9293	25.7132	25.5248	27.9173	26.9126	26.7798	25.8179	26.4521	26.224	27.5983	24.0036	25.7949	25.1654	26.4053	26.1027	26.868	27.421	27.9626	26.6443	28.1088	29.2278	24.6155	24.389	25.6771	26.2589	24.3742	26.6654	25.9354	25.7218	25.0345	25.6627
Nat8l	2.22654e-10	0.795255	1.28553	2.17718	1.52871	2.50456	1.22892	2.17362	2.07605	1.4398	1.46194	1.2208	1.59501	1.39879	1.60287	2.24531	1.49505	1.03957	2.02347	1.46573	3.12186	3.38568	3.0438	2.80455	2.64764	2.61532	3.57023	2.68524	2.21935	2.81659	2.23141	3.73088	4.359	3.53491	3.34944	3.36989	2.43203	2.62861	3.24317	3.39091	2.74268	3.3473	2.79843	3.03107	2.73678	3.73575	2.67859	2.37443	2.9649
Atp6ap1	2.23039e-10	32.8909	30.1862	35.4794	31.7253	37.0186	34.5617	36.0489	37.5682	34.7808	32.4967	32.3106	32.6415	33.2657	35.3604	36.8112	35.301	33.8858	34.6447	34.2354	31.8394	38.6548	40.8794	36.2577	36.3536	36.6294	38.993	37.063	35.4103	37.0256	34.3545	39.7181	40.1541	40.6582	36.4806	36.6599	34.661	37.4701	36.2645	35.5731	40.8278	38.1286	38.8735	36.1633	36.6173	37.7377	36.9254	39.5521	36.3022
Tsc22d3	2.23364e-10	97.123	108.858	118.527	116.11	108.842	121.456	71.7111	92.5753	117.741	118.166	76.048	96.2396	93.5407	90.6352	54.0942	77.4079	74.8487	162.817	157.964	139.384	123.896	131.307	130.059	55.8473	128.195	87.5404	129.522	58.856	95.8531	91.1935	139.998	78.7356	74.6096	46.0648	76.0578	87.1208	131.567	70.7403	119.781	117.015	101.869	125.059	109.942	101.232	75.1614	110.434	101.157	121.617
Ptp4a1	2.23627e-10	3.48689	1.93623	2.60688	1.97833	2.44347	2.19549	2.04468	2.02623	1.8481	2.04671	2.14862	1.90952	2.18719	1.96716	1.29992	1.85208	1.65931	2.50043	2.40799	2.69615	2.6505	3.52541	2.84769	2.37327	2.97399	2.47756	2.53606	2.05816	2.15701	2.02997	2.64328	2.56412	2.64783	2.28004	2.49025	2.43203	3.12458	2.35867	3.09263	3.38496	3.08562	3.07392	2.69583	3.08803	2.72743	3.11891	2.76475	3.09257
Ddb2	2.25246e-10	5.13857	4.91994	5.39997	4.98181	4.70369	5.02615	5.19458	4.76662	5.47982	5.82686	5.99008	5.07706	4.50155	5.17291	3.8702	3.74878	5.5177	5.57899	5.33946	4.41672	4.52713	5.68304	4.96189	4.38987	4.96163	5.00594	5.07213	5.18261	4.65272	4.85023	4.62575	4.39319	4.22039	4.07582	4.63359	4.792	5.36882	4.36353	3.98745	3.14193	3.93607	4.27739	3.46408	3.96614	4.00023	4.46432	4.59707	4.56793
Resf1	2.25302e-10	34.4814	27.504	29.9935	26.0421	27.5654	26.2078	24.6282	27.9354	26.7437	26.8996	24.9207	25.8571	24.2117	24.2131	22.9849	25.6613	23.5102	25.8281	26.467	28.824	27.5691	27.7217	27.5277	27.4778	29.6502	26.9355	28.7918	28.244	26.1336	29.4268	26.5292	28.5814	28.1315	26.2507	28.0493	27.545	27.7988	26.2598	36.7819	36.4707	38.8919	35.3066	35.409	39.8956	32.5969	37.6593	34.9334	31.2236
Evi5	2.25915e-10	2.63046	3.68202	3.28009	3.16534	3.7263	3.72819	3.73936	4.1355	3.80364	3.52953	2.8811	3.3248	4.04377	3.61861	4.78605	3.50332	3.07871	2.80395	3.60152	4.09744	3.96608	3.71806	4.34345	4.36243	3.512	4.49772	3.84553	3.84356	3.49399	3.0372	4.62575	4.83764	4.32792	3.30908	3.66723	3.9453	3.70734	3.45938	5.10206	4.84309	4.73201	5.07487	4.55358	4.80035	4.82673	4.4154	4.23928	3.91537
Stat1	2.25926e-10	51.8547	83.0834	65.5588	80.0866	86.6823	74.0391	69.4822	72.0141	79.6508	62.7588	61.1216	62.9017	70.8804	74.4365	85.2331	73.4806	64.553	61.5712	63.0475	81.9666	119.892	85.2071	88.638	100.651	102.849	109.889	111.786	95.6178	76.3865	87.1956	83.938	109.659	107.822	97.5977	87.9639	101.407	77.5317	104.233	138.446	130.659	150.225	124.958	122.625	141.596	140.058	141.941	139.668	90.7485
Irgm1	2.28318e-10	13.764	23.092	16.4005	20.5927	21.8996	18.7376	17.4811	16.8243	19.3513	13.951	13.2986	14.7819	15.4375	15.543	19.5283	15.6869	14.9737	14.6412	14.8458	25.915	38.2678	25.9493	24.2342	28.9868	33.8347	32.6403	33.7976	28.2192	21.1422	24.1891	25.0561	33.0771	33.9916	26.6341	26.5379	29.5987	22.058	27.3409	51.0049	51.191	55.1268	41.5995	40.7727	53.9454	51.2426	50.0983	47.2717	28.0885
Dnajb5	2.28585e-10	2.54889	2.85674	2.34906	1.92438	2.03114	2.09883	1.91573	2.3584	2.51427	2.40175	2.23	2.38128	2.13633	1.94288	1.71352	2.11985	2.13911	1.80667	1.717	2.41235	2.51507	2.04204	2.50252	2.48302	2.46587	2.49026	2.51949	2.40532	2.40658	2.51034	2.54691	2.22224	2.32525	2.23968	2.41591	2.396	2.60381	2.20142	2.11932	2.16984	1.74452	2.21845	1.88569	2.03429	2.04971	2.20158	2.30938	1.88675
Cd8a	2.28973e-10	20.0853	20.0448	24.9373	21.0243	21.1361	25.4207	20.3915	21.0263	22.4135	23.1195	24.2859	21.4989	21.9737	22.1002	20.5032	18.8332	20.7513	24.932	19.9759	21.3386	18.1472	22.7322	18.5963	19.4938	18.4567	17.1269	18.3326	18.6847	23.6379	24.8555	18.7233	18.2565	19.7176	17.9982	19.1786	20.9155	23.6203	21.0118	18.5401	13.7481	18.9935	15.1521	16.175	16.3036	14.1496	16.2428	16.4909	19.8322
Banp	2.30265e-10	5.36287	4.23749	5.51456	4.37032	5.22293	5.48182	5.28669	6.59354	6.26419	7.10083	5.29015	5.57129	5.79861	6.02292	5.25875	5.10994	4.83798	5.26102	5.7373	5.35683	4.77864	5.10511	5.01942	4.87001	4.2144	4.66289	5.37049	4.74866	4.1714	5.20663	5.3554	4.01712	4.58329	5.62947	5.32739	4.64788	5.71599	5.28734	4.5683	4.00987	4.17594	4.88638	4.66533	4.11249	4.06635	4.52548	4.44528	4.99351
Mocos	2.3354e-10	1.71286	1.50772	2.11988	1.15103	1.69516	1.6984	1.45522	1.86014	1.16043	1.2322	1.15569	0.943525	1.04273	1.33573	1.53626	1.49505	1.27947	1.45979	1.08883	2.18175	3.32764	3.0438	2.32993	3.27868	3.10849	3.54482	2.70182	2.36813	2.47788	2.24691	2.58821	3.94874	3.91126	2.42128	2.34158	2.12578	2.07065	2.85006	3.92466	3.74949	4.78652	3.55241	4.10661	4.33202	4.39695	3.9017	3.3177	2.82303
Lonrf1	2.36344e-10	1.22347	1.07921	1.69018	1.27693	1.43554	0.869911	1.45522	1.19581	0.612451	1.08601	0.911534	1.30296	1.34792	1.06858	0.709045	1.02645	0.839649	1.09845	0.942258	1.54319	1.83794	1.75307	1.28002	1.28952	1.25535	1.37219	1.37577	1.02908	1.51525	1.33265	1.1702	1.81198	1.41128	1.21064	1.16459	1.17098	1.01673	0.923811	1.86814	1.57965	1.86445	1.34847	1.60633	2.06356	1.58687	1.43103	1.32274	1.71652
Nipa2	2.39198e-10	3.81314	3.93595	3.88168	3.83078	4.07755	3.70057	3.42622	3.28847	3.49204	3.5713	3.30431	3.68424	3.20449	3.44861	3.84066	2.47687	3.05872	3.51216	3.11992	4.22161	3.73392	3.85291	4.19963	3.79998	3.75111	4.85348	4.01129	4.3891	3.95748	4.60229	4.36417	4.83764	4.32792	3.83369	4.10085	4.55781	3.88092	3.63628	4.41132	5.83254	5.28807	5.23437	5.21008	4.654	5.38874	5.1248	4.46696	4.29839
Hexa	2.40535e-10	17.3936	18.2355	17.4031	15.3771	16.1269	17.6192	16.5969	18.9834	15.7303	15.4756	18.0842	17.8596	17.9299	13.503	18.9374	17.5613	16.6131	18.3413	15.1389	20.8952	25.112	24.1963	19.9195	19.6995	23.1045	22.6284	19.1282	18.8458	20.9105	19.1065	25.0837	25.1284	22.7821	20.5203	21.6689	21.1317	21.2893	20.5794	23.4852	27.6525	25.9824	25.1424	26.3018	24.2213	24.9436	23.1044	22.595	20.655
Marcks	2.40819e-10	15.742	13.2045	18.7782	13.6325	17.8526	12.4411	11.2181	12.5892	13.0764	9.81585	10.6129	10.4686	12.3093	12.2158	13.9741	10.6662	10.7555	12.6322	11.6421	17.862	21.1073	23.9844	18.7114	22.3472	19.189	21.3197	17.0728	22.0199	14.8673	17.4174	18.4617	26.5985	22.8224	21.7713	19.9591	17.8349	16.8008	18.4173	26.201	25.6215	32.4263	23.1124	27.098	30.8071	28.6463	27.532	26.1838	21.0522
Sptlc2	2.41623e-10	11.5414	10.3953	13.4498	10.9708	13.8056	12.8968	12.176	13.3698	12.4747	10.9019	10.6291	11.1426	11.7752	12.0215	11.1084	11.7149	11.3553	12.6467	13.0032	14.3499	15.0324	15.2383	14.7275	14.3768	14.033	15.3482	14.7025	13.5392	12.4072	13.5434	15.7083	15.436	16.6531	12.7521	14.5822	15.1687	13.8498	14.5648	15.9184	15.918	18.0558	16.0221	16.9572	16.6695	15.6538	16.4996	15.591	14.867
Dgkh	2.42582e-10	3.81314	3.77724	5.39997	3.81279	4.27608	3.54868	3.18675	2.98952	3.33087	3.17449	3.85774	3.01029	3.33166	3.13289	3.45659	3.25787	3.57851	3.4688	4.04124	5.33909	5.76532	4.04555	5.53718	5.03463	4.49835	4.85348	4.45883	4.27751	4.04661	4.04444	4.36417	5.07696	5.22845	4.47937	5.04244	4.75597	4.40169	4.22594	7.36266	6.145	7.18524	5.72736	5.39167	6.90782	6.11606	5.95651	4.84644	4.5963
Clec4a1	2.4277e-10	3.16063	5.71347	5.78671	6.85223	8.12455	5.23327	6.15245	6.24477	5.90961	3.82192	5.50176	3.72917	5.34082	5.02719	7.88812	5.15457	4.97792	6.7208	5.42322	11.1926	15.8837	15.7969	12.153	11.4548	11.1487	15.7674	13.2107	9.85687	9.92936	8.46078	12.8172	17.983	14.516	10.8756	11.9433	12.8087	10.564	10.4568	20.0315	20.7958	22.3626	17.4721	15.9375	17.3427	19.4391	19.007	14.973	14.9238
Pdlim5	2.4514e-10	13.6417	11.665	11.6307	10.7549	11.5607	10.4804	11.126	11.4432	11.1531	10.6095	10.9221	11.1201	10.7834	10.953	10.7243	10.6662	10.2757	11.1869	11.7259	13.0905	14.7809	13.543	11.9948	12.0721	12.7627	14.2682	12.2991	11.9398	12.7994	12.9701	13.9185	13.5386	14.7848	12.2678	12.6247	13.9617	13.391	12.2454	14.8038	15.4319	16.3331	15.2536	15.0017	14.9865	15.4885	14.8485	13.5418	13.8173
Olfm1	2.46698e-10	1.08073	2.03146	1.57559	1.52871	2.59619	1.39462	2.08152	1.7771	1.7299	1.60813	1.30219	1.30296	2.16176	1.19001	2.54074	1.67356	1.27947	1.87893	1.02601	3.37019	5.10754	4.97025	3.58119	4.22525	3.06366	5.08217	4.01129	2.18215	3.60095	2.41737	3.73088	5.50431	4.7849	4.25742	4.13802	2.91844	2.92619	2.75178	4.91367	5.57216	6.55285	4.42239	6.34149	4.17103	5.63669	5.51619	3.45864	4.25583
Trip6	2.47063e-10	1.24386	1.47598	1.27479	1.33088	1.58826	1.40843	1.39996	1.49476	1.51501	1.2322	1.43241	1.2805	1.39879	1.62716	1.89079	1.58431	1.13952	1.5176	1.31916	1.86247	2.24422	2.15763	2.45937	2.03031	1.70369	1.67712	2.20455	1.56222	1.30133	1.34815	1.61075	2.68378	1.77418	1.9572	2.06901	1.26105	1.3887	1.39554	1.89954	1.80531	2.46413	2.00095	1.91362	2.26846	2.41336	2.62967	1.95159	1.90094
Polr3g	2.49696e-10	1.52934	1.46011	1.50397	1.61864	1.75625	1.78125	1.47364	1.62763	1.70842	1.83786	1.92073	1.6624	1.57681	1.65145	1.32946	2.0529	1.83923	1.87893	1.50761	1.56093	1.12211	1.44484	1.51014	1.68736	1.56919	1.51195	1.57468	1.51263	1.78265	1.58058	1.34918	1.36753	1.62633	1.61419	1.64778	1.38716	1.62428	1.51348	1.60126	1.30191	1.48284	1.36297	1.45268	1.40498	1.30586	1.44326	1.60464	1.9435
Gm38457	2.4995e-10	1.34582	1.80927	1.86206	1.43879	1.45081	1.54651	1.47364	1.89336	1.42905	2.13025	1.57891	2.20156	1.60225	1.26287	1.56581	1.53968	1.53936	2.02347	1.63325	1.98664	1.29623	1.42558	1.66835	1.35812	1.68875	1.37219	1.50838	1.52503	1.55091	1.42563	1.25281	1.57266	1.26343	1.6949	1.57344	1.06289	2.00866	1.10071	1.1146	1.19775	1.37381	1.01497	1.18728	1.31717	1.19015	1.2231	1.12758	1.60303
Arhgap30	2.50967e-10	72.1235	89.0985	92.4728	89.6545	96.3034	88.3305	90.2605	96.9433	93.5116	82.2861	81.5823	87.7478	87.8438	85.438	89.7532	80.9558	83.5451	88.5701	85.2639	88.4409	96.0565	84.3787	99.698	102.023	96.0195	104.718	100.581	100.23	86.7259	92.9911	92.9967	100.907	98.3593	99.0909	100.167	93.354	93.8241	90.6121	103.077	98.4935	111.562	104.441	105.082	105.432	105.659	108	100.583	91.6564
Slc16a7	2.56828e-10	1.95755	2.87261	2.435	2.62579	2.35184	2.14026	2.32098	2.00962	2.54651	2.02582	1.85562	2.26895	2.06003	2.16145	2.5112	2.29836	2.31903	2.13909	2.24048	2.14628	2.43769	2.50439	2.45937	3.11406	2.64521	2.70626	2.68524	3.66998	2.26397	2.51034	2.80849	2.83763	3.01073	2.52217	2.44069	2.90042	2.47982	2.92868	2.84145	2.86419	2.97659	2.98693	2.57012	3.10266	3.25639	3.29014	3.43696	2.95071
Ptpre	2.57101e-10	11.9492	13.0299	15.8848	12.8412	14.8594	12.7311	13.0601	17.2894	11.8622	10.1918	11.1337	12.9847	13.0214	12.1916	13.7673	11.2463	13.6743	12.3721	12.04	14.0129	18.6696	11.6743	17.3307	15.6663	14.9148	16.8728	16.5259	14.0228	13.3877	13.311	14.3178	19.6753	17.2714	14.3864	16.5397	13.8356	13.9614	14.6041	21.6798	20.3618	21.0542	17.4866	19.234	20.46	19.5714	20.8783	15.9271	16.087
Niban1	2.57431e-10	11.1336	12.6807	21.7718	15.0893	18.3719	11.6679	13.9075	15.7946	12.2168	10.9227	13.3475	12.2209	15.4121	13.7216	18.317	12.8083	11.6151	14.7713	11.5793	24.7088	29.2136	25.5063	24.6225	28.9868	22.2526	31.4078	23.3881	19.7261	19.93	19.6024	24.5743	31.9831	30.7121	22.8004	24.4441	21.0596	22.0952	21.4246	36.0755	33.7801	42.7189	30.3913	35.0458	34.744	36.0847	33.0238	28.5257	26.8827
Zscan2	2.61715e-10	1.28464	1.7934	1.73315	1.52871	1.60353	1.79505	1.60258	1.7771	1.98778	2.13025	1.85562	1.43775	1.62768	1.67573	1.41809	1.65125	1.53936	1.63323	1.61231	1.73831	1.52839	1.27146	1.89846	1.70107	1.74853	1.25784	1.82331	1.93418	1.65786	1.85951	1.67959	1.33334	1.62633	2.07826	1.623	1.87357	1.87227	1.92624	1.30299	1.70116	1.54826	1.23247	1.6622	1.3318	0.991793	1.28426	1.62632	1.64559
Gm30603	2.62233e-10	2.71202	3.82485	2.87903	3.61496	3.20706	3.47964	3.66568	2.74039	3.90034	2.86122	3.36942	3.12262	3.02647	3.15717	2.718	2.94547	3.61849	3.77232	2.65926	2.82032	3.19221	2.96674	3.29354	3.58049	2.69004	3.25259	2.96703	3.37241	3.58313	3.73452	3.74465	3.29917	3.09137	3.18802	2.99821	3.17065	3.00059	3.42007	2.46469	2.84683	2.6713	2.78393	2.84948	2.79532	2.79355	2.6419	3.3177	3.50397
Plin2	2.62428e-10	5.60756	6.79269	5.52889	7.10402	8.33836	6.44839	5.39721	5.29809	4.19045	3.88457	4.44373	3.43713	5.39169	3.13289	4.28381	7.74302	4.99791	5.02976	4.06218	9.95093	14.4133	12.4064	9.37725	14.8158	12.8823	14.5731	11.8515	10.4024	8.39628	8.44528	14.0011	19.4873	15.6585	8.85785	10.7911	11.4215	7.38987	9.78847	18.4773	17.9489	20.171	16.0656	19.667	17.533	19.8028	16.2795	12.0239	11.8028
I830077J02Rik	2.62833e-10	12.8464	12.8236	12.1893	12.8232	11.637	10.3285	11.6049	15.4957	10.229	12.9903	13.2335	13.5688	13.3266	9.8601	12.5855	13.9017	10.7355	13.3838	11.8306	14.0306	16.4447	15.7584	14.2097	13.0461	13.7043	15.1576	13.2439	11.8034	14.7247	11.436	13.5055	14.9232	13.844	12.1669	13.0459	13.6374	12.7091	11.9899	21.5856	22.3581	21.3158	18.6175	20.128	19.6697	20.0838	21.441	18.3557	14.7394
Rhog	2.63122e-10	18.8618	16.696	21.6715	17.6431	20.9986	18.6548	16.5785	19.9135	18.1049	15.3503	17.0261	19.0502	16.76	18.5545	20.5032	17.5166	18.5323	19.6999	18.8033	20.8597	24.8992	27.8565	22.7528	24.3775	22.8504	26.3638	23.3716	20.8296	20.4648	21.1984	23.8033	25.9489	26.9621	23.8294	24.5556	22.9151	22.5788	22.1911	27.3156	25.257	31.6412	25.5919	27.992	30.2656	27.4066	26.8715	25.2513	24.4001
Gstm1	2.65602e-10	1.99833	2.20604	2.10556	2.26609	3.08489	1.78125	2.04468	2.00962	2.08448	1.39928	2.36022	1.81966	2.28892	2.69574	2.65892	2.38762	1.73927	2.25472	1.98921	3.72495	4.10151	4.73908	3.79692	4.03319	3.97528	4.51043	4.35938	3.42201	3.20877	2.71179	4.51561	5.47012	4.44889	2.68358	4.23714	3.3508	4.2033	3.14489	4.28573	3.92308	4.76472	4.1759	5.16818	3.95151	4.61184	3.82831	3.71885	3.54653
Sema4d	2.69771e-10	46.8385	44.5968	47.9409	50.3936	56.1999	56.1024	48.9801	42.667	47.7389	40.0779	45.007	41.9419	41.455	46.2162	48.3037	43.468	43.3819	46.0194	43.6789	55.821	68.352	53.7288	61.8438	62.048	60.1971	70.2229	61.5783	60.753	54.5491	59.7523	64.2923	71.5389	70.2951	58.373	62.8137	62.8185	55.5233	58.0035	70.4712	67.3346	73.8041	66.6404	66.2644	70.1466	76.0209	66.231	61.2689	57.5105
Ptbp2	2.78333e-10	5.36287	5.85631	6.13047	4.85591	5.28401	4.98473	5.89456	5.44756	6.31791	5.26297	6.73884	6.62714	5.84947	5.14862	5.58373	5.08763	5.57767	5.83915	5.67449	4.94886	4.93341	5.52893	4.83245	4.82885	4.87196	5.00594	4.64116	5.72814	4.31401	4.89671	5.20396	4.10259	4.27416	5.12504	4.81943	5.08024	5.09604	5.11044	5.11776	4.92988	5.25536	4.88638	4.94469	4.52228	4.9755	5.33272	5.8656	5.67444
Rnh1	2.79917e-10	12.8056	11.6174	12.4615	12.4995	14.447	11.1293	13.6312	14.1338	10.8307	10.0665	9.16417	10.6484	10.6308	12.2887	11.9947	11.1348	11.1553	11.8951	11.0139	14.0306	15.6708	15.4116	13.4331	14.7198	15.124	15.9072	15.6142	12.3242	12.7816	11.7304	16.2865	17.2138	16.4515	12.7722	14.4087	13.8716	13.4158	12.4616	14.7253	16.7165	17.9249	15.9496	14.4011	16.8305	16.6125	17.0745	14.3658	14.1577
Fcho1	2.8267e-10	18.0869	20.6955	20.9697	22.7508	21.3651	22.3553	20.8336	20.2457	22.3598	20.488	20.8513	19.3423	18.3623	20.3031	22.3054	20.5513	20.4315	21.7234	19.3686	18.944	18.6115	19.1682	23.1123	23.0468	20.5639	21.7644	22.5925	22.925	21.784	21.7253	19.8109	18.9232	20.8735	23.1434	23.0069	19.8346	22.0208	19.2821	16.5778	15.7097	15.9733	17.7476	17.5299	17.6647	17.2737	18.9214	18.6051	19.3215
Slc40a1	2.8543e-10	6.34165	7.3799	16.7012	8.05722	11.6829	8.40914	8.84185	8.22117	7.25271	6.34898	7.38993	6.69454	9.02853	9.66581	7.91766	7.02896	7.75676	9.69819	6.3236	9.89772	12.5173	13.9668	9.73681	17.5183	12.8972	14.7764	9.03369	12.7085	8.39628	10.8007	10.1877	17.4531	14.5026	14.4066	12.315	9.36783	9.34894	12.2651	16.1853	17.1331	17.5651	12.8032	19.8067	20.1234	17.1911	18.2854	16.2741	12.9094
Fgl2	2.88411e-10	21.2476	24.8854	37.4847	21.33	29.7951	22.3415	20.3731	30.2107	22.6284	19.6108	22.1535	17.4552	19.1252	21.4445	23.9893	19.0563	19.4319	26.0305	20.4784	35.6708	52.8552	37.6237	31.2383	44.6395	43.3246	44.4182	31.3113	39.3531	25.4384	29.6592	31.623	48.7696	46.9888	39.366	38.5926	28.8421	32.2501	39.8615	69.0583	66.5014	80.3024	53.0107	63.5825	76.4251	66.4336	78.5843	60.987	44.3458
Ubap2	2.88567e-10	11.154	10.7445	9.99783	10.3593	10.9345	10.936	10.8865	11.7255	12.7648	12.0505	11.4756	12.3557	11.9278	10.5158	11.4924	11.4918	11.0754	10.5943	10.7208	9.77355	10.8148	9.6708	12.0811	10.4397	10.7303	10.8886	12.0173	12.0018	9.92936	11.2655	11.3303	10.1197	10.7392	11.5616	11.522	10.8631	11.8536	11.1054	9.81165	8.0371	10.2709	10.1063	10.2944	9.96658	10.0006	10.959	10.2675	11.4766
Blk	2.88792e-10	28.2417	33.4397	31.7696	32.2828	36.9576	34.2579	34.7042	28.0848	36.9619	30.0532	35.501	29.2942	26.9076	33.2475	32.2615	31.4407	30.4073	29.3258	33.1675	26.4826	25.4409	24.4082	30.4904	32.0597	30.6814	31.1791	31.4273	32.8934	32.676	31.8751	33.2062	22.3762	27.7282	32.5662	31.8529	30.4094	30.849	27.3212	19.5291	19.6848	18.9825	23.9969	24.7933	20.5771	22.2162	22.6274	29.5774	27.0955
Cyp4f18	2.99216e-10	27.5892	25.0917	33.0587	27.1751	31.1238	27.0225	29.5281	34.2798	27.9686	20.7177	21.9745	27.2948	28.4844	32.446	30.5185	21.1092	24.9496	28.0973	26.1738	27.9726	32.9088	30.8618	32.806	33.6785	33.1323	38.0782	32.1401	30.0294	24.5649	24.7315	29.613	39.0088	34.5427	32.1223	32.1998	26.7343	28.8899	26.0436	37.143	32.756	38.9573	30.7102	33.8027	35.9148	41.1429	37.537	33.0577	31.6208
Ifi211	3.03521e-10	1.20308	3.01544	1.57559	3.20131	3.2376	2.08502	2.70782	2.59091	2.80438	1.48282	1.25336	2.26895	2.36522	1.74859	4.31335	1.71819	1.75927	2.32699	1.80076	6.563	12.4013	7.53244	7.78082	7.75086	9.26569	11.3841	8.98396	7.52594	4.22488	5.12915	6.91108	11.077	10.309	7.10242	6.14509	6.7016	5.20763	7.74429	18.5872	19.8584	22.2644	14.8621	14.7223	16.3329	16.4472	18.371	15.1465	7.97259
Mier1	3.04884e-10	28.5272	31.8526	32.1277	31.5634	31.979	32.7667	33.2122	29.9782	36.0271	30.0532	32.0665	31.0015	28.459	29.7017	31.4934	30.3696	31.167	31.8552	31.974	31.4137	31.8447	32.8846	32.7629	33.1161	31.608	33.3899	31.5599	34.9516	31.0538	31.2088	30.9347	30.9917	33.1583	30.6494	33.1166	33.8863	31.8905	29.5816	34.5056	33.3114	33.1568	34.3787	34.3055	35.5197	34.7954	33.4885	37.1235	33.0111
Gm5431	3.0681e-10	2.3042	1.34901	0.916706	1.60065	1.89369	1.61555	1.23417	1.14598	1.39682	0.814507	0.895256	0.943525	1.50052	1.67573	1.59535	0.892567	1.07955	1.35861	1.50761	3.83137	3.71457	3.25571	2.9196	3.21009	3.57178	4.40878	4.01129	3.79396	2.12135	2.37088	3.16643	5.16243	4.22039	2.88536	3.03538	3.76515	2.23184	2.8304	5.99688	6.49217	6.97808	5.74186	5.86658	6.70293	7.15744	6.91053	5.9957	3.90118
Ace	3.06998e-10	16.2517	28.4563	25.7251	32.5526	48.4419	24.3575	31.0938	26.5236	29.0753	19.1931	25.5067	22.2402	27.8231	25.7917	31.198	33.4489	27.0687	28.6321	29.4194	59.812	92.4	44.4048	76.1111	77.8241	66.2497	93.6517	81.2701	61.7821	48.2563	57.6139	65.4075	110.411	98.1577	61.6216	67.5216	69.0337	57.4823	59.5563	128.964	98.8754	117.384	92.6817	96.7147	101.29	121.032	90.6685	80.3945	77.4845
Ptpro	3.1101e-10	3.4461	5.68173	4.65515	5.37747	7.17771	3.96293	4.80775	5.94581	5.2112	3.48776	3.80891	4.08861	5.18823	4.20147	6.47003	4.03886	4.0783	4.97195	4.60659	10.6959	14.3746	13.1577	10.4559	9.34219	10.0129	14.1157	11.0228	8.679	8.6102	7.37606	12.2114	14.0172	11.6934	9.46317	10.0973	9.96232	9.42333	7.41014	14.6939	15.8659	17.4997	14.7171	13.5071	11.7813	13.8851	13.9311	13.9538	11.2638
Scarb1	3.14108e-10	4.48605	6.58637	5.62915	6.16881	8.87287	5.30232	5.71036	6.16172	6.36089	4.05165	5.66453	4.82995	5.44255	5.65863	6.82455	5.64548	5.85755	6.12822	6.15609	12.0263	18.5148	14.5062	13.4906	12.4425	13.1663	16.6822	14.2053	10.3032	12.3716	10.4598	14.0975	17.4189	17.3117	11.1581	14.322	11.4035	12.1759	11.7147	18.2104	18.9558	20.5744	16.1091	16.1331	16.2744	17.968	17.735	14.7019	14.0159
Sdc3	3.17579e-10	4.77153	12.0459	6.8753	10.8449	9.75863	9.8728	8.14187	6.99214	8.47761	4.67819	5.51803	5.90826	8.16383	5.92577	9.77891	7.69839	6.9371	6.9087	5.82106	15.8399	31.8834	18.4362	19.0709	19.1096	25.4358	29.4639	26.6535	20.0485	13.9225	14.7676	20.4028	31.5387	28.7094	18.8456	20.3804	24.5365	12.6471	17.6507	41.6171	39.2655	50.0132	34.4222	28.9139	43.0422	42.5314	40.8271	33.5347	18.7257
Gpr35	3.19719e-10	7.03494	5.98328	4.71244	4.35234	8.01765	5.67513	4.62355	5.18183	4.35162	2.63148	4.06935	3.72917	3.81487	4.29861	4.90423	4.84217	4.09829	4.65398	3.95748	9.66712	14.2392	8.93875	9.72243	11.3039	10.8199	13.2899	9.99508	8.53022	8.25367	8.13536	10.697	14.2736	14.9058	8.35341	10.2831	8.95348	8.15862	8.3143	17.0173	17.8622	17.7941	14.6156	16.2448	15.3962	17.2076	15.9492	12.7937	12.1859
Fes	3.19842e-10	14.8448	17.3467	25.281	17.5532	22.0065	17.053	18.3468	23.3847	15.827	13.596	14.7148	16.6914	17.879	15.3973	20.4441	16.0662	16.1932	19.7144	15.9556	26.66	33.199	28.7812	29.3111	31.7991	28.1707	34.4317	28.6758	26.1362	23.4062	21.4929	28.8421	39.2481	32.9701	29.9432	29.4741	23.2034	25.2322	25.4539	40.1571	35.7243	47.6908	33.4652	38.1467	40.0566	39.7874	39.5796	31.0085	29.7057
Fam234a	3.21291e-10	5.057	4.69775	6.04453	5.32352	7.80385	5.59229	6.11561	4.91609	5.47982	4.49023	4.68789	4.58284	5.62058	6.36292	6.47003	4.95375	4.798	5.40555	5.04632	6.86454	8.00954	9.36257	8.42802	8.18985	7.35278	10.2533	7.9397	8.39384	7.02364	7.19011	9.32033	11.7095	10.4838	6.84011	9.03179	8.52112	7.94783	7.4298	7.92781	8.50579	8.70079	8.94628	8.73003	7.90301	9.37245	8.35379	8.70624	8.49748
Erlin1	3.21375e-10	4.05784	4.71362	4.94162	5.14367	6.0476	4.90188	4.97354	4.55071	4.65248	4.532	4.83438	4.2234	3.9929	4.6629	3.75203	4.32895	4.11828	4.82742	5.23477	7.02419	8.31909	8.09111	7.33497	6.74942	7.00905	8.95733	7.40928	6.0753	6.2571	5.91945	8.23272	8.13681	7.58058	6.01284	7.33446	7.96265	7.0055	6.5453	8.86973	9.51259	10.3036	8.67079	9.06526	8.40061	9.2898	9.1855	8.10992	7.88747
Glipr2	3.24262e-10	17.3121	15.4423	20.454	16.1684	18.1733	17.3568	17.1311	22.521	16.0097	17.0211	15.61	17.882	17.1415	14.7659	18.7601	16.4232	15.1337	18.0089	16.5419	20.4517	22.2874	23.156	19.8476	20.166	22.6262	22.6538	18.2829	17.5316	18.7713	20.5476	21.2426	23.0258	22.4326	18.9062	19.8476	18.1412	21.4009	20.4025	23.7677	26.3159	31.4559	23.6634	26.5533	28.6704	23.489	26.7125	23.1371	22.3999
Gab2	3.27146e-10	5.7503	4.85645	5.97292	5.32352	4.87168	4.12863	3.96041	5.36452	3.96481	4.55288	4.3949	4.51544	4.52698	4.03147	4.81559	5.043	3.81841	5.00086	4.46002	6.563	7.7	5.62525	6.04056	7.36675	6.60554	7.47079	6.13296	6.00091	5.29447	5.60953	5.64451	9.11117	7.33864	5.89178	5.79819	6.30527	5.51761	5.81804	10.8949	9.28693	9.93286	8.2213	9.80557	8.66404	10.2816	10.5064	7.19918	7.53282
Glud1	3.27608e-10	26.692	29.2657	31.741	31.2217	33.5214	30.7092	30.6149	32.785	32.1698	27.5262	29.0714	27.834	29.3237	27.2731	33.0297	27.9597	28.808	30.4387	28.6865	38.6153	46.3354	43.6535	39.4506	42.664	41.5761	48.0265	42.1351	37.8529	38.9331	40.3359	47.29	51.6414	50.3221	40.617	41.3307	42.4975	40.8799	37.6207	52.2451	48.7954	53.8402	47.3123	46.6672	45.1789	49.6392	45.2058	44.8648	42.7144
Itga4	3.32584e-10	121.98	145.567	150.913	148.573	164.018	148.313	155.266	158.112	162.729	147.906	156.833	153.076	138.226	149.407	153.331	130.583	140.741	133.39	146.699	143.96	165.337	143.636	172.53	171.52	163.196	191.077	165.971	183.251	137.656	164.35	153.035	174.702	179.367	159.603	163.39	156.569	154.059	152.507	181.665	165.533	179.195	183.145	177.897	174.159	201.499	182.817	175.729	161.906
Rfx5	3.37446e-10	8.60506	11.4904	10.0265	10.4492	10.3084	11.7783	11.9733	10.3637	12.1201	9.37727	11.9639	10.7157	10.8088	9.88439	10.9606	9.86286	11.3752	10.4353	9.54821	9.5607	9.84748	8.53419	10.2977	10.6043	10.1474	10.5963	10.6249	11.9274	9.80457	10.9866	10.2565	9.16246	9.56981	11.9248	10.1097	10.8991	10.3409	9.47398	8.55576	8.47107	9.10421	8.77228	8.7859	9.52752	9.96752	9.11211	10.8855	9.67492
Picalm	3.37467e-10	64.2729	55.7857	65.6018	54.9078	61.6672	55.3843	63.3113	66.716	56.6356	59.2293	57.3615	54.073	78.2303	74.2907	84.199	74.7748	61.4143	51.4105	63.0475	54.2778	67.1718	68.1194	54.5233	60.539	51.5741	59.4106	52.0805	61.373	50.0033	52.1903	52.6316	67.197	63.7629	56.6176	55.3925	54.3154	52.6839	65.9247	74.5685	86.8111	85.8631	80.6035	78.7798	84.05	76.4507	78.3274	73.1736	63.6247
Tirap	3.38571e-10	5.7503	4.58665	5.02756	3.57899	4.6426	3.9215	3.7762	3.85315	3.85737	4.00988	3.66241	3.72917	3.71314	4.00718	3.75203	3.72647	3.63848	4.13366	3.5387	4.94886	5.47512	5.77936	4.11333	5.47362	5.29041	5.69203	4.11074	4.71146	4.67054	4.44733	4.44677	5.55559	5.4435	5.38735	5.21589	4.55781	4.71166	4.65837	5.83989	5.22498	7.07621	6.01735	6.04816	6.99563	6.083	7.27746	5.82223	5.56095
Myadm	3.43394e-10	31.3616	36.1536	48.5854	36.3654	47.5867	38.2485	34.4832	65.5534	40.959	35.6086	31.9037	40.4593	42.4723	36.2346	46.6788	30.8382	32.6264	40.3826	38.4023	40.3004	49.9919	49.3365	45.7069	41.6489	42.129	45.3076	40.9251	39.7126	34.9578	35.3462	43.6279	45.949	42.5399	41.6057	43.1519	32.8234	45.8147	42.8884	46.0127	41.9214	56.3153	41.614	43.6082	46.218	40.9941	49.3766	39.2377	41.4234
Acap1	3.43994e-10	47.389	51.5958	54.7875	50.5914	48.6557	53.2441	52.3327	51.1872	54.9057	47.8888	52.9829	57.0383	45.1172	51.972	56.5168	47.6184	50.3989	54.7782	54.3578	46.0652	41.0344	40.4941	48.4252	44.955	47.4045	46.1588	49.2792	49.2348	50.1281	50.3618	47.3864	41.9148	43.2389	51.0486	51.5642	46.0285	53.2418	49.0013	36.4522	32.2873	37.5726	38.4966	35.1436	39.1638	36.5145	41.4509	42.6096	41.9199
Cep85l	3.5023e-10	2.87515	3.25351	3.59521	3.63294	3.35978	3.82485	3.31569	2.82343	3.30938	2.46441	2.97876	3.07769	3.22993	3.1086	2.80663	3.07936	2.55893	3.30982	3.22462	4.16839	4.41105	3.33277	4.48727	4.1155	4.64779	5.00594	3.87869	4.45109	3.61878	3.95146	3.78595	4.97439	4.95963	3.89422	4.34864	4.0714	4.10411	3.91146	5.24335	5.8499	5.61517	5.84336	5.19611	5.60529	6.59542	5.2838	5.03075	4.76653
Ctsc	3.60259e-10	25.7948	29.3133	30.4518	29.6391	34.9722	30.6954	29.8965	30.5595	31.2887	26.5446	28.1111	27.16	25.2799	26.326	32.4092	28.7183	28.2482	29.0368	26.2785	37.2849	51.559	45.3873	36.6892	40.4005	41.9497	48.3442	42.5827	37.5429	39.0044	33.3008	44.3851	47.8978	49.7442	39.4265	42.7554	40.75	37.1106	38.5642	53.5638	61.4153	69.0175	58.8975	58.1769	55.7601	61.3259	61.522	54.742	43.2676
Ciao2a	3.60847e-10	5.19974	5.61825	5.19944	6.20478	6.30722	5.74417	6.63138	5.64686	5.57653	5.075	5.20876	5.39157	4.60328	5.63434	5.93825	5.75706	5.35776	5.8536	5.52791	6.58074	8.95753	8.05258	6.93226	7.05122	8.23451	8.44911	7.1275	6.68283	6.84538	6.49279	8.60444	9.0257	9.12626	6.84011	8.09021	8.39501	7.29068	7.03669	8.33598	10.2417	10.031	9.78726	8.8278	9.17628	10.3312	8.45163	8.45687	8.02934
ND5	3.61135e-10	352.135	346.681	326.333	341.281	344.942	373.206	353.066	350.587	411.094	441.087	398.015	379.185	393.619	357.174	332.246	367.202	379.541	362.866	359.775	317.259	322.046	363.426	340.155	343.754	319.98	331.129	302.405	425.705	329.897	367.021	359.376	313.66	355.561	313.737	310.5	383.739	357.144	350.891	380.708	385.555	343.158	408.411	419.195	310.164	336.813	339.301	408.489	396.048
Ly6c2	3.64493e-10	9.35953	19.6004	13.8509	19.7294	22.0371	17.4396	16.9837	15.014	16.3213	10.6512	15.8867	11.165	13.6827	12.9687	21.5077	12.005	12.3948	12.3576	10.8464	34.3405	62.7608	50.1649	33.9566	43.2539	51.2453	55.8023	50.0914	33.7489	28.0946	31.2243	37.6392	63.6756	59.5694	41.4039	37.5643	38.9846	31.1218	34.9672	89.9532	82.8707	102.927	63.5809	72.8853	90.7968	95.0799	91.4024	71.0919	37.5932
Psap	3.72345e-10	161.865	208.716	193.726	209.452	269.332	189.144	212.591	199.168	187.292	155.049	167.006	153.592	200.84	189.26	244	205.179	183.703	195.351	181.29	311.104	402.934	313.376	340.213	390.465	364.052	484.268	351.419	317.751	287.577	278.539	378.774	511.183	464.028	343.64	365.05	335.422	323.406	311.049	395.81	404.285	475.251	391.766	440.929	413.401	514.113	413.678	398.861	369.69
Gm36161	3.72601e-10	0.978775	1.98385	1.10291	1.97833	1.98532	1.43604	2.17362	2.07605	2.02001	1.12778	1.48124	1.55008	1.27162	1.28716	3.57477	1.31654	1.53936	1.61877	1.52855	3.35245	4.60452	4.33452	3.68187	3.34727	3.27288	4.56125	3.63005	3.76917	2.67397	2.75828	3.81349	5.02568	4.34136	3.12749	3.44422	3.67507	2.65341	2.96799	7.70803	7.20388	7.20704	6.29284	6.94212	5.01988	7.98393	6.01766	5.9957	4.62467
Plekhg1	3.72629e-10	1.54973	1.17444	1.28912	1.24096	1.69516	1.35319	1.19733	1.52797	0.967028	0.898046	1.05803	0.853666	1.19533	0.947152	1.41809	1.80745	1.07955	1.15627	1.10977	2.41235	2.90201	1.92645	2.14296	2.08519	2.22676	2.5665	2.63552	1.59942	1.76482	1.78203	2.38171	3.24789	2.4731	1.89667	2.37874	2.01769	2.49222	1.69038	4.39562	3.61062	4.35039	3.56691	3.12884	3.64417	3.48781	3.10668	2.16843	2.93652
Adgre4	3.783e-10	9.48188	13.1727	15.0827	16.8338	22.2051	13.8219	17.2416	18.1696	16.418	9.21019	12.6313	13.6137	14.4202	13.4544	15.5694	13.7232	15.0137	15.1327	16.2697	24.496	31.3804	26.9511	29.2392	26.6959	25.2864	30.2643	31.1952	26.409	19.5913	22.996	23.5142	33.7951	32.2847	20.7221	26.4387	28.2296	19.6278	23.5277	46.4209	43.4489	40.9526	35.9301	35.4509	36.749	40.6139	35.0541	32.765	31.635
Slc25a22	3.80607e-10	5.057	5.44367	5.1135	5.86306	5.66581	5.24708	4.64197	5.48078	5.05003	4.09342	4.41117	5.77348	5.87491	5.17291	4.46107	5.15457	4.67805	5.49227	5.15101	6.63395	8.51256	8.01405	7.50755	6.51621	8.08507	6.96258	8.83478	7.55073	5.47273	5.95044	6.70458	8.68382	7.71498	7.44543	7.61941	6.61152	6.79472	6.25047	9.52907	8.78353	12.2443	9.12028	7.37513	11.3277	9.96752	10.7144	9.32424	6.85189
Rbm6	3.86263e-10	17.414	18.1085	17.6323	16.9957	18.5246	19.4142	19.231	19.1661	20.1679	18.9425	20.2165	18.7582	19.1761	17.6559	17.7261	16.0439	18.7722	18.2112	18.2589	16.6736	16.0771	13.6393	17.345	18.6569	17.9635	18.8422	17.8685	19.255	16.3112	18.5951	17.3603	16.9232	18.2122	18.2807	17.0105	17.0062	17.272	18.2207	18.3988	16.8727	17.8922	17.7041	16.8036	17.1232	17.2076	19.3862	18.1281	17.4347
Pdk3	3.86402e-10	2.12068	3.06306	3.03659	2.57184	3.0238	2.27834	2.32098	2.5577	2.86885	3.34157	2.3765	2.24649	3.0519	2.96289	3.13161	3.25787	2.49896	2.8184	2.84771	2.9977	3.73392	3.54468	3.26478	2.52417	3.0786	3.0493	3.44772	2.77728	2.76311	2.91323	3.31787	3.43592	3.37363	2.50199	2.57697	3.87324	2.7898	2.98764	3.70488	3.78421	4.0342	3.68291	3.15678	3.70271	3.63657	3.865	3.45864	2.89397
Zfp467	3.98722e-10	1.46816	2.11081	2.0053	1.34886	1.75625	1.39462	1.4368	1.66084	1.68693	1.42017	1.15569	1.79719	1.37335	1.5543	1.62489	1.62893	1.61932	1.76331	1.65419	2.39461	2.37965	2.02278	2.3587	1.86569	2.06236	2.05828	2.15483	1.81019	2.06787	1.47211	2.28534	2.6154	2.15052	1.9572	2.20529	1.96364	1.82267	2.18177	2.52748	1.92682	2.64949	2.23294	2.3606	2.89777	2.64478	1.96919	1.76727	2.12792
Atg4c	3.99703e-10	2.36537	2.69803	2.50662	2.62579	2.71837	2.08502	2.19204	2.14249	2.53576	1.77521	2.24628	1.95444	1.85657	1.99145	2.57029	2.34299	1.85922	2.37035	2.17766	2.94448	3.65653	3.39056	3.68187	3.21009	3.49705	4.15468	3.5306	3.07485	2.88789	2.63431	3.24904	4.15387	3.95158	3.4705	3.75395	3.69309	3.03778	3.16454	4.97647	5.0514	4.89556	4.78488	4.42787	4.6979	4.85979	4.58663	4.04412	3.92955
Mx2	4.01046e-10	0.815646	3.07893	1.36074	1.79849	1.405	1.49128	1.23417	1.32867	1.57948	0.898046	0.830147	1.46022	1.55138	1.31144	1.03402	1.40579	1.31945	1.14181	0.963197	2.51877	4.95276	2.42733	2.63196	2.75739	4.16956	4.33255	4.60801	3.16164	1.92526	2.2934	2.75342	4.11969	3.87093	3.45032	3.03538	3.53095	1.89707	2.49626	7.08009	6.6484	8.30827	5.14737	4.94469	7.53713	7.05826	6.88606	6.32097	2.69536
Gad1-ps	4.03467e-10	3.6908	4.91994	7.63445	4.96382	6.32249	4.23909	5.23143	4.86627	4.66322	3.40422	3.92285	4.2234	4.52698	5.00291	6.14505	2.94547	4.19825	5.52118	3.55964	6.11956	8.29974	6.70406	5.95427	8.29959	6.57565	8.62699	5.38706	6.91841	4.95577	4.5713	6.71834	11.9317	9.35476	8.71661	7.40879	5.42253	5.93918	6.5453	11.2716	9.32165	11.5683	7.64131	11.6074	10.991	13.1247	11.3626	10.3	7.74561
Ldlrad3	4.03477e-10	2.93632	3.84072	3.36603	4.44226	5.61999	3.88008	3.7762	4.1355	3.6747	2.15113	3.19037	3.27987	3.43339	2.74431	4.69742	3.86035	4.03831	4.37936	3.6434	8.19488	9.07361	8.41861	8.15476	6.94148	7.68156	8.79216	7.2601	7.07959	6.38189	6.22936	8.02622	11.1967	9.32787	5.79089	7.22296	6.55748	6.34835	6.32909	11.2873	9.18278	9.95466	9.71476	9.59605	8.25426	11.7362	7.44869	8.17497	8.22794
Arrb1	4.03903e-10	45.146	41.8671	45.2194	43.7032	39.233	37.6133	38.941	49.2938	37.1876	43.9834	44.1606	42.7282	43.5913	43.7633	50.3717	55.5846	43.4419	41.0764	47.7411	42.4821	45.9291	41.4766	42.3271	36.4222	41.875	39.3487	39.4996	36.0179	43.4788	37.2057	41.1086	41.4533	42.083	40.0318	41.6156	40.1195	40.0863	46.5837	47.143	43.8308	41.4432	45.0214	40.661	44.974	45.6886	44.3374	35.9851	44.8281
Parp12	4.04003e-10	4.50644	5.38019	3.62385	5.05375	3.80266	4.15624	4.03409	4.20193	4.05077	2.86122	2.63694	2.85304	3.89117	3.59432	4.40199	3.4587	2.75885	3.52662	2.84771	9.63165	15.6128	9.1314	8.85949	9.19128	11.1338	13.4296	11.1056	7.8607	5.25882	6.92668	8.46677	13.8804	12.8762	8.85785	9.34152	9.89026	7.17909	8.53051	20.5809	21.3165	26.9528	16.7616	16.4404	22.7724	20.6128	22.4072	15.6669	10.1005
Tmem106a	4.04027e-10	1.01956	2.47584	1.20318	1.69058	2.12277	1.29796	1.95257	2.02623	1.62246	1.14866	1.15569	1.25803	1.70398	0.874295	1.62489	1.16034	1.17951	1.01173	1.23541	3.40567	5.03015	4.48864	3.71063	3.85485	3.19816	5.18382	4.50856	2.96326	3.38703	2.20042	3.62075	5.94876	4.31448	3.30908	3.61767	4.14346	3.03778	3.14489	5.96548	5.65895	7.34879	5.27787	5.81071	5.53211	5.57057	7.26523	4.43444	4.1849
Dyrk3	4.07142e-10	0.611734	1.0316	1.05994	1.02514	0.88576	0.966568	1.3447	1.09616	0.977772	1.31574	0.944089	0.718876	1.37335	1.33573	1.77261	1.76282	1.13952	0.852747	1.27728	1.13522	1.95402	1.07881	1.29441	1.01516	1.15074	1.35948	1.4255	1.07868	1.15872	0.883268	1.50061	1.26497	1.62633	1.29135	0.991143	1.4412	1.11592	2.06383	1.36578	2.44758	1.48284	1.66746	1.38284	1.63914	1.58687	1.35764	1.12758	1.16326
Lgals3bp	4.10547e-10	13.295	22.8063	14.123	21.4919	16.1727	18.779	15.3627	16.5752	18.7281	13.0739	13.966	16.1747	14.3948	15.203	18.4056	15.2406	13.9342	12.7478	12.7728	30.5978	44.4007	33.5588	29.9871	29.1103	39.2447	38.8659	40.2621	29.831	25.8306	24.871	29.7645	38.1028	36.8411	32.4855	33.3767	32.6613	23.3351	29.2671	63.1399	59.0371	68.5705	49.0088	47.2399	62.5802	60.5324	59.8341	50.8388	29.1241
Fam3c	4.13866e-10	9.48188	12.3951	11.7453	10.9528	10.2626	12.303	10.9234	11.0612	12.4317	9.89939	11.6221	12.1984	8.9268	9.08295	10.1925	11.4695	11.0554	12.2564	11.8725	9.75581	10.602	11.289	11.0168	10.0418	10.5958	9.99917	10.5586	11.6299	10.6424	11.312	10.5869	8.32484	10.3897	9.50352	10.4813	11.2234	10.9608	10.555	9.08951	9.00919	9.18053	9.75826	9.4843	8.3567	8.67819	9.40565	11.7095	10.1147
Hip1	4.14003e-10	8.36037	9.31614	12.4758	9.46004	12.5839	8.42295	10.1681	9.99827	8.48835	6.20278	8.77351	8.04243	9.71521	8.9858	11.7879	9.81823	7.81673	8.81654	8.5222	14.3322	20.6043	13.7164	15.8637	16.9284	14.2423	17.8511	15.3821	13.8988	12.5855	12.7996	15.0337	21.1625	19.0455	15.4155	15.0158	13.5113	12.9819	13.8572	22.6845	19.5633	22.8314	18.864	18.0607	21.9528	22.2162	20.4747	15.4501	15.8884
Cbx3	4.15357e-10	5.36287	5.93566	5.51456	6.90619	6.27668	7.42876	6.77875	6.64337	8.29495	6.1819	6.23424	6.76193	6.53615	5.78006	6.1746	6.58268	6.61724	6.63408	5.92576	5.85349	6.03618	5.4904	6.55832	6.15953	6.23193	5.8572	6.56393	7.09199	5.54404	6.52379	6.69081	5.60688	5.67199	5.46806	5.62474	6.62954	7.17909	7.11531	6.37365	6.19707	6.0622	5.94485	6.29959	5.91262	5.57057	6.22559	6.8956	6.7384
H2-Ab1	4.15964e-10	165.127	177.578	167.184	165.713	179.046	190.966	208.796	154.923	204.645	173.72	176.724	165.948	150.789	168.763	173.302	171.395	189.621	212.233	171.491	177.414	170.367	190.353	175.823	186.83	197.673	199.348	181.204	216.144	185.823	205.383	211.504	166.907	190.402	176.854	183.052	200.976	198.522	187.455	147.818	157.756	141.023	160.685	162.365	136.02	149.893	144.02	196.926	195.726
Ndufb1	4.16021e-10	6.17852	5.07864	5.08486	5.79113	6.1545	5.42659	6.41034	5.14861	5.98483	4.51111	4.85066	5.45897	6.15466	5.92577	5.11103	4.59672	5.9775	5.34774	5.29758	4.70053	6.38442	7.0123	5.24953	5.37759	6.48599	6.0859	5.6357	5.33139	5.57969	4.86572	6.62197	6.05132	6.55908	5.28646	5.16633	6.3413	5.6788	5.34631	5.18055	7.09973	5.96407	6.07535	6.17388	6.14679	6.77725	6.62921	6.58118	6.21351
Cacna2d4	4.16032e-10	1.52934	1.58708	1.90503	2.10423	1.77152	2.02979	1.73153	1.81032	1.8481	1.85875	2.34394	2.33635	1.90744	2.13716	1.71352	1.82976	2.51895	2.21136	1.96827	1.79152	1.76055	1.7916	1.95599	1.72851	1.6738	1.37219	1.59126	2.13256	1.88961	2.09195	1.89986	1.35044	1.76074	1.57383	1.92034	1.85555	1.95906	2.24073	1.61696	1.28455	1.07942	1.56596	1.24316	1.50743	1.47116	1.78573	1.5179	1.75908
Stard5	4.26153e-10	3.71119	3.92008	3.59521	3.95667	4.56624	4.34956	3.61042	3.3549	3.50279	3.55041	3.19037	3.34727	3.15363	3.18146	3.48614	3.32481	3.89837	3.6856	3.41307	3.76042	4.54648	4.97025	4.28592	4.34871	5.1858	5.78097	4.97267	4.87264	4.02879	4.36985	5.13513	5.79491	5.7392	3.85387	4.55926	4.6659	4.78606	4.14732	5.27474	5.46801	5.49524	4.97338	5.19611	5.32722	5.57057	5.02695	4.60791	5.02188
Dusp16	4.26804e-10	9.8897	7.01488	6.67477	7.69752	9.05613	7.06975	6.5577	6.26137	6.56504	6.09836	6.6249	5.54883	5.90034	6.9215	7.94721	8.10004	5.93752	6.504	7.32867	8.17715	10.4279	7.62876	9.16152	9.09526	8.99669	10.3803	10.078	7.8111	8.46759	8.46078	8.75587	12.2052	12.2311	8.61572	10.0973	10.773	7.72465	9.23811	17.6924	15.6229	14.2614	14.0067	14.7084	15.8792	14.9265	13.026	11.4385	10.1289
Pld4	4.27091e-10	21.4107	27.1549	25.7967	29.4052	37.7517	26.9258	30.7254	24.7133	27.7537	21.2189	22.4791	23.1388	25.4834	26.0831	32.2024	26.5985	24.5497	27.4035	26.0482	39.5909	51.0173	49.8952	46.1815	47.1636	45.9549	55.3449	47.2238	40.8781	39.1826	35.6871	49.7818	58.3936	55.6984	43.1795	46.2368	42.2993	40.4831	35.5766	52.8416	54.9404	56.6424	52.1262	50.5643	51.8233	59.3423	49.1809	47.4127	47.183
Tcp11l1	4.34989e-10	1.52934	1.11095	1.08859	1.16902	1.2981	0.980376	1.23417	1.12937	0.977772	1.02335	1.0092	1.34789	1.27162	0.995724	1.71352	1.40579	0.999582	1.11291	1.02601	1.22391	2.0701	1.67602	1.6252	0.946565	1.30019	1.44842	1.19344	1.04148	1.65786	1.30166	1.26657	1.79488	1.31719	0.948334	1.36282	1.02686	1.07872	1.08106	1.53847	1.71852	1.6791	1.56596	1.94156	1.8294	2.26459	1.92027	1.36611	1.03559
Stard3	4.35556e-10	6.13773	7.03075	7.69174	7.42775	7.31515	7.56685	7.34978	7.34092	8.16601	6.22367	5.85986	6.58221	6.48528	6.43578	7.32679	6.82814	6.59724	6.9087	6.15609	9.64939	11.5693	10.8267	9.70804	10.6591	12.1948	12.4767	11.1719	9.46011	8.25367	9.00314	10.1464	12.6155	11.0617	10.2703	10.3327	10.0164	8.54299	9.43467	12.5118	14.2689	15.5916	12.3682	12.8366	13.5376	14.1331	13.4664	12.5335	9.98702
Arel1	4.35641e-10	15.7012	16.9024	17.3601	17.8949	19.4867	15.9898	16.7074	16.8575	18.5132	15.037	15.317	14.3326	15.3867	17.1702	17.0171	18.7885	16.9529	16.2889	17.5888	17.5782	18.0505	16.3363	18.1792	17.1891	18.0382	18.0544	18.3989	18.4491	16.4895	16.6426	16.6857	19.0258	18.6289	17.978	18.299	17.8889	16.4908	18.4566	18.1476	18.0184	18.7645	19.1105	19.7508	20.2405	20.2161	18.7502	19.4616	17.0375
Hck	4.35716e-10	17.4548	24.6632	27.7447	25.9881	33.6741	24.7856	24.9782	28.8322	24.3154	15.4547	19.2236	24.5317	21.8719	24.2131	29.9867	20.4844	21.9908	21.9691	22.321	29.4093	45.0779	36.1403	35.5818	41.2236	35.9569	44.5198	41.3395	34.7408	27.4528	28.8844	38.0523	44.1883	42.9297	35.956	35.8298	35.3455	28.4932	31.8223	47.1901	44.7856	53.3496	42.7739	41.7505	48.4133	48.0028	46.9549	43.5637	33.7771
Trim14	4.36617e-10	9.60423	13.0934	10.4562	11.9959	11.9578	11.9992	11.826	11.7089	12.2275	9.25196	10.1083	10.3338	9.9441	9.81153	10.547	9.84055	11.3952	9.91499	11.0349	13.2147	16.5608	14.2172	13.7638	14.5826	15.4677	15.3228	17.1889	13.9856	12.7281	14.5042	14.3591	15.3163	15.1612	15.0523	14.5574	15.7632	12.2131	13.641	17.4255	16.5429	20.9778	17.9361	16.622	19.5819	18.2159	19.166	18.4533	13.9449
Slc25a23	4.4152e-10	3.2218	2.825	3.69547	4.10055	3.68048	3.94912	3.70252	3.43794	4.24418	3.19537	4.13446	4.62777	4.27266	4.97862	4.07701	3.39175	3.81841	4.26374	3.78997	3.31698	2.74723	3.27497	3.56681	3.42958	3.43727	3.0493	3.24881	3.62038	3.31573	3.92047	3.49684	3.12823	3.72309	3.83369	3.38228	3.53095	4.46368	3.3611	2.55888	2.08305	2.22426	2.36344	3.35233	2.75142	1.98359	2.67859	2.98159	3.02164
Gsap	4.44021e-10	6.85142	7.84016	7.70606	6.94216	9.11721	7.11118	8.56554	7.44057	7.25271	6.0357	7.89453	6.58221	6.79047	6.65435	7.11999	6.24797	5.53769	6.12822	5.82106	10.0396	10.7955	10.4029	10.1395	11.2765	10.7602	11.4476	10.7907	9.50971	9.02021	9.29756	9.22396	13.2138	11.1021	8.93856	10.122	7.47625	7.38987	10.0636	14.898	13.0711	16.2022	11.7737	12.3058	14.4157	13.5049	14.1391	11.3409	10.597
B3gnt8	4.44072e-10	5.34248	5.88805	5.54321	4.92785	6.23086	5.70275	6.35508	4.58392	5.81291	4.97058	4.88322	5.32418	4.90847	5.31862	5.43601	5.73474	6.03748	5.6079	4.85786	5.12624	4.83668	5.18216	5.16324	5.94004	5.79853	5.83179	5.73515	5.62895	6.15014	5.39258	6.84225	5.43593	6.8951	7.5665	6.51677	6.41336	5.80279	5.03182	4.09735	4.35705	4.91736	5.13287	5.47547	4.22958	5.17385	5.05141	5.84391	5.66026
Tbc1d15	4.45137e-10	13.9883	14.2519	15.2116	12.9491	14.3707	13.3663	13.7601	14.2998	14.1401	13.4289	13.38	13.7036	12.6654	13.0173	14.1809	13.5224	12.1349	14.9158	14.6155	14.7579	15.4387	18.205	14.4111	16.8736	15.1389	15.3355	14.4042	14.8535	13.5838	14.0548	14.0424	16.154	16.102	14.447	15.3132	16.0334	15.1517	15.0562	17.0487	16.0048	18.0122	16.2251	18.1166	18.0159	16.7117	18.9825	17.3149	15.8459
Slc7a7	4.47191e-10	1.08073	1.28553	1.04562	1.09708	1.52717	1.29796	1.23417	0.996505	1.07448	1.00247	0.895256	0.96599	1.0936	0.947152	1.27037	1.24959	0.939608	1.14181	0.795685	1.89795	2.43769	2.21542	1.61082	2.07147	1.94281	2.36321	1.64098	1.61182	1.33699	1.9215	2.0513	2.59831	1.96235	1.21064	1.85839	1.87357	1.56229	1.63141	2.22921	2.25664	2.51865	2.20395	2.13711	1.93185	2.3803	2.17712	1.84316	1.58884
Bcr	4.47525e-10	9.56345	9.14156	9.78298	8.70467	8.91868	8.58865	7.9024	9.51662	7.9726	9.96204	9.3595	9.70483	9.18113	8.74295	9.83799	9.21575	8.63639	9.17787	9.90418	10.8023	11.5306	9.59374	11.1175	10.3711	9.90832	10.5074	8.95081	8.7534	9.80457	8.97214	10.0775	10.0172	10.0671	11.6221	9.47781	10.3587	11.246	9.7295	10.9263	9.23485	11.1867	10.2657	10.5459	10.0837	12.2156	10.1762	9.05319	9.63237
Zrsr1	4.49715e-10	4.01705	4.55491	4.41165	3.54302	3.35978	3.9077	4.71565	3.63724	4.24418	4.78262	4.59022	4.40312	3.66228	4.46862	4.3429	4.55209	3.91836	4.59616	3.74809	4.41672	4.41105	3.10159	3.84007	3.56677	3.76606	4.31985	3.77923	5.30659	3.67226	4.5558	2.98746	4.25644	4.31448	4.23724	3.90263	4.32361	4.06691	4.46181	4.86658	3.97515	4.20865	4.0309	4.09264	3.8637	4.08288	4.12185	4.26096	4.52537
Zscan25	4.68225e-10	3.87432	3.95182	3.49494	3.39914	3.57358	3.59011	3.61042	4.18532	4.08301	4.21873	4.1019	4.11107	3.73858	4.08004	4.01792	3.74878	4.11828	4.17702	3.81091	4.20387	3.98543	3.50615	3.94075	4.15666	4.19945	4.04033	4.07759	4.06673	3.8327	3.98245	4.06129	3.91456	4.00534	4.07582	3.66723	4.0714	4.37689	4.50112	3.54789	3.6627	3.78343	3.55241	3.50598	3.38073	3.2068	3.92616	4.16338	4.05723
Ist1	4.68415e-10	13.0503	14.5217	13.9654	14.1901	13.21	13.891	12.9128	12.7387	14.2046	13.2618	13.4451	13.1195	13.2249	12.7744	12.4674	13.1207	13.0945	13.4994	14.092	14.4386	15.2839	14.2172	14.483	15.5566	15.1091	14.8526	15.233	14.6675	12.9064	13.7294	14.2352	16.0856	15.0267	14.7294	15.7096	13.9256	15.3625	14.5255	15.526	13.6961	17.0418	15.2101	15.5185	15.9816	15.7034	16.463	14.8104	15.1508
Bag3	4.74831e-10	2.26342	1.77753	1.28912	1.45677	1.86315	1.43604	1.4368	1.81032	1.25714	1.60813	1.35102	1.01092	1.85657	1.5543	2.42257	2.43224	1.93919	1.71995	1.40292	2.35913	2.49573	2.63924	2.79016	2.20865	2.46587	2.92225	2.55264	1.92178	2.38875	2.15393	2.2165	3.52139	2.82256	2.30022	2.7752	1.96364	2.14505	2.1228	3.54789	2.82948	3.78343	3.01593	3.26852	2.95631	3.22333	2.98437	2.80811	2.69536
Tspan32	4.75397e-10	14.2738	16.0136	16.8731	15.0174	15.2259	16.0174	15.9337	15.6617	16.6759	16.4363	16.4402	16.1747	14.8526	15.883	16.3967	16.0216	17.0529	18.0956	16.3953	15.1481	13.2332	15.0263	14.4398	14.1436	14.6906	13.4296	14.8683	14.3576	15.5091	15.8523	15.8872	13.3505	13.2795	13.1153	14.3344	14.7904	16.0817	14.7024	11.7897	10.7624	10.9141	10.8602	10.0849	11.313	10.7114	12.0965	12.0998	14.1294
Degs1	4.7541e-10	10.1956	10.1097	11.1437	11.2765	11.7745	10.4251	10.9049	12.0577	11.5399	8.83427	10.2385	9.86208	8.51988	10.2244	10.7834	9.23807	9.61598	11.1002	9.35976	14.953	17.1605	17.3959	13.7926	12.9638	14.1825	15.7293	14.7688	13.3533	12.942	13.1405	15.8322	16.8035	15.8735	13.1153	14.83	13.4392	14.4698	12.8547	19.1523	16.6297	19.3424	15.0506	16.7058	16.1719	17.2407	15.0808	14.3116	15.1366
Zadh2	4.78018e-10	8.11567	8.58608	9.25301	9.08236	8.61325	8.83719	7.62609	8.56994	8.75697	7.24702	8.44796	8.69391	8.03667	8.8158	7.71086	7.31905	8.01665	9.17787	7.78933	7.32573	7.15829	7.39759	8.51431	7.81945	8.36901	7.75031	7.79052	8.35664	7.7367	9.23557	8.17766	7.81202	7.6881	7.94987	8.05304	8.59318	8.23301	8.05878	6.46784	6.68312	7.01079	6.82933	6.98402	7.42005	6.71113	6.78822	7.97982	8.75283
Hdgfl2	4.79772e-10	8.99249	10.8239	10.0981	9.71183	9.60591	11.0051	10.0208	11.111	11.8622	11.6537	11.6221	10.1766	9.53718	10.4672	9.15849	9.95212	11.2553	12.3142	10.6161	10.6072	9.61532	10.7689	11.1031	10.4122	10.2371	10.825	10.7741	11.8282	11.2663	10.6612	10.3666	9.79494	9.69077	11.6625	11.4725	10.0524	12.0147	9.15949	9.2622	8.28012	10.0092	10.0193	9.59605	9.29336	8.94267	9.94382	10.0181	10.8098
Adamts10	4.85793e-10	16.9654	19.156	20.4254	19.064	19.334	18.8481	17.61	20.3453	19.2976	18.1907	19.3864	19.9713	19.1761	17.4616	20.4146	18.4984	18.7722	20.2202	18.7614	18.3232	17.857	18.8215	20.7968	18.3689	18.3371	18.2323	18.7967	17.482	18.0582	19.2769	18.6544	17.8634	17.473	17.6955	20.5662	16.9522	21.3017	18.0831	16.5307	13.7481	17.7505	16.0221	15.4626	15.8792	15.5546	17.9429	17.4342	16.9808
Mfap3	4.9935e-10	10.6646	11.2365	11.3013	11.0247	11.7592	10.9636	10.4076	10.181	11.1745	9.87851	10.3361	10.2889	10.3256	10.273	10.0448	10.5323	11.1953	10.8545	10.2601	11.9376	12.6334	10.4799	12.1962	12.7032	13.0616	13.7346	13.0947	12.4978	11.9438	11.1416	14.1526	13.9317	13.0375	10.129	11.7822	11.8539	11.0724	11.9113	13.438	12.4636	13.8907	14.0647	13.563	13.1131	14.1661	12.9526	13.4876	13.2498
Smpdl3a	5.09635e-10	16.0886	16.8547	18.9214	20.6107	24.9234	20.5327	24.3703	21.5245	22.2631	16.9376	17.9702	19.3423	21.1344	20.7159	25.5847	18.5208	19.3719	19.1651	18.4683	26.9083	34.5919	39.03	32.6478	34.6251	33.0277	41.1656	30.93	33.8481	25.7949	27.1334	37.9834	46.4789	45.3625	29.2773	29.9201	33.5801	29.1255	28.5988	42.0724	48.7781	48.236	44.1369	45.7453	41.7689	49.4739	42.6251	45.7647	38.0613
Svil	5.14414e-10	17.516	20.1241	29.1198	18.2366	23.885	18.7376	18.9363	21.9729	18.0189	17.2926	18.0842	19.1625	18.4894	20.6916	23.3985	16.8249	18.2524	20.8128	19.0546	23.414	30.9354	20.9213	24.9533	27.5053	24.1506	28.1171	25.2446	24.574	24.0836	21.1055	21.9998	31.4532	30.4836	26.6946	26.3272	20.9515	23.8187	23.8029	34.9923	28.8155	39.5461	28.9413	31.6935	35.7099	31.1754	36.0326	27.0403	26.7408
Gm36430	5.16671e-10	1.44777	2.36474	2.63553	1.96035	2.04641	1.85029	1.74995	2.00962	1.78363	1.21132	1.66029	1.70733	1.882	1.8943	2.09759	0.981823	1.31945	1.38752	1.4448	1.91569	2.12814	1.7916	1.85532	2.48302	2.34631	2.42674	2.96703	2.36813	1.33699	1.81302	1.40424	2.66668	2.37901	2.98624	2.32919	1.63937	1.83507	1.86728	3.4694	2.9857	4.41581	2.94343	3.04503	4.47837	3.83493	4.04847	3.07917	1.98605
Mtss1	5.17668e-10	26.4065	26.282	25.2667	26.2579	28.0389	27.1329	24.444	27.6862	29.677	25.1244	26.2392	26.5984	25.636	26.836	26.5301	26.2861	25.9492	25.9438	26.3832	24.3008	23.3321	19.6691	26.5497	25.9962	23.9115	23.8481	25.0457	28.12	24.8145	24.809	25.5793	19.8463	22.3788	26.7753	25.8441	24.6626	27.2781	25.7684	18.1476	17.1504	17.9249	22.8369	19.7648	19.2307	18.9763	21.9302	24.1671	21.7047
Lnpep	5.18556e-10	33.8085	36.1695	41.7245	38.6135	38.4236	36.6882	37.0252	36.3724	38.4125	36.7363	37.4868	35.0452	33.8252	35.1661	37.7271	34.6093	35.0454	33.9075	36.4759	33.5423	37.1844	25.0246	35.0496	36.6554	35.2694	38.5864	34.0462	38.8571	33.906	36.8803	33.7845	34.7011	38.6556	35.6937	36.536	37.165	35.3623	34.5545	37.3471	34.5092	38.7828	39.0765	36.6661	39.72	43.1761	40.6681	35.1827	36.3306
Tbc1d8	5.27399e-10	3.75197	5.33258	6.61747	6.45657	8.13982	8.63007	6.35508	10.2474	6.41462	4.51111	4.65533	5.8858	6.94307	6.43578	5.7019	4.50746	5.0379	5.30438	6.76332	5.26814	8.58995	7.0123	10.686	9.0541	9.04152	12.8198	9.66356	10.0552	6.13232	7.28309	8.27403	13.8633	10.9676	7.16295	9.03179	8.62921	7.29068	7.05634	10.9106	9.9292	12.7459	10.4252	11.1046	11.6057	14.8934	10.6288	9.21582	8.75283
Megf9	5.2772e-10	2.03911	1.98385	3.72412	1.94237	2.71837	1.89171	2.19204	2.92308	2.34236	1.46194	2.09978	1.99937	2.16176	2.06431	2.18622	2.27605	2.19908	2.73168	2.28236	3.83137	4.02412	3.27497	3.33669	3.19637	2.98893	4.40878	3.43115	2.88887	2.97703	2.77377	3.1389	3.31626	4.34136	3.22837	3.24599	3.08057	3.48415	3.59697	5.32184	3.76685	4.65569	3.47991	3.39423	4.63936	4.149	3.68154	3.92486	3.29118
2510002D24Rik	5.2829e-10	3.11984	3.23764	3.20847	2.98549	2.82527	3.18967	2.89202	2.5577	3.4813	2.54794	3.48336	2.78565	3.07733	2.69574	2.5112	2.70001	3.57851	4.14811	2.97335	3.31698	2.78593	2.63924	3.30793	3.25125	3.31772	2.96037	3.31512	3.53359	3.2266	3.73452	3.53814	2.68378	2.82256	3.34944	3.3575	2.57615	3.02538	3.04661	2.24491	2.43022	2.24607	2.74043	2.59806	2.70751	2.46295	2.20158	2.87317	2.68117
Zfp710	5.29442e-10	12.3774	14.6963	16.6153	13.4527	17.2876	14.7333	13.9627	15.4126	14.774	12.3011	13.1033	12.9847	14.0387	13.5516	15.5694	15.1736	14.0941	15.2483	13.9035	20.2921	23.8545	18.1857	21.6741	19.6035	20.0557	21.739	21.7803	18.9698	19.1278	18.7191	21.8071	25.1626	23.696	20.0159	23.5149	19.6364	21.3265	20.1863	27.0488	24.2502	26.9746	22.4019	23.8714	23.9871	24.5469	24.2908	21.5325	22.0026
Notch1	5.36837e-10	17.2917	16.9976	21.471	19.1359	18.3871	20.1875	15.8416	18.8173	17.9975	17.773	16.4402	16.6689	16.2259	19.7202	19.8828	17.9852	17.8925	17.821	16.4372	20.8774	21.7844	15.2383	22.6233	22.402	22.8803	23.6321	19.7249	20.6188	21.6592	22.6705	21.0637	25.0771	24.4353	22.7398	24.2087	19.7985	22.5788	23.8422	21.5542	18.6954	23.9108	19.56	21.1057	25.597	21.3731	25.0736	18.1606	20.5557
Sirpb1b	5.39628e-10	2.01872	2.96783	4.75541	2.26609	3.39032	1.8779	2.50519	1.99301	2.12746	2.00494	1.26964	1.95444	2.00917	2.13716	3.04298	2.09753	2.09912	2.89067	1.92639	3.97328	5.68794	5.31702	3.26478	4.60936	3.82584	5.09488	3.38142	3.37241	3.26225	3.56406	4.01999	6.30774	5.53759	5.00398	4.76988	3.45889	3.27337	4.26526	6.51494	6.90878	7.16343	5.30687	7.17957	6.95172	6.59542	5.74858	4.99823	4.93676
Pigp	5.41312e-10	1.77403	1.55533	1.461	1.9064	1.5119	2.02979	1.51048	1.31207	1.83735	1.48282	1.66029	1.39282	1.65311	1.82145	0.974936	1.49505	1.25947	1.61877	1.61231	1.77378	1.56708	1.65675	1.72587	1.50902	1.77842	1.52465	1.85647	1.82259	1.71134	1.62707	1.73465	1.38462	1.30375	1.23082	1.59822	1.47723	1.73588	1.5921	1.42858	1.23247	1.11213	1.26147	1.45268	1.3318	1.32239	1.38211	1.75643	1.60303
Cd79a	5.41854e-10	81.0956	91.3997	87.0585	87.6402	102.488	105.894	101.479	86.4302	118.192	93.0417	99.2921	94.3525	82.4013	95.541	103.402	91.0195	99.5584	107.446	95.9219	86.1172	88.2984	98.4418	100	103.82	105.136	103.892	103.316	114.389	95.3361	108.069	112.959	79.1116	95.9131	105.85	102.051	102.758	106.136	99.1426	77.567	76.6042	74.2184	91.0143	91.3789	78.913	86.1372	79.5016	116.965	94.295
Ifi47	5.45673e-10	17.7403	18.7434	16.0853	18.7222	20.235	19.7456	16.2653	16.6915	19.2761	15.6427	15.6263	14.8268	15.641	16.7573	17.1943	16.6241	16.1133	16.9538	13.5895	25.4006	30.7226	26.0457	21.6597	24.9399	31.1596	28.0663	28.4271	22.4538	21.1779	24.0187	27.0386	26.4446	29.1798	23.1636	24.6671	30.3373	21.5869	24.8446	34.9766	38.7274	43.0242	34.0162	32.8389	41.5786	37.2253	40.6926	37.2319	25.4499
Kctd12	5.57001e-10	34.5426	34.4554	41.2804	33.0382	41.3405	30.8887	33.0832	32.5691	32.1805	25.9389	29.7388	29.3841	28.2301	31.1103	33.7978	30.4812	29.9875	32.1009	31.262	34.7662	37.4746	42.3242	34.3161	39.2482	36.2707	37.8495	35.0408	34.6788	31.7133	31.3793	38.3551	37.5558	36.962	37.0658	38.2581	33.9944	35.4367	35.1441	37.9279	38.224	42.2719	37.2641	41.4572	41.0371	38.9609	38.4421	37.6873	38.4018
Rnf114	5.59443e-10	37.4585	55.7064	36.9404	53.6309	45.5097	46.5886	58.8904	52.3663	46.2669	45.675	50.3785	41.5376	65.7684	68.535	85.0853	72.0971	53.6576	32.1442	49.6256	48.3179	69.416	54.5572	51.1578	53.7759	52.8443	58.1528	61.2633	52.1112	45.5289	44.7832	44.2612	66.274	67.4322	61.9444	48.566	55.1621	39.6524	73.1776	83.4226	96.4279	72.0923	82.068	77.7042	90.5627	86.0546	69.7168	71.3196	50.7863
Ilf3	5.64707e-10	14.7428	16.9817	15.4694	16.2763	14.9052	16.8459	15.9337	16.8077	18.943	15.3712	16.7006	14.3551	15.3867	15.7616	13.4423	14.3703	16.6331	15.8842	15.3902	14.8111	14.394	14.9686	16.5252	15.7075	14.6159	14.3825	15.9789	17.0852	15.5091	15.7439	15.1163	13.4702	13.7768	15.7181	16.2052	14.5201	17.0984	14.6041	14.1916	11.4047	12.1789	13.9487	13.8982	13.8595	13.0256	14.1146	14.7778	14.4982
Nampt	5.67064e-10	8.40115	13.2838	11.7453	11.1326	12.7061	11.3779	10.0023	11.493	11.9267	9.27285	9.92921	10.0418	9.74064	9.90867	10.0448	9.50584	9.21615	10.1318	9.31789	13.4453	20.7397	17.9738	16.0363	18.8078	19.4878	22.2218	18.7636	17.8044	12.8529	14.9381	14.9924	20.1369	21.7202	16.6665	16.1432	17.907	13.5026	14.9972	28.0535	27.9997	34.8032	25.4469	28.8021	30.7925	27.5057	29.012	30.3038	17.8319
Bin1	5.67168e-10	38.8043	36.2171	33.7463	35.0705	30.4518	36.1911	33.1385	35.2597	34.3939	40.1823	39.1797	39.044	33.1131	31.0132	34.7432	36.6622	37.5443	39.8912	36.3712	34.6243	31.0708	34.4065	31.9862	28.8497	33.222	27.4183	30.8472	33.067	38.737	37.0043	37.0748	27.2822	27.4594	33.3733	33.2776	34.4087	36.007	33.3948	27.4726	27.1317	26.1242	28.7818	27.1678	27.3386	23.6212	27.5565	27.0186	32.8692
Zap70	5.71327e-10	7.78942	7.12597	8.63709	8.86654	6.82646	9.80376	8.91553	8.43708	8.8107	8.16595	8.64329	9.70483	7.9095	8.8158	9.09941	8.36781	8.83631	9.20678	7.45431	8.10619	7.77738	8.68831	8.75881	8.18985	9.34042	7.2548	8.4204	7.93509	8.41411	10.2583	8.97615	6.35902	8.29294	8.192	9.75037	8.98951	9.8945	8.78603	5.85559	6.73519	6.76001	6.48134	6.76053	7.20052	5.5871	7.65662	6.67876	8.14282
Tifab	5.74554e-10	5.40365	9.10982	9.38192	8.6687	13.2253	7.01452	9.67077	9.54984	7.76845	7.20525	7.71548	7.68299	9.91867	7.28579	12.7333	7.49756	7.51686	10.4353	9.02474	16.443	23.5256	19.9773	17.3738	18.1219	17.276	25.792	19.4763	14.8783	14.5821	13.6984	20.1137	27.6583	23.5482	17.3323	18.5468	17.997	17.2348	16.2158	23.7049	24.1287	30.1911	22.9819	23.8295	22.0992	28.3322	25.2326	22.3131	20.0592
Ehd4	5.81978e-10	36.9284	32.2335	25.0805	31.2217	27.2295	24.7718	24.2782	29.9948	26.7544	31.0348	29.8527	32.282	26.4752	24.3102	27.8595	35.7919	27.8484	27.8805	29.9847	36.2916	40.7829	35.1771	34.4887	28.6027	37.0478	32.2845	34.0131	29.5706	35.136	29.8607	36.1937	30.8207	31.5992	32.2232	33.8971	34.4268	33.3784	34.9672	40.4554	41.0361	42.7952	39.961	37.602	42.1055	38.0518	40.4847	34.8033	33.8622
Ifnar2	5.95765e-10	10.9297	12.649	12.4328	12.3556	13.7598	11.4883	14.9575	13.4362	11.7977	13.2827	12.2894	13.0521	16.1242	14.523	18.5533	13.9017	11.3353	11.9096	12.019	13.6759	18.1472	15.5272	14.5117	16.1328	13.4054	17.3175	14.3876	14.5683	14.2969	13.4195	14.9098	18.4617	17.6074	15.3348	13.7149	13.7275	12.7959	15.7834	16.1696	19.6501	18.6555	16.8921	19.1223	18.2647	18.3647	15.778	15.6127	15.2926
Zfp260	5.96654e-10	9.97127	10.808	10.1411	11.0247	10.2168	11.0741	10.3892	10.1644	11.9159	10.7557	10.7594	10.4012	9.18113	9.44724	10.9902	9.55046	10.6755	11.2447	12.0609	9.9864	9.88618	9.7286	11.0456	9.7263	10.9843	10.4693	10.4923	11.9522	11.5872	12.1488	10.6557	9.36758	10.4838	10.0685	10.853	11.8539	12.0271	10.2209	9.68606	9.14806	9.98737	9.96125	9.49827	9.45435	8.92614	9.88266	11.6987	10.7531
Sec61a1	6.02215e-10	19.9018	20.1717	20.4683	18.8122	21.1361	19.6628	19.3784	19.299	20.5655	18.316	19.5003	17.7697	17.4467	19.8902	18.2284	20.1274	18.0725	21.1741	18.3426	23.272	25.3055	24.4852	22.9973	23.8562	24.3748	24.3055	24.4324	21.6975	21.5522	22.3606	25.7032	23.0942	24.5966	22.9013	24.5556	25.5093	24.4387	22.997	24.9294	23.0871	27.16	22.228	25.2682	24.2944	23.4394	25.5628	24.3406	22.0594
Gbp7	6.03971e-10	13.6009	19.8702	18.5633	19.1359	18.3261	17.6744	17.5732	18.9668	18.5669	15.8516	18.4911	16.6914	16.5311	17.0487	20.7691	17.9406	16.5531	13.167	15.7043	16.1769	27.3369	16.8565	18.1073	21.9082	23.5528	21.2308	24.7805	20.6436	16.2043	18.8585	16.0387	22.342	23.5347	19.1685	19.5131	21.492	15.2385	20.7366	39.6391	37.2692	46.0117	30.8987	31.0091	46.2912	37.7212	41.8179	31.9084	19.9599
Mx1	6.09922e-10	2.7732	8.76066	4.36868	5.935	5.05494	4.9433	4.78933	4.66697	5.4261	2.13025	2.89738	3.95382	4.17093	4.61433	4.78605	3.70415	3.39858	3.4399	2.91053	10.1106	18.2827	11.5202	11.2469	12.4151	16.0954	18.1434	17.7193	12.3986	6.50667	8.86367	9.48553	15.6069	15.9273	12.3082	10.8158	12.1602	7.31548	10.7516	27.6924	27.6351	36.286	22.8369	20.0581	30.1924	30.1505	29.4278	26.8235	10.2707
Cndp2	6.11913e-10	7.99333	8.28454	7.51986	8.02125	9.22412	7.56685	7.8103	7.40736	8.02633	7.49764	7.73176	7.0989	8.01123	6.58149	7.50406	8.01079	7.61682	7.89153	6.99365	10.5895	12.1304	11.9633	9.75119	11.7429	11.3878	12.896	10.4095	10.4644	10.5355	9.26657	12.1288	13.5386	12.4596	10.2904	10.8035	9.80019	9.57212	10.4961	12.7002	14.1474	15.0792	12.6292	13.2976	13.4937	13.7198	13.7844	11.8396	10.98
Vcan	6.13069e-10	2.91593	2.36474	3.15118	2.05027	2.70309	1.10465	2.0631	3.73689	1.31086	2.40175	1.70913	1.61747	2.54325	1.23858	5.40646	2.58844	1.47938	3.19419	1.77982	11.973	17.1799	8.86169	6.83159	9.09526	9.84854	13.5694	6.84571	3.03765	10.6424	3.93597	8.38416	20.1198	13.4676	9.88689	6.60349	5.26039	8.24541	6.64358	22.4962	33.242	30.2565	24.3014	24.7793	24.2359	24.8114	27.3119	10.9397	10.6538
Ifi209	6.13976e-10	57.6254	78.3698	62.5939	75.6084	71.6854	75.5304	70.3111	67.8454	82.0577	66.8104	65.6304	66.9004	62.2587	67.1264	65.6162	64.6665	65.2128	67.2514	68.7639	70.2064	96.9271	74.3804	76.4419	74.2985	92.3132	84.0337	86.9886	87.348	66.7424	76.8443	77.1371	85.0433	89.811	79.2767	75.1782	88.8682	66.5461	76.6763	132.198	134.808	135.342	126.466	117.01	131.014	136.752	131.276	135.05	81.6269
Nlrp1b	6.16922e-10	1.1419	1.77753	1.90503	1.56468	1.92424	1.51889	1.39996	1.89336	1.49352	1.16955	1.56263	1.52761	1.29706	1.36001	1.38855	1.27191	1.79925	0.997281	1.10977	1.56093	2.20553	1.54116	2.38746	2.49674	1.92786	2.41403	2.1051	1.95898	1.78265	1.41013	1.29411	2.3419	2.1774	2.05809	1.77167	1.65738	1.54989	1.35623	2.2763	2.04833	2.55136	2.00095	2.17901	2.3709	2.97538	2.45843	1.76727	1.77326
Nod1	6.21461e-10	10.7053	14.0774	13.4641	14.1001	15.119	13.6286	13.1154	11.875	13.764	11.236	14.0799	12.1984	12.3093	13.0416	14.1218	11.3356	11.6351	13.1092	12.2494	17.6314	22.3648	16.3556	18.9271	20.8519	18.4866	21.9042	18.7967	18.5235	14.8495	17.9443	17.2089	22.6668	20.8197	18.4421	20.0087	16.8621	16.2304	17.0217	23.5637	21.7332	27.0946	21.2565	23.3965	24.8067	25.8527	24.7311	19.8953	19.2505
Trim30b	6.27863e-10	1.8352	2.26952	2.82174	2.55385	2.33657	2.02979	2.28414	1.92658	1.90182	1.31574	1.74168	1.99937	1.42422	1.91859	2.12713	1.49505	1.75927	2.25472	1.50761	2.51877	2.78593	3.17865	1.85532	3.18265	3.12344	2.87143	3.08306	2.33093	1.99657	2.32439	1.81726	2.68378	2.33869	3.34944	2.67609	2.16181	2.54182	2.26039	4.17584	3.08986	4.29588	2.72593	3.28249	5.37112	4.52919	4.25639	4.04412	2.19885
Tab2	6.28016e-10	38.8655	41.3909	40.4353	40.5559	43.5549	38.8836	45.9592	45.4905	41.8401	42.96	41.6864	40.8187	48.5761	49.9319	50.9921	50.7201	45.7409	37.2318	47.5945	43.2094	48.096	42.9214	46.426	44.9138	41.86	47.2896	45.8812	46.3459	38.7726	42.2729	42.3063	49.7268	48.8168	43.7848	42.6935	42.1192	41.9834	48.0971	51.5386	51.5208	50.5583	53.2572	53.6513	48.223	53.7552	48.8996	47.9114	44.3883
Dennd2d	6.28609e-10	21.2272	24.2347	23.0895	23.704	21.6095	24.5232	25.8624	23.3847	25.4651	25.7927	24.6602	24.1273	23.6268	25.1117	24.1666	20.8861	24.4098	24.8887	22.9283	20.7178	18.36	18.6288	21.9474	21.5789	22.6113	21.8915	22.377	25.0575	22.9605	21.4309	20.1826	20.7352	20.6719	21.3476	22.3379	19.6364	22.6656	22.0142	19.0268	16.5255	18.2956	19.386	18.0746	17.8989	20.1169	21.0007	21.1747	21.648
Tor3a	6.30648e-10	5.81148	9.42723	7.46256	9.83772	7.83439	8.25725	7.69977	7.37414	8.14452	5.97305	6.39701	7.12137	6.9685	6.53292	8.6858	7.05128	7.11703	6.96651	7.2868	12.7712	18.244	13.2925	12.9728	13.9653	17.4404	17.2286	18.5812	14.2088	9.26978	11.25	14.07	15.7608	17.1504	13.4583	13.0831	16.3577	11.3328	12.6582	24.5056	26.5762	30.7035	23.1849	20.7286	27.0898	26.6792	24.988	25.3598	13.1221
Satb1	6.36133e-10	46.8181	50.2627	55.1456	53.6668	46.8689	53.7274	50.8222	53.0971	57.248	54.9061	55.4245	53.8708	51.0176	52.0448	48.1264	49.4259	58.6355	58.4493	54.1066	50.4819	45.252	51.0511	53.1426	48.3023	49.9152	45.6506	52.0805	52.6444	50.5203	53.213	50.1811	42.4276	46.9216	47.336	54.0049	54.2613	58.2883	54.2493	43.2184	36.9047	42.0538	45.8624	40.1861	42.5738	37.7543	48.9975	47.1525	45.8779
Cgas	6.43674e-10	0.917601	1.33314	1.18885	1.51073	1.28282	1.35319	1.41838	1.14598	1.41831	0.898046	1.23708	1.05585	1.34792	1.33573	1.38855	1.42811	1.47938	1.44533	0.921319	1.70283	3.05678	2.50439	2.34431	2.38699	2.73487	2.85872	2.68524	2.20695	1.83613	2.37088	2.0513	3.16241	2.9032	1.75543	1.89556	1.98166	2.05825	2.06383	3.70488	3.92308	4.45943	3.21892	2.90535	3.96614	3.48781	4.0607	3.04664	2.19885
Slfn5	6.52782e-10	24.4082	50.961	36.9977	45.124	39.1567	42.2252	35.8647	36.8873	39.8308	26.461	24.823	33.1357	29.9086	30.9889	40.1201	30.1241	29.7076	31.5227	25.7969	76.663	131.422	80.4873	69.0637	79.4566	105.24	116.013	102.785	83.9384	52.6595	65.2844	71.5614	109.437	112.472	83.3929	76.0578	88.0035	61.388	80.2143	206.327	192.04	250.033	156.393	150.799	214.947	200.326	212.795	170.981	84.8471
Shc1	6.55952e-10	10.8685	11.792	12.2037	11.2765	13.1337	11.4883	12.1207	11.6093	12.1845	9.83674	11.6709	10.6933	10.351	12.3373	11.6106	10.9339	11.2353	11.9385	11.349	13.5694	12.7882	13.0614	12.9009	13.8967	14.3319	13.4805	13.4096	12.287	12.7103	12.5052	13.9185	14.6839	14.5966	12.7117	13.0955	14.4661	13.4654	12.0292	13.1555	13.5919	14.1088	13.1512	13.7306	13.5083	14.0339	14.3348	13.4334	13.4768
Gls	6.56384e-10	23.7353	26.9486	26.8137	26.6176	30.1006	26.3735	27.465	27.0385	26.8726	23.5163	25.4904	23.0939	23.7031	25.136	24.6098	26.0629	26.0891	27.6637	24.6662	23.2188	25.1507	28.6656	25.1834	27.2172	27.9764	26.7576	26.4878	27.7852	25.2958	26.0642	27.0386	25.607	25.5777	25.2015	26.4387	26.8965	26.0753	25.7095	23.8776	23.8336	23.9435	24.7654	23.173	24.5432	26.3321	26.8349	27.8643	24.3434
Oasl2	6.56388e-10	22.2875	48.4217	30.0651	44.7823	29.6271	31.5101	35.1279	36.1399	35.5329	28.1527	57.5568	26.1941	26.2718	34.2432	61.6573	47.1052	34.3057	15.4073	28.854	49.6837	102.073	57.1001	69.1644	60.8545	66.8475	79.6504	74.3746	58.1617	40.9653	38.244	40.7781	79.5561	76.7466	63.5989	59.8774	54.4415	31.4814	72.3521	169.812	191.05	169.469	145.953	132.627	205.639	154.29	158.746	133.684	67.1712
Ugcg	6.59931e-10	31.3208	36.1853	39.3468	36.4373	35.9954	36.4258	33.028	35.924	39.315	36.7363	38.7565	39.2012	31.4854	33.7332	34.0341	32.0655	35.1653	38.1713	34.6542	34.2872	35.6754	39.2997	35.3948	33.7745	33.5657	33.8346	33.2838	37.7165	33.8347	42.1024	34.8996	31.7267	33.6825	32.1425	34.0705	35.1113	35.5483	34.7903	34.2701	37.3907	34.5197	34.9296	33.4116	33.0756	33.8367	35.3232	41.2977	34.8553
Sowahc	6.61234e-10	3.28297	2.63455	2.56391	2.7337	3.75684	3.10683	2.9657	2.62413	2.38533	2.04671	2.47416	2.33635	3.22993	2.81717	4.40199	2.54382	2.01916	2.35589	2.61738	3.52983	5.72663	4.41158	4.64548	4.28012	3.72122	4.96782	3.72951	3.09964	3.74356	3.65704	5.28657	6.20517	5.59135	3.63192	4.24953	3.22469	3.14938	3.87214	5.8085	6.00613	6.54195	5.03138	5.25198	5.86872	7.17397	5.24711	4.23928	5.19211
H6pd	6.76117e-10	9.35953	8.20518	8.30765	8.6687	9.08667	7.24926	7.55241	8.22117	7.59654	6.64136	7.09694	7.59313	6.76504	7.69865	7.82903	7.7207	7.31694	7.35675	6.99365	10.554	9.34447	8.12964	9.99569	9.93207	9.1013	10.1898	8.70218	7.8359	8.80629	7.65499	9.26526	9.81203	10.0268	9.26139	9.98577	9.22371	8.60499	8.29464	9.62327	10.1375	9.94376	9.78726	10.0989	9.26409	10.5626	9.57689	8.19666	8.44073
Gpr174	6.80345e-10	15.2118	19.2354	17.6609	15.9346	16.2033	18.1301	18.9731	15.014	18.5669	16.9793	17.4005	15.6805	13.8353	16.9759	14.4763	14.7497	17.3328	18.7026	18.1751	17.0815	13.9877	17.0877	14.4542	13.9104	16.0057	14.2682	15.3987	16.8621	16.5252	18.4711	14.7859	12.342	14.4219	12.7722	16.2052	17.7268	16.0817	14.9186	14.8352	14.4946	12.5169	14.0212	13.5211	13.1424	14.5959	13.9923	18.9195	16.697
Prkcd	6.81113e-10	44.4935	50.3738	50.9345	48.3613	59.2543	51.0486	48.8512	54.7414	51.0805	41.519	46.7812	50.0068	48.1946	48.7905	58.3189	43.2449	44.6813	48.7222	48.3064	54.7745	68.8163	58.545	66.1154	66.8494	63.8287	72.7513	67.0482	60.0091	53.8538	55.3205	63.8105	74.1373	68.951	65.3745	61.8845	56.4772	60.5945	54.9569	72.1196	62.4221	78.9831	65.5384	68.3875	69.166	75.1449	66.0964	62.8085	60.9293
BC147527	6.85013e-10	3.50728	5.88805	4.21112	5.66523	4.99385	5.4404	6.04193	4.48427	5.58727	3.55041	3.30431	4.33572	4.01833	4.56576	5.0224	4.50746	5.0179	4.00358	4.37627	6.82907	10.0603	7.68655	6.50079	7.76458	9.48986	10.3676	9.64699	7.35236	6.09666	6.13639	7.54437	9.05989	9.44884	7.8288	7.47074	9.49393	5.90198	7.54773	11.6955	12.047	13.411	11.6432	9.49827	13.3912	13.2404	10.6288	12.5118	7.16398
Xbp1	6.9701e-10	16.0682	12.7442	13.5501	12.2117	16.7989	12.1511	13.8154	12.5061	11.4861	11.3196	11.3779	11.21	13.4029	12.143	14.4172	13.2992	11.915	13.1814	11.0349	16.2656	21.1073	20.2085	16.1513	17.7515	17.4105	21.5484	15.7302	14.9279	15.206	15.6664	18.3378	24.9916	22.1369	15.9401	16.9733	16.808	16.776	16.6089	22.7473	24.7362	25.4264	22.228	22.6981	25.1287	24.894	22.9209	19.4074	19.7471
Dapp1	6.97305e-10	18.0054	15.6803	15.097	16.1864	16.6614	15.6308	15.3811	18.8007	16.8048	15.3712	15.9681	15.5682	17.4213	13.6244	16.2785	15.9769	15.0937	14.1932	16.6884	17.4363	16.0965	16.3749	15.8061	13.8692	15.5574	15.7929	15.1501	15.3494	15.8656	13.7294	16.5205	16.53	15.7794	14.9312	17.8158	15.8352	15.1145	15.41	15.9655	15.484	14.9811	16.5731	15.9934	15.6743	16.4638	16.5975	15.5259	15.1082
2810001G20Rik	6.99258e-10	0.937993	1.63469	1.51829	1.58267	1.25228	1.56032	1.38154	1.32867	1.71916	1.44105	1.48124	1.63994	1.27162	1.5543	1.32946	1.62893	1.87922	1.83557	1.29822	1.63188	0.986683	1.44484	1.71149	1.30324	1.70369	0.991024	1.24317	1.88458	1.83613	1.99897	1.61075	1.24787	1.85482	1.31153	1.63539	1.18899	1.25231	1.65107	1.00471	1.30191	1.29749	1.11647	1.55045	0.951289	1.02485	1.35764	1.61548	2.01443
Cyria	7.06037e-10	13.6621	15.2042	16.1856	16.618	21.1666	16.3212	16.4311	16.1434	17.385	15.1832	19.2399	15.0515	17.6501	14.4016	15.8058	15.5307	15.7934	17.1417	17.3375	21.8708	26.9693	20.247	24.3636	23.2526	22.5814	27.4691	22.1781	21.9083	20.7857	22.7945	23.6656	28.8036	27.6745	18.7851	23.9857	23.7799	21.3885	21.4835	33.9091	29.7355	31.783	29.7388	28.1456	29.2265	31.2911	26.6147	25.2297	26.3152
Usp18	7.11692e-10	2.71202	8.64956	4.42597	6.81626	4.56624	5.7856	5.37879	4.45106	5.3294	3.5713	3.0927	4.42558	4.75588	6.07149	7.09045	6.00251	5.35776	3.0063	4.54378	9.57843	17.5475	9.38183	8.70128	8.99923	12.7478	13.8362	14.3545	9.98086	7.11277	7.56201	8.27403	14.1881	14.3816	10.694	9.88665	10.5028	5.75319	11.5575	24.4585	26.9755	27.945	19.444	16.8874	28.8899	24.332	23.9239	22.8769	8.93725
Rtn4	7.20152e-10	29.9954	20.4892	22.5596	23.2364	21.2124	21.0021	19.9863	24.9292	21.006	23.4327	23.472	24.0599	23.9828	19.3073	21.1827	24.1216	19.7318	23.3277	21.1066	24.833	26.4276	28.6464	22.9541	21.7298	24.6438	23.5686	22.4599	21.9827	23.834	23.2439	26.3227	27.248	24.9326	22.3161	22.3874	23.6357	22.8888	22.0339	27.5825	27.6178	29.4497	27.9553	28.1735	28.6704	25.9519	27.3241	24.243	26.4145
Lrp5	7.25329e-10	1.93716	1.57121	2.0053	1.67259	1.92424	1.8641	1.89731	1.59441	1.64395	1.52459	1.70913	1.50515	1.80571	1.36001	2.39303	2.25373	1.97917	1.77776	1.75888	3.47662	3.63718	3.46762	3.53804	4.28012	3.16827	4.94241	3.31512	3.53359	2.53136	3.00621	3.82725	5.57269	4.95963	3.32926	3.67962	3.85522	3.50895	3.24317	4.74099	4.60007	5.26627	4.68338	4.77707	4.30275	5.38874	4.45209	3.51285	3.40467
Atp11a	7.34298e-10	7.87098	7.01488	12.0031	7.91334	7.28461	5.79941	5.91298	8.70281	6.0278	6.36986	7.40621	7.5482	8.72334	7.06721	7.91766	5.37771	6.6972	6.12822	6.40735	7.8756	9.71206	8.36081	8.47117	9.45193	7.54706	8.39829	8.85136	6.23648	8.23584	7.15912	6.53937	11.8291	9.52948	9.62459	7.71853	6.52145	7.10469	8.19637	12.8729	12.6198	17.9467	11.6577	13.968	16.3914	12.1495	16.6953	8.17497	7.84492
Nlrx1	7.3733e-10	7.1369	4.52317	4.97027	5.52135	4.12336	4.33575	3.94199	5.44756	4.06152	4.88704	5.68081	5.79594	5.39169	4.20147	5.87916	6.31491	5.0379	4.79851	5.10913	8.28357	8.74472	7.10862	7.17676	5.63824	7.24816	6.70847	6.53078	5.44298	7.75453	5.42358	6.443	6.83765	6.11554	6.59799	7.39641	6.21519	7.16669	7.92119	8.49296	7.91559	8.78802	7.85881	7.3891	8.70795	8.56248	10.164	6.60286	6.44049
Ep300	7.44211e-10	46.1859	48.4852	52.109	47.0304	52.3362	50.1511	47.9302	52.6985	52.0368	48.9957	46.4068	46.2552	45.4733	45.4876	50.0172	46.2796	48.9196	44.4874	52.7246	51.2269	52.0814	44.2314	54.1637	51.2105	51.8132	53.4645	55.4619	56.6863	51.679	53.6934	50.4702	55.4021	55.8597	55.4473	57.1022	50.9285	56.9739	54.1314	56.3267	49.2815	59.4118	54.5187	52.0589	57.9408	57.0942	59.4428	53.2566	50.6018
Thoc1	7.54848e-10	5.44443	6.95139	6.47424	6.49253	6.99445	6.58647	6.98137	6.65998	8.02633	6.78756	7.52015	6.73947	7.73148	6.87293	7.11999	6.40417	6.77717	8.44075	6.65862	6.65169	7.15829	7.41685	7.07609	7.36675	7.66661	7.26751	6.92859	8.13347	7.11277	7.06614	6.82848	6.25645	6.8951	6.90065	5.86013	7.74647	8.25781	7.6067	7.58244	6.83935	6.68369	6.94533	7.17957	6.2346	6.49625	7.46092	7.7196	7.16398
Galnt12	7.55334e-10	3.60923	3.12654	2.95065	2.57184	2.55038	3.67296	3.03938	2.757	3.19119	2.92387	3.32059	3.14508	2.51782	2.86574	3.13161	2.96778	2.73886	3.35318	2.80584	3.17507	2.22487	2.94748	2.70387	3.1415	2.57048	2.64273	2.80127	2.83927	2.88789	2.91323	2.86356	2.56412	2.79567	2.88536	3.14688	2.81035	2.69061	2.79109	2.2606	1.82267	2.18065	2.58094	2.51425	2.16601	2.08277	2.61744	2.59127	2.66699
Slc31a1	7.64984e-10	3.62962	3.17415	2.46365	3.45309	3.97065	2.91351	3.53674	3.13899	2.96555	2.50617	2.96248	2.9429	2.41609	2.84146	2.9839	3.32481	2.89879	3.52662	2.26142	3.68947	4.60452	4.35379	3.85445	4.30756	4.19945	4.47231	4.25992	3.76917	3.33356	3.37811	3.97869	4.52995	4.26071	3.81352	4.0513	3.85522	3.50895	3.97042	4.78809	5.03404	5.32078	4.72688	5.32182	5.35649	5.33915	5.54065	5.00907	4.92258
Gm5150	7.65917e-10	2.36537	3.0948	4.9273	2.82362	4.00119	2.92732	3.72094	3.57081	2.55725	2.06759	2.75088	2.13416	3.07733	2.98717	3.30887	2.18679	2.57892	3.55552	2.47081	4.736	6.07487	6.49215	4.31469	5.96748	4.94669	6.39083	4.37595	4.66187	4.15357	3.62605	4.96992	6.95731	6.63973	5.50841	4.67076	4.68391	3.40976	4.44216	6.68762	8.41899	8.31918	6.51034	8.35289	7.99082	6.14912	7.22853	6.57034	4.97932
Slc25a24	7.75662e-10	4.91427	4.45968	4.76974	4.01062	4.047	4.21147	3.4999	5.11539	3.73917	4.15607	4.00424	3.97628	4.52698	3.42432	4.72696	3.97192	3.15868	3.84459	4.0203	5.26814	5.5912	5.74084	4.86121	4.21153	5.46975	5.27275	5.42021	4.14113	4.40314	4.38535	5.16266	4.85473	4.7177	4.19688	4.19997	4.28758	4.66207	4.57974	6.43644	6.11028	7.33788	5.59686	5.71293	6.2346	5.83505	6.55583	4.82475	5.6177
Anks1	7.78091e-10	7.25925	7.52274	8.36495	6.24075	8.13982	7.60827	7.34978	8.6862	7.69324	6.93375	6.82023	6.06552	7.24826	7.11579	7.97675	6.49342	7.69679	7.83371	7.64276	9.11725	10.0023	9.1314	9.6649	9.64399	9.81865	10.8504	10.1277	9.34853	8.66368	8.29032	9.82971	11.7095	10.9811	10.8756	9.83709	10.2145	10.5393	8.96293	10.0785	9.66882	12.0263	9.54076	10.1687	10.5813	11.1577	10.9712	9.44351	8.52585
Atf3	7.78213e-10	2.42655	2.74564	1.61856	1.70856	1.84788	1.64317	1.19733	1.87675	0.924049	0.793622	1.20453	0.786271	1.62768	0.752865	1.56581	2.03059	1.13952	1.25744	0.90038	2.85579	3.83065	2.46586	2.56005	2.09891	3.12344	2.96037	2.12167	1.94658	1.87178	2.21592	2.67082	2.44446	2.66127	1.55365	2.34158	2.0357	2.28144	1.769	3.31241	3.73213	3.48904	2.85643	3.04503	3.16121	3.05803	3.38799	2.73222	2.85141
Reep3	7.83869e-10	12.0104	10.4588	11.5448	9.78376	10.8429	9.66568	9.13657	11.4266	10.2935	9.23108	10.1408	9.32293	9.13026	8.50009	10.0153	8.92567	9.93585	10.5365	10.658	12.3633	11.9563	12.599	11.9661	12.2642	10.2072	13.0739	10.8902	10.4272	11.1237	9.91739	11.3716	12.6497	12.7956	10.7949	11.6212	11.5476	11.5312	10.4961	14.584	12.4289	15.6134	13.0352	14.5407	13.64	14.3149	13.8822	13.4659	12.8242
Ifi30	7.84252e-10	14.1515	15.6486	15.4551	15.7188	19.2118	17.1221	17.4995	17.4887	18.9	14.2017	12.8266	13.9507	14.5728	15.033	21.0941	16.3117	16.6331	15.2772	14.9505	17.6492	24.6477	24.3697	21.5303	23.5407	22.955	28.8794	22.4268	23.0738	20.8927	19.153	24.8083	29.2139	26.7336	23.5268	23.775	20.8794	20.3222	21.0904	24.9294	28.1559	31.1397	28.5063	29.3888	26.2263	27.8529	29.0731	28.2329	22.4992
Rpl5	8.00633e-10	138.558	140.742	141.674	143.501	143.218	156.363	148.635	142.949	167.307	162.4	161.13	141.102	139.446	138.721	130.848	150.844	159.813	162.759	150.971	143.747	146.822	165.29	145.779	146.841	154.274	150.064	148.501	158.045	150.242	171.354	167.807	134.702	160.281	132.767	154.048	169.377	166.905	164.694	154.742	167.39	147.597	161.642	162.756	146.425	142.686	149.108	168.064	169.481
Mier3	8.01118e-10	6.87181	7.66558	7.63445	7.06805	7.57477	6.89025	5.8393	6.34442	7.02707	7.35145	6.95045	6.62714	7.24826	5.82863	6.94273	6.73888	7.39691	6.73526	6.49111	6.90002	7.85477	7.41685	7.20553	6.59852	6.82971	6.87364	6.92859	7.46394	6.50667	7.45354	6.81471	7.29919	7.36553	6.79976	7.03712	6.43137	6.88151	6.60427	8.00631	7.18652	9.18053	7.26432	6.88625	8.57623	7.43845	7.71777	7.57866	7.56119
Ly6i	8.01136e-10	0.367041	1.28553	0.472677	1.43879	1.26755	0.607557	0.681559	0.597903	0.88107	0.334157	0.520876	0.584087	0.50865	0.510005	0.738588	0.490912	0.779674	0.838294	0.502538	2.44782	4.10151	2.21542	1.7834	3.23753	2.82454	3.63375	3.76266	1.64901	1.33699	1.8905	2.36794	4.39319	4.15319	2.03791	2.62653	3.06256	1.4631	2.41763	6.37365	6.02349	6.86904	4.32089	4.95866	6.84928	6.03341	5.18595	4.52117	2.9649
Nsd3	8.07159e-10	41.6795	45.5332	49.2014	42.5702	44.9141	45.7739	45.4987	45.8725	48.6307	45.32	45.772	46.5472	46.3634	46.9933	45.2311	39.4738	42.4223	42.9553	45.8566	42.9256	45.6002	39.685	47.7348	47.9867	47.6137	48.3315	46.8757	49.7431	42.4627	46.1159	41.6179	46.5644	49.099	48.6879	49.0368	43.5964	45.4056	44.1464	53.7678	46.0528	57.0785	47.3848	52.1706	55.2333	54.4164	55.6511	49.5594	45.6934
Tfe3	8.079e-10	6.4436	6.90378	6.8753	6.72634	6.65847	6.2965	6.59454	6.9091	6.39313	5.93128	6.51096	6.7844	6.99393	6.89721	7.7404	6.96202	6.61724	6.33056	6.30266	7.60953	8.76407	9.09287	8.62937	8.45049	8.35407	9.74507	7.92313	8.05908	8.23584	7.77896	8.35663	9.86331	9.22035	8.4543	8.23888	7.26007	7.91064	7.62636	10.2355	9.25221	11.2521	10.1642	9.69382	9.98121	9.15756	9.25888	9.15077	8.79539
Fam241a	8.18437e-10	2.97711	2.53932	3.09388	2.6078	2.84054	2.51308	2.54203	2.84004	3.073	2.92387	2.76716	2.98783	3.50968	4.34719	3.01344	3.07936	2.61891	3.02075	2.72208	3.08638	3.59849	3.83364	3.09219	3.45702	2.57048	2.68085	3.19909	3.12444	3.24442	2.92873	3.27657	4.15387	4.03222	2.86518	2.89909	2.95447	3.36016	3.32179	3.54789	3.68005	4.00149	3.37842	3.21265	3.70271	3.55393	3.85277	3.71885	3.20606
Adam10	8.18572e-10	32.2384	29.2339	28.7187	28.2542	32.2386	27.3677	29.8965	30.1609	30.8159	28.8628	28.4366	28.5529	29.8577	29.9689	32.7638	31.3737	27.6285	29.0079	29.0425	26.6955	29.6779	29.1858	29.685	28.8497	27.8569	30.0102	28.7089	30.9964	28.8789	28.3111	30.9897	30.1199	31.3035	29.3984	30.8741	30.5175	30.1671	29.1492	29.8431	31.888	30.9107	32.6532	32.0706	31.8316	33.6548	30.7488	30.7158	29.7766
Furin	8.19624e-10	21.0844	17.1246	23.4476	15.9166	17.9137	15.1751	15.3443	23.0691	16.4502	16.0604	14.6659	16.1972	14.7763	16.1259	15.274	16.6464	16.0533	18.9628	16.8141	21.1612	22.3455	21.3066	22.1056	24.7342	20.6685	22.946	21.1007	19.7509	21.4453	19.7883	20.4854	25.1284	24.61	23.4662	24.1715	20.1408	21.6613	21.8766	25.5417	25.986	30.649	24.5334	26.1901	27.6898	24.7783	27.2629	20.5459	23.6908
Slc37a3	8.20023e-10	5.11818	4.30098	3.93897	4.748	4.71896	4.2529	4.69723	4.28497	4.97482	3.94723	4.76927	4.17847	4.09463	4.25004	4.19518	4.41821	4.3182	4.39382	3.91561	4.93112	5.95879	5.06658	5.42212	4.56821	5.94798	4.70101	4.9561	4.77345	4.99142	5.19114	5.72711	5.11115	5.20157	4.76185	5.67429	4.53979	4.74886	4.71733	6.53063	5.53744	6.32388	5.84336	5.75483	6.14679	6.03341	6.09105	5.32349	5.23467
Rasa4	8.2051e-10	2.65085	5.52302	4.12518	4.37032	5.20766	4.62572	4.32882	3.30508	4.27641	2.86122	3.10898	3.19001	3.15363	3.23003	4.07701	3.23555	3.55851	4.01803	4.60659	8.40774	11.4339	8.45714	9.20466	8.35447	10.1773	13.0485	10.5752	7.72431	6.2571	7.2521	8.24649	11.4018	10.9273	6.90065	9.27958	9.22371	7.36508	6.64358	16.2324	14.3036	18.7536	12.0057	11.7052	15.0596	15.6042	13.552	12.4143	8.38399
Ifih1	8.20639e-10	4.03745	7.34816	5.14215	7.08604	5.26874	5.97891	5.28669	5.86277	5.98483	4.13519	3.58103	4.87488	4.78131	4.83291	6.70638	4.97606	4.57809	3.93131	4.60659	9.7026	17.1799	10.5377	9.9094	11.249	13.0915	15.3736	14.3545	11.6919	7.02364	8.18185	8.5769	14.7351	14.3009	11.4002	9.76276	11.926	6.94351	9.80812	28.9954	26.8713	33.8873	21.706	19.653	29.7387	27.0098	28.0702	24.2864	10.9375
Bicdl1	8.4421e-10	7.85059	6.60224	6.50289	6.25873	5.17711	6.35173	5.67352	5.94581	6.95185	7.74826	6.00636	7.30109	5.54428	7.52865	7.26771	6.73888	7.31694	6.66299	6.30266	6.88228	5.08819	5.91422	6.54394	5.65195	5.97787	4.9043	5.37049	5.96372	6.36406	7.00416	6.41547	5.12824	6.8951	6.25497	6.52915	6.4674	7.67505	6.48633	5.14915	3.95779	5.13543	5.30687	4.98659	4.80035	4.34736	4.97802	5.07412	6.1284
Zfp146	8.53571e-10	8.56428	10.2049	9.91189	9.76578	8.94923	9.73472	8.93395	8.81907	11.2605	10.8601	11.6546	9.88455	10.2493	8.50009	9.04032	9.68435	10.1957	10.8834	9.75761	10.4299	10.1957	8.99654	10.2833	9.76745	10.4164	10.0373	9.68014	10.7992	10.5889	10.2893	9.25149	8.54707	9.7311	10.0281	9.7132	11.0432	10.8244	9.88674	10.2826	10.9707	10.2272	10.7297	10.0011	9.08846	8.71125	9.84597	10.3542	10.6821
Mef2a	8.5948e-10	18.821	19.8543	19.523	18.3625	20.7543	19.4694	20.2994	19.5647	19.5662	17.6685	18.8492	18.8031	18.9726	17.9473	19.4987	19.3018	18.8721	21.1597	18.6567	22.5625	26.1955	25.1402	24.1191	24.9811	22.9998	27.2786	23.5539	23.4209	20.8927	22.2522	24.7257	29.2822	27.3653	22.4372	23.4901	24.2483	22.6284	22.1911	30.8007	31.0201	30.7253	28.1293	27.1958	27.5435	29.2744	28.3026	26.3464	24.1022
Gm38525	8.637e-10	7.01455	9.79226	12.5044	9.04639	10.736	9.44475	8.25239	7.63987	9.46613	7.12171	7.89453	7.90764	7.47715	9.32581	9.86754	7.27442	7.49687	7.54465	8.22905	11.7957	14.2972	10.6726	11.3332	14.3905	14.3319	16.0343	14.0892	13.3781	9.76892	10.5682	9.78841	14.1539	14.1531	16.3033	11.9309	10.3226	9.51012	11.8326	19.9373	18.1399	23.4856	16.1236	19.0524	24.8213	22.8112	21.5021	19.7761	12.4412
Sorl1	8.70912e-10	105.545	107.191	153.405	101.614	111.835	106.612	104.776	120.361	108.662	97.5529	107.04	94.3525	103.587	113.221	119.297	100.481	102.317	110.062	102.56	120.085	137.633	109.692	124.45	141.326	126.178	142.618	116.427	132.814	113.002	120.388	124.62	149.351	143.399	141.383	128.39	116.233	126.421	128.429	136.688	132.1	149.723	134.31	137.11	148.474	144.504	154.123	130.68	119.873
Trim30c	8.7182e-10	1.91677	3.69789	2.04827	3.18332	2.24494	2.96874	2.17362	1.76049	3.11598	1.14866	1.49752	1.70733	1.93287	2.21002	2.86572	1.71819	1.81924	1.5176	1.86358	3.10412	4.83668	2.83189	3.27916	4.01947	5.15591	5.50145	5.20473	4.16592	2.33527	2.69629	3.16643	4.41029	5.60479	4.90309	3.87785	4.10743	2.72781	3.16454	8.27318	7.20388	9.0824	7.10482	7.13767	9.38117	9.93446	9.54019	9.0315	3.12094
Gbp9	8.72849e-10	26.5493	41.1053	33.5457	40.0703	35.0486	36.481	33.4148	31.4896	38.5522	29.1761	30.5364	34.888	29.6797	33.7089	32.1729	31.9316	33.1861	30.67	32.3927	37.2849	45.0779	36.6026	40.3711	43.1304	47.27	45.6379	52.8927	45.4036	34.0308	40.3824	35.0923	40.2567	42.3383	43.119	43.4121	43.2181	34.4819	39.6846	60.7066	51.3472	59.2264	50.1978	48.6088	67.2049	58.648	61.6321	60.7377	39.2246
Sgk3	8.81275e-10	8.78858	10.808	11.2869	11.0607	11.7134	10.5494	10.4444	10.5297	11.4754	9.29373	9.13162	10.2215	10.2747	11.0501	10.872	10.0414	10.7755	10.3486	10.1973	13.6404	18.2053	17.7812	13.807	13.7869	15.2585	16.4027	14.139	13.9112	12.532	13.0476	15.5018	15.7437	16.6262	13.7408	14.6813	15.2047	13.1555	13.3854	19.4977	20.7958	21.1632	17.7331	16.9013	18.0306	19.2738	19.3005	18.269	16.314
Npc2	8.89608e-10	29.2409	35.1696	33.1303	37.6963	38.6222	34.465	32.9543	35.459	35.1353	29.0925	30.6503	29.4964	31.7397	30.3574	36.3681	31.5076	31.4069	34.5724	32.6649	45.3557	57.4211	57.2542	45.7644	47.6849	50.3635	60.5922	50.7876	43.333	44.0493	41.1572	55.4126	60.7867	60.779	45.2376	51.2793	50.0638	47.4638	48.4313	61.6172	63.4636	76.4208	58.3756	60.6632	61.3654	67.756	62.3537	58.1681	49.7081
Rab32	8.93114e-10	3.56845	3.38047	5.45727	3.99264	5.37564	3.01017	3.83147	3.5542	3.15896	2.6106	3.04387	3.25741	2.95017	2.89003	4.10655	2.96778	3.21866	4.13366	3.22462	5.44552	7.31306	7.68655	5.79606	6.35159	4.99152	7.07693	5.48652	4.62467	5.00925	4.47832	5.93362	7.53851	7.70154	5.79089	5.99642	5.17032	5.41841	5.307	8.58716	8.14125	9.91105	8.2358	8.88368	7.71276	8.66166	8.7941	6.85223	6.21351
Cfh	8.99188e-10	1.8352	1.52359	1.77612	1.88841	4.18445	2.14026	3.14991	2.02623	2.2564	2.06759	1.7254	1.90952	2.61955	1.91859	2.92481	2.40993	1.69929	2.3848	1.94733	4.00875	5.24296	5.08584	4.57357	5.59708	4.45351	8.83028	4.12732	4.19072	5.47273	3.87398	4.99746	8.39322	8.58863	5.99267	5.69907	4.48575	3.34776	4.22594	6.56203	10.3458	8.55905	8.68529	11.5097	7.25906	11.2403	9.56466	8.14245	6.51142
Skap1	8.99301e-10	10.7665	11.7444	12.9342	12.3556	10.3237	12.5516	10.8681	12.4065	13.6996	13.5542	13.087	11.5694	10.9614	11.633	9.77891	11.1125	12.8346	13.0803	10.5742	10.5895	9.18969	11.3083	10.7867	11.1804	11.2085	10.5963	10.8736	11.1215	11.8724	13.7139	12.2527	8.52997	12.3789	10.694	12.3645	12.6826	12.3619	12.383	10.0314	9.79033	10.26	10.8457	11.1605	9.6007	8.41371	11.1547	10.6253	12.0866
Lcp2	8.9975e-10	20.9825	23.457	27.5298	23.8479	25.8703	24.5922	22.5835	30.2771	25.5618	22.0335	23.8138	26.5535	24.0846	21.8331	26.7664	20.8191	24.4298	25.5102	23.4308	27.6533	32.0382	32.1525	32.5903	32.3341	29.2766	35.8039	31.1621	33.3026	25.171	28.2956	30.1086	35.7096	35.1744	26.17	30.4281	28.5719	27.96	28.4416	38.3047	34.3182	41.0943	35.3211	36.8198	39.3102	37.5724	38.2586	32.4288	31.1527
Igtp	9.13229e-10	23.042	27.3612	20.5113	26.8694	23.6101	25.4069	23.0625	23.4677	24.7344	23.5163	25.409	25.0708	21.6939	22.4159	28.0368	25.1034	22.5306	21.6367	19.8502	28.7176	35.7914	18.86	26.9668	26.6959	32.9829	28.7397	28.4934	25.4295	26.8111	26.56	26.956	29.2993	30.3089	27.0578	27.3308	27.7612	23.9551	31.1737	40.9421	45.1848	42.9479	38.2211	40.3257	46.4375	42.2339	42.9676	36.1802	28.7552
Dusp3	9.14338e-10	13.6621	8.9035	9.25301	10.719	9.05613	8.92004	8.38133	9.13463	7.40313	9.56523	9.96176	10.3114	8.90137	7.14007	10.163	11.5811	7.8967	8.81654	8.92004	11.2813	12.943	11.8862	9.72243	7.7783	10.1175	9.00815	9.28233	7.56313	10.9811	8.78619	12.0049	11.0428	10.094	8.75696	9.93621	10.3226	9.24974	9.39536	12.4019	12.5157	11.6774	11.9912	10.9649	11.1228	10.5957	11.3259	8.54361	11.207
Tnfaip2	9.17588e-10	21.8797	13.4901	23.6911	13.7045	17.8832	14.8437	12.2312	15.1137	11.8515	11.5284	10.7594	10.3114	12.5128	14.4259	16.4262	12.6744	11.2553	16.4479	10.6789	25.6667	32.6379	24.6008	22.1056	29.6179	27.005	30.5693	19.6586	23.6689	19.8944	17.7118	22.5643	37.1114	30.6583	26.5534	25.3237	18.5735	22.2936	23.0167	37.6924	36.8526	44.2999	29.4198	36.736	43.73	34.7623	37.9039	30.0761	27.975
Hsf2	9.26645e-10	1.34582	1.71404	1.27479	1.43879	1.78679	1.27035	1.5289	1.42832	1.65469	1.67078	1.38358	1.34789	1.62768	1.79716	1.56581	1.58431	1.03957	1.47424	1.54949	1.43677	1.85729	2.09984	1.98476	1.83826	2.16698	1.72794	2.02222	1.88458	1.56873	1.44112	1.74842	2.0513	1.86826	1.5133	1.80884	1.58532	1.89707	1.55279	1.93093	1.47549	1.94078	2.21845	1.69013	2.20992	2.11583	1.94473	1.90822	1.91512
Cyb5d1	9.33239e-10	4.8327	4.52317	4.81271	4.81994	5.02439	5.52324	4.67881	5.36452	5.66248	5.34651	5.58314	4.6727	4.50155	4.95434	5.4951	4.37358	5.05789	5.72352	3.97842	4.68279	4.1402	4.52717	4.68863	4.23897	5.20074	4.35796	4.49198	5.33139	4.7775	5.40808	4.3504	4.54704	4.3548	4.60043	4.59643	4.26957	4.53808	4.02939	5.41603	4.23553	4.64478	5.00238	5.12627	4.41983	4.74408	5.02695	5.57286	4.58211
Gm11478	9.39394e-10	4.50644	4.42794	4.23977	4.53219	4.73423	5.67513	6.22613	5.09878	5.28642	5.65978	5.6157	5.32418	4.52698	4.95434	4.99286	4.35126	6.49729	5.70907	5.00444	4.80696	4.73995	5.25922	4.80368	4.97976	5.02141	4.82806	4.55828	5.72814	5.20534	5.73349	5.63074	4.11969	4.85211	4.62061	4.64598	5.76482	6.06317	4.44216	4.37992	4.6695	3.99059	4.82838	4.44184	3.57099	4.00023	4.17078	4.35854	4.66723
Mknk1	9.42456e-10	10.6238	12.3951	14.0657	12.3196	15.1954	11.516	11.4944	13.7518	11.744	10.8601	11.443	11.9738	12.2076	11.9487	14.3877	10.3091	11.4752	12.4732	10.4067	13.8355	15.2259	13.9283	15.4753	14.5552	14.1526	14.8145	15.1004	13.6508	12.532	12.6292	13.6983	17.0599	15.5106	14.3259	15.0034	14.1959	13.3043	13.1692	15.2277	15.5534	16.9109	14.7026	15.2391	15.8938	15.472	17.6738	14.5935	14.6968
Hip1r	9.49222e-10	35.0728	39.5023	36.2385	36.2935	37.4615	39.2427	36.6937	38.1661	42.4633	34.8358	36.8195	37.0446	33.0877	39.1247	39.5292	35.6357	36.6047	37.3619	37.7531	33.56	30.2776	26.8163	37.9261	38.6034	36.8685	37.3031	39.9471	40.469	34.5656	36.8338	35.464	28.9746	33.3062	42.1908	37.5148	34.8051	37.5817	31.8813	26.6877	24.4064	27.9232	30.9277	29.2351	29.8851	30.5307	30.3819	36.9067	32.4862
Pea15a	9.63968e-10	7.56511	7.01488	5.87265	7.13999	6.24613	7.34592	6.29981	6.80945	6.42536	6.66225	7.73176	7.50327	7.85864	6.26578	6.88364	7.58682	7.23698	7.16886	7.05647	7.39668	6.59723	7.18568	6.31382	6.54365	6.30665	5.97155	6.63023	5.80253	7.84366	7.6085	7.59944	6.46158	6.62629	6.13391	7.47074	7.04388	7.21629	7.03669	6.23236	6.68312	5.88775	6.30734	6.7745	5.9858	5.78546	6.66591	5.70297	7.17817
Vill	9.68722e-10	2.0799	2.58693	3.29441	2.24811	3.32923	2.47165	2.7815	2.87326	2.28863	2.00494	2.16489	1.81966	2.54325	1.77287	3.1907	1.71819	2.07913	1.85003	1.61231	3.24603	4.39171	4.73908	3.63872	4.58192	4.13967	4.80265	3.01676	3.14924	3.42269	3.02171	3.82725	5.76072	4.6505	4.19688	3.64245	2.7563	2.93859	2.67316	4.52121	5.7631	6.48743	3.9729	5.55928	5.1955	5.4218	4.86795	4.41275	4.44025
Ifi35	1.00924e-09	7.05533	9.72878	7.89227	9.99958	8.53689	9.32048	9.11815	8.18795	9.64879	7.22614	7.21088	7.57067	7.17196	8.35437	9.89708	7.63145	8.11661	7.90598	7.70558	10.6782	14.0651	11.8862	11.7359	11.7292	12.9271	13.1882	13.5588	11.5803	9.80457	10.6302	10.5456	12.4616	12.5133	12.9942	11.4477	12.1241	10.5764	11.9309	15.8556	16.0742	19.6476	14.3691	14.5128	16.9037	16.2323	18.53	16.9137	11.1928
Cd177	1.02826e-09	2.58967	3.28525	6.28803	3.39914	4.70369	3.71438	4.84459	4.08567	3.24491	2.90299	2.523	3.70671	5.41712	4.22576	5.93825	3.03473	3.61849	4.56726	2.63832	9.09951	9.80879	12.3293	7.69452	8.5328	7.9954	10.7615	6.81256	6.50925	7.4693	5.05167	10.6007	12.0343	9.77142	7.30419	6.96278	6.64755	7.76185	5.64114	9.89014	9.4258	15.2973	9.70026	11.7611	11.2545	11.2734	9.88266	8.78213	10.0721
Ttc3	1.02971e-09	12.4386	13.0299	13.6217	12.3556	12.0188	14.4571	11.8444	13.1373	14.8385	14.0555	13.9497	12.2658	12.7671	11.6573	11.7583	13.4778	13.3944	13.2537	14.5527	11.7425	10.1764	9.95977	11.8942	11.496	11.5373	10.6853	11.4703	12.8697	13.0133	14.1633	11.8259	9.624	10.9676	11.9652	12.5256	13.3852	13.6886	12.7368	10.1727	9.06127	9.13692	10.9762	9.49827	9.65924	9.58733	10.5187	10.4735	11.5049
LOC102634078	1.03066e-09	1.1419	1.20618	1.66153	1.74453	1.57299	1.51889	1.27102	1.27885	1.61171	1.27397	1.48124	1.81966	1.29706	1.7243	1.29992	1.11571	1.59933	1.61877	1.27728	1.4545	1.39296	1.59896	1.95599	1.63248	1.4048	1.35948	1.44208	1.88458	1.4796	1.54959	1.51438	1.48719	1.33063	1.67472	1.59822	1.09892	1.52509	1.35623	1.03611	1.16304	1.28658	1.30497	1.24316	1.08301	1.02485	1.13748	1.48537	1.50373
Gm6545	1.03453e-09	3.73158	9.03046	5.21377	7.78745	4.85641	6.95929	4.80775	5.04896	6.85515	4.2605	4.47628	5.61622	4.19636	5.17291	5.17012	4.52978	5.29779	3.80123	3.78997	8.6738	12.2852	7.16641	7.66576	8.03894	13.0915	11.8542	13.6749	10.8364	6.56015	8.84818	6.4017	9.16246	11.465	9.38246	8.92029	11.6557	6.21196	8.58948	22.2136	17.8622	23.1367	15.3986	13.563	22.6846	20.2656	22.2727	20.3832	7.73143
Arhgef10l	1.0358e-09	4.64918	4.85645	4.25409	4.98181	6.07814	3.88008	4.9367	4.41784	4.05077	2.27644	3.93913	3.05522	3.28079	4.22576	5.37692	4.61903	4.0583	4.97195	3.6434	11.0152	13.6781	10.3451	11.3476	10.5768	11.4028	13.1374	12.2162	8.14587	8.44976	7.90292	11.4267	15.248	13.8574	9.3421	11.2619	10.9351	9.94409	7.9605	18.4145	18.192	18.1103	13.4702	14.7642	16.3183	16.5629	14.7017	12.501	12.9803
Adprhl2	1.05263e-09	3.58884	2.76151	3.42333	3.16534	3.69576	3.64534	3.18675	3.25525	3.36311	3.13272	3.32059	2.92043	2.49238	3.49718	2.74755	2.92316	2.93877	3.97467	3.58058	4.04423	3.71457	2.83189	3.63872	4.25268	3.66144	3.90057	3.38142	3.60799	4.59924	4.16841	3.99246	3.58977	3.48115	4.41883	4.11324	3.65706	3.89332	3.34144	3.34381	2.81212	3.0202	2.92893	3.64566	3.3661	3.57046	3.36353	3.37191	3.20606
Gm8995	1.05283e-09	139.027	189.402	169.347	174.435	169.44	164.896	158.822	160.753	175.365	164.029	168.569	162.309	152.9	164.222	186.538	143.614	158.774	155.229	160.728	168.102	190.101	144.234	167.813	168.543	175.54	173.543	184.586	184.33	155.714	167.015	139.598	180.822	171.49	168.521	166.215	163.306	151.53	162.65	234.522	203.288	249.663	205.808	196.949	249.121	236.08	253.268	218.447	172.574
Heatr5a	1.06285e-09	9.72657	9.72878	11.6021	11.3844	12.6755	10.1766	10.6839	14.25	10.3364	9.39816	8.83862	11.6593	10.936	10.0544	11.0493	9.32732	10.1358	10.1752	10.8464	11.4764	12.9623	10.6533	12.829	11.7566	11.2832	13.328	12.6472	10.4768	9.69761	9.63847	10.8622	13.8292	11.8682	11.2791	12.6866	10.827	12.0271	10.8302	13.5008	11.6824	14.2069	12.1942	12.4176	12.3228	13.5876	13.3196	11.4601	11.7745
Elmo2	1.06477e-09	9.76736	14.6328	13.9082	13.9922	16.9669	12.9934	13.4101	13.8348	12.2383	10.9019	11.5407	11.9962	12.5382	10.783	15.1854	12.8976	11.6551	13.5572	12.4797	20.7355	26.8533	23.2908	20.5523	23.2663	21.4755	25.6396	23.4544	19.5898	18.9852	19.3389	22.9222	28.325	25.3358	20.2984	23.391	19.5463	19.3054	20.4418	23.5951	23.5558	27.9559	23.4024	23.2009	21.9382	25.456	23.9483	19.234	20.4422
Hp	1.06878e-09	14.6816	14.5217	37.0836	15.1433	22.6938	16.7078	19.01	18.6346	13.9252	14.6194	13.9823	14.1978	16.5311	20.0845	25.0825	13.2992	13.3744	22.1425	12.1237	36.2739	53.8419	53.1124	31.7849	40.6749	40.4552	51.1648	32.3555	32.1619	32.676	27.2109	38.2175	61.9833	57.8624	36.3999	36.982	32.9675	33.8	35.95	65.7145	78.1838	87.2914	56.2006	66.1108	75.7226	66.9956	70.4507	56.455	43.679
Smg9	1.08316e-09	6.36204	6.76094	6.54586	6.8882	6.59738	6.18603	6.72349	5.99564	6.69398	6.41163	5.99008	5.99812	5.84947	6.50864	6.58821	6.31491	6.77717	7.1544	5.98857	6.35015	6.94547	5.97201	7.27744	6.99635	6.51588	7.21669	6.69653	7.16638	6.72059	6.66325	7.15889	6.54705	6.70693	6.09355	6.61588	6.50343	7.0179	6.48633	6.21666	6.09292	6.26937	6.20585	6.34149	5.89799	5.81852	5.80973	6.4836	7.13561
Vav3	1.10178e-09	4.11901	4.1264	5.87265	5.05375	5.02439	4.73618	5.15774	4.91609	4.7062	3.55041	4.21584	4.94227	4.47612	4.39576	4.25427	4.35126	3.87838	4.62507	3.85279	5.44552	6.92613	6.60774	6.67338	6.55736	7.23322	7.64867	6.33187	7.24077	4.93794	5.81097	6.58067	7.93168	7.48649	5.56894	6.09553	6.88175	5.81519	5.99494	8.83833	8.19333	8.88614	7.78631	8.15734	8.03473	8.14923	8.86749	8.42434	6.75259
Havcr2	1.1224e-09	1.91677	2.11081	2.37771	2.21214	2.90163	1.89171	2.08152	1.79371	1.80512	1.69167	1.74168	1.7298	1.24619	1.60287	2.30439	2.14216	1.71928	1.85003	2.09391	3.33471	5.43643	3.14012	4.86121	3.82742	3.75111	4.72642	4.35938	3.37241	3.15529	3.00621	4.07506	5.09405	4.79834	3.55121	3.55573	3.89125	3.17417	3.1842	7.22137	7.96767	6.80362	5.90135	5.92245	5.72237	6.46319	5.34496	4.93317	4.76653
Egr3	1.12327e-09	4.09862	5.6976	4.51191	4.44226	4.96331	4.77761	4.18146	4.56732	4.71695	3.42511	4.89949	4.9872	4.01833	4.44433	5.14057	4.08349	3.65847	4.65398	3.74809	3.10412	3.98543	3.48688	4.07019	5.309	3.55683	3.95139	3.67978	4.82305	3.88618	4.27688	3.97869	2.906	3.22578	5.38735	4.59643	4.25155	3.62054	3.65593	1.99373	2.96835	2.28968	3.45091	3.17075	2.73678	2.5456	3.03329	3.91401	3.36211
Nf1	1.15041e-09	6.50477	6.58637	7.37662	6.02493	5.84907	6.87644	6.26297	5.89599	6.01706	5.95217	5.84358	6.82932	5.18823	5.56148	5.87916	6.15871	6.13744	5.96923	7.24492	6.0486	6.51985	5.23996	6.73091	6.20069	6.87455	6.96258	5.71858	5.92652	5.90057	6.26036	5.52061	6.42739	6.2365	5.93213	6.20703	5.96298	6.48474	5.70011	7.73943	6.80463	6.52014	7.14832	6.7745	7.2737	7.60375	7.60769	7.01487	7.29166
Hpcal1	1.15057e-09	10.0936	8.20518	9.81162	8.30901	9.86553	9.21001	7.9024	9.20106	8.26271	8.58365	8.10614	8.49173	8.31642	8.18437	7.32679	8.6579	8.71636	9.19233	8.96192	10.1283	12.3045	13.0614	10.4847	10.9609	11.5672	12.2607	10.1774	9.86927	11.2129	11.0641	12.5969	14.2907	14.3413	10.7545	12.4265	11.7278	11.06	11.2037	13.4694	13.2621	14.5994	13.9777	15.0436	14.7377	13.4388	14.1391	11.9264	11.3489
Pde7b	1.15083e-09	2.65085	1.65056	1.48965	1.70856	1.03848	0.814679	0.939446	1.31207	1.08522	0.877161	1.17197	1.34789	1.22076	1.14144	1.8317	1.24959	1.03957	1.15627	1.36104	2.05759	3.44372	2.56218	2.24364	2.08519	3.12344	2.76978	2.13825	1.66141	1.96091	1.68906	2.28534	2.906	2.67471	2.01773	1.94512	2.46806	2.04585	1.51348	4.5997	4.61743	5.62607	3.9294	3.7574	5.2394	5.81852	4.94133	4.03328	2.19885
Mefv	1.15098e-09	6.42321	3.7455	4.9273	2.55385	3.95537	2.85828	3.35253	2.9563	2.43906	2.54794	2.79971	2.67332	2.79757	3.01146	5.0224	3.54795	2.8788	2.50043	1.92639	5.72932	8.45452	8.38008	6.8172	7.99779	6.84466	10.1262	6.41475	7.12918	5.84709	4.61779	6.34663	9.41887	9.66389	6.55763	7.29729	5.89092	5.08364	6.03426	10.3297	13.1406	13.8144	10.2802	12.7249	14.401	12.2652	12.2188	10.2025	9.43376
Plbd1	1.18011e-09	14.804	16.8389	21.6572	16.1864	23.549	16.8597	18.6784	17.1731	16.7833	12.5309	15.6588	13.3666	17.9299	15.7859	20.385	13.0984	16.4131	20.0612	17.4632	27.7775	36.4299	36.776	29.4981	33.8569	30.3377	40.759	29.7532	29.7938	24.2797	26.2036	35.464	43.8977	40.8061	30.1248	30.4653	29.2024	27.526	27.164	39.3722	42.1644	45.9136	37.1336	42.854	36.6758	43.4405	37.1701	34.7382	35.6639
Stxbp6	1.18478e-09	1.34582	0.84115	0.888059	1.11506	1.35918	1.11846	1.45522	1.14598	1.01001	0.898046	0.895256	1.07831	1.14446	0.728579	1.56581	1.09339	0.799666	1.54651	1.08883	2.71389	3.01809	3.35203	2.66072	2.35955	2.45093	2.41403	2.40346	1.711	2.46006	1.54959	4.01999	2.95728	2.45966	2.11862	2.35396	2.12578	2.69061	2.00487	2.2606	2.34343	2.75852	2.05895	2.43044	1.66841	2.215	1.71234	2.28769	2.22722
Pold1	1.20457e-09	13.4989	12.5696	13.1633	11.0427	12.6755	12.303	12.0102	12.3234	12.8615	13.1156	12.5987	11.839	11.2412	12.1916	14.0036	12.7414	13.2944	13.3549	13.8407	13.6581	11.8402	12.4064	13.4187	12.6483	12.7777	12.9722	13.277	12.2994	14.4751	14.9381	13.8359	10.6496	11.6397	14.7698	14.83	12.7006	16.3916	12.7368	9.98434	8.99183	9.30047	10.3962	9.59605	9.68851	10.3808	10.5676	12.1757	13.5194
Gcnt2	1.20933e-09	9.29836	8.36389	16.8588	7.80543	10.8887	7.45638	8.73132	11.4266	7.29569	6.85021	8.65957	7.39095	7.60431	8.88866	9.83799	7.11822	7.93668	9.00443	7.49619	11.9376	18.4374	14.5447	13.2892	16.6952	14.4365	16.5298	11.7852	13.4649	11.3733	11.0641	11.3441	19.9489	19.4353	14.3259	14.8671	10.8991	10.5145	14.3486	24.3172	26.4721	27.0619	20.343	25.6872	28.4362	24.0675	26.6759	19.3641	16.7112
Arhgap31	1.21504e-09	10.3383	8.5226	11.3872	8.68669	7.94129	8.13298	6.92611	10.1145	7.91888	8.1033	8.18753	8.91856	9.30829	7.69865	9.33575	10.4207	7.77675	9.20678	8.8991	10.2879	11.1631	7.95626	10.7436	9.32847	11.0142	9.73236	9.34863	8.66661	10.3394	8.92566	9.47176	9.74366	9.65045	10.7343	9.06896	8.93546	9.77051	10.4371	11.0675	10.3285	12.2007	10.4397	9.86144	11.6789	10.3973	11.3871	9.62782	9.83097
Rnf149	1.21911e-09	12.6629	12.3951	16.558	11.5103	14.2638	10.4251	10.9049	12.3899	10.4439	8.85515	10.3361	10.1541	11.1903	11.6815	11.8174	9.9298	9.89587	11.8806	9.90418	16.106	19.0178	20.5745	16.4246	19.2331	16.4989	22.0312	16.3601	16.019	13.2986	12.5052	15.6945	23.6583	21.4111	17.3929	17.3822	14.7723	14.3582	14.3289	26.7976	28.6072	28.512	21.3435	27.964	27.6752	28.2496	27.214	24.8719	19.2222
Snord35b	1.22881e-09	0.815646	1.11095	1.38938	0.971183	1.19119	1.40843	0.976287	0.94668	1.35384	1.33663	1.28591	1.01092	0.864705	0.777151	0.827219	1.13802	1.4394	1.37307	1.08883	1.08201	0.928643	1.40631	1.3807	0.864255	1.15074	1.13078	1.14372	1.7482	1.26568	1.5186	1.26657	1.1624	1.12902	1.23082	1.56105	1.11693	1.26471	1.25796	0.863425	0.763785	1.06852	1.07297	1.07554	0.804937	0.644666	1.2231	0.964951	1.46117
Ifi203	1.22902e-09	64.1913	92.955	76.7312	84.6188	78.7104	84.3676	81.6029	78.8734	89.3963	78.5686	78.164	80.7837	75.5854	76.1608	89.6941	71.0483	75.2086	70.0987	76.302	83.8113	102.093	95.6677	92.248	90.3352	101.295	102.99	113.327	105.09	75.7626	89.9229	79.0507	92.3767	91.7062	94.2281	90.8135	88.2918	83.9296	86.2682	125.228	103.597	131.875	113.982	101.52	123.419	126.718	134.089	133.716	84.8187
Zfp106	1.24502e-09	38.4169	42.3908	45.2194	43.1277	44.9752	43.896	43.0672	44.5438	45.4073	41.7278	43.3467	40.1447	40.7174	43.7633	44.8175	41.1027	41.6026	41.7123	42.1085	38.9878	47.2447	35.5238	46.3973	47.0676	46.0296	49.2208	45.4337	48.9868	43.0332	44.3648	45.0459	46.2738	49.6501	47.679	48.343	46.3347	46.1991	45.5419	49.3408	47.3547	49.4462	52.1552	48.9301	50.6525	51.9369	51.1746	48.7246	43.906
Fam117b	1.25115e-09	13.5193	14.0774	15.1257	14.9814	16.7836	13.6148	13.797	13.6355	15.4832	12.4682	13.1847	13.5688	13.3775	14.4744	13.3832	13.3439	13.3544	15.1616	15.0552	15.698	15.8837	16.5097	15.2308	15.6663	15.3332	15.2465	14.5534	15.6346	15.1347	16.1778	17.5255	17.0258	16.3036	13.6399	16.1309	16.6819	16.6892	15.5869	15.3847	14.0779	15.9514	16.1961	15.0576	15.1035	15.8191	15.0075	16.2415	15.9736
Pqbp1	1.25838e-09	10.0936	11.0619	10.1124	10.1255	11.3469	12.6068	11.9733	11.6923	12.9904	12.8859	11.2965	10.7831	11.4446	10.8558	12.2901	12.0497	12.5548	11.6928	12.8775	9.48975	10.2344	12.0789	11.8222	11.4548	11.2982	12.1972	11.1056	12.4854	11.3733	12.3658	12.2803	10.2223	11.2633	10.4317	11.0884	11.7999	12.2627	11.9506	11.46	10.7451	10.369	11.4982	11.4957	9.99585	9.93446	11.3259	12.1974	10.824
Gm15708	1.2761e-09	1.01956	0.983987	1.10291	1.22297	1.0232	0.994184	0.957867	1.16259	1.33235	1.42017	1.33475	1.2805	0.991867	1.19001	0.915849	1.22728	1.05956	1.53205	1.15165	1.24165	1.14146	1.44484	1.06429	1.1935	1.04613	1.00373	1.16029	0.95469	0.891325	1.00724	1.005	0.940177	1.26343	0.988689	1.23893	1.22502	1.10352	1.19899	0.910521	1.18039	0.992195	0.971476	0.754274	1.00983	0.826494	1.23533	0.986635	0.879539
Cpt1a	1.28181e-09	15.4157	23.4411	25.0662	29.1355	32.9869	18.0058	28.0729	17.7378	22.9938	19.3393	19.6794	15.4783	16.3277	14.2073	18.3761	27.7365	25.1295	25.7703	17.0235	31.1299	33.4118	27.0089	32.3889	39.3579	35.9718	33.1612	33.5821	35.5839	30.7151	28.3421	38.3964	40.5986	38.5749	20.6212	33.5254	33.0756	23.4591	30.5054	33.6108	32.808	37.3436	33.5667	39.8788	34.8025	41.2421	33.8677	28.7642	33.2948
A530064D06Rik	1.28248e-09	1.34582	2.34887	4.56921	1.88841	2.61146	2.05741	2.19204	1.84353	2.13821	1.56636	1.48124	2.31388	2.39065	2.08859	2.24531	1.31654	1.39942	1.89339	1.23541	3.08638	6.05552	5.54819	3.86884	5.29528	5.29041	6.79741	4.82349	4.64947	3.10181	2.75828	4.00623	6.68381	7.21768	4.33813	3.48139	4.10743	2.72781	4.02939	9.52907	10.8492	13.2583	7.68481	9.59605	11.313	11.075	8.20701	8.86887	4.44025
Kif1b	1.29743e-09	15.0487	13.5378	16.3575	13.6685	12.9504	14.5538	12.747	14.1005	14.6343	16.1022	17.5145	13.8384	14.7	13.1873	13.9741	14.2811	13.9142	14.8002	13.2544	15.6625	15.6128	12.888	15.6192	15.3645	15.4528	14.624	15.0009	15.2131	17.5056	17.4484	14.8134	15.1112	16.1558	14.911	16.1556	14.6282	14.9905	15.9407	17.7395	14.0085	16.7474	15.8626	16.2448	15.6597	15.0587	17.6738	13.5852	15.8175
H2bc21	1.3095e-09	1.8352	2.58693	2.20582	1.7805	3.16125	2.5545	2.91044	2.45805	2.40682	2.46441	2.19745	2.74072	3.07733	3.08432	3.01344	2.27605	2.43898	2.83286	2.13578	2.07533	2.14749	2.04204	1.7834	2.59277	1.83819	2.23616	2.22113	2.12016	2.13918	2.63431	2.53315	2.23933	2.29837	2.17915	1.68494	1.8015	2.50462	2.10314	1.88384	1.78795	1.77723	1.73996	1.87172	1.93185	2.01665	1.85911	2.25517	1.9435
Actb	1.31845e-09	470.057	467.013	551.227	496.67	557.173	497.589	485.104	552.13	489.853	407.274	436.56	469.876	436.472	458.907	539.967	460.14	458.209	508.006	448.64	480.021	527.991	560.964	485.014	507.427	491.665	541.188	513.628	477.085	477.643	487.874	513.485	529.405	521.514	515.813	538.897	460.879	515.729	496.362	546.47	540.951	627.776	505.965	520.421	586.945	546.114	574.564	567.066	511.054
Tm9sf4	1.3247e-09	8.09528	9.26852	9.59677	9.42407	9.71281	10.0661	9.68919	9.48341	10.0034	7.66472	8.18753	8.58159	8.77421	8.79152	8.47899	9.52815	8.65638	8.88881	8.58502	10.625	13.059	11.8862	12.1674	11.2765	12.0305	12.7181	12.6306	11.6423	10.3037	10.4752	12.1288	14.342	13.1585	10.9966	13.0831	11.4215	11.6552	11.4199	13.6892	12.3247	13.9998	12.5277	12.7668	13.8449	13.5049	12.5613	12.295	11.2354
Psme2	1.38614e-09	14.7836	14.2043	13.1347	14.7476	15.791	14.8437	14.2206	13.4362	14.9352	12.51	11.8825	12.8724	13.6318	15.543	14.1809	14.2364	13.1345	14.6701	13.6523	15.3255	18.7276	17.3574	14.5261	16.6541	17.7543	17.0253	16.8242	14.4443	14.903	14.4267	16.08	17.5557	18.6961	15.7988	16.2795	17.5106	15.3377	16.4517	17.4412	16.7165	19.4623	17.0081	17.5299	18.2794	20.5301	18.1753	19.0605	16.7822
Carmil2	1.38671e-09	25.5297	31.3289	29.9075	27.4269	29.3064	28.859	29.4728	30.5263	31.9656	28.5495	28.7296	31.5182	27.7468	31.2317	28.7458	28.696	31.067	32.072	31.6389	27.5469	23.4869	23.6954	31.0945	28.1637	28.5443	27.736	30.3002	28.5415	27.738	27.0559	27.7407	22.4617	23.7901	32.203	30.8493	26.4461	31.4938	26.9281	19.4663	16.595	18.4919	22.1265	19.22	20.6356	19.4887	22.1137	23.3973	23.1801
Man1c1	1.38753e-09	1.32542	2.88848	2.75012	2.76967	3.19179	2.47165	2.52361	2.47465	2.24565	1.67078	2.21372	1.81966	2.0346	1.77287	2.39303	2.07522	2.35901	2.45707	2.36611	3.21055	4.89472	3.52541	3.91198	3.41587	3.73617	4.58666	3.21566	2.96326	3.10181	3.00621	3.45554	4.85473	4.31448	3.0266	3.97696	4.0714	2.93859	3.57731	4.22293	4.11402	4.80833	5.10387	4.42787	4.02468	4.99203	4.10962	2.88401	3.7735
Isoc1	1.41001e-09	5.22013	6.60224	5.55753	6.56447	6.9639	6.18603	6.17087	6.7098	6.19972	5.95217	6.00636	5.4365	6.66331	5.80434	6.58821	5.62317	6.81715	6.56182	5.50697	7.96429	9.09296	8.05258	7.68014	8.16241	8.41385	9.61801	7.85683	8.05908	7.398	6.95767	8.30156	9.11117	8.7768	7.36472	8.09021	8.7373	8.07183	7.9605	9.41918	10.1028	10.4017	9.25077	8.85574	8.38597	9.75263	8.76964	9.56277	7.71724
Limk2	1.41067e-09	12.1939	11.2682	12.4042	11.0427	11.2858	11.3227	11.4576	11.2107	12.7003	9.89939	11.1826	11.2549	10.7071	12.5073	11.4629	10.3538	10.8755	11.9529	10.9511	12.0085	9.84748	10.2102	10.686	10.7963	10.8349	11.3205	12.6306	10.9355	10.5533	11.281	11.0687	10.5813	10.2687	11.4809	11.2619	10.809	12.0147	10.5157	9.1994	8.3322	9.31137	10.0628	9.23288	9.45435	9.27327	10.2985	10.3542	10.5403
Nfil3	1.41617e-09	3.6908	1.82514	2.85038	1.85244	2.13804	1.49128	1.5289	2.82343	1.74065	1.29486	1.38358	1.43775	1.90744	1.8943	2.36348	2.03059	1.4394	2.06683	1.59137	3.7959	4.58517	4.62349	2.99152	3.2924	3.512	3.81163	3.33169	2.70289	2.94137	2.6498	2.93239	3.98293	3.30642	2.64323	2.86193	2.93645	2.72781	2.71247	4.80378	5.38121	5.58246	4.68338	4.69326	4.9467	4.13247	5.98097	4.01159	3.71676
Adgre1	1.41689e-09	11.2763	11.0302	14.2089	13.9563	17.1501	12.4411	14.6259	24.1486	13.4847	8.47922	8.44796	14.5123	15.4121	12.4101	15.6876	10.5992	11.0954	12.0107	11.1186	14.8998	18.2246	13.1192	16.0219	13.8967	14.5561	17.0507	16.443	11.6051	12.5677	9.66946	15.8322	15.5898	15.0267	11.8239	15.3627	12.1602	12.0767	12.6385	15.0079	17.3587	18.0449	15.8336	15.5045	15.3377	15.3232	16.2428	13.39	15.4487
Uba7	1.42891e-09	28.8331	39.7245	36.2672	37.7682	35.2471	35.5835	35.7174	32.5691	33.7815	29.6146	33.5314	33.8321	31.3328	36.8418	36.634	38.4919	34.1857	35.0494	33.0418	38.4556	48.4442	35.6587	39.8677	41.0453	45.5513	42.4488	49.2461	37.7909	36.7048	37.1592	37.1023	40.5302	40.5507	40.2739	42.9289	39.8313	37.0238	42.0629	50.6595	46.8165	55.105	43.3104	40.7727	59.6238	49.9864	53.1438	49.4835	34.8978
Rap2c	1.43157e-09	15.7827	16.5056	16.7729	16.4022	16.4935	17.0944	15.3627	15.5787	16.2461	13.2201	15.6751	14.2427	14.3694	15.6887	15.3922	15.3521	14.274	16.2745	14.5736	16.4785	18.0311	19.1104	15.5329	16.0367	18.6958	18.8549	16.8574	17.0728	16.8817	18.3317	17.4842	16.6155	17.7955	15.2339	17.6547	19.0419	16.218	17.6703	19.7332	21.2992	21.9264	19.3715	19.3737	23.1236	22.117	21.918	21.0229	17.307
Ugt1a7c	1.45741e-09	2.22263	1.92036	3.55224	1.60065	3.35978	2.08502	2.08152	2.47465	1.64395	1.90052	1.5138	1.84212	2.13633	2.06431	2.77709	1.87439	2.399	2.35589	1.84264	4.46994	5.72663	4.81614	4.17086	4.28012	4.07989	5.93344	3.67978	4.11633	3.24442	3.22315	3.84102	5.98295	5.45694	4.01529	3.69201	3.78316	3.86852	4.0687	7.11148	7.84615	8.77711	6.91633	7.97575	7.80057	7.09132	6.69037	5.77886	5.73119
Nr3c1	1.46637e-09	23.9188	26.4566	30.8386	27.7327	29.5202	28.5138	26.9308	27.8025	28.6992	24.3726	26.2717	25.1831	25.2799	24.6017	25.5256	25.1704	24.4298	26.4207	28.3724	25.0281	27.8786	25.5255	26.1326	26.5587	28.5593	27.431	27.4823	29.4342	27.328	30.0156	30.2601	27.3506	29.2202	27.4613	29.0653	30.9859	28.8279	29.0116	30.942	28.694	29.8422	28.7818	28.4669	31.656	29.3736	29.6969	29.6858	28.8829
Nop56	1.46739e-09	12.1939	13.9821	14.4238	12.7872	13.21	13.7391	12.8023	14.2666	16.1494	14.139	13.1196	13.5463	13.8607	13.0416	12.1424	13.2992	13.7742	14.6268	13.757	13.4275	12.5947	13.8705	13.9652	13.1284	14.1526	13.1247	13.9732	14.5311	14.7603	15.1085	13.2852	12.1026	12.6343	13.1758	14.3964	13.3311	15.6725	13.5034	13.4537	10.8145	12.2662	12.6292	11.2862	12.6156	11.2403	12.8303	13.2383	13.3491
Arhgap45	1.48317e-09	238.189	265.677	279.252	264.629	264.262	261.084	250.574	268.724	262.795	250.054	256.906	257.515	242.728	263.6	276.646	247.799	264.549	285.482	255.331	249.66	236.301	203.819	267.338	260.127	257.287	256.281	272.237	251.443	260.748	248.818	243.031	246.087	242.713	273.282	283.219	231.908	277.368	243.552	238.258	207.472	251.756	233.676	223.628	254.345	230.311	264.153	249.738	252.768
Rbbp7	1.4895e-09	11.7453	11.538	12.4328	11.6362	11.9272	12.6206	12.747	11.9747	14.3442	12.2594	11.9313	11.0078	10.5545	11.4873	10.4584	11.1571	10.8555	12.8635	11.8934	11.9376	11.3952	12.522	10.686	11.5234	11.5672	11.8415	12.1333	12.7581	11.3377	13.2955	12.8998	10.8377	11.1289	11.4809	11.9557	13.5833	13.391	12.894	11.3187	10.5888	10.9578	11.3677	11.8309	10.7861	10.2816	11.3748	11.948	12.7817
Milr1	1.56087e-09	3.56845	4.55491	5.07053	4.80196	4.23027	4.52906	4.42092	3.86976	4.10449	2.92387	3.3857	4.13354	3.48425	4.44433	5.28829	3.43638	4.03831	4.9575	3.6434	6.11956	6.32638	7.03156	5.70977	5.88517	6.24687	6.96258	5.51967	5.17021	4.81315	4.12192	5.60321	6.88894	6.81446	5.56894	5.24067	5.44055	5.48041	4.54043	8.16329	7.75936	9.27866	7.23532	6.95609	7.49323	7.60375	8.01132	7.04739	5.63188
Klf10	1.56167e-09	5.11818	4.74536	5.52889	5.05375	6.94863	5.06758	4.43934	5.82956	4.19045	3.96811	4.73672	3.61685	5.49342	3.59432	4.5497	5.28846	4.47813	4.72624	3.95748	7.80465	10.2151	10.9615	9.13275	9.54796	8.53341	10.5074	8.78506	8.17066	7.18408	7.36057	9.92608	13.5044	10.2687	7.04189	9.29197	7.71044	6.75752	8.05878	13.7991	13.2794	13.978	11.2082	11.817	11.4886	12.1825	11.3504	9.85551	10.1856
Ipo7	1.57802e-09	14.7224	16.0295	15.8275	15.8806	17.6999	15.8103	15.5469	14.9974	16.6006	15.413	15.9193	14.2652	14.1913	14.8144	15.0377	14.5042	15.4735	15.9854	15.7671	16.0527	17.9151	17.5885	17.417	16.8461	17.7692	19.6172	17.653	17.854	17.0243	17.8358	18.558	18.8719	18.8977	18.3008	19.2158	18.9338	18.0531	18.4369	19.1837	19.1988	20.7271	20.5315	20.9521	19.6112	19.6375	18.6034	18.9954	17.761
Tmcc1	1.58269e-09	8.99249	8.77653	14.0371	9.44205	13.21	8.851	10.2234	13.104	10.6051	9.04311	8.77351	11.0078	12.7162	10.5401	11.6992	8.83641	9.37608	11.4904	10.302	13.1792	15.4967	14.8144	13.4187	15.2548	13.2559	15.3355	12.6637	12.8821	11.8011	12.6447	14.0562	19.2822	15.4972	14.2048	14.2105	12.5205	12.8827	12.8547	19.1366	15.4146	19.5386	17.1821	18.7591	18.1038	18.5135	16.5853	16.5343	15.2642
Mafk	1.58299e-09	9.33914	9.49072	8.90924	8.6687	9.80444	9.09955	8.60238	9.6661	9.43389	9.02223	8.51307	8.28954	9.84237	10.5887	10.8425	9.66203	9.63598	8.91771	10.2601	10.5895	11.6467	9.03507	10.082	10.179	11.2533	9.91024	10.5586	10.576	9.84023	9.31305	9.458	11.0599	10.5241	9.70529	10.1468	10.1605	10.1797	11.4985	12.4019	13.3315	13.3456	12.4262	10.6157	12.9522	11.7362	11.7051	11.8613	11.0793
Csf2rb	1.58322e-09	29.2613	16.7119	30.1224	17.5892	20.6015	16.5007	16.5969	26.0254	15.6229	12.2385	13.6079	14.9391	15.0052	16.563	20.4441	15.1959	15.3136	17.7776	13.0241	23.272	33.0636	28.2418	25.8018	29.5767	28.081	32.4497	27.184	22.9622	21.8375	18.3937	23.5004	36.2567	32.9029	26.6946	28.4954	23.1133	21.934	25.1591	40.11	39.4044	52.3356	37.1481	40.1302	49.2767	39.7874	45.0713	33.2637	27.819
Pgs1	1.58658e-09	7.80981	6.15786	7.73471	5.59329	6.45994	6.15842	6.33666	7.12501	6.18898	5.84774	5.87614	5.97566	5.46799	7.40722	6.82455	6.24797	5.95751	7.00987	6.34454	7.68049	8.18366	7.70582	7.50755	7.22956	7.75628	6.92446	7.1938	5.98851	7.27321	7.09714	7.76464	8.51288	7.52681	7.88934	7.37163	7.20602	7.52626	7.21359	8.43017	8.88768	9.21324	8.33729	8.00369	8.8104	7.25662	9.09988	7.83887	7.67468
Myd88	1.58694e-09	10.4199	11.538	15.9707	13.093	15.1037	11.9716	12.9496	13.2203	13.0656	10.8392	11.5895	10.7157	12.0041	12.7987	11.7583	11.6926	10.8954	12.9068	11.5584	18.0926	22.0746	22.5588	18.1217	20.8244	19.2487	23.8735	18.5315	17.234	15.5982	16.3172	17.5255	22.8549	22.5132	18.3815	19.7981	17.5286	16.8008	18.7121	27.3941	29.7182	34.5306	25.9109	27.6707	32.0365	28.5636	34.7361	26.2814	19.6903
Vps26b	1.58982e-09	8.25841	8.37976	9.45353	9.54996	8.65906	7.52542	8.21555	9.31732	8.63878	6.55782	8.10614	8.60405	7.1211	8.06294	8.59717	8.14467	8.11661	9.53921	7.559	8.9044	9.67336	9.4011	9.4204	8.79345	8.59318	9.55448	9.59726	8.39384	9.10934	9.68496	9.43046	9.88041	10.5107	9.40263	10.2336	9.4579	8.74138	8.88431	9.1994	9.91185	10.6416	9.20727	9.52621	9.8934	9.43856	10.5554	8.79298	9.2919
Tmpo	1.59352e-09	23.8169	25.9804	29.0768	24.927	29.6577	25.2412	27.4097	29.1146	28.1083	24.8111	25.9462	25.8795	26.8567	26.496	31.9661	21.5778	26.0091	25.6691	28.1212	32.9214	35.1917	35.3504	32.504	34.1861	31.1746	38.1036	34.9911	31.6412	28.9146	30.527	34.0185	36.4276	38.5212	33.7567	33.5378	31.076	32.5601	32.0779	36.7034	36.2798	42.3809	34.0307	36.9594	34.1586	38.713	38.2831	35.4104	30.8548
Gm32287	1.60246e-09	3.62962	2.22191	2.80741	2.48191	3.00853	2.56831	2.44993	2.27535	2.38533	1.77521	2.27883	1.90952	2.8993	2.21002	2.57029	2.09753	1.95918	1.89339	2.15672	2.90901	3.98543	3.0438	4.08457	3.97832	3.76606	4.47231	3.00018	3.81876	2.6205	2.88224	2.31287	7.16244	4.44889	2.96607	3.71679	2.72027	2.8394	3.22351	5.63581	4.56535	5.89866	4.30639	5.48944	6.26387	6.09953	5.7975	4.17422	4.00048
Prkcq	1.60406e-09	25.4481	26.4883	28.2603	27.373	22.6632	28.4861	24.3151	30.5927	30.1175	30.638	30.8457	30.2602	27.3145	25.5003	25.762	27.0001	30.4473	29.1379	29.4403	27.405	25.9246	27.9336	27.8153	24.6518	27.558	22.0185	24.7805	26.4586	28.7185	29.3493	25.9647	22.7865	24.5159	22.4775	26.0299	27.3468	28.456	28.5399	24.1288	22.3407	23.8345	25.4904	22.5724	24.2505	20.9434	26.3701	23.4299	24.7264
Cd4	1.60408e-09	18.2705	21.0764	24.1065	25.1608	17.8679	25.2136	22.952	26.424	26.7974	23.934	25.1811	27.1825	22.3043	23.0231	24.2848	23.8985	27.9883	26.3195	23.5983	20.0615	18.8824	20.8442	21.1851	20.4129	20.9973	19.8078	20.8521	23.0366	22.0336	23.3369	21.6832	17.8292	20.5778	19.7738	22.6228	23.8159	24.7238	22.8791	18.1005	16.0221	16.5947	19.56	16.8734	18.5282	17.1084	20.8661	19.1689	19.208
Atp8b4	1.60794e-09	8.80897	10.6969	12.619	10.8089	11.1178	8.98908	10.4997	12.7885	9.51985	8.20772	9.48972	9.90701	10.6562	8.23294	9.98571	8.79178	8.87629	9.77046	8.96192	14.0129	16.2319	13.254	13.1454	13.5812	14.1377	15.3355	14.139	12.3366	12.7103	12.1798	12.6107	17.248	15.7391	14.7698	13.8017	11.926	11.9156	13.7589	21.1304	19.8758	23.9326	17.7186	17.6416	20.9576	19.3234	19.007	15.8295	14.2003
Rab3d	1.62588e-09	3.75197	3.88834	6.18777	3.97465	4.67315	4.00435	3.99725	5.03235	3.52428	3.23714	3.45081	3.93135	3.86574	4.10433	4.04746	2.92316	3.23865	3.71451	3.81091	5.99539	8.04824	6.74259	5.04818	7.38046	6.47104	7.66138	5.7683	5.82733	5.82926	4.86572	6.15389	8.34194	7.94348	6.27515	5.61235	5.67474	5.14563	6.11288	8.16329	8.74881	10.031	6.91633	8.61828	9.20555	8.6286	7.03284	7.03655	6.18514
Ddx58	1.63309e-09	19.8406	29.964	25.3097	27.4449	25.8856	26.3183	24.1124	23.8497	28.4199	21.929	21.0467	24.3295	22.9147	23.2417	26.2642	21.9348	23.5502	23.9058	23.368	30.2785	42.6789	33.3662	32.9354	34.7348	38.9906	37.1507	42.0191	36.6874	25.8841	30.6664	29.8608	34.5985	35.3223	35.1893	33.0298	35.4716	31.0474	33.7093	54.7098	50.7917	65.8229	46.7178	42.5327	60.9556	54.3172	57.4246	51.5761	34.3162
Map4k1	1.64387e-09	28.5068	32.2018	30.3516	30.3405	33.8421	36.1358	32.4569	30.6093	36.1024	30.5962	30.3085	31.6755	28.3827	33.9761	31.4639	30.3473	31.3469	32.5634	32.7278	27.1744	28.4203	26.5851	33.8271	34.0215	33.5508	36.2994	34.4441	35.5839	33.3712	33.4712	34.583	28.4446	32.4594	35.3305	35.3219	32.7153	33.6264	31.9599	27.0017	25.934	26.7784	30.3333	28.9697	26.2702	29.6711	28.5961	34.0985	31.2094
Scpep1	1.64663e-09	7.97294	7.491	7.80633	8.56079	9.62118	7.89824	7.31294	6.32781	7.76845	6.62048	7.01555	7.52574	6.58701	8.16008	7.17908	7.05128	6.91711	6.79307	7.81027	8.44321	9.63467	10.7689	9.49231	11.5508	9.90832	10.6853	10.194	9.67089	8.78846	8.30582	12.473	11.5556	10.9408	9.24122	9.92382	9.99835	10.0557	8.45189	9.46628	9.26957	10.9032	10.3672	10.8392	8.75186	10.7279	10.3719	10.2567	9.84516
Ern1	1.64821e-09	4.42488	4.22162	4.75541	4.35234	5.8338	4.33575	4.78933	4.3348	4.64173	4.2605	4.32979	3.90889	3.9929	4.12861	5.17012	3.65952	3.79841	3.77232	3.28743	5.41004	6.5005	3.54468	7.96779	7.46277	6.11237	8.95733	6.00036	7.40195	6.38189	6.18288	7.3654	10.0684	8.56175	6.07338	6.85128	5.65673	6.23676	5.91632	7.33127	8.17597	9.46402	8.56929	7.17957	8.5616	10.232	8.0847	6.14749	7.46189
Stard9	1.66077e-09	2.50811	3.55505	3.35171	3.39914	3.68048	2.49927	2.94728	3.23864	2.36385	2.8821	2.75088	1.99937	3.45882	2.57431	3.48614	2.70001	2.43898	3.2231	2.80584	4.71827	5.86206	2.81262	5.22077	4.74654	4.43857	6.35272	5.0224	3.80636	4.45662	3.36262	5.12136	5.65816	5.57791	4.64079	5.35217	3.87324	5.10844	4.10801	4.69389	5.15555	6.34569	4.75588	5.34976	4.50764	5.95076	4.78233	3.98991	5.29142
Laptm4a	1.66113e-09	31.382	26.6311	26.1405	28.8657	29.0773	26.3597	28.1281	27.5202	25.8734	30.6798	28.5343	27.2724	30.2901	29.6046	32.232	28.8299	29.7076	29.0368	27.8699	33.223	36.6233	39.8583	31.828	30.9074	32.3851	32.2845	32.024	29.4466	31.0894	30.7594	34.3627	35.8977	33.5615	30.952	30.5768	33.4179	31.0102	32.4513	43.9091	46.2437	44.169	40.599	41.1359	41.7103	42.9116	39.0047	38.8799	37.1676
Dgkz	1.70114e-09	44.3711	45.311	45.9786	45.3219	41.9514	45.8153	43.0303	48.7789	45.2461	44.2131	48.9624	44.7051	43.6676	43.0104	43.0449	46.1011	43.8817	45.1378	43.637	44.6816	43.4334	39.685	49.1299	44.0084	44.1764	42.8427	44.4557	45.9739	47.6681	46.0074	48.2124	43.6242	43.7899	45.8832	48.2067	43.4883	48.3194	45.0702	40.2984	36.436	38.8919	42.8174	40.0324	41.2859	38.3824	42.5395	39.3244	42.5725
Abhd15	1.71218e-09	1.24386	1.74578	2.72147	1.65461	2.00059	1.44985	1.73153	2.00962	1.41831	1.29486	1.3673	1.52761	1.19533	1.28716	1.77261	1.74051	1.6793	2.03792	2.13578	2.57199	2.53442	2.40807	2.31555	2.60648	2.92916	2.97307	2.37031	1.711	2.05005	1.85951	2.61575	2.6154	2.37901	2.23968	2.3168	2.32394	2.15745	2.04418	2.90425	3.26344	3.21646	2.43594	2.91932	2.72215	2.66131	2.89875	2.6238	2.36908
B3gnt5	1.71888e-09	32.218	34.63	31.4545	33.9554	37.4157	34.396	36.8594	32.6688	40.8838	32.0373	34.1662	33.922	28.8913	34.4618	31.257	32.4225	36.3848	33.3583	36.6015	26.5713	25.9053	27.6639	29.8576	27.9305	29.5606	29.8196	30.6482	37.5553	26.6506	32.185	30.1775	23.3848	26.3976	31.2143	30.9484	34.3547	31.1962	29.503	24.1602	24.9966	22.5588	28.9558	25.6872	23.9578	27.671	26.9939	34.3587	27.5069
Nsg2	1.71962e-09	12.928	12.0776	14.4095	14.208	11.8661	15.6032	13.5022	15.3296	16.2998	15.2668	13.38	17.0958	14.0387	14.1101	13.1173	13.6786	15.9533	17.6475	13.2544	13.7646	12.0917	15.2575	14.1378	13.0461	13.3306	11.9558	12.067	14.1344	15.099	15.1395	14.2214	12.4787	14.7176	12.5301	14.2477	15.8713	16.7512	15.1544	13.7991	12.2206	12.5605	12.9337	12.8366	12.4399	11.3064	13.0016	12.566	14.5833
1600014C10Rik	1.76184e-09	7.21846	11.2048	11.7167	10.5032	11.4232	10.7979	10.9602	11.5927	11.196	8.04064	8.41541	10.9629	9.71521	10.103	11.1379	9.99675	10.3357	10.9556	9.63197	13.9952	22.2681	20.3434	15.4753	18.506	18.4417	19.3758	18.7636	14.5063	12.6746	14.0083	15.3916	22.2737	21.6934	16.162	16.1928	17.4926	14.1226	15.8227	31.7113	32.5997	42.8279	26.1139	27.2517	37.2466	32.7953	34.467	27.7125	16.8815
Ms4a6c	1.78135e-09	24.0412	32.2176	25.768	28.542	29.3064	24.7718	29.7675	24.7465	28.8067	24.4561	26.4019	25.4527	24.3389	26.2288	28.4504	23.5638	25.5493	27.9817	24.9594	29.9237	36.7781	31.8058	29.9583	30.8251	32.0563	35.8293	34.9413	30.9716	29.3246	25.9247	30.9347	34.4618	33.1583	29.8423	32.1378	31.5444	28.8651	27.3605	38.964	42.5984	44.9432	37.8731	36.9734	40.0858	43.8042	42.4294	39.5413	32.2308
Lbr	1.78858e-09	33.2376	32.8207	42.0396	35.3762	38.4695	39.3669	33.0832	32.5027	36.6826	31.724	33.4663	33.6973	29.8323	32.4946	36.1317	30.9051	32.1066	36.3791	35.1567	32.7618	38.3839	41.2454	35.2654	37.89	39.0953	38.3196	36.9967	37.5181	36.883	39.0188	39.1123	41.6071	42.6609	37.9536	39.7077	40.4078	38.6976	39.0556	37.0802	36.87	42.2174	41.4835	40.3537	44.4764	41.5231	42.2092	39.0534	38.7139
Ifi206	1.8089e-09	16.4964	28.8372	20.1819	26.2399	19.0133	25.4898	18.4574	20.8104	25.6907	20.7804	18.3772	23.004	19.405	18.7973	20.0601	20.4398	20.0116	20.9573	19.5362	32.2297	43.1625	32.9616	32.6046	32.5673	44.0569	36.9855	43.4114	39.725	28.2015	34.8039	27.3277	33.8635	38.9244	32.3039	35.5077	40.66	30.0679	36.579	61.5701	53.7427	62.879	54.3882	46.0526	61.9801	55.9867	60.6659	62.6676	33.1104
Cep350	1.84588e-09	29.9546	34.8681	34.9924	33.7036	32.7578	33.678	32.107	33.6321	36.0701	36.0471	33.3524	31.0689	32.1721	32.446	34.5364	32.601	33.546	31.4649	33.7957	37.4268	37.1264	26.3924	37.2501	35.8186	36.8984	38.0782	36.7978	37.0717	34.1734	36.183	33.8258	36.0857	37.7416	37.6105	36.4865	35.7599	36.4534	36.8345	38.7599	32.3393	36.2315	36.6116	35.9398	39.8224	39.0767	40.9372	36.5597	33.238
Cggbp1	1.86664e-09	23.8372	24.3457	26.2121	24.3335	23.5184	24.0261	22.6388	23.9327	26.4213	22.305	24.7254	23.3635	22.5586	23.5817	21.8031	22.7381	24.2299	25.4668	27.828	25.0281	24.7445	27.5098	25.0827	23.0605	23.508	25.3346	24.1838	26.6321	23.4775	25.5063	24.5192	24.5301	23.4541	23.0223	26.4635	25.2751	25.3686	23.8618	27.4412	26.8366	27.9123	28.4048	25.3101	27.002	26.2825	27.3119	26.6934	25.691
Hook1	1.87027e-09	4.68996	5.01516	4.16815	4.42428	4.48988	5.109	4.78933	4.36801	4.88886	5.20031	5.20876	4.6053	4.73044	4.85719	4.22472	4.21738	4.2982	5.36219	5.40228	4.54089	3.61784	4.19967	3.72501	3.88229	3.70628	4.2055	3.63005	5.12061	4.49228	5.36159	4.55691	3.52139	3.76341	4.27759	4.12563	3.85522	4.82326	3.95077	3.65778	3.33288	2.73671	3.62491	3.15678	3.17584	3.42169	3.16783	3.7297	4.32676
Gm9733	1.90252e-09	1.73325	2.4441	3.05091	2.06826	3.14597	1.60174	1.93415	2.45805	1.74065	1.54547	1.64402	1.90952	2.59411	1.82145	2.45211	1.62893	1.4394	3.2231	1.8217	4.80696	6.36507	6.49215	4.57357	5.51477	3.81089	5.97155	4.11074	3.4468	3.76139	3.33162	4.69458	6.00004	5.17469	4.15653	4.11324	3.85522	4.46368	3.57731	7.34696	7.77672	8.22105	5.35037	7.34719	5.82481	7.20703	6.39682	5.84391	5.68863
Fgr	1.92172e-09	17.7811	20.7272	32.0274	20.179	25.5496	17.9644	21.2573	22.4546	19.0397	16.0395	17.0913	17.4777	17.6501	18.7002	23.8121	18.7216	18.9721	23.2265	18.3426	36.4335	49.4696	37.6429	35.5674	42.0193	37.4065	47.7851	38.82	34.3317	32.3729	30.1551	36.5516	50.4448	47.6743	34.3822	37.5024	35.2194	31.1962	33.1589	61.6015	60.8945	72.7355	49.0813	56.0398	64.0729	55.7222	60.9716	45.9598	43.4804
Ccpg1	1.93475e-09	24.4082	26.7264	38.4587	30.1426	30.971	26.8844	28.5334	36.8541	28.0868	25.6465	26.3694	31.1363	32.1212	29.6774	34.3296	26.5985	26.9288	31.2626	29.2309	27.6533	33.5666	31.7865	30.9363	30.7977	27.6476	32.7292	27.9464	29.1863	24.5293	26.0332	27.8371	33.0601	31.0616	28.8334	29.883	24.5725	28.3692	28.8347	38.4774	33.5545	39.6115	32.7112	37.3506	38.8126	32.7788	36.7542	33.9901	30.2306
Hdac4	1.93648e-09	7.11651	8.60195	10.4848	7.96729	7.95656	7.27688	6.85243	8.17134	7.75771	7.53941	7.52015	7.63806	7.24826	7.4315	7.44497	7.2521	7.51686	8.49857	8.29187	8.31905	9.20904	8.03332	8.55746	9.09526	9.26569	8.72863	8.15519	8.15826	8.21802	9.43702	8.27403	10.3078	9.03218	9.56405	9.67603	8.80936	8.74138	8.78603	11.6641	10.8839	12.1898	9.90326	11.0487	13.2156	9.68651	12.2188	8.67371	9.09329
Ccar2	1.96139e-09	12.5813	14.3948	14.4954	14.262	15.2564	15.4927	14.4969	14.167	16.4824	14.1599	14.9752	13.726	12.7671	14.1101	14.5059	16.2893	14.4939	15.3639	14.3433	15.3964	14.3359	11.3276	16.2664	15.8172	15.3482	15.4117	14.686	16.3289	14.6712	15.5114	14.9511	13.3334	15.1208	16.3638	15.9574	15.9793	15.8833	14.8793	12.92	13.3489	13.8144	13.9342	13.535	14.2401	13.6537	14.8729	14.5285	15.4912
Eloa	1.97017e-09	23.1847	23.0285	22.5452	21.9415	23.381	20.2289	22.7309	24.6137	20.7374	26.837	23.5859	21.9707	29.2474	29.3132	31.907	27.8704	23.4102	19.671	25.8179	21.0193	25.4603	18.86	21.7316	22.4295	20.5489	21.9296	20.2719	20.5072	19.1278	20.0362	20.9122	21.4873	21.9218	22.1144	19.637	19.2581	19.1566	23.6063	26.1068	25.9513	23.7473	24.5914	26.0225	25.4799	25.5552	21.8935	21.6626	20.811
Ifi213	1.97874e-09	24.5102	46.2633	30.1224	40.376	26.7866	35.6111	30.3938	32.5857	37.7678	28.1736	26.0927	34.9329	28.5098	29.8717	35.1863	28.763	30.8871	28.3286	28.5609	42.5353	59.6459	39.03	46.3541	39.4814	52.5604	53.7948	61.2302	46.7922	38.4161	42.1179	33.2062	49.214	49.3006	47.7396	44.7873	45.9744	34.9531	43.7336	87.5356	72.6637	90.0063	65.4369	56.403	96.4753	87.1621	90.4362	79.5813	41.1113
Dhx58	1.99285e-09	4.26175	8.61782	5.75806	6.18679	5.92543	6.9869	6.15245	5.06557	6.46834	4.34404	4.19957	5.66115	5.03563	5.1972	7.50406	4.35126	5.09787	4.88523	4.64847	11.0862	17.8377	11.8477	11.5777	12.5111	15.8563	16.9618	16.9568	13.4277	9.00238	10.4752	12.3078	15.983	16.1692	12.1871	11.4229	14.0517	9.91929	10.8106	25.4004	24.9098	30.8344	19.473	19.5832	27.002	26.0346	26.8226	24.1129	12.5689
Grap	2.0103e-09	19.4124	23.3935	22.9893	21.33	21.5178	23.2114	24.9782	19.5979	24.584	21.9081	22.9837	22.7345	20.6512	23.1445	22.394	20.3059	25.1095	23.2121	22.4467	20.7178	19.9078	20.9984	21.3577	21.2085	22.9102	21.2308	24.018	22.801	23.3884	24.1737	24.1613	19.0941	21.196	23.0829	24.0724	26.2479	24.1535	21.0708	16.9388	15.6402	16.0169	17.7911	18.368	16.9476	19.059	17.6249	21.5759	20.7685
Pfkfb3	2.01684e-09	17.8626	11.2524	10.6281	10.3952	10.339	9.73472	9.56025	11.2107	10.7125	9.3355	9.24556	9.39032	11.1903	9.66581	10.2811	12.0273	9.85588	9.64038	10.4067	13.5872	13.4266	12.888	12.2106	12.2505	12.1948	11.6382	14.1555	12.1382	11.0881	9.87091	11.11	11.5214	10.9811	12.1468	13.2565	12.2502	11.1468	11.6361	14.2858	12.8281	14.9265	12.9772	12.669	13.3766	12.7941	15.7413	13.2057	13.1647
Tmem38b	2.02369e-09	1.93716	1.36489	2.23447	1.94237	1.98532	1.58793	1.56574	1.99301	1.70842	1.3784	1.82307	1.14571	1.60225	1.82145	1.8317	1.65125	1.45939	2.31253	1.54949	2.74937	3.67588	3.98776	2.43061	2.93572	2.83949	3.57023	3.24881	2.74009	2.3531	2.12294	2.73965	3.89746	3.96502	2.96607	3.48139	3.27874	2.52942	2.73212	5.41603	4.79101	5.22265	3.9149	4.26025	4.50764	4.76061	4.83125	4.13086	3.1635
Rab11fip5	2.03431e-09	1.89638	1.9521	1.84774	1.34886	1.54244	1.28415	1.4368	1.5778	1.0315	1.19043	1.2208	0.943525	1.39879	0.922866	1.00448	1.65125	0.959599	1.31525	1.06789	2.60746	2.3603	2.7163	1.95599	1.87941	1.83819	2.19804	2.02222	1.33905	1.72917	1.54959	1.80349	2.39318	2.23116	1.71507	1.69733	1.99967	1.63668	1.61176	2.2763	2.37815	2.63859	1.92845	2.41647	2.23919	1.85135	2.06704	2.0058	2.21303
N4bp3	2.03498e-09	2.73241	2.36474	2.30609	2.21214	2.44347	2.19549	2.13678	2.10927	2.2564	2.52706	2.19745	2.08923	1.67854	2.57431	2.00896	2.3653	2.45897	2.47152	2.15672	2.53651	2.32161	1.98425	2.47375	2.37327	2.66015	2.15992	2.27085	2.29374	2.31744	2.32439	2.32664	1.53847	2.29837	2.60288	2.40352	2.2699	1.92186	1.88693	1.61696	1.84003	1.84265	2.05895	2.20695	1.85867	1.88441	1.92027	1.86485	2.29815
Cpm	2.03884e-09	20.1668	12.5538	10.9575	10.8089	14.7677	18.9171	14.0733	11.4598	15.827	15.0579	14.4869	11.7042	12.3602	13.0901	14.2104	12.6744	12.7747	12.6467	12.6681	12.2214	10.4472	10.0176	11.6497	11.5646	11.6568	12.0066	11.8847	14.184	13.566	14.6901	13.2302	9.8975	11.801	13.5793	12.8353	13.5833	13.3167	12.953	9.1994	7.36011	7.7304	10.3962	10.2805	8.51769	9.25674	8.90418	10.4735	12.3419
Psen1	2.04033e-09	15.64	14.1726	15.67	15.5749	15.4702	16.2107	15.1785	15.5123	15.8378	14.6611	14.4706	14.1529	14.2422	14.183	15.2149	15.553	15.1937	15.3784	15.5996	18.1813	17.9925	16.8757	17.4601	18.9587	17.3956	19.8586	18.084	17.8044	15.8834	16.7976	17.4291	19.6412	20.524	17.7157	18.5715	17.0422	17.5324	16.0979	21.9781	19.8931	22.8859	20.923	21.1197	22.0406	20.5136	22.2115	20.1339	19.5059
Klhl5	2.04487e-09	5.89304	6.49114	6.10183	6.83425	7.28461	6.62789	5.89456	6.3112	6.7477	5.15854	5.7622	5.70608	5.72231	5.85292	6.08597	5.71243	6.03748	6.7208	5.67449	9.7026	9.18969	9.47816	9.5786	9.47937	8.42879	10.5963	10.4592	9.5717	7.52278	8.35231	9.60943	10.4274	10.43	8.37359	9.40347	9.42187	7.93544	7.99981	12.292	11.1617	12.059	11.5852	11.1744	11.6204	11.9511	12.0109	10.441	10.1005
Ctns	2.08298e-09	2.87515	3.66615	3.2228	3.07541	3.7263	3.49345	3.40779	2.93969	3.578	3.42511	3.51592	3.36973	3.17906	3.08432	3.30887	3.10167	3.43856	3.2231	3.30837	3.86685	4.19824	4.46938	4.11333	4.38987	4.05001	4.87889	3.87869	3.66998	3.95748	3.68803	3.93739	4.25644	4.7849	3.45032	4.31147	3.36881	3.64534	3.57731	3.97176	3.97515	4.88465	4.58189	4.53961	4.55155	4.24818	5.00249	4.31517	4.36932
Fnip2	2.10118e-09	5.48522	2.333	2.77877	1.97833	1.98532	1.79505	1.36312	2.09266	1.06373	1.27397	1.35102	1.37036	1.62768	1.33573	2.0385	2.0529	1.51937	1.21408	1.25634	2.6252	2.99874	2.85115	2.04228	2.6202	2.15203	3.2653	2.13825	1.99617	2.3531	1.79753	2.39548	3.14532	3.07793	2.72394	2.57697	1.71143	1.94666	2.14246	3.65778	4.00987	4.43762	3.16092	3.7574	3.89297	4.01676	4.14632	2.43948	2.5535
Ms4a4c	2.12121e-09	15.3137	24.6949	19.3225	21.9775	23.3963	21.6511	22.5835	18.7343	24.0038	18.0236	21.0141	19.0727	18.9981	19.1373	24.2848	17.4497	19.132	21.2175	18.4892	33.3649	49.2761	38.9529	30.9363	32.7045	40.0667	43.7575	42.9308	33.0298	28.5224	30.465	34.225	41.9148	43.8168	33.0303	31.3697	37.7956	28.084	32.0582	62.6062	66.7097	77.0968	53.7792	48.972	65.1852	63.3425	64.592	60.0438	36.1746
Arhgap4	2.15668e-09	67.8617	77.3858	81.6298	73.8998	78.573	80.6256	81.1792	80.5342	80.7683	71.9899	80.2313	79.5032	73.3727	80.4594	92.8258	70.4681	77.8875	79.291	77.7677	69.0357	65.7402	71.2596	77.9376	74.4906	69.941	72.3066	78.502	78.669	72.1438	72.8774	67.5689	69.7099	67.2306	79.1758	76.8508	66.3855	78.3004	70.19	63.03	52.7706	64.6671	63.8274	60.9146	67.0439	64.7641	69.619	71.9485	68.4905
Fcgr4	2.21135e-09	2.83437	2.825	3.81006	4.49622	7.11662	3.50726	4.14462	2.77361	3.56726	2.38087	3.67869	2.65086	3.71314	4.3229	4.28381	3.92729	3.03873	3.17974	3.03616	5.53421	10.0796	7.85994	7.23429	9.93207	8.21957	10.393	8.15519	7.74911	5.70448	7.03515	6.75965	14.2052	12.4192	7.00153	6.91322	8.93546	5.18283	6.97772	14.5055	15.5882	15.4172	13.7167	16.3147	15.6304	17.5051	13.9067	12.6853	10.3275
Cfl2	2.2216e-09	4.91427	3.60266	3.1655	3.90271	4.12336	4.21147	4.3104	3.57081	3.81439	3.8428	4.02052	3.3248	4.37439	3.37575	2.718	3.23555	3.07871	3.93131	3.95748	3.68947	4.02412	3.92997	3.42298	3.63536	3.512	3.25259	3.5306	3.32282	3.35138	4.1994	3.92362	3.69233	3.53491	3.0266	3.38228	3.36881	3.69494	4.18663	3.37521	3.54118	3.05291	3.8569	3.15678	3.05876	3.28945	3.64484	3.97907	3.73095
Gm14548	2.22233e-09	2.32459	2.4441	4.71244	2.4999	3.0238	2.25072	2.81834	4.23515	2.32087	1.83786	2.00212	2.78565	2.79757	2.86574	3.92929	1.71819	2.01916	2.67387	1.98921	3.24603	3.96608	3.25571	3.22163	4.10178	3.48211	4.47231	2.88415	3.06245	2.88789	2.77377	3.3041	5.45303	4.16663	3.12749	3.29555	2.91844	3.24857	3.06627	5.87129	5.01668	7.75221	4.62539	6.56498	6.11752	6.47972	5.43057	4.57538	3.78769
Atg7	2.229e-09	5.9746	6.53875	7.34797	7.12201	6.88754	6.53124	6.06035	6.36102	6.11376	5.88951	5.99008	6.89672	6.35812	6.38721	6.44049	6.64962	5.93752	6.24384	6.38642	8.2481	8.88015	9.0736	8.41364	8.25844	7.54706	8.28394	7.77395	7.20357	8.46759	6.78722	7.98492	10.2736	9.20691	8.23235	8.05304	8.64722	7.69985	7.94084	9.01102	9.84241	9.99828	8.78678	9.42843	9.6446	9.55427	9.41788	8.25087	8.73864
Bst2	2.24586e-09	4.50644	7.53861	5.21377	7.22991	6.39885	6.4622	6.35508	5.77973	6.37164	5.13766	4.21584	5.18939	5.46799	5.82863	5.96779	5.13226	5.43773	5.50672	4.83692	9.11725	15.903	11.7128	9.70804	10.7277	13.2858	13.328	13.5091	9.22454	8.0754	8.44528	10.2565	14.2052	13.602	12.0257	11.0636	12.6466	8.15862	11.1054	18.4773	19.3203	22.8096	15.6306	14.1496	20.621	20.7615	18.3465	17.5426	9.97283
Ccdc107	2.2675e-09	2.26342	2.333	2.435	2.51788	2.15331	2.62354	2.91044	2.07605	2.48204	2.44352	2.8811	2.62839	2.61955	2.67146	1.97942	2.23142	2.49896	2.73168	2.17766	2.30592	2.14749	2.77409	2.31555	2.67508	2.55554	2.37592	2.43661	2.56651	2.46006	2.60332	2.84979	2.23933	2.40589	2.60288	2.55219	2.52211	2.7526	2.41763	2.07222	1.87474	1.97349	2.23294	2.12314	1.88794	1.71911	2.11597	2.19011	2.19885
Spice1	2.27151e-09	4.3637	5.01516	4.78406	5.32352	5.48255	4.83284	5.1209	4.78322	5.13599	5.075	5.84358	5.57129	4.75588	4.29861	5.2292	4.93143	5.0179	5.23211	5.59073	5.2504	4.60452	5.66378	4.81807	4.85629	5.23063	4.37067	5.22131	5.12061	5.74013	5.06717	5.16266	4.73507	4.34136	4.62061	4.81943	4.57582	5.38122	5.73942	4.50551	3.90572	3.92517	4.36439	3.70153	4.09786	4.66143	4.34201	4.36938	5.03607
Dock1	2.27303e-09	1.6109	1.07921	0.673206	0.971183	1.25228	0.773254	1.03155	1.12937	1.0315	0.9607	0.960366	1.03338	1.62768	0.777151	1.06357	1.58431	0.799666	0.997281	0.649111	2.43008	2.24422	1.65675	1.82655	2.24981	2.13709	2.46485	2.00565	1.64901	1.88961	1.54959	2.28534	2.76925	2.43277	1.65454	2.41591	2.25188	1.82267	1.5921	2.08792	2.55174	2.40962	2.24744	2.27679	2.3709	2.41336	2.33612	1.98411	2.4542
Napsa	2.32714e-09	23.5722	25.0123	29.1054	28.7398	32.4371	26.2768	27.8887	27.8357	27.9578	20.1538	22.2349	22.7794	22.9655	24.8688	28.1254	24.5456	25.4294	28.7911	25.2316	34.3582	45.0972	41.9197	35.2366	38.8366	40.8288	44.7358	40.8257	34.53	36.2947	33.7501	44.1373	46.7525	45.6179	35.734	39.7201	41.0743	38.5241	35.1245	45.4633	46.452	53.5022	43.4699	41.9879	46.0424	50.7302	45.9642	43.2601	38.6997
Copg2	2.34605e-09	6.85142	7.50687	8.62277	7.4817	8.35363	7.40115	7.51557	7.24127	6.93036	6.41163	7.03183	7.12137	7.32456	6.65435	6.76547	7.76533	6.57725	7.57355	7.72652	8.0175	10.5053	8.43787	8.49993	8.66999	9.34042	9.5799	8.4867	8.10867	8.25367	8.70871	9.85724	10.3078	9.31443	7.86916	8.73445	8.84539	7.92304	9.43467	9.02672	9.9292	11.3503	9.30877	9.21891	10.874	10.9263	9.93159	9.2375	8.63934
Ifi204	2.3481e-09	5.91343	10.5699	8.30765	12.1038	13.1184	9.15478	9.22868	8.50351	9.5091	5.2212	5.9738	7.00904	7.27369	7.45579	11.6992	7.2521	6.89712	7.00987	6.40735	22.2787	42.8143	30.9389	24.2773	26.984	32.1161	38.2688	31.9411	27.5868	15.1169	18.1457	23.8859	41.231	36.8814	21.5897	22.3007	27.2748	18.7723	23.4294	76.6251	76.0313	96.2538	58.1436	57.5483	76.747	69.3263	74.597	63.1663	29.8618
Larp1	2.36242e-09	24.3266	27.2501	24.6651	24.3155	26.8935	26.6358	25.0335	27.1548	27.9793	24.8111	26.7763	25.8122	23.8811	25.3545	25.6733	24.434	25.7293	25.2066	24.3521	24.9039	29.2329	23.7725	26.6935	28.4107	29.9043	28.1679	27.3994	27.5372	25.0997	27.1024	25.6206	28.0515	28.6288	29.015	29.6352	29.3465	27.6376	29.6799	29.435	25.4306	30.5727	29.5793	28.6904	29.7534	29.8199	31.7395	28.1137	25.691
Ifi27l2a	2.38411e-09	10.8685	25.9011	16.1999	23.5062	18.9217	22.0516	21.6809	15.4126	21.9515	10.4006	10.0431	15.5008	12.8943	15.9073	19.2624	14.7943	16.6331	15.942	12.3541	32.9037	58.9882	39.9547	30.8788	38.7543	46.7918	53.1976	46.1961	35.4723	24.7967	29.5352	37.419	45.6242	50.7791	36.8034	38.4068	44.7134	27.2905	34.2596	68.8699	76.014	77.0423	57.3026	56.6823	83.4207	73.7894	70.1816	75.0818	33.1529
U2surp	2.45547e-09	14.7224	17.1722	15.4981	14.9274	17.8374	17.702	16.5416	16.2763	18.2231	17.1255	16.3099	16.1073	16.0479	15.7859	16.1012	16.4455	15.9134	17.4596	16.4581	14.545	16.0965	15.6043	15.9356	16.3248	15.6471	17.7622	15.8131	17.668	15.3486	17.061	16.727	15.3163	16.4649	16.3235	17.0848	17.2044	16.404	15.98	16.5621	15.6576	16.791	16.4136	16.3845	15.528	17.5878	17.417	18.6702	16.8531
Msrb1	2.46709e-09	15.9459	17.2515	29.6927	19.0999	24.618	18.4891	17.8679	19.2658	17.6429	13.3454	15.2194	14.8942	15.5393	20.3516	20.6509	17.2712	16.3732	21.2175	15.2227	31.5024	46.4128	46.8514	34.5031	42.7189	39.5884	47.8614	33.2838	33.6125	26.7576	29.7212	35.4227	55.6243	51.4512	36.3797	36.536	33.7422	31.1218	33.7682	57.5512	62.3873	65.2559	46.1089	57.0036	63.4875	58.7307	59.7852	52.0531	38.345
Fcrla	2.49054e-09	30.1177	35.4077	30.724	34.3151	40.6228	37.6547	38.7568	29.4135	40.497	34.0631	33.4989	32.1472	28.993	35.6761	34.1228	32.0655	35.7051	33.9943	36.7062	29.1965	30.5291	32.1525	34.1867	38.3153	34.8061	35.1813	33.3169	40.2334	32.2838	35.1138	38.9471	26.0686	33.4002	38.2562	37.5395	39.4349	34.2588	32.3137	22.3078	24.1981	20.3673	30.4202	29.0535	23.0651	28.1835	25.2693	36.7982	32.4294
Hnrnpa1	2.49175e-09	43.5351	49.3739	48.4279	51.6885	52.5958	52.9817	49.938	49.9747	57.377	48.7242	55.1152	49.6699	50.865	47.6491	41.8632	50.1846	52.9179	53.3762	48.1808	48.176	44.6329	50.7428	53.5309	57.7816	52.7995	54.392	55.5448	60.7406	50.449	53.6934	51.8194	50.5644	53.2253	53.2076	53.5961	55.4323	53.2914	52.3034	50.8165	47.6324	49.4026	53.2572	53.3579	45.3399	48.945	48.8262	52.2483	51.6516
Abcd1	2.49248e-09	9.99166	12.8712	14.2949	13.6505	15.6535	13.3939	13.0786	13.486	14.1508	11.6119	12.5987	13.0296	10.8597	13.2358	14.4172	14.3034	13.3944	13.5861	12.4587	15.698	17.7603	17.3381	18.1217	17.8476	19.0843	18.804	18.8796	16.2173	16.0438	15.3565	17.085	18.1711	18.4004	16.5252	18.9432	15.2587	16.7884	15.3903	18.0691	18.192	19.6586	17.2836	18.0467	18.2355	20.0177	18.2976	17.7486	16.8673
Rrbp1	2.49978e-09	30.6479	25.3297	23.7055	22.9847	27.0309	28.6518	25.1072	26.0586	25.3146	23.1403	25.4416	23.2961	26.0937	25.3303	27.7414	25.282	23.99	23.4867	23.6611	30.0834	35.8882	24.2541	30.361	33.0338	30.9803	37.2396	30.3996	31.9139	28.5759	27.8462	31.4165	39.043	36.9217	31.295	29.0653	31.9947	29.6587	29.444	41.7113	39.8036	46.3715	41.5705	43.1054	41.6225	45.1266	46.1966	36.2453	36.4015
5031439G07Rik	2.51162e-09	27.9766	27.5834	32.629	27.8586	33.4909	30.5159	29.086	31.7553	30.8589	24.6649	26.3368	26.5535	26.933	27.7103	32.3502	28.6514	27.3286	30.0919	30.0476	33.5955	40.6475	35.5046	34.8339	38.4388	38.2135	42.487	36.5657	34.8648	34.2269	34.339	40.8607	41.402	41.7066	38.8615	38.1714	36.6066	35.7219	34.3186	40.6595	42.7546	45.412	40.628	42.8121	41.725	42.0355	40.8149	38.6848	38.6146
Pygl	2.52307e-09	17.516	16.5373	39.6046	18.6683	24.9998	20.2289	22.0125	34.4293	19.9423	15.7054	16.2774	19.9713	20.3206	20.5702	28.3618	15.9993	17.0929	22.8652	17.5888	26.1101	35.598	33.3084	28.779	35.6814	31.6678	37.5191	28.8084	29.955	23.7984	25.7387	29.5717	42.0516	37.8894	30.7301	29.5113	25.095	28.0964	28.6775	46.625	45.8792	58.6922	38.7285	44.9911	54.7503	44.6307	45.8174	41.0917	34.8836
Lgals3	2.54938e-09	26.2434	22.6634	16.4577	17.6971	20.2045	18.5995	18.3837	22.9196	15.5584	12.8859	13.1196	13.2992	16.4548	15.3244	21.4191	20.4398	15.1537	15.7252	13.8826	36.9479	41.3439	41.6307	30.6774	32.8966	36.45	44.6596	29.488	24.0036	29.7881	21.1055	36.4002	48.4106	43.7765	31.9205	31.2706	31.2021	28.208	25.1001	46.8133	58.3254	61.5379	45.1809	55.1738	49.467	52.1848	46.062	39.0209	39.0827
Palm	2.5545e-09	2.89554	3.23764	4.88433	3.72287	6.0476	4.97092	4.12619	3.47116	3.81439	3.07006	2.84854	3.21248	3.35709	4.37147	5.05194	3.23555	3.39858	3.56998	2.95241	4.64731	6.61658	6.04907	6.15562	8.32703	6.35148	9.41473	6.08324	7.97229	5.13403	5.87296	6.15389	11.0941	9.95959	6.47692	6.46721	6.93579	5.34402	5.81804	8.82264	8.36692	10.7179	8.0473	9.21891	10.0398	11.2238	8.9898	8.46771	6.76677
Parp9	2.57183e-09	15.64	17.6642	14.3665	17.4093	15.852	17.1911	14.9575	16.077	18.7926	13.7631	12.8591	14.3551	14.8526	16.0773	16.8103	14.1472	14.9338	14.092	13.3591	21.2322	27.6271	22.212	22.12	24.7616	28.1558	29.0319	29.488	24.5492	18.9852	22.4536	21.0637	26.5985	28.6288	24.3742	23.4653	26.4821	20.7313	23.8618	37.7081	41.175	45.2485	34.7991	35.6744	42.4275	37.8369	41.4387	40.0075	24.4285
Tnfrsf13b	2.58399e-09	18.6579	23.6316	21.4996	20.6466	23.7322	22.6867	25.0519	20.7439	25.0245	19.569	21.3071	22.2178	18.1334	20.9831	21.0941	20.8414	22.6106	24.1949	21.295	20.4872	21.3781	22.9055	21.5447	24.1306	21.9836	22.8444	23.8357	25.1195	21.4096	22.5621	27.0523	20.6326	24.1665	23.0627	22.3255	24.9508	21.4133	21.2673	17.7395	20.0494	18.4592	21.648	22.5165	19.5673	21.0591	18.6401	24.7092	22.1445
H2-T22	2.60404e-09	20.1668	25.6472	22.2015	24.3695	22.6632	24.6199	24.8124	21.0263	23.445	20.5506	26.0275	21.8583	21.4396	23.9945	25.112	23.7869	23.5901	20.2636	21.4416	26.0037	32.1349	26.4888	26.9236	29.6865	28.9777	31.014	31.3113	27.3885	27.4706	27.3813	25.5104	31.4361	32.8088	28.7527	30.4776	30.3734	23.6451	29.6799	37.7081	38.1892	36.8966	33.6392	33.8027	40.3346	37.1592	37.1211	36.2128	25.8187
Vcl	2.61313e-09	21.268	18.6958	19.0646	16.9058	18.433	16.2245	14.3496	24.7299	16.3535	17.2091	18.3446	21.4764	15.9462	15.4702	19.2919	19.0563	15.3536	17.821	17.2538	19.5116	23.2354	18.0316	18.4381	16.3385	18.9947	18.1688	17.8353	16.7753	18.7891	16.7511	19.2051	18.2223	16.7203	17.3727	18.4105	16.6459	20.5329	19.1445	22.1665	20.3618	23.9435	20.691	19.667	22.5675	19.4061	21.8568	17.8136	18.8675
Clec4a3	2.61635e-09	3.85393	6.36418	6.04453	6.49253	9.97243	6.18603	6.68665	6.79284	6.3394	4.61554	6.25052	5.0546	6.91764	5.51291	8.4199	5.89094	5.59766	6.74971	5.9467	15.1659	19.4628	17.4922	13.3324	13.4302	14.048	16.949	15.1004	11.6795	11.0346	10.6922	16.1213	19.7437	17.473	11.945	13.876	14.1418	12.3619	12.7565	25.7458	30.0827	29.7768	23.1269	20.5889	24.7481	24.1667	24.0095	20.6543	16.5268
Morc3	2.6174e-09	19.392	25.4567	23.419	24.1177	25.2136	25.3241	24.4809	23.8165	26.0668	22.4094	22.6256	23.5432	22.4569	23.6545	22.7781	20.9084	23.89	23.6312	22.8864	25.8972	30.0648	25.5063	27.614	30.0294	31.0401	33.5423	31.9577	31.046	24.3153	29.0394	29.4616	31.4361	31.7605	28.5711	28.3962	29.923	29.1007	26.7709	35.8871	35.3945	40.5383	33.8422	34.7246	36.91	37.1592	37.9529	37.362	28.5424
Prag1	2.61788e-09	4.11901	3.82485	4.08221	3.70488	3.1307	3.43822	3.40779	3.78672	4.35162	3.69661	4.13446	3.93135	4.09463	3.49718	3.1907	3.57027	4.01832	3.70006	3.55964	4.00875	3.28894	3.71806	4.18525	4.12922	3.79595	3.79892	3.82896	4.30231	4.36749	4.30787	4.3091	3.29917	3.87093	4.03547	4.17519	4.4317	4.53808	3.57731	3.10833	3.15929	3.31459	3.74091	3.51995	2.97095	3.48781	3.29014	3.11169	3.46141
Ddx27	2.63823e-09	9.46149	9.42723	10.1267	9.54996	10.4459	10.7427	10.1129	10.8287	11.8837	11.4031	10.2059	10.0643	10.3002	8.93723	9.95617	11.291	10.1358	9.95835	10.0089	9.38332	9.22839	9.95977	10.1395	10.8512	10.5958	10.7615	10.2106	11.2703	11.1237	11.2345	10.8209	9.93169	10.215	10.0281	10.9397	10.6829	12.2751	10.2995	10.2355	9.09598	9.63847	10.1063	10.2246	9.67387	9.05838	10.2251	10.5602	11.278
Cxxc5	2.63865e-09	7.30003	7.14184	6.50289	6.40261	6.79591	7.00071	6.90769	7.40736	7.89739	6.89198	6.42957	6.38003	6.05293	7.4315	6.76547	6.49342	6.41732	7.29894	7.34961	6.59848	5.99748	6.87744	7.20553	7.58624	7.11366	6.91175	7.16065	7.8359	6.84538	7.43805	7.3241	4.90602	7.24456	7.40508	7.73092	7.62037	7.41467	6.42737	4.85088	4.98196	4.84104	5.53886	5.61515	5.88335	5.23997	5.98097	7.3076	6.55398
Gm19585	2.64007e-09	2.0799	2.45997	2.1915	2.12221	2.38239	2.59593	2.91044	1.84353	2.50353	2.23467	3.02759	2.17909	2.06003	2.23431	2.12713	1.65125	2.29904	2.3848	1.98921	1.72057	2.10879	2.65851	2.07105	2.59277	2.43598	2.42674	2.00565	2.39293	2.21049	2.43286	2.03753	2.41027	2.25804	1.93702	2.14335	2.55814	2.36823	2.28004	1.88384	2.51702	1.99529	2.08795	2.38854	2.22455	2.00012	2.18935	2.51538	2.52513
Enpp1	2.6518e-09	3.97627	3.82485	3.92465	3.63294	4.23027	4.51525	4.27356	3.57081	4.78141	3.65484	4.15073	4.04368	3.63685	4.68719	3.42705	4.17275	4.15826	4.1192	4.29251	3.58304	3.17286	3.83364	3.04904	3.6628	4.00517	3.53211	3.56375	4.00474	3.904	4.81923	4.2265	3.40173	3.42739	3.49068	3.77873	4.14346	3.91812	4.2456	3.39091	2.86419	2.85665	3.50891	2.97519	3.24902	3.50434	3.29014	3.67549	4.0856
Sos2	2.6544e-09	8.09528	9.60181	11.6164	8.09319	10.4611	8.98908	8.87869	9.74914	10.0141	7.6856	9.37578	9.14321	9.13026	8.52437	8.24264	7.85459	8.57642	9.12006	9.42258	9.22368	10.3118	9.6708	11.1319	9.30103	9.84854	10.7742	9.82932	11.3447	9.35891	11.4515	9.89854	11.1967	11.2902	9.24122	10.4813	9.94431	9.75811	10.9285	11.4914	12.533	13.4001	12.2377	12.1243	12.7326	12.2486	11.6562	10.9614	10.7389
Cyp2ab1	2.65574e-09	0.550561	1.22205	0.974001	1.40282	1.93951	0.911335	1.03155	0.714162	1.27863	0.751852	1.2208	0.718876	1.29706	0.558577	1.77261	1.38348	1.09954	1.32971	0.963197	2.66068	3.03744	2.4466	2.9196	2.86713	2.54059	3.22718	2.851	2.6409	1.85396	1.62707	2.43678	3.67524	3.01073	1.85631	2.56458	2.61218	2.29384	2.24073	4.00315	3.68005	4.15414	3.63941	3.84121	3.95151	4.06635	3.91393	2.86233	3.13513
Tmem191c	2.67627e-09	0.754472	1.23792	1.11724	1.36685	0.962118	1.29796	0.957867	1.07955	1.30011	1.33663	1.23708	1.52761	1.16989	1.40859	0.915849	1.04877	1.13952	1.43088	1.19353	1.1707	1.1608	1.07881	1.5389	1.13862	1.04613	1.01643	1.19344	1.21506	1.06959	1.47211	0.85356	1.1795	1.0215	1.25099	1.41238	1.06289	1.32671	1.08106	1.00471	0.729067	1.0031	1.08747	0.963795	1.05374	1.04138	1.00294	1.13842	1.14907
Zfhx3	2.7036e-09	1.34582	1.20618	1.79044	1.04312	1.25228	1.22892	1.23417	1.32867	1.05299	0.563889	0.830147	1.05585	1.14446	0.995724	1.80215	1.13802	0.819658	1.02619	0.984136	1.59641	1.62512	1.15587	1.65396	1.55017	1.56919	1.75335	1.14372	1.16547	1.24785	1.41013	1.14267	1.86326	1.27687	1.04922	1.26371	0.936783	0.97953	1.15968	1.67975	1.61436	1.82084	1.47896	1.92759	2.10747	1.42157	1.76127	1.26853	1.27675
Slamf6	2.7052e-09	17.8015	19.521	21.1702	20.0531	20.2961	20.7398	20.1152	15.8444	21.4143	18.7545	21.3559	20.2409	17.2941	18.7488	18.1693	17.1596	18.4323	21.0441	17.882	17.9862	14.9163	19.515	18.5388	19.0822	17.9187	17.9401	18.3823	20.0485	18.5752	19.06	16.8372	16.4275	16.1289	18.886	17.4317	17.2944	18.9211	17.0807	16.2324	13.644	14.5013	15.9206	16.5801	15.6743	14.8438	15.2643	17.6835	16.6829
Apobr	2.71831e-09	12.5406	14.6328	21.9723	15.0533	18.9369	13.8772	14.5338	24.0656	14.3657	10.1709	14.4869	14.692	14.5982	12.9201	18.4352	11.7819	13.6343	15.8264	14.092	19.5294	24.0093	18.205	21.4296	20.5226	20.25	24.2293	20.2554	19.6393	15.4556	16.7046	18.4204	25.3164	23.6019	18.0587	20.2937	15.529	18.3507	17.7883	33.3439	29.6314	35.719	25.6064	28.0059	30.7778	28.8942	29.4156	25.3164	22.5843
Htatsf1	2.81587e-09	8.17685	8.44324	8.39359	8.05722	9.30048	9.05812	9.39446	9.0682	10.2397	8.45834	9.8641	8.40187	8.29099	8.03865	8.65625	8.27856	9.07621	9.23569	8.85723	8.56738	7.77738	8.51493	8.24105	7.58624	8.38396	7.90278	8.90109	9.5841	8.20019	8.98764	8.21896	8.03424	8.25261	8.2727	8.49905	8.84539	8.4686	7.82291	7.99061	6.97822	7.41421	7.75731	7.90591	7.97619	8.298	7.59546	8.46771	8.28469
Sap30	2.85347e-09	1.36621	1.96797	1.53262	2.05027	2.19913	1.75363	1.89731	1.79371	1.89108	1.19043	1.46497	1.30296	1.29706	1.26287	2.06805	1.53968	1.17951	1.7344	1.50761	3.19281	4.4304	4.77761	3.76816	3.79998	4.03506	4.38337	3.34827	3.78157	2.54919	3.31613	4.52938	5.62397	5.0806	3.36961	3.2336	3.60301	2.90139	2.77143	4.69389	6.37066	6.62917	5.66936	4.91675	4.84425	5.32262	4.84348	4.29349	3.50397
Adam17	2.85626e-09	16.1294	18.2672	19.0503	18.6323	19.5783	19.8008	18.4205	18.5018	21.4788	18.0027	18.898	17.4777	17.701	17.073	17.9625	18.0745	18.6522	17.5753	18.3007	18.1813	21.8231	18.6866	21.0125	20.9753	20.7432	22.8698	20.8355	21.1148	18.7535	19.6333	21.9585	22.5472	22.7283	19.4106	21.9414	20.2849	19.665	20.599	22.6688	22.0283	22.3407	23.0109	23.2568	21.2064	24.4808	23.0432	23.8852	20.5557
Il13ra1	2.86574e-09	7.5855	5.96741	11.6737	5.55732	8.01765	4.05958	6.26297	7.60666	5.69472	5.78509	4.65533	4.96474	6.61245	6.12006	6.94273	5.13226	4.2982	7.3423	5.65355	10.4653	13.9103	15.6621	9.49231	11.2353	8.50352	12.6292	10.1111	8.54262	8.80629	8.52276	9.6232	14.4958	12.3117	10.5729	10.7911	8.80936	9.17535	8.6681	19.5134	23.0871	24.2815	18.255	18.8429	21.4113	18.0672	21.0496	15.5585	12.5973
Socs6	2.86809e-09	3.18102	3.20589	3.17983	2.89556	3.77211	3.27252	2.92886	3.13899	3.09449	2.98653	2.71832	2.561	2.46695	2.64717	3.04298	3.01241	3.15868	2.89067	3.45495	4.54089	4.39171	3.94923	3.71063	3.45702	3.93045	4.05303	4.19362	3.65758	4.02879	3.53307	3.73088	4.18806	4.58329	3.08713	4.70793	3.90927	3.88092	3.45938	4.34852	4.3744	4.27407	4.2339	4.38597	4.20031	3.96717	4.03624	4.45612	4.0856
Dstn	2.89568e-09	15.6808	9.52246	8.0355	9.35213	8.67433	7.484	7.75504	9.76575	7.94037	11.1316	8.30147	9.54758	11.1394	8.03865	10.163	12.1612	7.71678	8.16614	9.52728	11.6183	11.7435	10.3258	10.3552	8.40934	10.1773	9.8213	8.65245	8.59221	10.4998	8.3678	10.0224	11.0428	10.0671	9.20086	9.16807	8.84539	9.08855	9.41501	14.5055	14.8764	14.2505	14.5141	13.5071	14.445	12.6454	13.5397	10.9939	11.5617
Pi16	2.91811e-09	4.42488	5.64999	12.0318	4.40629	7.33042	5.4404	5.36037	7.07519	4.26567	4.67819	4.49256	5.25678	4.70501	5.51291	6.91318	4.61903	4.41815	6.86534	4.37627	8.0175	10.157	11.3661	7.46441	10.4397	8.98175	11.0156	7.24353	8.79059	8.02192	6.95767	8.5356	13.7095	12.0967	9.86671	8.57339	6.93579	8.29501	7.98016	14.3015	13.9391	18.8408	11.9042	14.3591	15.806	13.6372	14.1391	12.6094	11.1645
Akap8l	2.91863e-09	24.8568	28.3769	27.6731	26.168	25.6107	27.6162	28.036	28.2011	28.5166	27.2547	31.3503	26.2839	25.4071	28.6574	29.6912	26.353	26.6089	29.8462	28.4981	23.7332	23.1	22.0579	30.1453	24.8988	25.4657	25.0805	27.7144	27.9216	28.0767	26.5445	22.4679	24.0856	23.2122	27.3201	27.083	21.3478	27.8236	24.3925	22.7787	18.3656	21.3267	21.938	19.1502	22.2455	21.1913	24.4743	23.4082	23.9036
Sirpb1c	2.94442e-09	1.40699	1.65056	2.85038	2.42796	3.32923	1.62936	2.39467	1.71067	1.70842	1.3784	1.48124	1.23557	2.67041	2.47717	1.71352	1.82976	2.79883	2.63051	1.84264	3.60078	4.41105	4.58496	3.43737	3.92344	3.49705	5.33628	3.51402	3.08725	2.65615	2.97522	4.32287	4.88892	5.95425	4.03547	3.469	3.7111	3.01299	2.77143	4.53691	7.22124	5.88775	4.2194	6.84434	4.80035	6.083	4.68448	4.23928	4.38351
Ssh2	2.9591e-09	58.4818	64.0068	72.4628	65.5548	69.9445	62.7441	64.8955	76.9468	71.9576	67.0819	62.4889	65.1257	66.9637	67.4421	67.5956	61.6987	63.8133	62.7275	68.3451	73.7539	75.0072	58.1019	77.4342	80.019	72.6161	79.7266	74.5238	77.4539	62.3036	68.678	68.7942	74.633	77.3649	76.7949	78.3251	72.6187	73.9359	72.2931	85.6832	77.6283	87.4985	83.0685	81.294	83.0841	82.4841	94.4602	77.1527	74.5764
Dock7	2.96712e-09	1.01956	1.49185	1.23182	1.00715	1.52717	1.38081	0.921026	1.02972	0.956283	0.835392	0.878979	1.14571	1.14446	1.2143	1.359	1.40579	1.05956	0.939467	1.29822	1.827	2.18618	1.54116	1.81217	1.60505	1.50941	1.8677	1.4918	1.45063	1.97874	1.45662	1.85856	2.46156	2.16396	1.91685	1.79645	1.26105	1.48789	1.39554	2.41759	1.99626	2.24607	1.91395	1.50855	1.77086	2.42989	1.79796	1.71306	1.77326
Tmem268	2.9706e-09	4.01705	5.14213	5.87265	4.85591	4.71896	4.90188	4.71565	3.98602	5.28642	3.80103	4.80183	4.62777	3.66228	4.90576	5.64281	4.55209	4.57809	5.10203	4.125	5.05528	6.65527	7.30126	6.05494	7.5588	6.51588	7.7122	6.03351	6.14969	7.05929	5.79548	6.38793	8.90604	8.25261	6.51728	7.07428	6.71961	6.01357	5.75908	6.68762	7.62049	9.03879	7.87331	8.71606	8.29816	8.61207	8.89195	7.37266	6.51142
Rin2	2.98605e-09	3.05867	3.26938	3.60953	3.66891	3.22233	2.81685	2.57887	3.40473	2.41757	2.04671	2.63694	2.96536	2.72128	2.35574	2.59983	2.87853	2.73886	3.19419	2.65926	4.55863	6.55854	6.16466	4.97627	5.33643	5.55942	7.14045	4.69089	5.13301	4.38532	4.38535	5.63074	7.17954	6.78757	4.92327	5.06722	5.83688	4.77366	4.30457	8.80694	9.14806	10.0092	7.71381	7.4729	9.1031	8.31453	8.76964	6.53781	5.73119
Gdf11	3.06697e-09	6.76986	6.7292	6.61747	5.77314	4.56624	7.27688	6.90769	6.21155	7.17749	6.80844	7.61782	5.93073	5.34082	5.48863	5.82007	6.35954	6.2174	7.38566	5.75824	5.65837	5.76532	4.12261	5.46527	4.69167	6.24687	4.72642	5.93406	5.70335	5.84709	7.79445	5.08006	4.80345	5.71231	4.68114	5.41412	5.44055	6.54673	5.50356	4.74099	4.25289	3.92517	5.20537	4.51168	4.36129	4.90938	4.89241	6.32097	5.47584
Card9	3.0785e-09	3.4461	4.58665	6.8753	4.5142	6.03233	4.68095	4.9367	5.26487	4.50205	3.80103	4.28095	4.91981	4.98477	4.25004	6.52912	4.5744	4.47813	5.57899	4.35533	8.19488	9.71206	8.68831	8.80196	10.2476	8.99669	11.2189	7.98943	8.55502	6.73842	6.1054	7.97115	13.265	10.8736	9.16051	8.96984	6.8277	7.22869	8.92362	12.1037	10.8666	14.6867	11.6287	12.1662	13.4644	12.2652	12.2677	10.1699	9.84516
Psme2b	3.08739e-09	7.27964	7.79254	7.33365	7.66155	7.59004	7.33211	7.38663	7.42396	7.84367	7.43499	6.67373	6.67207	7.07023	7.82008	7.85858	6.87276	6.4573	6.4751	6.7005	8.28357	8.53191	6.10686	7.82396	8.6014	8.51846	8.75404	8.47012	8.43103	7.25538	7.36057	8.03999	8.80348	9.19347	7.1226	7.45835	8.46707	7.47667	7.56739	9.59187	9.49524	9.71479	8.62729	8.96748	9.8934	10.7114	9.51573	9.46519	7.8591
Lyz2	3.13706e-09	270.774	315.431	336.532	328.35	402.013	306.443	382.023	343.977	267.845	248.049	279.222	268.523	383.395	283.611	452.4	294.859	273.526	356.593	275.056	554.769	724.69	730.993	500.23	549.886	573.845	705.825	475.471	471.109	471.618	424.619	696.285	819.971	718.555	455.503	519.916	515.501	532.431	501.04	648.872	792.132	782.21	646.742	751.16	585.364	756.341	589.706	598.605	637.268
Slc22a15	3.15411e-09	1.65168	1.34901	1.7618	1.29491	1.48136	1.32558	1.14207	0.996505	0.999262	1.04424	0.813869	1.07831	1.19533	1.14144	1.00448	1.60662	1.57934	1.7344	0.837563	2.23497	2.63115	2.1191	2.04228	2.27724	2.39115	2.75708	1.72386	1.84739	1.90744	1.82852	2.1339	3.5043	2.78223	2.36075	1.99468	1.58532	1.69868	2.14246	2.87285	3.22873	3.94697	2.82743	2.34663	3.20511	3.17374	3.18006	2.27685	2.68117
Frat1	3.15513e-09	3.14024	2.825	3.10821	3.07541	2.76418	3.09302	3.33411	3.1556	3.51353	2.67325	2.75088	3.45959	2.49238	2.45288	3.04298	2.25373	3.23865	3.15083	2.34518	2.85579	3.59849	2.69704	3.39422	3.36099	3.31772	3.35423	3.21566	3.38481	3.28008	3.02171	3.53814	3.64105	3.73653	3.87405	3.91502	3.22469	3.17417	3.08592	3.4223	3.69741	3.30368	3.00143	3.57582	2.83923	2.82661	3.03329	4.10917	3.41885
Pilrb1	3.16365e-09	1.81481	2.333	3.32306	2.33803	3.54304	2.84447	2.0631	2.92308	2.3531	1.75432	2.32767	2.20156	1.60225	1.84573	2.92481	2.14216	2.67888	3.10747	2.1986	3.22829	5.24296	4.12261	4.01266	4.34871	4.05001	5.71744	3.41457	4.55028	2.88789	3.25415	3.55191	6.7009	5.75264	4.29777	3.41944	3.81919	3.43456	3.55766	6.60913	5.58952	5.99678	4.72688	5.65706	6.62975	6.43013	5.76081	5.31265	4.34095
Klhdc10	3.17581e-09	5.3017	4.91994	4.9273	6.4206	5.87961	5.28851	5.30511	5.81295	4.88886	5.34651	5.30643	5.54883	5.49342	5.65863	6.14505	5.91325	5.79758	6.14267	4.9835	5.44552	6.46181	5.91422	6.05494	6.14581	6.03765	6.39083	6.16612	5.51737	5.50839	5.43907	6.11259	6.90603	6.86822	6.07338	5.68668	5.44055	5.5672	5.32666	6.57773	5.88462	6.3784	6.42334	6.95609	5.95653	6.92602	6.37236	5.97402	5.90142
Chil3	3.19324e-09	21.635	44.4064	25.9829	19.3337	23.8544	25.5588	18.7521	24.2815	15.6229	18.6501	18.3283	19.2075	26.2463	15.713	21.6554	33.0027	11.5552	32.8814	16.6466	91.4031	104.666	101.235	45.2611	57.1506	87.2021	68.279	45.9309	33.4514	37.0256	27.3503	67.8993	95.2485	67.0021	27.1587	36.2882	36.0841	78.8832	44.0874	126.076	130.069	142.625	92.3047	92.2589	93.7532	123.809	96.9064	82.6605	85.0457
Tnfrsf14	3.22085e-09	21.1456	22.4095	24.4503	25.5925	25.8397	22.8386	24.1861	22.1888	23.1872	23.015	20.9978	22.8917	23.1944	23.606	25.3779	22.7828	21.3911	21.6077	22.0279	19.6535	19.753	23.4064	22.7959	22.7999	21.3709	21.5738	21.5483	22.1067	23.2279	21.1519	20.1275	24.872	23.4944	23.2241	21.8423	19.6184	21.1157	19.9111	19.7018	18.8863	21.0978	21.3145	21.9997	22.4211	23.9518	24.0584	20.882	20.0875
Elac1	3.31302e-09	4.20058	4.99929	6.15912	4.62211	5.1313	4.46002	4.47618	4.51749	4.81365	4.30227	5.14365	4.56037	4.34896	4.39576	4.78605	4.75292	4.25822	5.44891	4.58566	6.0486	5.22362	5.29775	5.7673	5.7617	5.4548	6.47977	5.23788	5.62895	5.47273	4.71076	4.66705	6.88894	5.77952	5.83125	5.38934	4.28758	5.03404	5.56252	6.73472	5.91933	7.7413	6.07535	6.18784	7.22979	6.97561	6.56806	5.96318	5.87305
Gimap3	3.31512e-09	92.5758	90.8284	99.1475	98.3053	90.3475	107.22	102.879	88.3568	103.515	99.7875	107.089	98.823	88.5814	96.1238	94.4211	89.4352	97.7991	107.547	93.2417	82.1794	75.8005	92.4313	90.3495	81.9945	88.9507	79.1548	86.8726	89.059	96.887	107.852	83.4011	83.9322	83.6552	82.6665	90.194	86.9406	93.3282	87.0741	69.0112	63.2032	64.4382	74.4992	67.4098	71.2881	69.3429	71.368	74.8975	81.3715
Oasl1	3.34569e-09	4.26175	7.74493	4.55488	6.36664	4.73423	5.48182	3.37095	3.17221	5.49057	2.98653	2.70205	3.10015	3.48425	4.78433	4.28381	4.35126	3.47855	3.252	3.18274	11.0684	17.4507	10.6148	9.07522	12.2642	15.8115	15.7801	14.5036	11.4439	6.36406	8.16635	7.50307	15.0941	14.4622	12.6915	11.3238	11.2954	6.72032	10.7516	28.7128	29.0585	38.6847	21.793	21.4409	34.9782	27.109	29.2077	24.2322	9.50469
Plekho2	3.35163e-09	27.3241	26.1233	27.9309	24.1896	27.0768	24.1918	24.6835	25.9424	21.9515	21.3443	24.2859	24.6889	22.406	21.8816	25.2302	26.4869	23.4902	26.9844	24.038	34.0212	38.4806	35.389	33.6258	33.5139	31.9069	35.9183	32.4053	30.6741	30.2872	30.1241	31.981	36.855	37.1368	32.1627	33.352	31.2741	30.9854	28.8937	43.5951	41.8693	46.0662	38.1776	39.5435	44.0959	42.3	42.7596	33.7299	34.9829
Impdh1	3.44574e-09	6.85142	7.45926	8.37927	7.82341	7.33042	8.05013	6.52086	7.39075	7.156	8.04064	7.21088	7.66053	6.56158	7.82008	6.88364	7.43062	8.25655	7.74699	7.01459	7.50311	6.82939	6.54995	7.45002	7.24328	7.60684	5.94614	7.2601	7.10439	7.96844	8.11987	8.27403	7.00859	6.8951	6.13391	8.48666	7.47625	8.75378	8.05878	6.18526	5.34649	6.25846	6.72783	5.85261	5.85408	4.85979	6.42128	6.21255	7.40515
Sgpl1	3.46375e-09	22.2263	19.1878	20.6975	18.974	21.1666	19.359	18.5679	18.3523	19.4158	16.3528	18.2307	17.3878	18.3368	18.4088	18.5238	18.6323	18.9721	18.9917	19.2011	21.6224	23.2161	23.8688	21.7892	23.6367	22.2526	24.0895	21.1007	21.4867	19.52	22.0197	22.3302	22.9745	24.9595	21.0651	23.391	21.4559	22.3184	21.3656	22.9671	23.6253	25.1865	22.3729	24.9888	23.8115	24.4312	23.2145	23.7118	25.0952
Cdc42ep4	3.52644e-09	3.18102	2.50758	2.95065	2.53587	3.68048	2.54069	2.09994	2.62413	1.97703	1.58724	1.83934	1.6624	1.90744	2.28288	2.65892	2.85621	2.21907	2.61606	2.24048	4.16839	4.97211	4.04555	3.62434	3.9646	3.94539	4.2182	3.23224	3.08725	3.28008	3.00621	3.95116	5.17952	4.67738	2.98624	3.7044	3.15263	3.26097	3.61662	5.68291	5.13819	5.66969	4.0019	4.7631	5.34185	4.87632	4.26863	4.02243	3.84443
Thap3	3.58406e-09	3.03828	4.04704	3.62385	3.65093	3.46668	3.54868	3.31569	3.10577	3.41683	3.55041	3.97168	3.7741	3.0519	3.32718	3.10207	3.1463	3.49854	3.54107	2.86865	4.09744	3.67588	3.79512	4.08457	3.9646	4.22934	3.72269	4.11074	3.69478	4.08227	3.62605	3.45554	3.05985	3.48115	3.75298	4.33625	3.42286	3.80653	2.94833	3.26532	3.05514	3.45633	3.42192	3.32439	3.46854	3.48781	3.18006	3.14422	3.56071
App	3.60579e-09	28.099	11.173	15.1686	10.647	11.4843	10.0799	9.22868	11.5761	8.17675	10.0665	9.24556	7.52574	11.3683	8.79152	12.6446	12.8306	8.93627	10.4064	8.1453	21.7643	23.603	22.3661	17.1005	21.236	19.6373	23.9497	17.0231	16.4281	17.773	14.5197	18.9848	29.2139	26.8143	18.3412	17.2707	18.7537	16.5156	17.0807	32.3549	35.9673	39.6878	30.1738	35.2274	37.2027	32.8284	31.874	28.0486	25.2087
Ntng2	3.6069e-09	1.69246	1.85688	3.19415	2.4999	2.71837	1.8641	1.73153	2.47465	1.81586	1.6499	1.53007	2.26895	2.21263	2.28288	2.12713	1.18265	1.71928	2.03792	1.57043	3.19281	3.21156	3.19791	3.07781	3.9646	2.74982	3.64646	3.28197	2.44252	2.65615	2.49484	2.46431	4.80345	3.73653	2.845	2.82476	2.16181	2.52942	2.59453	4.19154	3.55854	4.86285	3.61041	4.26025	3.60026	3.76881	3.47361	2.68885	3.22025
Arl4c	3.60944e-09	30.7702	28.5674	34.3335	32.3368	30.406	32.4629	29.9333	35.5088	33.0401	34.7314	33.8081	33.4053	31.4091	28.876	31.6707	27.6249	30.7472	36.2345	28.6865	35.2274	34.0115	39.1456	34.3737	32.9514	34.7464	31.1156	33.6319	33.8233	35.2252	37.7171	34.1424	32.513	33.7631	32.8083	35.9909	34.4268	37.123	38.0138	29.6547	27.4789	32.2845	29.3763	29.5983	27.8069	27.7867	35.3966	30.217	32.628
Clec4a2	3.61649e-09	1.42738	1.82514	2.36338	2.05027	2.38239	1.82267	2.48677	2.62413	1.33235	0.898046	1.04175	1.7298	2.13633	0.995724	2.09759	1.24959	1.27947	1.9512	1.94733	2.57199	3.36633	3.56394	2.30117	2.68879	2.63026	2.71896	2.45319	1.68621	2.26397	1.5186	2.57445	2.94019	2.62094	2.32039	1.80884	2.12578	2.29384	1.98521	3.40661	4.07931	3.92517	3.34942	3.22662	3.46854	3.07456	3.10668	2.93822	2.56769
Gusb	3.6168e-09	7.76902	8.96698	8.45089	7.98528	10.1862	8.47818	9.68919	9.4668	9.22974	8.12418	8.25264	7.27862	8.64705	7.89294	8.86306	8.90335	8.23656	8.13723	7.26586	10.4121	14.1425	12.5605	12.0236	10.6317	12.5087	13.2899	12.1499	10.9603	10.3394	10.5837	13.2439	13.4189	13.4811	10.1492	12.7114	11.1513	11.6056	10.0047	12.5118	14.3383	14.5013	12.8032	13.6468	13.8449	12.166	13.026	12.4034	12.2142
Cntrob	3.61967e-09	2.79359	3.45983	4.08221	3.07541	3.49722	3.49345	3.48148	3.25525	3.23417	3.52953	3.80891	3.48206	3.58598	3.32718	3.57477	3.79341	3.53852	3.58443	3.09898	3.88459	3.28894	2.986	3.45175	3.26496	4.05001	3.53211	3.56375	3.73197	3.95748	3.85849	3.24904	3.53849	3.44083	3.4705	3.95218	2.81035	3.71974	3.10558	2.71586	2.89891	3.09652	2.95793	2.96123	3.16121	3.00844	3.18006	3.29601	2.92234
Cd83	3.62233e-09	9.37993	9.52246	11.1007	9.11832	11.1331	13.6838	11.8075	9.40037	13.0549	10.7139	10.7756	11.0977	9.89324	9.32581	11.9947	9.59509	9.93585	10.8689	8.37563	9.3301	11.2598	10.9808	11.1319	10.3711	12.2098	10.0373	10.078	12.0142	10.1433	11.8079	11.647	8.05134	10.7526	10.5326	10.3451	11.0793	10.564	9.49363	8.50866	8.64466	7.70859	9.04778	8.60432	8.76649	7.65334	8.23148	10.0723	10.4835
Ube2d3	3.67869e-09	52.8334	51.6911	51.3356	52.2101	54.3062	53.1612	56.9746	53.9608	52.7997	55.1776	50.4436	54.4324	62.0044	61.152	63.3709	56.4325	54.6372	50.0086	53.0177	53.249	56.0668	59.6045	54.0918	52.6373	51.7833	52.7911	52.2794	55.3597	50.8412	54.8866	53.8982	57.2995	57.0425	55.75	51.2917	54.6757	50.5636	59.2812	58.5402	69.8516	60.3713	62.392	62.6746	60.8386	60.5159	57.0699	59.9787	54.7442
Fcgr1	3.71761e-09	1.67207	3.92008	1.84774	3.90271	4.01646	2.8997	2.91044	2.98952	2.81512	1.5037	1.74168	1.99937	2.06003	1.70002	3.33842	2.70001	2.43898	1.70549	1.96827	6.47431	14.9163	9.95977	7.52194	8.25844	10.7901	13.7219	10.857	8.08387	5.77579	5.57853	8.52183	13.4531	13.4945	7.76827	8.18932	9.76416	4.62487	7.99981	21.2874	25.2917	30.1584	20.256	18.1864	23.8993	23.6212	23.6548	18.1823	9.46213
Tyrobp	3.72445e-09	32.7278	32.7414	49.3589	36.9049	48.7473	38.0413	37.3384	43.3314	34.1361	23.7251	28.5505	30.0131	33.52	32.1546	40.9769	27.0894	31.067	39.6455	30.2988	53.32	74.3882	70.7394	55.1992	63.5159	62.5135	73.412	57.451	50.8094	45.7071	46.4413	66.2748	81.9151	76.2493	55.0236	59.6049	53.847	52.3615	53.4238	77.2373	87.6964	93.648	71.3962	79.3385	80.4205	80.6163	79.2815	72.5773	64.0503
Rpl30	3.7251e-09	84.9495	88.6382	89.3932	91.8487	91.6761	105.508	94.9946	96.8603	108.275	108.893	110.149	89.7023	88.8357	89.9795	86.0307	95.9956	106.975	106.911	95.3775	103.021	100.023	120.172	103.97	101.022	108.812	103.448	100	112.666	107.529	117.413	113.069	94.8895	111.975	95.4388	99.486	115.044	113.588	114.435	111.727	114.984	109.708	113.416	110.18	100.749	94.7328	106.385	115.816	118.809
Atp8a1	3.78635e-09	19.2085	21.6795	21.5712	18.7043	22.3272	18.8481	19.36	20.1792	20.039	19.9659	21.1118	20.0836	17.9299	20.5945	21.5963	20.5737	18.7722	19.5554	18.5101	19.7067	21.8811	19.3994	20.4085	19.6995	19.6373	20.1508	19.1448	19.007	21.5879	17.7738	19.6181	19.2138	20.5375	20.258	20.368	20.2489	20.0618	21.0904	19.6076	18.4176	19.8766	19.8645	20.0721	20.182	20.0508	20.487	19.7002	18.5554
Stat3	3.7995e-09	36.8264	34.2967	40.0343	35.7359	38.8971	35.1831	31.407	35.3925	36.7685	33.4365	34.2802	30.5747	32.3247	34.9232	35.8068	32.2217	34.3457	33.6329	33.5653	42.2161	49.0439	39.8776	45.2179	47.3008	48.0621	51.114	45.1685	43.891	42.2131	42.8153	46.0922	51.573	51.5318	43.2602	48.9377	44.6413	45.6288	45.365	54.9923	53.3261	59.6189	51.3142	54.7268	57.9993	56.2181	62.5617	49.657	47.7788
Fuca2	3.80209e-09	6.15812	6.06263	7.1188	6.70835	7.0708	6.26888	6.06035	6.1119	6.27493	4.61554	5.20876	4.9872	5.84947	4.85719	6.29277	4.8868	5.67763	6.2583	5.40228	7.34347	8.49321	8.68831	7.60823	9.67143	8.65296	10.3676	7.65792	7.60033	6.93451	7.46904	8.70081	9.38468	9.7983	8.11129	8.37516	7.92662	7.69985	7.80326	10.7379	11.9428	11.0886	9.58426	11.2582	10.552	11.6701	11.1058	10.3	10.1714
Lancl2	3.8034e-09	1.36621	1.39663	1.33209	1.52871	1.52717	1.60174	1.10523	1.21241	1.59022	1.2322	1.02548	1.34789	1.55138	1.14144	1.59535	1.51736	1.39942	1.09845	1.17259	1.70283	1.56708	1.65675	1.49576	1.56389	1.83819	1.96934	1.64098	2.02097	1.747	1.58058	1.56945	1.60685	1.84138	1.15011	1.48671	1.72944	1.4755	1.31692	2.11932	1.57965	2.06071	2.00095	1.48061	2.25382	1.95053	1.74904	2.15759	1.74489
Tubgcp6	3.81753e-09	9.54305	9.85574	10.6997	9.96361	9.51428	9.56902	9.68919	9.21767	10.3902	9.94116	9.63621	9.03088	8.95224	9.64153	9.89708	9.03724	10.9954	9.39467	9.31789	8.70928	8.74472	7.05082	10.0101	9.43821	9.63931	9.71966	10.5255	10.9231	9.51935	10.4752	9.74711	8.51288	9.98647	10.4519	10.4689	10.1785	10.2293	9.94571	8.57146	6.92614	7.7304	8.51129	7.86401	9.02992	8.54595	8.54948	9.11824	8.73864
Sh3tc1	3.84115e-09	3.07906	3.93595	3.83871	4.02861	4.09282	3.16206	3.35253	3.38812	3.55651	2.56883	2.79971	3.07769	3.15363	3.32718	3.63385	2.8339	3.87838	4.20592	3.26649	5.44552	6.46181	4.97025	5.5228	5.44618	5.30536	6.23837	6.39817	4.46349	4.20705	3.47109	6.14013	5.79491	5.90049	5.81107	5.87252	4.64788	5.34402	4.65837	5.99688	6.11028	7.02169	5.71286	5.50341	5.54674	5.96729	6.55583	4.88981	5.16374
Psme4	3.91592e-09	17.4956	19.2195	19.523	19.4596	20.0976	17.702	22.2888	21.8069	20.2753	19.5273	18.4911	19.9488	23.2199	25.3788	25.9392	27.5134	20.2515	17.4163	21.8604	17.6669	22.2874	18.8985	19.5168	19.0136	18.3072	20.5447	19.6586	18.9822	17.9691	18.4557	18.9435	19.4702	20.2955	17.3525	18.745	21.3118	17.7927	20.4614	21.0048	22.9656	22.8641	24.9829	20.0441	22.3333	22.6625	22.6885	22.9962	18.9952
Metrnl	3.91985e-09	3.95588	4.34859	5.32836	4.38831	5.16184	4.15624	4.14462	4.46766	3.84662	3.27891	3.22292	3.81903	3.9166	2.91432	3.72248	4.55209	3.71845	5.31883	4.16687	8.54964	10.4279	8.95801	8.39926	8.0801	8.47363	8.94462	8.93424	7.14158	5.84709	7.09714	8.89355	10.171	10.3628	6.6787	7.58224	7.45823	7.0055	6.56496	11.2402	11.8039	11.9391	9.38127	9.56811	9.79095	9.45509	9.56466	8.4894	8.72445
Ephx1	3.92245e-09	15.171	15.1407	15.8991	16.582	20.1892	18.8205	17.5363	16.6749	21.3713	15.8724	17.7586	16.5791	16.0225	17.6559	15.274	15.9546	16.1732	16.8381	16.3325	12.9309	13.9103	15.1612	16.7554	17.3125	15.7816	16.1486	16.1612	18.1887	16.3826	17.0145	18.4892	13.3676	14.516	16.5858	16.0193	16.718	17.2968	15.7048	10.1413	10.1896	9.67118	12.8902	12.8506	10.4349	10.8271	12.708	15.6452	13.718
Ctcf	3.93284e-09	25.4278	27.8532	25.8683	27.6427	27.5349	29.7703	26.5808	27.7361	30.6978	29.8653	26.9391	27.5869	25.1273	26.5203	22.719	25.572	27.6085	28.3141	26.0901	25.844	26.7759	22.6936	29.4837	28.8908	28.2454	27.6089	27.5818	32.4099	27.4528	29.3028	28.8283	26.2566	28.0643	28.4702	28.2847	27.7792	29.2371	28.0092	25.7615	24.7536	26.0697	27.1723	27.2936	25.9921	26.5305	26.8471	30.423	27.1096
Cd3e	3.93512e-09	14.7428	16.1406	19.036	18.2906	15.7604	18.6548	16.9469	17.5551	19.7811	19.4437	17.2378	19.185	17.1161	16.7816	17.5784	15.1067	17.3727	20.3069	16.3325	15.2545	13.8136	19.7847	15.576	14.7609	14.7653	14.2047	14.8849	16.4405	17.2917	17.9753	16.3002	14.9574	15.4031	15.2944	16.9238	16.0514	18.4251	16.8448	14.3172	11.0749	13.5963	14.2386	13.0881	13.7717	11.6205	15.0686	14.5718	15.2359
Wdfy1	3.95203e-09	10.7257	9.61768	9.36759	9.72981	10.0793	10.8532	9.56025	9.38376	9.70251	8.54188	9.68505	9.34539	8.29099	10.2244	8.98123	10.2422	8.77633	8.26731	9.46446	8.92213	9.84748	7.84067	9.8231	10.4397	9.07141	9.55448	9.76302	9.06336	9.57283	9.71595	9.89854	10.718	9.78486	9.16051	9.61409	9.31378	9.38613	9.13983	10.8007	10.7103	10.6961	11.0632	10.504	9.62997	11.5709	10.7755	10.3976	9.64655
Ggh	3.95464e-09	3.58884	1.92036	2.62121	2.0143	2.81	2.33357	2.21046	2.82343	2.03076	2.04671	2.49044	1.97691	2.54325	2.79289	2.36348	2.45456	2.07913	2.29808	1.80076	3.97328	4.31432	4.27673	3.37984	3.62164	4.05001	4.05303	3.28197	3.07485	3.63661	2.97522	4.19897	4.20516	4.40856	3.32926	3.38228	4.10743	3.38496	3.06627	5.19625	6.50953	6.17124	4.43689	5.08437	5.26868	5.20691	4.24416	4.13086	4.32676
Sox4	3.95729e-09	4.40449	3.58679	3.12253	4.11853	4.82586	3.63153	3.51832	3.9528	5.45833	3.02829	3.58103	4.71763	4.29809	4.00718	3.51568	4.68598	4.3182	3.19419	3.43401	2.51877	2.90201	2.61998	3.56681	3.60792	3.12344	2.89684	3.6632	3.73197	2.92355	3.22315	3.90986	3.07694	3.09137	3.77316	4.38581	4.0714	3.48415	3.51834	1.39718	2.04833	1.63549	3.08842	2.93329	2.01966	2.3803	2.37282	3.0358	2.2414
Hspa13	4.01732e-09	2.79359	2.77738	2.435	2.55385	2.5351	2.76162	2.9657	3.02273	2.84736	2.6106	2.45789	2.42621	3.02647	2.5986	2.62937	2.9901	1.99916	2.87622	2.82677	2.82032	3.09548	3.23644	3.04904	2.8397	2.49576	3.10013	3.14936	3.02525	3.10181	2.89774	2.95993	3.05985	3.2661	3.08713	3.29555	3.63904	2.98819	2.37832	3.5008	3.14193	2.704	3.16092	3.51995	2.98558	3.76881	3.63261	3.46949	2.7521
Ddx60	4.01983e-09	4.85309	9.68116	9.91189	8.47087	6.49048	7.47019	6.35508	6.14512	6.93036	4.59465	5.01344	6.85179	5.90034	6.55721	6.32231	5.73474	5.9775	5.55008	4.83692	9.93319	14.6261	8.53419	8.34173	10.9609	13.3008	12.248	13.1279	10.1048	7.07712	8.29032	6.89732	12.171	11.559	9.84654	9.73798	11.0612	7.16669	9.57226	23.8148	21.0388	27.8142	16.0221	15.3369	28.085	22.1335	23.5447	19.9604	9.13585
Kctd12b	4.0204e-09	1.12151	1.33314	1.38938	1.187	1.90896	1.42224	1.45522	1.21241	1.28937	1.06512	1.17197	1.12324	0.966435	1.06858	1.1522	1.07108	1.21949	1.05509	1.3401	1.91569	2.26357	2.3888	2.20049	1.98916	2.01753	2.43944	2.02222	2.31853	1.42612	1.98348	2.58821	2.97438	2.71503	1.37206	2.00706	2.17982	1.67388	1.74934	2.96704	2.62117	2.52955	2.76943	2.89139	2.79532	3.33904	2.21381	2.68885	2.80885
Ubxn6	4.0213e-09	10.0324	9.42723	8.60845	9.2622	9.01031	9.03051	9.30236	9.21767	9.22974	9.62789	9.5711	9.2106	8.59618	8.37866	9.30621	9.05955	10.4156	9.95835	9.29695	9.8445	8.39648	10.0176	10.1827	8.64255	9.62437	9.02086	8.73533	8.79059	9.34108	8.89466	9.5406	8.70091	8.10477	8.87802	9.66364	9.00752	9.55972	8.94328	8.43017	8.81824	8.66808	8.72878	8.8278	7.82984	7.60375	8.4394	8.39182	9.3912
H2-Ke6	4.02149e-09	8.46232	9.95097	10.9002	10.7549	10.3848	10.7151	9.57867	11.792	12.4532	10.0874	11.4267	11.1875	10.5291	11.463	9.24712	8.9703	10.5156	11.9963	11.1605	10.0574	9.65402	12.3486	11.9804	10.5768	11.2832	10.9394	10.973	11.2951	11.3555	11.0021	11.0137	9.48724	10.8198	10.3308	10.7291	10.719	11.9032	10.2012	8.33598	7.98502	8.94066	9.06228	9.19097	8.88357	8.1327	8.06024	9.95309	10.214
Galc	4.0222e-09	1.3866	1.3014	1.60424	1.22297	1.22174	1.29796	1.3447	1.52797	1.62246	1.16955	0.960366	1.32543	1.34792	1.2143	1.53626	1.29422	1.07955	1.32971	0.879441	1.70283	1.79925	1.81087	1.52452	2.11262	1.82325	2.47756	1.4918	1.42584	1.33699	1.73554	1.62452	2.46156	2.28493	1.73525	1.72211	1.49525	1.3639	1.49382	2.292	2.56909	2.27878	2.00095	2.51425	2.19528	2.90926	2.47067	1.94074	2.09954
Rtp4	4.02453e-09	5.79108	12.4427	7.86362	11.0427	7.71222	9.1962	7.86556	7.2911	9.07931	5.30474	5.43665	7.0989	5.46799	5.78006	10.3402	6.22565	7.15701	5.21766	4.79505	17.2767	28.846	18.2435	16.856	18.3277	23.8666	24.0006	23.3881	20.6312	11.8546	14.5352	14.7446	25.9147	26.3035	18.9667	18.0264	20.6633	11.8536	20.3632	48.5245	51.6423	51.2343	37.0611	39.1943	53.4185	44.8952	45.9519	44.7997	19.3498
Rasal3	4.06572e-09	43.739	50.4849	52.5674	50.1598	46.594	53.4374	49.5328	54.077	53.2295	51.126	53.7805	53.5563	48.1437	52.2877	53.4147	46.7482	53.6376	55.5008	52.8921	44.4156	42.3693	44.8093	49.2593	44.0907	46.194	43.7448	48.5665	47.0402	49.5398	48.8897	43.3939	42.3422	42.5668	50.3021	49.9288	43.5424	53.0434	48.9816	33.391	25.9513	34.8468	38.1196	30.4364	35.5197	32.7126	38.7356	37.8933	39.4799
Stat2	4.08363e-09	17.3733	28.8054	23.6911	26.8334	25.1831	25.117	23.5046	24.0822	26.3139	21.9708	21.1443	23.6555	20.8292	23.6788	23.9007	20.953	20.7313	22.5472	21.9441	33.6664	48.0573	31.5939	37.6384	39.9066	42.6371	48.0138	44.7043	38.8447	29.485	31.9526	32.8621	46.8892	44.3141	37.4693	35.7183	37.3812	32.0889	35.0459	69.2624	61.4673	82.6902	55.7221	52.8271	71.815	67.6403	72.6645	57.897	37.6357
Serpinb1a	4.08745e-09	23.9188	23.092	20.8407	22.9667	24.2362	25.6693	25.0519	24.6303	31.8152	23.6207	22.5442	22.7345	19.0744	24.2131	18.0511	20.5513	23.95	25.25	24.8337	19.6713	20.3334	22.6744	20.5235	19.6584	21.8491	21.7898	22.4931	24.1028	21.374	22.748	26.7495	15.5898	20.6315	17.8166	22.0529	25.6354	27.3153	20.9332	15.7614	18.5044	16.006	22.2135	19.9464	16.4061	18.9432	18.4321	23.7877	21.6622
Vnn3	4.098e-09	1.28464	1.09508	1.86206	1.45677	1.60353	1.20131	1.12365	1.04633	1.08522	0.647428	1.10686	1.10078	1.24619	0.947152	1.03402	0.870253	1.07955	1.60432	0.837563	1.36581	2.08945	2.27322	1.65396	2.70251	1.70369	2.22345	1.40892	1.92178	1.1409	1.5186	1.70712	2.59831	2.49998	2.46163	1.89556	1.49525	1.63668	1.47417	3.39091	2.84683	3.09652	2.18945	3.47804	2.91241	3.58699	2.89875	3.01412	1.87257
Pank3	4.10151e-09	13.9883	14.7757	14.1373	14.0282	14.218	13.4077	14.2759	13.9012	14.86	12.1132	14.1288	14.6696	13.4538	12.4344	13.5014	14.7497	13.8942	13.9186	13.9454	13.8887	14.7229	14.7952	14.1378	12.3739	14.9447	14.2428	13.9069	14.2708	14.0295	15.5424	12.9273	13.5556	14.1397	11.9652	14.7804	15.3128	14.1102	14.6237	14.2073	13.8176	13.3674	15.3696	12.5014	14.8547	14.5132	14.029	14.8754	14.5691
Cd68	4.10219e-09	6.97377	9.10982	8.04983	6.99611	9.9877	8.14679	7.84714	9.00176	6.68323	5.59712	6.21796	5.79594	9.25743	6.89721	10.547	9.32732	7.03706	7.94934	7.60088	13.4275	17.4314	16.9913	14.6124	15.0765	14.1526	17.9909	13.7909	13.2169	9.67979	10.8936	13.5331	21.1625	18.5751	13.0346	13.7273	12.4484	11.3204	12.6778	21.6327	21.0909	22.7442	17.6606	21.7901	18.8501	20.464	18.4321	16.2524	16.1438
Slc25a45	4.11761e-09	7.09612	8.50673	10.0981	9.10034	9.51428	7.80158	8.32607	10.4135	8.52059	7.95711	7.66665	7.72792	9.56262	8.33008	8.74488	7.43062	8.3765	9.01889	7.32867	11.9198	12.7882	12.5412	11.664	12.8815	11.9109	12.6546	11.3045	10.9975	9.78675	10.7542	11.9774	13.9146	13.051	10.5931	11.6335	11.4215	10.8368	10.1816	13.5636	13.6613	15.1773	12.4552	13.8982	13.7571	13.7859	14.2858	13.4985	12.1859
Ube2l3	4.12449e-09	12.0512	11.5222	11.8599	11.9779	11.8967	12.9658	12.3049	12.556	11.9589	12.3011	10.8733	12.5354	13.9624	13.163	15.2149	12.9422	12.7547	10.6521	13.1707	11.636	15.5354	13.7742	12.6133	13.1284	13.6295	14.3063	12.6803	13.7004	12.5499	12.3193	13.6432	15.7779	14.3413	13.3776	12.9964	14.322	12.9447	14.0537	14.9451	15.9353	16.0605	15.3696	16.3286	16.1865	16.0836	14.0779	14.0623	13.8456
Atf6	4.15069e-09	15.0487	15.4899	14.123	14.9454	16.8294	13.6562	15.068	15.4458	15.5691	12.9486	14.6659	12.7825	13.6064	14.4016	15.4513	15.2406	13.8542	13.4994	15.9765	19.6713	20.9718	15.7584	19.9914	19.5075	18.4567	21.4087	19.5923	19.0938	17.4165	17.4949	20.2101	20.2224	21.2498	18.3412	19.4016	18.8257	16.9124	17.6703	22.1822	22.1671	23.5292	22.9094	22.3489	21.8211	22.7947	22.7864	21.1422	20.811
Tacc1	4.15175e-09	29.5672	31.7891	35.021	30.5203	33.6741	31.8415	28.957	31.8051	31.0093	31.9955	31.4479	32.7763	29.2728	28.8031	32.1434	31.5522	28.2482	31.9563	32.0158	30.5978	32.8701	32.1525	32.3745	31.1955	31.0251	31.1664	32.4716	31.2816	31.9629	32.0766	31.9672	30.4617	30.3895	28.7729	32.1502	30.7877	32.0517	31.7634	31.7427	29.562	32.0992	31.2467	30.3945	29.6802	31.8035	32.4611	29.1545	31.7485
Ctbs	4.17583e-09	1.50894	1.49185	2.26312	1.87043	1.83261	1.58793	1.95257	1.72728	1.91257	1.87963	1.5138	1.95444	1.42422	1.57859	1.77261	1.60662	1.39942	1.98011	1.8217	2.16402	2.37965	2.29248	1.99914	2.41443	2.13709	2.5792	1.90619	1.82259	2.21049	1.99897	2.32664	2.15386	2.52686	1.73525	2.15574	2.23387	2.08305	2.14246	2.90425	2.55174	3.32549	2.52294	2.17901	2.73678	2.59519	3.05775	2.72138	2.46838
Kcnj2	4.17716e-09	2.22263	2.12668	4.87	1.81647	2.79472	1.90552	2.92886	3.43794	2.40682	2.1929	2.00212	2.08923	2.44152	3.52146	3.39751	1.80745	2.41899	2.80395	2.13578	2.94448	3.77261	4.68129	3.45175	3.67651	3.46716	3.34153	3.39799	3.76917	2.79876	2.52584	2.76719	4.9573	4.27416	3.63192	4.15041	3.3508	3.26097	3.85249	5.69861	4.4612	6.77092	4.87188	4.95866	6.68829	5.78546	7.65662	5.2476	4.46862
Lrrc25	4.18109e-09	3.14024	3.15828	5.47159	3.14735	4.81059	4.14243	3.84989	3.65385	3.073	2.02582	2.27883	2.76318	3.0519	3.37575	4.52016	3.36944	2.61891	3.45435	3.28743	5.83575	8.70603	7.84067	6.28506	8.21728	6.57565	8.33476	5.96721	5.83973	5.09838	4.83473	7.25526	9.84622	8.56175	6.71905	6.95039	5.47658	5.85238	5.73942	9.38779	11.0228	10.9796	7.88781	9.61001	11.2252	10.1659	10.0172	7.25339	7.10724
Lman2	4.20613e-09	19.7386	20.4733	22.3161	22.4091	24.0377	22.3277	21.9204	22.0062	22.3061	20.7595	21.3559	18.8256	21.1853	22.0759	21.4486	21.7786	20.0716	22.7929	21.9023	25.6312	28.5945	25.8916	27.312	27.423	29.5157	29.0954	25.6258	25.7394	24.654	25.3358	30.5905	30.6156	29.2605	25.2217	28.3467	28.3737	25.3438	26.535	26.9546	26.4721	31.0088	27.9118	30.157	28.0996	28.0843	28.9141	28.2221	26.145
Mvp	4.22332e-09	11.8269	9.09395	10.1554	9.74779	10.1557	9.43094	9.92866	11.3103	9.17602	8.1033	9.37578	9.09828	8.41815	8.23294	9.51301	9.75129	9.55601	9.66929	8.71065	12.3101	15.2452	11.9248	12.4838	13.2519	12.4788	14.7129	12.4317	11.1091	12.1933	11.4825	12.2252	14.5813	13.8843	12.7319	12.2034	11.8179	11.37	11.9309	16.515	17.324	19.0153	14.9781	15.742	17.372	14.943	18.1631	14.0948	14.0159
Ifngr1	4.25386e-09	27.4873	27.6945	31.655	30.1966	38.668	33.4571	32.2543	29.5298	31.4821	27.4844	32.8152	28.0362	29.8323	29.2403	32.7933	26.8439	25.6493	32.1153	29.3566	41.4001	46.5095	47.6798	42.1401	44.3239	42.9061	51.025	45.3011	41.0393	39.4679	43.0012	46.7393	52.3422	52.1635	39.6283	42.743	42.0832	42.219	39.0163	56.2953	56.6069	60.1314	54.0547	52.9948	50.0378	54.2676	55.3087	46.3176	50.2472
Cyp4f16	4.26446e-09	1.8352	2.96783	2.77877	2.55385	3.97065	2.85828	2.8736	2.40822	2.77215	2.02582	2.523	2.22402	1.90744	2.25859	2.89527	2.16447	2.399	2.64496	2.51269	6.15503	6.28769	6.26098	5.55156	5.39131	5.35019	7.08963	6.13296	4.28991	4.95577	5.06717	5.45177	7.31629	6.70693	4.70132	6.95039	5.56665	4.33969	4.18663	8.93253	8.31484	8.91885	7.58331	6.4672	7.37615	7.80211	7.73	6.65708	6.59654
Sntb2	4.26695e-09	3.52767	2.52345	3.29441	2.91355	3.00853	2.92732	2.13678	3.10577	2.29938	2.63148	2.47416	2.44867	2.82301	2.69574	2.18622	2.43224	1.97917	2.08128	2.7849	2.97996	3.36633	1.96498	2.81893	3.16894	3.04871	3.34153	2.61894	3.02525	2.90572	2.52584	2.60198	3.12823	3.25266	2.98624	2.8867	2.2699	3.16178	3.38076	3.39091	2.91627	3.14013	3.18992	3.86915	3.93687	3.28945	3.74269	2.91654	2.7521
Pirb	4.26923e-09	21.7777	27.5834	44.4316	27.8046	36.3009	27.1191	27.7597	34.4957	25.9701	20.8013	24.5789	26.0817	31.46	28.876	33.2365	23.8762	25.1495	29.4126	23.8077	32.5135	44.2653	39.4538	36.6317	44.3102	35.2844	46.7052	36.6818	36.6378	32.7294	30.1551	32.7244	55.5217	43.7765	37.9939	36.598	30.6076	31.8905	33.3162	56.6878	57.6484	68.4724	47.2688	55.7185	60.5312	54.4494	63.9438	47.9114	41.7213
[truncated: 9,005 more rows]
[truncated: 63 more columns]
