# Supplementary material for: DEG-by-Index Ratio Transformation Normalization with Blood RNA-Seq Enhances Early and Consistent Detection of Mouse Tumorigenesis
Source: Biology (Basel). 2025 Nov 11;14(11):1577. doi: 10.3390/biology14111577 (PMC12650743; doi:10.3390/biology14111577)
Supplement: Supplementary file 1 [file biology-14-01577-s001.zip › Table S1.xlsx]

## Sheet: a
Table S1. General information and SRA submission numbers of 111 tumor-induced mice RNA-seq data
Sample ID	Reads assigned to GRCm39-annotaed genes	NCBI SRA accession #	Condition	Null Sample ID	Null Condition
d3C1	30042988	SRR30002420	3 days after serum-free media injection	nC1_3	null d3 control
d3C2	26542389	SRR30002419	3 days after serum-free media injection	nC2_3	null d3 control
d3C3	30922370	SRR30002397	3 days after serum-free media injection	nC3_3	null d3 control
d3C5	32313994	SRR30002386	3 days after serum-free media injection	nN3_3	null d3 TIM
d3C6	30677965	SRR30002375	3 days after serum-free media injection	nN4_3	null d3 TIM
d7C7	31461026	SRR30002364	3 days after serum-free media injection	nN5_3	null d3 TIM
d3C8	26564811	SRR30002353	3 days after serum-free media injection	nC1_7	null d7 control
d3C9	33364961	SRR30002342	3 days after serum-free media injection	nC2_7	null d7 control
d3C10	29943137	SRR30002331	3 days after serum-free media injection	nC3_7	null d7 control
d3C11	27599538	SRR30002320	3 days after serum-free media injection	nN1_7	null d7 TIM
d3C12	30373163	SRR30002418	3 days after serum-free media injection	nN2_7	null d7 TIM
d3C13	28815679	SRR30002407	3 days after serum-free media injection	nN3_7	null d7 TIM
d3C14	31046471	SRR30002405	3 days after serum-free media injection	nC1_10	null d10 control
d3C15	29099044	SRR30002404	3 days after serum-free media injection	nC2_10	null d10 control
d3C16	30277008	SRR30002403	3 days after serum-free media injection	nC3_10	null d10 control
d3C17	24936786	SRR30002402	3 days after serum-free media injection	nN1_10	null d10 TIM
d3C18	33690505	SRR30002401	3 days after serum-free media injection	nN2_10	null d10 TIM
d3C19	30603040	SRR30002400	3 days after serum-free media injection	nN3_10	null d10 TIM
d3C20	26754324	SRR30002399	3 days after serum-free media injection	nC19_3	null d3 control
d7C1	30253707	SRR30002378	7 days after serum-free media injection	nC7_3	null d3 control
d7C2	30042988	SRR30002377	7 days after serum-free media injection	nC8_3	null d3 control
d7C3	26542389	SRR30002376	7 days after serum-free media injection	nC9_3	null d3 control
d7C5	29119466	SRR30002374	7 days after serum-free media injection	nN7_3	null d3 TIM
d7C6	32313994	SRR30002373	7 days after serum-free media injection	nN8_3	null d3 TIM
d7C7	30677965	SRR30002372	7 days after serum-free media injection	nN9_3	null d3 TIM
d7C8	31461026	SRR30002371	7 days after serum-free media injection	nC7_7	null d7 control
d7C9	26564811	SRR30002370	7 days after serum-free media injection	nC8_7	null d7 control
d7C10	33364961	SRR30002369	7 days after serum-free media injection	nC9_7	null d7 control
d7C11	29943137	SRR30002368	7 days after serum-free media injection	nN7_7	null d7 TIM
d7C12	27599538	SRR30002367	7 days after serum-free media injection	nN8_7	null d7 TIM
d7C13	30373163	SRR30002366	7 days after serum-free media injection	nN9_7	null d7 TIM
d7C14	28815679	SRR30002365	7 days after serum-free media injection	nC7_10	null d10 control
d7C15	31046471	SRR30002363	7 days after serum-free media injection	nC8_10	null d10 control
d7C16	29099044	SRR30002362	7 days after serum-free media injection	nC9_10	null d10 control
d7C17	30277008	SRR30002361	7 days after serum-free media injection	nN7_10	null d10 TIM
d7C18	24936786	SRR30002360	7 days after serum-free media injection	nN8_10	null d10 TIM
d7C19	33690505	SRR30002359	7 days after serum-free media injection	nN9_10	null d10 TIM
d7C20	30603040	SRR30002358	7 days after serum-free media injection	nC19_7	null d7 control
d10C1	31927119	SRR30002337	10 days after serum-free media injection	nC13_3	null d3 control
d10C2	34279858	SRR30002336	10 days after serum-free media injection	nC14_3	null d3 control
d10C3	36575262	SRR30002335	10 days after serum-free media injection	nC15_3	null d3 control
d10C5	34339460	SRR30002334	10 days after serum-free media injection	nN13_3	null d3 TIM
d10C6	35231146	SRR30002333	10 days after serum-free media injection	nN14_3	null d3 TIM
d10C7	33872459	SRR30002332	10 days after serum-free media injection	nN15_3	null d3 TIM
d10C8	28771377	SRR30002330	10 days after serum-free media injection	nC13_7	null d7 control
d10C9	33975897	SRR30002329	10 days after serum-free media injection	nC14_7	null d7 control
d10C10	37040427	SRR30002328	10 days after serum-free media injection	nC15_7	null d7 control
d10C11	31835503	SRR30002327	10 days after serum-free media injection	nN13_7	null d7 TIM
d10C12	32782987	SRR30002326	10 days after serum-free media injection	nN14_7	null d7 TIM
d10C13	35009991	SRR30002325	10 days after serum-free media injection	nN15_7	null d7 TIM
d10C14	28513435	SRR30002324	10 days after serum-free media injection	nC13_10	null d10 control
d10C15	31648157	SRR30002323	10 days after serum-free media injection	nC14_10	null d10 control
d10C16	29172295	SRR30002322	10 days after serum-free media injection	nC15_10	null d10 control
d10C17	34929713	SRR30002321	10 days after serum-free media injection	nN13_10	null d10 TIM
d10C18	30156313	SRR30002319	10 days after serum-free media injection	nN14_10	null d10 TIM
d10C19	36996214	SRR30002318	10 days after serum-free media injection	nN15_10	null d10 TIM
d10C20	32411071	SRR30002317	10 days after serum-free media injection	nC19_10	null d10 control
d3N1	33721016	SRR30002398	3 days after MC-38 cell injection	nC4_3	null d3 control
d3N2	30448730	SRR30002396	3 days after MC-38 cell injection	nC5_3	null d3 control
d3N3	30648003	SRR30002395	3 days after MC-38 cell injection	nC6_3	null d3 control
d3N4	29115602	SRR30002394	3 days after MC-38 cell injection	nN4_3	null d3 control
d3N5	25496899	SRR30002393	3 days after MC-38 cell injection	nN5_3	null d3 control
d3N6	24929809	SRR30002392	3 days after MC-38 cell injection	nN6_3	null d3 control
d3N7	22187996	SRR30002391	3 days after MC-38 cell injection	nC4_7	null d3 control
d3N8	23408229	SRR30002390	3 days after MC-38 cell injection	nC5_7	null d3 control
d3N9	25807141	SRR30002389	3 days after MC-38 cell injection	nC6_7	null d3 control
d3N10	27853058	SRR30002388	3 days after MC-38 cell injection	nN4_7	null d3 TIM
d3N11	26571240	SRR30002387	3 days after MC-38 cell injection	nN5_7	null d3 TIM
d3N12	24104629	SRR30002385	3 days after MC-38 cell injection	nN6_7	null d3 TIM
d3N14	22466357	SRR30002384	3 days after MC-38 cell injection	nC4_10	null d3 TIM
d3N16	23571940	SRR30002383	3 days after MC-38 cell injection	nC5_10	null d3 TIM
d3N17	30288998	SRR30002382	3 days after MC-38 cell injection	nC6_10	null d3 TIM
d3N18	31950834	SRR30002381	3 days after MC-38 cell injection	nN4_10	null d3 TIM
d3N19	30170468	SRR30002380	3 days after MC-38 cell injection	nN5_10	null d3 TIM
d3N20	29672685	SRR30002379	3 days after MC-38 cell injection	nN6_10	null d3 TIM
d7N1	26754324	SRR30002357	7 days after MC-38 cell injection	nC10_3	null d3 control
d7N2	33721016	SRR30002356	7 days after MC-38 cell injection	nC11_3	null d3 control
d7N3	30448730	SRR30002355	7 days after MC-38 cell injection	nC12_3	null d3 control
d7N4	30648003	SRR30002354	7 days after MC-38 cell injection	nN10_3	null d3 TIM
d7N5	29115602	SRR30002352	7 days after MC-38 cell injection	nN11_3	null d3 TIM
d7N6	25496899	SRR30002351	7 days after MC-38 cell injection	nN12_3	null d3 TIM
d7N7	24929809	SRR30002350	7 days after MC-38 cell injection	nC10_7	null d7 control
d7N8	22187996	SRR30002349	7 days after MC-38 cell injection	nC11_7	null d7 control
d7N9	23408229	SRR30002348	7 days after MC-38 cell injection	nC12_7	null d7 control
d7N10	25807141	SRR30002347	7 days after MC-38 cell injection	nN10_7	null d7 TIM
d7N11	27853058	SRR30002346	7 days after MC-38 cell injection	nN11_7	null d7 TIM
d7N12	26571240	SRR30002345	7 days after MC-38 cell injection	nN12_7	null d7 TIM
d7N14	22466357	SRR30002344	7 days after MC-38 cell injection	nC10_10	null d10 control
d7N16	30288998	SRR30002343	7 days after MC-38 cell injection	nC11_10	null d10 control
d7N17	31950834	SRR30002341	7 days after MC-38 cell injection	nC12_10	null d10 control
d7N18	30170468	SRR30002340	7 days after MC-38 cell injection	nN10_10	null d10 TIM
d7N19	29672685	SRR30002339	7 days after MC-38 cell injection	nN11_10	null d10 TIM
d7N20	30253707	SRR30002338	7 days after MC-38 cell injection	nN12_10	null d10 TIM
d10N1	28394022	SRR30002316	10 days after MC-38 cell injection	nC16_3	null d3 control
d10N2	30933733	SRR30002315	10 days after MC-38 cell injection	nC17_3	null d3 control
d10N3	26807410	SRR30002314	10 days after MC-38 cell injection	nC18_3	null d3 control
d10N4	28589921	SRR30002313	10 days after MC-38 cell injection	nN16_3	null d3 TIM
d10N5	20362427	SRR30002312	10 days after MC-38 cell injection	nN17_3	null d3 TIM
d10N6	32726992	SRR30002311	10 days after MC-38 cell injection	nN18_3	null d3 TIM
d10N7	27270964	SRR30002310	10 days after MC-38 cell injection	nC16_7	null d7 control
d10N8	29923086	SRR30002417	10 days after MC-38 cell injection	nC17_7	null d7 control
d10N9	21984917	SRR30002416	10 days after MC-38 cell injection	nC18_7	null d7 control
d10N10	32577112	SRR30002415	10 days after MC-38 cell injection	nN16_7	null d7 TIM
d10N11	31729481	SRR30002414	10 days after MC-38 cell injection	nN17_7	null d7 TIM
d10N12	31078603	SRR30002413	10 days after MC-38 cell injection	nN18_7	null d7 TIM
d10N14	27495859	SRR30002412	10 days after MC-38 cell injection	nC16_10	null d10 control
d10N16	28062869	SRR30002411	10 days after MC-38 cell injection	nC17_10	null d10 control
d10N17	28672854	SRR30002410	10 days after MC-38 cell injection	nC18_10	null d10 control
d10N18	27077790	SRR30002409	10 days after MC-38 cell injection	nN16_10	null d10 TIM
d10N19	32064818	SRR30002408	10 days after MC-38 cell injection	nN17_10	null d10 TIM
d10N20	34054967	SRR30002406	10 days after MC-38 cell injection	nN18_10	null d10 TIM
