# Supplementary material for: DEG-by-Index Ratio Transformation Normalization with Blood RNA-Seq Enhances Early and Consistent Detection of Mouse Tumorigenesis
Source: Biology (Basel). 2025 Nov 11;14(11):1577. doi: 10.3390/biology14111577 (PMC12650743; doi:10.3390/biology14111577)
Supplement: Supplementary file 1 [file biology-14-01577-s001.zip › Table S2.xlsx]

## Sheet: DiRT only
Category	Term	Genes Count	P-Value	Benjamini
GOTERM_CC_DIRECT	nucleus	173	1.89e-28	8.84e-26
GOTERM_CC_DIRECT	cytosol	140	1.91e-26	4.47e-24
GOTERM_CC_DIRECT	cytoplasm	170	8.96e-24	1.4e-21
GOTERM_MF_DIRECT	protein binding	146	2.45e-19	1.66e-16
GOTERM_CC_DIRECT	nucleoplasm	103	2.5e-15	2.93e-13
UP_SEQ_FEATURE	CROSSLNK:Glycyl lysine isopeptide (Lys-Gly) (interchain with G-Cter in SUMO2)	59	4.1e-16	5.62e-13
UP_KW_CELLULAR_COMPONENT	Nucleus	158	4.35e-12	1.61e-10
UP_KW_CELLULAR_COMPONENT	Cytoplasm	159	3.3e-11	6.1e-10
UP_KW_PTM	Phosphoprotein	237	5.85e-11	1.46e-09
UP_KW_PTM	Acetylation	126	1.24e-10	1.55e-09
UP_KW_PTM	Isopeptide bond	75	4.23e-09	3.53e-08
UP_KW_PTM	Ubl conjugation	99	8.39e-09	5.25e-08
GOTERM_MF_DIRECT	RNA binding	36	4.92e-10	1.67e-07
GOTERM_MF_DIRECT	metal ion binding	71	1.56e-08	3.53e-06
GOTERM_CC_DIRECT	nuclear speck	24	4.84e-08	4.53e-06
GOTERM_CC_DIRECT	protein-containing complex	33	4.42e-07	3.45e-05
KEGG_PATHWAY	Platelet activation	15	1.39e-07	3.71e-05
GOTERM_CC_DIRECT	cytoplasmic stress granule	11	6.03e-07	4.03e-05
GOTERM_CC_DIRECT	ribonucleoprotein complex	18	1.13e-06	6.61e-05
GOTERM_MF_DIRECT	ATP binding	45	5.63e-07	9.54e-05
GOTERM_MF_DIRECT	ubiquitin protein ligase binding	18	1.35e-06	0.000183
GOTERM_CC_DIRECT	cytosolic ribosome	11	5.89e-06	0.000306
UP_SEQ_FEATURE	REGION:Disordered	262	4.63e-07	0.000317
GOTERM_CC_DIRECT	endoplasmic reticulum	37	7.24e-06	0.000339
GOTERM_BP_DIRECT	chromatin remodeling	28	1.77e-07	0.000352
GOTERM_MF_DIRECT	zinc ion binding	45	4.27e-06	0.000482
UP_KW_DOMAIN	Coiled coil	70	2.27e-05	0.000522
GOTERM_CC_DIRECT	nuclear body	18	1.42e-05	0.000605
GOTERM_CC_DIRECT	nucleolus	30	2.32e-05	0.000907
GOTERM_MF_DIRECT	protein-containing complex binding	25	9.95e-06	0.000964
UP_KW_PTM	Methylation	43	0.000227	0.00114
GOTERM_MF_DIRECT	identical protein binding	51	1.43e-05	0.00121
UP_SEQ_FEATURE	COMPBIAS:Acidic residues	64	2.79e-06	0.00127
GOTERM_CC_DIRECT	endoplasmic reticulum membrane	32	4.77e-05	0.00172
UP_KW_MOLECULAR_FUNCTION	Ribonucleoprotein	19	2.9e-05	0.00191
UP_KW_MOLECULAR_FUNCTION	RNA-binding	30	6.01e-05	0.00198
GOTERM_BP_DIRECT	protein polyubiquitination	12	2.7e-06	0.00269
UP_SEQ_FEATURE	DOMAIN:RRM	16	8.84e-06	0.00303
GOTERM_BP_DIRECT	apoptotic process	23	6.99e-06	0.00464
GOTERM_MF_DIRECT	ubiquitin-protein transferase activity	13	6.95e-05	0.00479
GOTERM_MF_DIRECT	mRNA binding	14	7.11e-05	0.00479
GOTERM_MF_DIRECT	histone binding	11	7.77e-05	0.00479
GOTERM_BP_DIRECT	cytoplasmic translation	10	1.19e-05	0.00491
GOTERM_BP_DIRECT	chromatin organization	15	1.33e-05	0.00491
GOTERM_BP_DIRECT	regulation of translation	10	1.48e-05	0.00491
UP_KW_DOMAIN	Repeat	100	0.000564	0.00648
GOTERM_BP_DIRECT	mRNA processing	14	2.88e-05	0.00819
INTERPRO	RRM_dom	16	1.49e-05	0.00881
INTERPRO	RBD_domain_sf	17	1.53e-05	0.00881
INTERPRO	Nucleotide-bd_a/b_plait_sf	17	2.11e-05	0.00881
UP_SEQ_FEATURE	COMPBIAS:Basic and acidic residues	138	3.55e-05	0.00971
GOTERM_MF_DIRECT	protein serine/threonine kinase activity	16	0.000181	0.0103
GOTERM_CC_DIRECT	mitochondrion	42	0.000334	0.0112
GOTERM_CC_DIRECT	postsynaptic density	14	0.000458	0.0143
UP_KW_DOMAIN	Zinc-finger	40	0.00191	0.0146
GOTERM_MF_DIRECT	protein serine kinase activity	15	0.000288	0.015
GOTERM_BP_DIRECT	erythrocyte differentiation	8	6.21e-05	0.0154
UP_SEQ_FEATURE	COMPBIAS:Basic residues	63	7.71e-05	0.0176
GOTERM_MF_DIRECT	p53 binding	7	0.000427	0.0207
GOTERM_MF_DIRECT	mRNA 3'-UTR binding	8	0.000481	0.0217
GOTERM_CC_DIRECT	cytosolic large ribosomal subunit	7	0.000748	0.0219
GOTERM_CC_DIRECT	phagocytic vesicle	7	0.0009	0.0248
UP_SEQ_FEATURE	COMPBIAS:Polar residues	125	0.000134	0.0262
GOTERM_CC_DIRECT	membrane raft	11	0.00111	0.0289
UP_SEQ_FEATURE	ACT_SITE:Glycyl thioester intermediate	8	0.000254	0.0435

## Sheet: DiRT, RLE and TMM
Category	Term	Genes Count	P-Value	Benjamini
GOTERM_MF_DIRECT	protein binding	90	3.63e-18	1.51e-15
GOTERM_CC_DIRECT	cytoplasm	91	5.17e-14	1.71e-11
GOTERM_CC_DIRECT	cytosol	70	1.11e-12	1.84e-10
UP_KW_CELLULAR_COMPONENT	Cytoplasm	85	3.07e-07	1.01e-05
GOTERM_CC_DIRECT	nucleus	73	1.03e-07	1.14e-05
UP_SEQ_FEATURE	REGION:Disordered	154	1.92e-08	1.57e-05
GOTERM_CC_DIRECT	nucleoplasm	51	2.17e-07	1.79e-05
UP_KW_PTM	Phosphoprotein	124	1.28e-06	2.7e-05
GOTERM_BP_DIRECT	chromatin remodeling	20	1.01e-07	0.000143
GOTERM_CC_DIRECT	Golgi apparatus	24	2.79e-06	0.000185
GOTERM_MF_DIRECT	zinc ion binding	30	1.4e-06	0.000291
GOTERM_CC_DIRECT	centrosome	17	1.06e-05	0.000582
GOTERM_BP_DIRECT	protein transport	16	1.1e-06	0.000779
GOTERM_MF_DIRECT	metal ion binding	39	7.03e-06	0.000975
UP_KW_CELLULAR_COMPONENT	Cytoskeleton	29	0.000112	0.00185
GOTERM_MF_DIRECT	SH3 domain binding	8	2.44e-05	0.00254
UP_SEQ_FEATURE	CROSSLNK:Glycyl lysine isopeptide (Lys-Gly) (interchain with G-Cter in SUMO2); alternate	14	6.38e-06	0.0026
GOTERM_CC_DIRECT	endoplasmic reticulum membrane	21	5.7e-05	0.00269
GOTERM_MF_DIRECT	identical protein binding	31	4e-05	0.00333
UP_KW_PTM	Acetylation	59	0.000409	0.0043
GOTERM_CC_DIRECT	early endosome	11	0.000112	0.00465
UP_KW_CELLULAR_COMPONENT	Nucleus	72	0.000564	0.0053
UP_KW_CELLULAR_COMPONENT	Golgi apparatus	21	0.000643	0.0053
GOTERM_CC_DIRECT	protein-containing complex	18	0.000164	0.00559
GOTERM_CC_DIRECT	cell-cell junction	9	0.000169	0.00559
UP_KW_DOMAIN	Zinc-finger	29	0.000343	0.00721
UP_KW_CELLULAR_COMPONENT	Endosome	16	0.00131	0.00866
GOTERM_CC_DIRECT	plasma membrane	62	0.000327	0.00983
GOTERM_CC_DIRECT	endomembrane system	10	0.000386	0.0107
GOTERM_CC_DIRECT	postsynaptic density	10	0.000457	0.0116
GOTERM_CC_DIRECT	glutamatergic synapse	16	0.000766	0.0181
GOTERM_MF_DIRECT	GTP binding	11	0.000263	0.0182
UP_SEQ_FEATURE	TOPO_DOM:Lumenal	18	6.98e-05	0.019
GOTERM_CC_DIRECT	Golgi membrane	13	0.000891	0.0197
GOTERM_MF_DIRECT	histone deacetylase binding	7	0.000381	0.0215
GOTERM_MF_DIRECT	ATP binding	23	0.0005	0.0215
GOTERM_MF_DIRECT	DNA binding	23	0.000762	0.0215
GOTERM_MF_DIRECT	ephrin receptor binding	4	0.00118	0.0215
GOTERM_MF_DIRECT	eukaryotic translation initiation factor 2alpha kinase activity	8	0.00143	0.0215
GOTERM_MF_DIRECT	3-phosphoinositide-dependent protein kinase activity	8	0.00143	0.0215
GOTERM_MF_DIRECT	histone H2AS121 kinase activity	8	0.00143	0.0215
GOTERM_MF_DIRECT	histone H3S28 kinase activity	8	0.00143	0.0215
GOTERM_MF_DIRECT	histone H2AT120 kinase activity	8	0.00143	0.0215
GOTERM_MF_DIRECT	Rho-dependent protein serine/threonine kinase activity	8	0.00143	0.0215
GOTERM_MF_DIRECT	DNA-dependent protein kinase activity	8	0.00143	0.0215
GOTERM_MF_DIRECT	histone H2AS1 kinase activity	8	0.00143	0.0215
GOTERM_MF_DIRECT	ribosomal protein S6 kinase activity	8	0.00143	0.0215
GOTERM_MF_DIRECT	histone H2BS36 kinase activity	8	0.00143	0.0215
GOTERM_MF_DIRECT	histone H3S57 kinase activity	8	0.00143	0.0215
GOTERM_MF_DIRECT	histone H3S10 kinase activity	8	0.00143	0.0215
GOTERM_MF_DIRECT	histone H2BS14 kinase activity	8	0.00143	0.0215
GOTERM_MF_DIRECT	histone H2AXS139 kinase activity	8	0.00143	0.0215
GOTERM_MF_DIRECT	histone H3T3 kinase activity	8	0.00143	0.0215
GOTERM_MF_DIRECT	histone H4S1 kinase activity	8	0.00143	0.0215
GOTERM_MF_DIRECT	histone H3T45 kinase activity	8	0.00146	0.0215
GOTERM_MF_DIRECT	histone H3T6 kinase activity	8	0.0015	0.0215
GOTERM_MF_DIRECT	histone H3T11 kinase activity	8	0.0015	0.0215
GOTERM_MF_DIRECT	AMP-activated protein kinase activity	8	0.0016	0.0222
GOTERM_BP_DIRECT	endocytic recycling	6	5.83e-05	0.0225
GOTERM_BP_DIRECT	negative regulation of DNA-templated transcription	16	6.35e-05	0.0225
GOTERM_CC_DIRECT	intracellular membrane-bounded organelle	17	0.00111	0.0229
UP_KW_DOMAIN	Coiled coil	40	0.0026	0.0273
GOTERM_MF_DIRECT	transcription regulator activator activity	3	0.00225	0.0302
UP_SEQ_FEATURE	COMPBIAS:Polar residues	74	0.000162	0.033
GOTERM_CC_DIRECT	postsynapse	10	0.00169	0.033
GOTERM_MF_DIRECT	enzyme inhibitor activity	4	0.00261	0.034
UP_KW_BIOLOGICAL_PROCESS	Protein transport	17	0.000572	0.0354
GOTERM_MF_DIRECT	RNA binding	14	0.00287	0.0358
GOTERM_MF_DIRECT	protein serine kinase activity	9	0.00293	0.0358
GOTERM_CC_DIRECT	endosome	9	0.00198	0.0364
GOTERM_BP_DIRECT	intracellular signal transduction	12	0.000138	0.0391
GOTERM_MF_DIRECT	cis-regulatory region sequence-specific DNA binding	5	0.00367	0.0435
GOTERM_MF_DIRECT	small GTPase binding	8	0.00377	0.0435
GOTERM_CC_DIRECT	focal adhesion	7	0.0026	0.045
GOTERM_CC_DIRECT	chromosome	8	0.00272	0.045
GOTERM_MF_DIRECT	chromatin binding	11	0.00402	0.0452
GOTERM_CC_DIRECT	cytoplasmic vesicle	9	0.00303	0.0478
GOTERM_MF_DIRECT	protein serine/threonine kinase activity	9	0.00448	0.0491

## Sheet: RLE-TMM only
Category	Term	Genes Count	P-Value	Benjamini
GOTERM_MF_DIRECT	protein binding	276	2.56e-40	2.75e-37
GOTERM_BP_DIRECT	innate immune response	75	4.15e-38	1.45e-34
UP_KW_BIOLOGICAL_PROCESS	Innate immunity	71	1.6e-31	1.81e-29
GOTERM_CC_DIRECT	cytoplasm	273	2.08e-29	1.12e-26
GOTERM_CC_DIRECT	cytosol	205	5.77e-26	1.56e-23
GOTERM_MF_DIRECT	identical protein binding	128	1.67e-24	8.99e-22
UP_KW_BIOLOGICAL_PROCESS	Immunity	98	1.55e-22	8.75e-21
GOTERM_CC_DIRECT	membrane	234	5.09e-22	9.17e-20
GOTERM_BP_DIRECT	defense response to virus	40	1.52e-21	2.65e-18
GOTERM_MF_DIRECT	ATP binding	97	3e-19	1.07e-16
GOTERM_CC_DIRECT	plasma membrane	227	2.78e-16	3.75e-14
GOTERM_BP_DIRECT	negative regulation of viral genome replication	19	1.01e-16	1.17e-13
GOTERM_BP_DIRECT	activation of innate immune response	19	2.08e-16	1.49e-13
GOTERM_BP_DIRECT	inflammatory response	43	2.13e-16	1.49e-13
GOTERM_CC_DIRECT	external side of plasma membrane	49	1.88e-15	2.04e-13
GOTERM_CC_DIRECT	cell surface	61	3.31e-15	2.98e-13
GOTERM_BP_DIRECT	cellular response to interferon-beta	20	1.06e-15	6.19e-13
GOTERM_CC_DIRECT	endoplasmic reticulum	75	7.98e-14	6.15e-12
GOTERM_BP_DIRECT	positive regulation of canonical NF-kappaB signal transduction	27	1.6e-13	7.98e-11
GOTERM_CC_DIRECT	nucleoplasm	141	3.75e-11	2.53e-09
GOTERM_CC_DIRECT	endoplasmic reticulum membrane	63	7.13e-11	4.28e-09
GOTERM_CC_DIRECT	immunological synapse	14	1.02e-10	5.49e-09
UP_KW_BIOLOGICAL_PROCESS	Antiviral defense	21	1.53e-10	5.76e-09
GOTERM_BP_DIRECT	defense response to bacterium	28	2.23e-11	8.28e-09
GOTERM_BP_DIRECT	positive regulation of interleukin-1 beta production	16	2.25e-11	8.28e-09
GOTERM_BP_DIRECT	phagocytosis	17	2.37e-11	8.28e-09
GOTERM_BP_DIRECT	positive regulation of tumor necrosis factor production	20	3.3e-11	1.05e-08
GOTERM_BP_DIRECT	response to virus	19	3.97e-11	1.16e-08
GOTERM_BP_DIRECT	signal transduction	56	6.25e-11	1.68e-08
GOTERM_BP_DIRECT	positive regulation of protein phosphorylation	26	6.77e-11	1.69e-08
GOTERM_MF_DIRECT	enzyme binding	38	6.45e-11	1.73e-08
GOTERM_MF_DIRECT	GTPase activator activity	27	9.8e-11	2.11e-08
GOTERM_MF_DIRECT	metal ion binding	116	1.5e-10	2.68e-08
GOTERM_MF_DIRECT	pattern recognition receptor activity	14	2.01e-10	3.08e-08
GOTERM_MF_DIRECT	protein homodimerization activity	52	2.67e-10	3.58e-08
GOTERM_CC_DIRECT	Golgi apparatus	62	7.45e-10	3.66e-08
GOTERM_CC_DIRECT	phagocytic vesicle	16	1.03e-09	4.65e-08
GOTERM_CC_DIRECT	nucleus	202	1.18e-09	4.91e-08
GOTERM_MF_DIRECT	GTP binding	33	6.29e-10	7.52e-08
GOTERM_CC_DIRECT	protein-containing complex	53	2.01e-09	7.77e-08
GOTERM_CC_DIRECT	lysosome	29	2.48e-09	8.95e-08
KEGG_PATHWAY	NOD-like receptor signaling pathway	31	4.72e-10	1.45e-07
UP_KW_CELLULAR_COMPONENT	Endosome	51	6.81e-09	1.45e-07
UP_KW_CELLULAR_COMPONENT	Cytoplasm	240	7.24e-09	1.45e-07
GOTERM_BP_DIRECT	cell surface receptor signaling pathway	26	1.21e-09	2.81e-07
INTERPRO	DEATH-like_dom_sf	20	1.75e-10	3.48e-07
GOTERM_MF_DIRECT	zinc ion binding	78	4.07e-09	4.38e-07
GOTERM_MF_DIRECT	double-stranded RNA binding	15	5.05e-09	4.77e-07
GOTERM_MF_DIRECT	protein kinase binding	39	5.32e-09	4.77e-07
GOTERM_CC_DIRECT	intracellular membrane-bounded organelle	53	2.59e-08	8.75e-07
GOTERM_CC_DIRECT	membrane raft	23	3.15e-08	9.99e-07
UP_KW_PTM	Phosphoprotein	381	5.26e-08	1.47e-06
UP_SEQ_FEATURE	TOPO_DOM:Cytoplasmic	160	8.82e-10	2.09e-06
UP_KW_CELLULAR_COMPONENT	Lysosome	36	1.98e-07	2.64e-06
GOTERM_MF_DIRECT	protein kinase activity	25	3.56e-08	2.94e-06
GOTERM_CC_DIRECT	early endosome	27	1.01e-07	3.03e-06
GOTERM_BP_DIRECT	negative regulation of inflammatory response	18	1.57e-08	3.3e-06
GOTERM_BP_DIRECT	intracellular signal transduction	32	1.6e-08	3.3e-06
GOTERM_BP_DIRECT	antiviral innate immune response	13	4.66e-08	9.04e-06
GOTERM_BP_DIRECT	cell migration	26	5.05e-08	9.28e-06
UP_KW_BIOLOGICAL_PROCESS	Inflammatory response	24	3.32e-07	9.38e-06
UP_KW_LIGAND	Nucleotide-binding	120	2.92e-07	1.02e-05
GOTERM_BP_DIRECT	cellular response to type II interferon	15	5.91e-08	1.03e-05
INTERPRO	P-loop_NTPase	62	1.34e-08	1.33e-05
UP_SEQ_FEATURE	CARBOHYD:N-linked (GlcNAc...) asparagine	169	1.14e-08	1.35e-05
GOTERM_BP_DIRECT	positive regulation of T cell activation	10	1.55e-07	2.56e-05
GOTERM_BP_DIRECT	apoptotic process	36	1.63e-07	2.56e-05
GOTERM_BP_DIRECT	regulation of innate immune response	9	1.71e-07	2.56e-05
GOTERM_BP_DIRECT	integrin-mediated signaling pathway	15	1.76e-07	2.56e-05
GOTERM_BP_DIRECT	protein autophosphorylation	17	2.58e-07	3.61e-05
GOTERM_MF_DIRECT	transmembrane signaling receptor activity	16	6.37e-07	4.89e-05
GOTERM_MF_DIRECT	non-membrane spanning protein tyrosine kinase activity	10	7.02e-07	5.03e-05
GOTERM_BP_DIRECT	defense response to protozoan	10	3.82e-07	5.13e-05
KEGG_PATHWAY	Primary immunodeficiency	11	5.34e-07	5.58e-05
KEGG_PATHWAY	Influenza A	23	5.62e-07	5.58e-05
KEGG_PATHWAY	Yersinia infection	20	7.24e-07	5.58e-05
GOTERM_BP_DIRECT	type I interferon-mediated signaling pathway	11	4.94e-07	6.39e-05
GOTERM_CC_DIRECT	lysosomal membrane	23	2.73e-06	7.46e-05
GOTERM_CC_DIRECT	late endosome	17	2.76e-06	7.46e-05
GOTERM_MF_DIRECT	phospholipid binding	15	1.14e-06	7.65e-05
GOTERM_CC_DIRECT	endosome	24	3.14e-06	8.08e-05
GOTERM_MF_DIRECT	protein kinase C binding	11	1.38e-06	8.7e-05
GOTERM_BP_DIRECT	regulation of cell shape	16	7.53e-07	9.4e-05
GOTERM_BP_DIRECT	positive regulation of NF-kappaB transcription factor activity	15	8.62e-07	0.000104
GOTERM_BP_DIRECT	T cell receptor signaling pathway	14	1.14e-06	0.000133
GOTERM_BP_DIRECT	negative regulation of innate immune response	10	1.23e-06	0.000139
UP_SEQ_FEATURE	TOPO_DOM:Extracellular	119	1.89e-07	0.000149
GOTERM_MF_DIRECT	histone H2AXY142 kinase activity	14	2.72e-06	0.000154
GOTERM_MF_DIRECT	histone H3Y41 kinase activity	14	2.72e-06	0.000154
GOTERM_CC_DIRECT	cell projection	20	6.44e-06	0.000158
GOTERM_BP_DIRECT	response to bacterium	22	1.55e-06	0.000169
KEGG_PATHWAY	Tuberculosis	22	3.8e-06	0.000212
KEGG_PATHWAY	PD-L1 expression and PD-1 checkpoint pathway in cancer	15	4.55e-06	0.000212
KEGG_PATHWAY	Epstein-Barr virus infection	25	4.81e-06	0.000212
GOTERM_CC_DIRECT	neuronal cell body	35	1.16e-05	0.000264
GOTERM_CC_DIRECT	endosome membrane	17	1.17e-05	0.000264
GOTERM_BP_DIRECT	angiogenesis	22	2.55e-06	0.00027
UP_KW_MOLECULAR_FUNCTION	Kinase	49	3.57e-06	0.000275
GOTERM_CC_DIRECT	presynapse	23	1.36e-05	0.000289
GOTERM_CC_DIRECT	perinuclear region of cytoplasm	41	1.39e-05	0.000289
GOTERM_BP_DIRECT	establishment of localization in cell	19	2.82e-06	0.00029
GOTERM_BP_DIRECT	B cell differentiation	12	3.09e-06	0.000293
GOTERM_BP_DIRECT	peptidyl-tyrosine phosphorylation	12	3.09e-06	0.000293
GOTERM_BP_DIRECT	positive regulation of cell migration	21	3.1e-06	0.000293
GOTERM_CC_DIRECT	RNA polymerase II transcription regulator complex	14	1.48e-05	0.000296
INTERPRO	NACHT_NTPase	10	5.44e-07	0.000297
INTERPRO	SH3-like_dom_sf	23	6e-07	0.000297
KEGG_PATHWAY	Measles	19	7.91e-06	0.000305
GOTERM_CC_DIRECT	omegasome	5	1.69e-05	0.000325
UP_KW_DOMAIN	SH2 domain	15	1.27e-05	0.000337
UP_KW_DOMAIN	SH3 domain	21	2.41e-05	0.000337
GOTERM_CC_DIRECT	mitochondrion	70	1.86e-05	0.000347
UP_KW_CELLULAR_COMPONENT	Membrane	345	3.52e-05	0.000352
GOTERM_BP_DIRECT	regulation of viral entry into host cell	6	3.85e-06	0.000354
GOTERM_MF_DIRECT	CARD domain binding	6	6.89e-06	0.00037
GOTERM_CC_DIRECT	glutamatergic synapse	41	2.06e-05	0.000371
INTERPRO	HIN-200	7	1.08e-06	0.000372
INTERPRO	SH3_domain	23	1.12e-06	0.000372
GOTERM_MF_DIRECT	small GTPase binding	22	7.26e-06	0.000372
UP_SEQ_FEATURE	DOMAIN:NACHT	10	6.34e-07	0.000375
GOTERM_CC_DIRECT	endomembrane system	22	2.28e-05	0.000386
GOTERM_CC_DIRECT	cell-cell junction	18	2.29e-05	0.000386
UP_KW_DOMAIN	Transmembrane helix	229	5.3e-05	0.000408
UP_KW_DOMAIN	Repeat	192	5.83e-05	0.000408
GOTERM_BP_DIRECT	endocytosis	17	6.98e-06	0.000625
GOTERM_MF_DIRECT	GTPase activity	22	1.38e-05	0.000632
GOTERM_MF_DIRECT	actin binding	24	1.38e-05	0.000632
GOTERM_MF_DIRECT	protein tyrosine kinase activity	12	1.41e-05	0.000632
GOTERM_MF_DIRECT	protein serine kinase activity	24	1.5e-05	0.000647
GOTERM_MF_DIRECT	protein serine/threonine kinase activity	25	1.58e-05	0.000654
INTERPRO	PH-like_dom_sf	33	2.39e-06	0.000679
GOTERM_BP_DIRECT	positive regulation of interleukin-6 production	13	8.23e-06	0.000704
GOTERM_BP_DIRECT	actin cytoskeleton organization	19	8.42e-06	0.000704
GOTERM_BP_DIRECT	response to lipopolysaccharide	17	8.5e-06	0.000704
GOTERM_BP_DIRECT	host-mediated suppression of symbiont invasion	8	8.67e-06	0.000704
GOTERM_CC_DIRECT	endoplasmic reticulum-endosome membrane contact site	4	4.53e-05	0.00074
GOTERM_BP_DIRECT	cellular response to glucose starvation	10	9.4e-06	0.000747
GOTERM_MF_DIRECT	protein phosphatase binding	13	1.94e-05	0.000772
GOTERM_CC_DIRECT	axon	28	5.68e-05	0.000903
GOTERM_BP_DIRECT	positive regulation of autophagy	11	1.19e-05	0.000921
UP_KW_LIGAND	ATP-binding	90	5.76e-05	0.00101
GOTERM_BP_DIRECT	pattern recognition receptor signaling pathway	6	1.38e-05	0.00103
GOTERM_BP_DIRECT	interleukin-27-mediated signaling pathway	6	1.38e-05	0.00103
GOTERM_BP_DIRECT	positive regulation of JNK cascade	13	1.41e-05	0.00103
GOTERM_BP_DIRECT	T cell activation	11	1.48e-05	0.00106
GOTERM_BP_DIRECT	receptor-mediated endocytosis	10	1.58e-05	0.00111
KEGG_PATHWAY	Th17 cell differentiation	15	3.63e-05	0.00124
INTERPRO	SH2	15	5.44e-06	0.00135
GOTERM_BP_DIRECT	negative regulation of NLRP3 inflammasome complex assembly	6	1.97e-05	0.00135
GOTERM_BP_DIRECT	positive regulation of ERK1 and ERK2 cascade	18	2.01e-05	0.00135
KEGG_PATHWAY	Hematopoietic cell lineage	14	4.66e-05	0.00138
KEGG_PATHWAY	Osteoclast differentiation	17	4.93e-05	0.00138
GOTERM_CC_DIRECT	basolateral plasma membrane	20	9.07e-05	0.0014
UP_KW_CELLULAR_COMPONENT	Endoplasmic reticulum	67	0.0002	0.0016
UP_KW_CELLULAR_COMPONENT	Cytoplasmic vesicle	43	0.00026	0.00173
UP_SEQ_FEATURE	DOMAIN:SH2	15	3.71e-06	0.00176
GOTERM_BP_DIRECT	autophagy	16	2.7e-05	0.00178
GOTERM_BP_DIRECT	positive regulation of type II interferon production	11	2.77e-05	0.00179
GOTERM_BP_DIRECT	cytoskeleton organization	14	2.82e-05	0.00179
INTERPRO	Prot_kinase_dom	36	9.16e-06	0.0018
INTERPRO	SH2_dom_sf	15	9.23e-06	0.0018
INTERPRO	HIN200/IF120x	6	1e-05	0.0018
INTERPRO	Protein_kinase_ATP_BS	30	1.14e-05	0.00182
INTERPRO	Non-receptor_tyrosine_kinases	8	1.19e-05	0.00182
GOTERM_BP_DIRECT	small GTPase-mediated signal transduction	12	3.14e-05	0.00196
GOTERM_MF_DIRECT	DNA-binding transcription factor binding	16	6.07e-05	0.0023
GOTERM_MF_DIRECT	protein-containing complex binding	34	6.27e-05	0.0023
GOTERM_MF_DIRECT	phosphatidylinositol binding	12	6.43e-05	0.0023
UP_KW_LIGAND	GTP-binding	32	0.000197	0.0023
GOTERM_BP_DIRECT	positive regulation of MAPK cascade	17	3.81e-05	0.00234
UP_SEQ_FEATURE	DOMAIN:SH3	21	6.27e-06	0.00248
UP_SEQ_FEATURE	DOMAIN:Protein kinase	36	8.35e-06	0.00258
UP_SEQ_FEATURE	DOMAIN:HIN-200	6	9.34e-06	0.00258
UP_SEQ_FEATURE	REGION:Disordered	446	9.81e-06	0.00258
INTERPRO	AH/BAR_dom_sf	12	1.98e-05	0.00259
INTERPRO	DAPIN	8	1.99e-05	0.00259
INTERPRO	Kinase-like_dom_sf	37	2.09e-05	0.00259
UP_KW_BIOLOGICAL_PROCESS	Lipid metabolism	45	0.000114	0.00259
GOTERM_CC_DIRECT	Golgi membrane	30	0.000177	0.00265
GOTERM_MF_DIRECT	2'-5'-oligoadenylate synthetase activity	5	7.94e-05	0.00275
GOTERM_BP_DIRECT	negative regulation of type I interferon production	7	4.61e-05	0.00278
GOTERM_BP_DIRECT	B cell receptor signaling pathway	8	5.09e-05	0.00296
GOTERM_BP_DIRECT	negative regulation of apoptotic process	33	5.09e-05	0.00296
UP_SEQ_FEATURE	DOMAIN:Ig-like V-type	15	1.3e-05	0.00304
UP_SEQ_FEATURE	DOMAIN:Pyrin	8	1.41e-05	0.00304
SMART	SH3	23	1.08e-05	0.00315
INTERPRO	Phos_immunorcpt_sig_ITAM	5	2.72e-05	0.00318
GOTERM_MF_DIRECT	signaling receptor binding	24	9.66e-05	0.00325
GOTERM_MF_DIRECT	protein domain specific binding	21	0.000103	0.00335
GOTERM_BP_DIRECT	cell adhesion	28	6.07e-05	0.00347
GOTERM_CC_DIRECT	cytoplasmic vesicle	21	0.00024	0.0035
GOTERM_BP_DIRECT	positive regulation of interleukin-8 production	9	6.25e-05	0.00352
GOTERM_BP_DIRECT	cell-matrix adhesion	11	6.45e-05	0.00358
GOTERM_CC_DIRECT	focal adhesion	15	0.000258	0.00366
INTERPRO	DBL_dom_sf	11	3.64e-05	0.0037
INTERPRO	DH-domain	11	3.64e-05	0.0037
INTERPRO	FCH_dom	7	3.73e-05	0.0037
GOTERM_MF_DIRECT	protein antigen binding	5	0.000117	0.0037
GOTERM_BP_DIRECT	positive regulation of gene expression	30	6.89e-05	0.00376
GOTERM_BP_DIRECT	regulation of phagocytosis	5	7.24e-05	0.00379
GOTERM_BP_DIRECT	negative regulation of AIM2 inflammasome complex assembly	5	7.24e-05	0.00379
GOTERM_BP_DIRECT	cellular response to lipopolysaccharide	20	7.27e-05	0.00379
KEGG_PATHWAY	Herpes simplex virus 1 infection	21	0.00015	0.00382
KEGG_PATHWAY	Hepatitis C	18	0.000178	0.00382
KEGG_PATHWAY	T cell receptor signaling pathway	15	0.00019	0.00382
KEGG_PATHWAY	Lipid and atherosclerosis	21	0.000193	0.00382
KEGG_PATHWAY	Fc gamma R-mediated phagocytosis	13	0.000199	0.00382
KEGG_PATHWAY	Toxoplasmosis	14	0.000217	0.00394
UP_KW_MOLECULAR_FUNCTION	Transferase	98	0.000104	0.00401
UP_SEQ_FEATURE	COMPBIAS:Polar residues	216	2.14e-05	0.00423
GOTERM_MF_DIRECT	ATP hydrolysis activity	24	0.000138	0.00423
KEGG_PATHWAY	Leishmaniasis	11	0.000266	0.00456
GOTERM_MF_DIRECT	single-stranded RNA binding	8	0.000155	0.00464
GOTERM_BP_DIRECT	endothelial cell proliferation	7	9.69e-05	0.00491
GOTERM_BP_DIRECT	ATP metabolic process	7	9.69e-05	0.00491
GOTERM_BP_DIRECT	protein phosphorylation	21	0.000104	0.00497
GOTERM_BP_DIRECT	nucleotide-binding oligomerization domain containing 2 signaling pathway	5	0.000107	0.00497
GOTERM_BP_DIRECT	response to interferon-alpha	5	0.000107	0.00497
GOTERM_BP_DIRECT	regulation of interleukin-6 production	5	0.000107	0.00497
GOTERM_BP_DIRECT	regulation of lipopolysaccharide-mediated signaling pathway	5	0.000107	0.00497
GOTERM_BP_DIRECT	positive regulation of xenophagy	5	0.000107	0.00497
INTERPRO	2-5OAS_C_CS	5	5.31e-05	0.00502
GOTERM_BP_DIRECT	regulation of actin cytoskeleton organization	11	0.000116	0.0053
GOTERM_BP_DIRECT	defense response	8	0.000118	0.0053
GOTERM_BP_DIRECT	positive regulation of transcription by RNA polymerase II	51	0.000118	0.0053
GOTERM_BP_DIRECT	autophagosome assembly	10	0.000121	0.00535
INTERPRO	F_BAR	7	6.4e-05	0.00577
UP_SEQ_FEATURE	DOMAIN:DH	11	3.23e-05	0.00589
GOTERM_BP_DIRECT	positive regulation of DNA-binding transcription factor activity	11	0.000137	0.00596
GOTERM_MF_DIRECT	SH3 domain binding	12	0.000209	0.00607
GOTERM_BP_DIRECT	regulation of apoptotic process	16	0.00015	0.00633
GOTERM_BP_DIRECT	response to interferon-beta	5	0.000151	0.00633
GOTERM_BP_DIRECT	positive regulation of interferon-beta production	8	0.000152	0.00633
GOTERM_BP_DIRECT	synaptic vesicle endocytosis	8	0.000152	0.00633
GOTERM_BP_DIRECT	interleukin-6 production	7	0.000158	0.00648
GOTERM_BP_DIRECT	positive regulation of peptidyl-tyrosine phosphorylation	11	0.000159	0.00648
GOTERM_BP_DIRECT	suppression of viral release by host	6	0.000165	0.00663
GOTERM_BP_DIRECT	positive regulation of phagocytosis	9	0.000168	0.00667
GOTERM_MF_DIRECT	DNA-binding transcription factor activity	29	0.000237	0.00669
UP_KW_CELLULAR_COMPONENT	Cell junction	27	0.00122	0.00696
GOTERM_CC_DIRECT	late endosome membrane	12	0.000506	0.00701
GOTERM_CC_DIRECT	dendritic spine	15	0.000525	0.00709
GOTERM_BP_DIRECT	protein stabilization	16	0.000183	0.00713
GOTERM_BP_DIRECT	positive regulation of axonogenesis	7	0.000184	0.00713
GOTERM_BP_DIRECT	response to endoplasmic reticulum stress	11	0.000186	0.00713
GOTERM_MF_DIRECT	guanyl-nucleotide exchange factor activity	16	0.000272	0.0073
GOTERM_MF_DIRECT	lipid binding	16	0.000272	0.0073
GOTERM_BP_DIRECT	positive regulation of protein import into nucleus	8	0.000194	0.00736
GOTERM_MF_DIRECT	protein tyrosine kinase binding	8	0.000282	0.00739
GOTERM_BP_DIRECT	detection of bacterium	5	0.000208	0.00778
GOTERM_BP_DIRECT	angiogenesis involved in coronary vascular morphogenesis	4	0.000212	0.00778
GOTERM_BP_DIRECT	macrophage cytokine production	7	0.000214	0.00778
GOTERM_BP_DIRECT	lipopolysaccharide-mediated signaling pathway	7	0.000214	0.00778
GOTERM_CC_DIRECT	ruffle membrane	10	0.000597	0.00786
BIOCARTA	T Cytotoxic Cell Surface Molecules	7	9.45e-05	0.00808
BIOCARTA	T Helper Cell Surface Molecules	7	9.45e-05	0.00808
KEGG_PATHWAY	Regulation of actin cytoskeleton	21	0.000511	0.00812
KEGG_PATHWAY	Phagosome	18	0.000527	0.00812
GOTERM_CC_DIRECT	axonal growth cone	7	0.000638	0.0082
SMART	ITAM	5	7.42e-05	0.00838
SMART	PYRIN	8	9.99e-05	0.00838
SMART	FCH	7	0.000115	0.00838
GOTERM_BP_DIRECT	cell adhesion mediated by integrin	7	0.000247	0.00889
GOTERM_MF_DIRECT	signaling adaptor activity	9	0.00035	0.00895
GOTERM_MF_DIRECT	calcium ion binding	33	0.000366	0.00914
UP_KW_BIOLOGICAL_PROCESS	Endocytosis	14	0.000496	0.00934
GOTERM_CC_DIRECT	nuclear envelope	15	0.000746	0.00937
UP_SEQ_FEATURE	DOMAIN:F-BAR	7	5.91e-05	0.01
GOTERM_BP_DIRECT	pyroptotic inflammatory response	7	0.000284	0.0101
GOTERM_BP_DIRECT	positive regulation of apoptotic process	22	0.000298	0.0104
GOTERM_BP_DIRECT	positive regulation of T cell proliferation	9	0.000299	0.0104
GOTERM_BP_DIRECT	regulation of inflammatory response	10	0.000331	0.0115
SMART	RhoGEF	11	0.0002	0.0116
KEGG_PATHWAY	Coronavirus disease - COVID-19	26	0.000803	0.0118
GOTERM_BP_DIRECT	cellular response to vascular endothelial growth factor stimulus	6	0.000355	0.0122
GOTERM_BP_DIRECT	positive regulation of lysosome organization	4	0.000365	0.0124
GOTERM_BP_DIRECT	endothelial cell migration	7	0.00037	0.0124
UP_KW_BIOLOGICAL_PROCESS	Apoptosis	33	0.000778	0.0126
INTERPRO	IRG	6	0.000155	0.0129
INTERPRO	Immunity-related_GTPase-like	6	0.000155	0.0129
UP_KW_MOLECULAR_FUNCTION	Tyrosine-protein kinase	13	0.000507	0.013
KEGG_PATHWAY	Sphingolipid metabolism	9	0.000964	0.0135
BIOCARTA	Lck and Fyn tyrosine kinases in initiation of TCR Activation	6	0.000244	0.0139
GOTERM_BP_DIRECT	response to xenobiotic stimulus	19	0.000417	0.0139
GOTERM_MF_DIRECT	double-stranded DNA binding	13	0.000582	0.0142
GOTERM_MF_DIRECT	FAD binding	7	0.000609	0.0145
GOTERM_BP_DIRECT	MAPK cascade	11	0.000459	0.0151
GOTERM_BP_DIRECT	T cell differentiation	8	0.000461	0.0151
GOTERM_BP_DIRECT	negative regulation of cGAS/STING signaling pathway	5	0.000469	0.0152
GOTERM_BP_DIRECT	heterotypic cell-cell adhesion	6	0.000496	0.0156
GOTERM_BP_DIRECT	negative regulation of cytokine production involved in inflammatory response	6	0.000496	0.0156
GOTERM_BP_DIRECT	negative regulation of type I interferon-mediated signaling pathway	6	0.000496	0.0156
GOTERM_MF_DIRECT	transcription cis-regulatory region binding	17	0.00067	0.0157
GOTERM_CC_DIRECT	cytoplasmic vesicle membrane	11	0.00128	0.0157
INTERPRO	G_IRG_dom	6	0.000206	0.0163
GOTERM_MF_DIRECT	actin filament binding	15	0.000773	0.0173
GOTERM_MF_DIRECT	hydrolase activity	18	0.000774	0.0173
UP_KW_MOLECULAR_FUNCTION	GTPase activation	16	0.000911	0.0175
GOTERM_BP_DIRECT	positive regulation of type II interferon-mediated signaling pathway	4	0.000575	0.0179
GOTERM_BP_DIRECT	positive regulation of macrophage cytokine production	6	0.00058	0.0179
GOTERM_CC_DIRECT	cell leading edge	8	0.00154	0.0184
GOTERM_CC_DIRECT	trans-Golgi network	14	0.00161	0.0187
GOTERM_CC_DIRECT	autophagosome membrane	7	0.00162	0.0187
GOTERM_BP_DIRECT	protein K63-linked ubiquitination	8	0.000616	0.0188
GOTERM_BP_DIRECT	negative regulation of cell migration	12	0.000618	0.0188
INTERPRO	2-5OAS_N_CS	4	0.000265	0.0195
INTERPRO	NLR	4	0.000265	0.0195
GOTERM_CC_DIRECT	apical plasma membrane	23	0.00179	0.0202
GOTERM_BP_DIRECT	negative regulation of transcription by RNA polymerase II	40	0.000701	0.0211
GOTERM_CC_DIRECT	pericentriolar material	5	0.00192	0.0212
GOTERM_BP_DIRECT	clathrin coat assembly	5	0.000737	0.0219
GOTERM_BP_DIRECT	cell population proliferation	18	0.00074	0.0219
GOTERM_BP_DIRECT	cell surface receptor protein tyrosine kinase signaling pathway	9	0.000747	0.0219
GOTERM_BP_DIRECT	B cell proliferation	7	0.000758	0.0221
GOTERM_MF_DIRECT	protein serine/threonine kinase activator activity	8	0.00102	0.0223
UP_SEQ_FEATURE	DOMAIN:ITAM	5	0.000144	0.0227
GOTERM_BP_DIRECT	regulation of gene expression	22	0.00079	0.0228
GOTERM_BP_DIRECT	neuromuscular process controlling balance	8	0.00081	0.0232
GOTERM_BP_DIRECT	adhesion of symbiont to host	4	0.000848	0.0235
GOTERM_BP_DIRECT	CAMKK-AMPK signaling cascade	4	0.000848	0.0235
GOTERM_BP_DIRECT	regulation of cardiac muscle cell membrane potential	4	0.000848	0.0235
GOTERM_BP_DIRECT	Fc-gamma receptor signaling pathway	4	0.000848	0.0235
GOTERM_MF_DIRECT	calmodulin binding	14	0.00109	0.0235
INTERPRO	2-5-oligoAdlate_synth_1_dom2/C	5	0.000341	0.0242
GOTERM_MF_DIRECT	cholesterol binding	7	0.00118	0.0248
GOTERM_BP_DIRECT	defense response to Gram-positive bacterium	13	0.000907	0.0249
GOTERM_MF_DIRECT	integrin binding	12	0.00121	0.0249
KEGG_PATHWAY	Human immunodeficiency virus 1 infection	20	0.00186	0.0249
GOTERM_CC_DIRECT	site of DNA damage	6	0.00248	0.0263
GOTERM_CC_DIRECT	postsynapse	20	0.00248	0.0263
GOTERM_CC_DIRECT	nucleolus	37	0.00257	0.0263
GOTERM_CC_DIRECT	receptor complex	13	0.00259	0.0263
INTERPRO	Rho_GTPase_activation_prot	11	0.000395	0.027
GOTERM_CC_DIRECT	plasma membrane raft	6	0.00276	0.0275
GOTERM_CC_DIRECT	lamellipodium	13	0.0028	0.0275
INTERPRO	NT_sf	7	0.000417	0.0276
KEGG_PATHWAY	NF-kappa B signaling pathway	12	0.00225	0.0276
KEGG_PATHWAY	Bacterial invasion of epithelial cells	10	0.00231	0.0276
KEGG_PATHWAY	Viral life cycle - HIV-1	9	0.00236	0.0276
KEGG_PATHWAY	Natural killer cell mediated cytotoxicity	12	0.00242	0.0276
GOTERM_BP_DIRECT	response to type II interferon	6	0.00103	0.0281
GOTERM_BP_DIRECT	regulation of GTPase activity	7	0.00104	0.0282
GOTERM_BP_DIRECT	positive regulation of angiogenesis	12	0.00105	0.0282
UP_SEQ_FEATURE	DOMAIN:IRG-type G	6	0.000193	0.0285
GOTERM_BP_DIRECT	purine nucleotide biosynthetic process	5	0.0011	0.0293
GOTERM_BP_DIRECT	apoptotic signaling pathway	8	0.00114	0.0302
UP_KW_MOLECULAR_FUNCTION	Guanine-nucleotide releasing factor	15	0.00206	0.0302
UP_KW_MOLECULAR_FUNCTION	Hydrolase	85	0.00247	0.0302
UP_KW_MOLECULAR_FUNCTION	Nucleotidyltransferase	11	0.00309	0.0302
UP_KW_MOLECULAR_FUNCTION	Serine/threonine-protein kinase	26	0.00314	0.0302
KEGG_PATHWAY	Sphingolipid signaling pathway	13	0.00276	0.0303
UP_SEQ_FEATURE	DOMAIN:2'-5'-oligoadenylate synthetase 1	5	0.000221	0.0307
GOTERM_BP_DIRECT	ceramide biosynthetic process	6	0.00117	0.0309
GOTERM_BP_DIRECT	positive regulation of cell population proliferation	27	0.00122	0.0319
GOTERM_BP_DIRECT	negative regulation of interleukin-6 production	7	0.00127	0.033
GOTERM_MF_DIRECT	G protein activity	7	0.00191	0.0341
GOTERM_MF_DIRECT	epidermal growth factor receptor binding	6	0.00211	0.0341
GOTERM_MF_DIRECT	sequence-specific DNA binding	23	0.00212	0.0341
GOTERM_MF_DIRECT	histone H2BS36 kinase activity	15	0.00225	0.0341
GOTERM_MF_DIRECT	eukaryotic translation initiation factor 2alpha kinase activity	15	0.00225	0.0341
GOTERM_MF_DIRECT	ribosomal protein S6 kinase activity	15	0.00225	0.0341
GOTERM_MF_DIRECT	histone H3T3 kinase activity	15	0.00225	0.0341
GOTERM_MF_DIRECT	Rho-dependent protein serine/threonine kinase activity	15	0.00225	0.0341
GOTERM_MF_DIRECT	histone H3S10 kinase activity	15	0.00225	0.0341
GOTERM_MF_DIRECT	histone H2AS121 kinase activity	15	0.00225	0.0341
GOTERM_MF_DIRECT	histone H2AXS139 kinase activity	15	0.00225	0.0341
GOTERM_MF_DIRECT	histone H2BS14 kinase activity	15	0.00225	0.0341
GOTERM_MF_DIRECT	DNA-dependent protein kinase activity	15	0.00225	0.0341
GOTERM_MF_DIRECT	histone H3S28 kinase activity	15	0.00225	0.0341
GOTERM_MF_DIRECT	3-phosphoinositide-dependent protein kinase activity	15	0.00225	0.0341
GOTERM_MF_DIRECT	histone H2AS1 kinase activity	15	0.00225	0.0341
GOTERM_MF_DIRECT	histone H3S57 kinase activity	15	0.00225	0.0341
GOTERM_MF_DIRECT	histone H4S1 kinase activity	15	0.00225	0.0341
GOTERM_MF_DIRECT	histone H2AT120 kinase activity	15	0.00225	0.0341
GOTERM_BP_DIRECT	toll-like receptor 4 signaling pathway	6	0.00133	0.0342
GOTERM_BP_DIRECT	negative regulation of canonical NF-kappaB signal transduction	8	0.00134	0.0342
GOTERM_MF_DIRECT	histone H3T45 kinase activity	15	0.00234	0.035
GOTERM_MF_DIRECT	histone H3T11 kinase activity	15	0.00243	0.0353
GOTERM_MF_DIRECT	histone H3T6 kinase activity	15	0.00243	0.0353
UP_KW_CELLULAR_COMPONENT	Golgi apparatus	45	0.00717	0.0358
SMART	SH2	13	0.000744	0.0361
GOTERM_CC_DIRECT	collagen-containing extracellular matrix	17	0.00386	0.0372
GOTERM_CC_DIRECT	integrin complex	5	0.00393	0.0372
GOTERM_BP_DIRECT	toll-like receptor 8 signaling pathway	3	0.00148	0.0374
GOTERM_CC_DIRECT	clathrin-coated pit	7	0.00405	0.0377
GOTERM_BP_DIRECT	lamellipodium assembly	6	0.00151	0.0379
GOTERM_MF_DIRECT	protein-macromolecule adaptor activity	13	0.00266	0.0381
GOTERM_CC_DIRECT	early endosome membrane	12	0.00416	0.0381
GOTERM_MF_DIRECT	AMP-activated protein kinase activity	15	0.0027	0.0382
GOTERM_MF_DIRECT	cargo receptor activity	5	0.00274	0.0382
GOTERM_BP_DIRECT	JNK cascade	8	0.00157	0.0388
GOTERM_BP_DIRECT	vasculogenesis	8	0.00157	0.0388
GOTERM_BP_DIRECT	positive regulation of defense response to bacterium	4	0.00161	0.0396
GOTERM_CC_DIRECT	mitochondrial membrane	13	0.0044	0.0396
GOTERM_MF_DIRECT	kinase binding	10	0.00297	0.0409
INTERPRO	GDS_CDC24_CS	6	0.000663	0.0411
INTERPRO	CARD	6	0.000663	0.0411
GOTERM_MF_DIRECT	scavenger receptor activity	5	0.00316	0.043
GOTERM_CC_DIRECT	PML body	9	0.00517	0.0458
UP_KW_DOMAIN	Transmembrane	230	0.00828	0.0464
KEGG_PATHWAY	Kaposi sarcoma-associated herpesvirus infection	18	0.00447	0.0474
GOTERM_CC_DIRECT	microvillus	8	0.0055	0.0479
GOTERM_MF_DIRECT	platelet-derived growth factor receptor binding	4	0.00361	0.048
GOTERM_MF_DIRECT	protein serine/threonine kinase binding	5	0.00362	0.048
GOTERM_CC_DIRECT	cytoplasmic side of plasma membrane	9	0.00572	0.0491
INTERPRO	Tyr_kinase_cat_dom	10	0.000835	0.0502
